# Supplementary material for: Inhibition of DUSP18 impairs cholesterol biosynthesis and promotes anti-tumor immunity in colorectal cancer
Source: Nat Commun. 2024 Jul 12;15:5851. doi: 10.1038/s41467-024-50138-x (PMC11239938; doi:10.1038/s41467-024-50138-x)
Supplement: Supplementary file 4 — Supplementary Data 1 [file 41467_2024_50138_MOESM4_ESM.xlsx]

## Sheet: KPD (DTKPA and DTKPB)
Ensembl	sequence	Symbol
ENSMUSG00000035429_GTATGGTTGTTCTGTGGTC	GTATGGTTGTTCTGTGGTC	Ptprh
ENSMUSG00000035429_GTGGGAACTGTGGGGTTTGG	GTGGGAACTGTGGGGTTTGG	Ptprh
ENSMUSG00000035429_GTACCAGTGTCACAGTGGAC	GTACCAGTGTCACAGTGGAC	Ptprh
ENSMUSG00000035429_GAAAACTCGTATGAAGAAGC	GAAAACTCGTATGAAGAAGC	Ptprh
ENSMUSG00000035429_GCGGTGGTTACAGGAATCTG	GCGGTGGTTACAGGAATCTG	Ptprh
ENSMUSG00000035429_GCACTTCTGGGGGATATG	GCACTTCTGGGGGATATG	Ptprh
ENSMUSG00000035429_GACCTGGTCCTGCCCATC	GACCTGGTCCTGCCCATC	Ptprh
ENSMUSG00000035429_GCACTGGGCCCAGTAGATG	GCACTGGGCCCAGTAGATG	Ptprh
ENSMUSG00000035429_GAACATTTATATAAAAACCC	GAACATTTATATAAAAACCC	Ptprh
ENSMUSG00000035429_GTCTCAAATAACGGCAT	GTCTCAAATAACGGCAT	Ptprh
ENSMUSG00000033862_GATTGAAGTGTATCCGTA	GATTGAAGTGTATCCGTA	Cdk10
ENSMUSG00000033862_GGATCTGATCCGACTCC	GGATCTGATCCGACTCC	Cdk10
ENSMUSG00000033862_GGCGACAATTTCATCTGTCT	GGCGACAATTTCATCTGTCT	Cdk10
ENSMUSG00000033862_GCCAACACCCTTCTCGG	GCCAACACCCTTCTCGG	Cdk10
ENSMUSG00000033862_GCTCCACAATGTTTGGATGG	GCTCCACAATGTTTGGATGG	Cdk10
ENSMUSG00000033862_GGGAAGATGCCGAAGCGTTA	GGGAAGATGCCGAAGCGTTA	Cdk10
ENSMUSG00000033862_GTGGCCTTCAGTACCTGCAC	GTGGCCTTCAGTACCTGCAC	Cdk10
ENSMUSG00000033862_GAACACCATAGGCCCGAGCC	GAACACCATAGGCCCGAGCC	Cdk10
ENSMUSG00000033862_GCCCCAGCTGCCGCTGAA	GCCCCAGCTGCCGCTGAA	Cdk10
ENSMUSG00000033862_GAAGTGTATCCGTAAGGA	GAAGTGTATCCGTAAGGA	Cdk10
ENSMUSG00000033860_GCAAAGAAGGAAACTCGG	GCAAAGAAGGAAACTCGG	Fgg
ENSMUSG00000033860_GCGATACCACAGGTGGTT	GCGATACCACAGGTGGTT	Fgg
ENSMUSG00000033860_GGATGCAACAGTTATCTC	GGATGCAACAGTTATCTC	Fgg
ENSMUSG00000033860_GGAGATCATTGTCCACGT	GGAGATCATTGTCCACGT	Fgg
ENSMUSG00000033860_GATCAGTTCTTTGGCTTCTG	GATCAGTTCTTTGGCTTCTG	Fgg
ENSMUSG00000033860_GTGTACTGTGAAATCGA	GTGTACTGTGAAATCGA	Fgg
ENSMUSG00000033860_GATCACAAACCTAAAACAGA	GATCACAAACCTAAAACAGA	Fgg
ENSMUSG00000033860_GTGGTGCCAGTAGGCGAC	GTGGTGCCAGTAGGCGAC	Fgg
ENSMUSG00000033860_GTGCAAATCCATGACACAAC	GTGCAAATCCATGACACAAC	Fgg
ENSMUSG00000033860_GGCACTGGGCTTCAAGCT	GGCACTGGGCTTCAAGCT	Fgg
ENSMUSG00000068122_GATAATCTCAACGCAAC	GATAATCTCAACGCAAC	Agtr2
ENSMUSG00000068122_GCTGGTAATGTTTCTGCTGG	GCTGGTAATGTTTCTGCTGG	Agtr2
ENSMUSG00000068122_GCATTTACATCTTCAATC	GCATTTACATCTTCAATC	Agtr2
ENSMUSG00000068122_GTCAAAAGGGCCCTAAAA	GTCAAAAGGGCCCTAAAA	Agtr2
ENSMUSG00000068122_GCAATTAAAGGCGGACTCAT	GCAATTAAAGGCGGACTCAT	Agtr2
ENSMUSG00000068122_GTTTGCTGTTAATATTGTTG	GTTTGCTGTTAATATTGTTG	Agtr2
ENSMUSG00000068122_GAGTAATAGGTTGCCCAGAG	GAGTAATAGGTTGCCCAGAG	Agtr2
ENSMUSG00000068122_GTACCTATCGACACTCATGC	GTACCTATCGACACTCATGC	Agtr2
ENSMUSG00000068122_GTGATGTGCAAAGTGTT	GTGATGTGCAAAGTGTT	Agtr2
ENSMUSG00000068122_GAGCATATTTCTCGGGT	GAGCATATTTCTCGGGT	Agtr2
ENSMUSG00000027406_GCTCGGAACTCCGGGGCA	GCTCGGAACTCCGGGGCA	Idh3b
ENSMUSG00000027406_GCTCGGCACCCATTTGCCC	GCTCGGCACCCATTTGCCC	Idh3b
ENSMUSG00000027406_GCTGCCTGGAGACGGCGT	GCTGCCTGGAGACGGCGT	Idh3b
ENSMUSG00000027406_GTTGGTGGCCGACAGCAGCA	GTTGGTGGCCGACAGCAGCA	Idh3b
ENSMUSG00000027406_GACAGCATGCATGAGCTC	GACAGCATGCATGAGCTC	Idh3b
ENSMUSG00000027406_GCACAAGATGTGAGGGTGGA	GCACAAGATGTGAGGGTGGA	Idh3b
ENSMUSG00000027406_GTACGGACTCGAGACAT	GTACGGACTCGAGACAT	Idh3b
ENSMUSG00000027406_GAGCGAGGTGCAGAATA	GAGCGAGGTGCAGAATA	Idh3b
ENSMUSG00000027406_GAAAGATCTATACCCCAA	GAAAGATCTATACCCCAA	Idh3b
ENSMUSG00000027406_GTGCCGAGTCTTGTATCC	GTGCCGAGTCTTGTATCC	Idh3b
ENSMUSG00000018209_GTTTAACCAAGCAGCCCG	GTTTAACCAAGCAGCCCG	Stk4
ENSMUSG00000018209_GGTCCACTTCCCGCTGCT	GGTCCACTTCCCGCTGCT	Stk4
ENSMUSG00000018209_GATAGATGGACGTGTCGA	GATAGATGGACGTGTCGA	Stk4
ENSMUSG00000018209_GCTTGATTGCAACAATC	GCTTGATTGCAACAATC	Stk4
ENSMUSG00000018209_GCGGGTGCAGGATGCCTGC	GCGGGTGCAGGATGCCTGC	Stk4
ENSMUSG00000018209_GGCTATTCATAAAGAGAC	GGCTATTCATAAAGAGAC	Stk4
ENSMUSG00000018209_GCGCTTCAGTTTCACATCCA	GCGCTTCAGTTTCACATCCA	Stk4
ENSMUSG00000018209_GAAAATCAGATCAACAGCTT	GAAAATCAGATCAACAGCTT	Stk4
ENSMUSG00000018209_GTGCTCAATCATAGTAT	GTGCTCAATCATAGTAT	Stk4
ENSMUSG00000018209_GCAGACTTTGGAGTCGC	GCAGACTTTGGAGTCGC	Stk4
ENSMUSG00000044288_GTGGGAAGTATCCTAATT	GTGGGAAGTATCCTAATT	Cnr1
ENSMUSG00000044288_GTCTGTGGTGATGGTACGGA	GTCTGTGGTGATGGTACGGA	Cnr1
ENSMUSG00000044288_GTTGGTTGTGTCTCCTGC	GTTGGTTGTGTCTCCTGC	Cnr1
ENSMUSG00000044288_GGAAGGGACTACCCCTGA	GGAAGGGACTACCCCTGA	Cnr1
ENSMUSG00000044288_GAACCGTGAAGGTGCCCA	GAACCGTGAAGGTGCCCA	Cnr1
ENSMUSG00000044288_GGCAGGAGACAACTCCCCGT	GGCAGGAGACAACTCCCCGT	Cnr1
ENSMUSG00000044288_GGCGGTGGCCGATCTCCT	GGCGGTGGCCGATCTCCT	Cnr1
ENSMUSG00000044288_GGCCTGCATCGGAGACTG	GGCCTGCATCGGAGACTG	Cnr1
ENSMUSG00000044288_GCGATGGCCAGCTGCTGGCT	GCGATGGCCAGCTGCTGGCT	Cnr1
ENSMUSG00000044288_GTCTCTCTCATCGTTCA	GTCTCTCTCATCGTTCA	Cnr1
ENSMUSG00000021587_GCCATCGCCGAAGAACTG	GCCATCGCCGAAGAACTG	Pcsk1
ENSMUSG00000021587_GCACACCAAACGCAAAAGA	GCACACCAAACGCAAAAGA	Pcsk1
ENSMUSG00000021587_GTTTGTTAATGAATGGGCGG	GTTTGTTAATGAATGGGCGG	Pcsk1
ENSMUSG00000021587_GCGCTTCTTCGGGACCTCCG	GCGCTTCTTCGGGACCTCCG	Pcsk1
ENSMUSG00000021587_GTTCAAAAAGACTCAGCAT	GTTCAAAAAGACTCAGCAT	Pcsk1
ENSMUSG00000021587_GTAAATATCCACATGGCC	GTAAATATCCACATGGCC	Pcsk1
ENSMUSG00000021587_GAAAAGGGTATTACTGGCAA	GAAAAGGGTATTACTGGCAA	Pcsk1
ENSMUSG00000021587_GTTATTACTGTACTGGATGA	GTTATTACTGTACTGGATGA	Pcsk1
ENSMUSG00000021587_GTGAGATCATATCGGGGAAA	GTGAGATCATATCGGGGAAA	Pcsk1
ENSMUSG00000021587_GTTGCATATAATTCCAAAGT	GTTGCATATAATTCCAAAGT	Pcsk1
ENSMUSG00000021585_GCCTTCCAGACCACATGT	GCCTTCCAGACCACATGT	Cast
ENSMUSG00000021585_GAAGCACACATCAAGTAC	GAAGCACACATCAAGTAC	Cast
ENSMUSG00000021585_GCTCGGTGTGGACTGCAC	GCTCGGTGTGGACTGCAC	Cast
ENSMUSG00000021585_GTCTCTGTGGTACTCATGCT	GTCTCTGTGGTACTCATGCT	Cast
ENSMUSG00000021585_GGACTTGCTGGTGGCAGCAG	GGACTTGCTGGTGGCAGCAG	Cast
ENSMUSG00000021585_GTTCACGAGAAAAAGTCAAA	GTTCACGAGAAAAAGTCAAA	Cast
ENSMUSG00000021585_GGTGGAGAGAGTGTGGCTGG	GGTGGAGAGAGTGTGGCTGG	Cast
ENSMUSG00000021585_GACAAGGCATCTATAGCC	GACAAGGCATCTATAGCC	Cast
ENSMUSG00000021585_GGTGTCTATCAGGTCATCCA	GGTGTCTATCAGGTCATCCA	Cast
ENSMUSG00000021585_GTTCAGCTTGGCTAACG	GTTCAGCTTGGCTAACG	Cast
ENSMUSG00000029919_GCTACATATTCGCTTATT	GCTACATATTCGCTTATT	Hpgds
ENSMUSG00000029919_GAATAGAACAAGCTGAC	GAATAGAACAAGCTGAC	Hpgds
ENSMUSG00000029919_GCTATTGCGAGGCTCTGG	GCTATTGCGAGGCTCTGG	Hpgds
ENSMUSG00000029919_GTCCTTCCACCTCCAAAACA	GTCCTTCCACCTCCAAAACA	Hpgds
ENSMUSG00000029919_GTCAAGCTGATGCAGTGG	GTCAAGCTGATGCAGTGG	Hpgds
ENSMUSG00000029919_GGAGACAAAGAGTGGTTTAT	GGAGACAAAGAGTGGTTTAT	Hpgds
ENSMUSG00000029919_GATCTTTCTCTGCCCAT	GATCTTTCTCTGCCCAT	Hpgds
ENSMUSG00000029919_GGGTAGATATCCAACAAGCC	GGGTAGATATCCAACAAGCC	Hpgds
ENSMUSG00000029919_GTGGCCTCTTTAGTATCC	GTGGCCTCTTTAGTATCC	Hpgds
ENSMUSG00000029919_GAATATGTAGCGAATAATTT	GAATATGTAGCGAATAATTT	Hpgds
ENSMUSG00000026842_GAGTGCCACAAAAAGGTT	GAGTGCCACAAAAAGGTT	Abl1
ENSMUSG00000026842_GGCATCTGACTTTGAGCCCC	GGCATCTGACTTTGAGCCCC	Abl1
ENSMUSG00000026842_GCTGAGAGTGTTATCTCCAC	GCTGAGAGTGTTATCTCCAC	Abl1
ENSMUSG00000026842_GAAAAGCTCCGGGTCTT	GAAAAGCTCCGGGTCTT	Abl1
ENSMUSG00000026842_GCCCAAACGAAAAATGGCCA	GCCCAAACGAAAAATGGCCA	Abl1
ENSMUSG00000026842_GCAGCATTCCGAGATAC	GCAGCATTCCGAGATAC	Abl1
ENSMUSG00000026842_GGGAGGGTGTACCACTAC	GGGAGGGTGTACCACTAC	Abl1
ENSMUSG00000026842_GTACGGGGAGGTGTACGA	GTACGGGGAGGTGTACGA	Abl1
ENSMUSG00000026842_GTTTCTCCAGGCTGTTGA	GTTTCTCCAGGCTGTTGA	Abl1
ENSMUSG00000026842_GAGTGTTGAAGCGGCTCT	GAGTGTTGAAGCGGCTCT	Abl1
ENSMUSG00000078816_GGTGCACCAGCCCGTAA	GGTGCACCAGCCCGTAA	Prkcg
ENSMUSG00000078816_GCCCCCTTTCTGCAAAACAG	GCCCCCTTTCTGCAAAACAG	Prkcg
ENSMUSG00000078816_GAGGCAGAAGGTGGTCCACG	GAGGCAGAAGGTGGTCCACG	Prkcg
ENSMUSG00000078816_GGCGGAGGCGACTCAGAGGG	GGCGGAGGCGACTCAGAGGG	Prkcg
ENSMUSG00000078816_GTGTGGTCCACACCGCAA	GTGTGGTCCACACCGCAA	Prkcg
ENSMUSG00000078816_GAAACGAGCGGTGAACTTG	GAAACGAGCGGTGAACTTG	Prkcg
ENSMUSG00000078816_GCGAGATGAATGTGCAC	GCGAGATGAATGTGCAC	Prkcg
ENSMUSG00000078816_GAGTGTCCAGGCGCTGGAAA	GAGTGTCCAGGCGCTGGAAA	Prkcg
ENSMUSG00000078816_GGTCACAAATTCGTGGCAT	GGTCACAAATTCGTGGCAT	Prkcg
ENSMUSG00000078816_GGAACTTGTGCTTGTTGCGA	GGAACTTGTGCTTGTTGCGA	Prkcg
ENSMUSG00000041135_GACCTGCACTACCTCAGC	GACCTGCACTACCTCAGC	Ripk2
ENSMUSG00000041135_GCTTGTGGTACGGGATGGG	GCTTGTGGTACGGGATGGG	Ripk2
ENSMUSG00000041135_GTTACATTCTTCCAATTT	GTTACATTCTTCCAATTT	Ripk2
ENSMUSG00000041135_GAATATCCTGATATTGCA	GAATATCCTGATATTGCA	Ripk2
ENSMUSG00000041135_GCAGCGGCGTGTGGATGTGT	GCAGCGGCGTGTGGATGTGT	Ripk2
ENSMUSG00000041135_GTAACTATGCCCAAAAATTC	GTAACTATGCCCAAAAATTC	Ripk2
ENSMUSG00000041135_GCTCATTTAATGATCCATT	GCTCATTTAATGATCCATT	Ripk2
ENSMUSG00000041135_GCAGGATGCGGAATCTCAA	GCAGGATGCGGAATCTCAA	Ripk2
ENSMUSG00000041135_GATGATTGTTCCTCCTTC	GATGATTGTTCCTCCTTC	Ripk2
ENSMUSG00000041135_GGTCATGATGAAGCAGAGGG	GGTCATGATGAAGCAGAGGG	Ripk2
ENSMUSG00000025260_GGTCGCGGTAGTAACTGG	GGTCGCGGTAGTAACTGG	Hsd17b10
ENSMUSG00000025260_GGATGTACCTGACTCAGA	GGATGTACCTGACTCAGA	Hsd17b10
ENSMUSG00000025260_GAAGCCCAAGCCAAGAAGTT	GAAGCCCAAGCCAAGAAGTT	Hsd17b10
ENSMUSG00000025260_GTTTGGCCGTATAGATG	GTTTGGCCGTATAGATG	Hsd17b10
ENSMUSG00000025260_GCTTGTATCTCCTTCTCAG	GCTTGTATCTCCTTCTCAG	Hsd17b10
ENSMUSG00000025260_GAAGAACAAGATCCATACTT	GAAGAACAAGATCCATACTT	Hsd17b10
ENSMUSG00000025260_GTGATCCGCCTGGTTGCTG	GTGATCCGCCTGGTTGCTG	Hsd17b10
ENSMUSG00000025260_GCCCATTGCTCGAGATC	GCCCATTGCTCGAGATC	Hsd17b10
ENSMUSG00000025260_GTTAATGATAACTCCACGT	GTTAATGATAACTCCACGT	Hsd17b10
ENSMUSG00000025260_GGAGCAATTGTTACCACA	GGAGCAATTGTTACCACA	Hsd17b10
ENSMUSG00000047205_GAGCCTGTTTATCAGCAA	GAGCCTGTTTATCAGCAA	Dusp18
ENSMUSG00000047205_GAGGCCTCTGATCGAAGGCT	GAGGCCTCTGATCGAAGGCT	Dusp18
ENSMUSG00000047205_GGACAGTAGGAGCTTGTTGT	GGACAGTAGGAGCTTGTTGT	Dusp18
ENSMUSG00000047205_GCGACGGGCGCATCGACCAC	GCGACGGGCGCATCGACCAC	Dusp18
ENSMUSG00000047205_GCACAATGCAACAGTGTG	GCACAATGCAACAGTGTG	Dusp18
ENSMUSG00000047205_GGCATGGTACTTCATGAGGT	GGCATGGTACTTCATGAGGT	Dusp18
ENSMUSG00000047205_GATGATGGACTCGCCAAT	GATGATGGACTCGCCAAT	Dusp18
ENSMUSG00000047205_GAGGCCTCTGATCGAAGGC	GAGGCCTCTGATCGAAGGC	Dusp18
ENSMUSG00000047205_GCGAGAGGCCTCTGATCGA	GCGAGAGGCCTCTGATCGA	Dusp18
ENSMUSG00000047205_GGCCTCTGATCGAAGGCTGG	GGCCTCTGATCGAAGGCTGG	Dusp18
ENSMUSG00000063445_GTGCGCAAGGTGGCTCTG	GTGCGCAAGGTGGCTCTG	Nmral1
ENSMUSG00000063445_GGCTGATAGGAAACTGGTGG	GGCTGATAGGAAACTGGTGG	Nmral1
ENSMUSG00000063445_GGACGATGCAGCTAGCA	GGACGATGCAGCTAGCA	Nmral1
ENSMUSG00000063445_GGTGCTGAGGTAGTGCG	GGTGCTGAGGTAGTGCG	Nmral1
ENSMUSG00000063445_GGCTGGGAAGCTGGCCGC	GGCTGGGAAGCTGGCCGC	Nmral1
ENSMUSG00000063445_GGTCACAATGAAGGTGGCAT	GGTCACAATGAAGGTGGCAT	Nmral1
ENSMUSG00000063445_GCCGATCTAGCCAAACGCTT	GCCGATCTAGCCAAACGCTT	Nmral1
ENSMUSG00000063445_GGCCACTGTACACTACATAA	GGCCACTGTACACTACATAA	Nmral1
ENSMUSG00000063445_GGGTGACGTCCCCATGGA	GGGTGACGTCCCCATGGA	Nmral1
ENSMUSG00000063445_GAGGAATACTTCCGAGACAT	GAGGAATACTTCCGAGACAT	Nmral1
ENSMUSG00000020349_GAAGTTGTTCACCAAGGAGC	GAAGTTGTTCACCAAGGAGC	Ppp2ca
ENSMUSG00000020349_GAGGCTCTTGACCTGGGACT	GAGGCTCTTGACCTGGGACT	Ppp2ca
ENSMUSG00000020349_GATGTCCAGTCACTGTGTG	GATGTCCAGTCACTGTGTG	Ppp2ca
ENSMUSG00000020349_GGGCAATTTCATGATCTCA	GGGCAATTTCATGATCTCA	Ppp2ca
ENSMUSG00000020349_GATACAAATTACCTGTTTAT	GATACAAATTACCTGTTTAT	Ppp2ca
ENSMUSG00000020349_GGAGTATGGTGATGCGCTCT	GGAGTATGGTGATGCGCTCT	Ppp2ca
ENSMUSG00000020349_GTAGGCGATCGAGTGCT	GTAGGCGATCGAGTGCT	Ppp2ca
ENSMUSG00000020349_GAGAGGAAGATAGTCAAAA	GAGAGGAAGATAGTCAAAA	Ppp2ca
ENSMUSG00000020349_GGTATAACCAGCTCCCCG	GGTATAACCAGCTCCCCG	Ppp2ca
ENSMUSG00000020349_GATGACCGTGGTGGCTGG	GATGACCGTGGTGGCTGG	Ppp2ca
ENSMUSG00000020346_GCCCTCAGACAGCGCCCT	GCCCTCAGACAGCGCCCT	Mgat1
ENSMUSG00000020346_GGGGTGCTATCATCTTTGT	GGGGTGCTATCATCTTTGT	Mgat1
ENSMUSG00000020346_GCCTCAGCGTCCTCGGCC	GCCTCAGCGTCCTCGGCC	Mgat1
ENSMUSG00000020346_GGACACGCCCAGCACCTGGC	GGACACGCCCAGCACCTGGC	Mgat1
ENSMUSG00000020346_GCACTGTCCGGCGCTGCT	GCACTGTCCGGCGCTGCT	Mgat1
ENSMUSG00000020346_GGGGATCTGCACTGGTGA	GGGGATCTGCACTGGTGA	Mgat1
ENSMUSG00000020346_GGCTGGAGGGGCCACAGT	GGCTGGAGGGGCCACAGT	Mgat1
ENSMUSG00000020346_GTCCTGACTGACAATAAT	GTCCTGACTGACAATAAT	Mgat1
ENSMUSG00000020346_GGCAATGTTACTCAGGTC	GGCAATGTTACTCAGGTC	Mgat1
ENSMUSG00000020346_GTGCCCAGCGGTAGTGCC	GTGCCCAGCGGTAGTGCC	Mgat1
ENSMUSG00000060499_GTACCGGTAACAGCGAGC	GTACCGGTAACAGCGAGC	Rpl10l
ENSMUSG00000060499_GGGGACGCCTCGGCAGAAAC	GGGGACGCCTCGGCAGAAAC	Rpl10l
ENSMUSG00000060499_GGGTCGGAAGAAGGCGA	GGGTCGGAAGAAGGCGA	Rpl10l
ENSMUSG00000060499_GAGTATGAGCAGCTCTCCT	GAGTATGAGCAGCTCTCCT	Rpl10l
ENSMUSG00000060499_GTCGTGCGCAGGTGCCGAC	GTCGTGCGCAGGTGCCGAC	Rpl10l
ENSMUSG00000060499_GAATTTGGCTCGGCGTA	GAATTTGGCTCGGCGTA	Rpl10l
ENSMUSG00000060499_GGGAAACCACAAGGTACGG	GGGAAACCACAAGGTACGG	Rpl10l
ENSMUSG00000060499_GTCGTCCGGCTCGCTGTTAC	GTCGTCCGGCTCGCTGTTAC	Rpl10l
ENSMUSG00000060499_GATGCGGATCTTCGCATCG	GATGCGGATCTTCGCATCG	Rpl10l
ENSMUSG00000060499_GTCCAGAGGACCTCGTTCA	GTCCAGAGGACCTCGTTCA	Rpl10l
ENSMUSG00000031918_GCGCCGAGACTCTCGCAGC	GCGCCGAGACTCTCGCAGC	Mtmr2
ENSMUSG00000031918_GCTGACTGTCACAAGTTAC	GCTGACTGTCACAAGTTAC	Mtmr2
ENSMUSG00000031918_GGTGGTGCATCTAGCCG	GGTGGTGCATCTAGCCG	Mtmr2
ENSMUSG00000031918_GCCTTCTGTACTCTAGAA	GCCTTCTGTACTCTAGAA	Mtmr2
ENSMUSG00000031918_GCGATTTGCTCATAAACCGG	GCGATTTGCTCATAAACCGG	Mtmr2
ENSMUSG00000031918_GTTATTCTCCAGCTTTCATT	GTTATTCTCCAGCTTTCATT	Mtmr2
ENSMUSG00000031918_GTATTCCCCGAAAATGGG	GTATTCCCCGAAAATGGG	Mtmr2
ENSMUSG00000031918_GGCAACCGCATTGACACT	GGCAACCGCATTGACACT	Mtmr2
ENSMUSG00000031918_GCCAGCAAACATTCCTGATG	GCCAGCAAACATTCCTGATG	Mtmr2
ENSMUSG00000031918_GATCCGGCCCCGTGACCTAA	GATCCGGCCCCGTGACCTAA	Mtmr2
ENSMUSG00000075703_GCATGATATACAGAGAGAGT	GCATGATATACAGAGAGAGT	Ept1
ENSMUSG00000075703_GTGAGCCCAGAGCAGCTGTC	GTGAGCCCAGAGCAGCTGTC	Ept1
ENSMUSG00000075703_GATTGGGAGCCAGCCAAGT	GATTGGGAGCCAGCCAAGT	Ept1
ENSMUSG00000075703_GCTCCCCTAACGGGGTGC	GCTCCCCTAACGGGGTGC	Ept1
ENSMUSG00000075703_GTCAGGGTCGAAGTATGTC	GTCAGGGTCGAAGTATGTC	Ept1
ENSMUSG00000075703_GACCAACTGTCCAGGCCA	GACCAACTGTCCAGGCCA	Ept1
ENSMUSG00000075703_GACAATCCAAACCCAGTC	GACAATCCAAACCCAGTC	Ept1
ENSMUSG00000075703_GAGTGGATGGAAAGCAAGCA	GAGTGGATGGAAAGCAAGCA	Ept1
ENSMUSG00000075703_GTGTACTCCATCTTTGGACG	GTGTACTCCATCTTTGGACG	Ept1
ENSMUSG00000075703_GAGTGTAGGCAGCAAAGTTG	GAGTGTAGGCAGCAAAGTTG	Ept1
ENSMUSG00000026959_GATTGTCAACATCGGCG	GATTGTCAACATCGGCG	Grin1
ENSMUSG00000026959_GTATGGCGTTGGGCTTGT	GTATGGCGTTGGGCTTGT	Grin1
ENSMUSG00000026959_GCGATGACCACGAGGGCC	GCGATGACCACGAGGGCC	Grin1
ENSMUSG00000026959_GGCGAATGTCAGCAGGTGCA	GGCGAATGTCAGCAGGTGCA	Grin1
ENSMUSG00000026959_GCACGAGCAGATGTTCCGCG	GCACGAGCAGATGTTCCGCG	Grin1
ENSMUSG00000026959_GGGTACGTGTGGCTCGTC	GGGTACGTGTGGCTCGTC	Grin1
ENSMUSG00000026959_GAGTAGGCGGGTGACTAACT	GAGTAGGCGGGTGACTAACT	Grin1
ENSMUSG00000026959_GCAGAGCCGTCACATTCT	GCAGAGCCGTCACATTCT	Grin1
ENSMUSG00000026959_GGGTAGTCAGCCCCAGGACG	GGGTAGTCAGCCCCAGGACG	Grin1
ENSMUSG00000026959_GTCAGGAGCGTAGCGCA	GTCAGGAGCGTAGCGCA	Grin1
ENSMUSG00000029283_GACACCTGTCACTGCCACGA	GACACCTGTCACTGCCACGA	Cdc7
ENSMUSG00000029283_GGACTCATGTTCCAGATA	GGACTCATGTTCCAGATA	Cdc7
ENSMUSG00000029283_GTCAATGTGTTCAAAATTA	GTCAATGTGTTCAAAATTA	Cdc7
ENSMUSG00000029283_GGCCAAATAAACAGAGCTGA	GGCCAAATAAACAGAGCTGA	Cdc7
ENSMUSG00000029283_GAAACGGATTCATCAGTT	GAAACGGATTCATCAGTT	Cdc7
ENSMUSG00000029283_GCTCTGCTGCAATCCTCAT	GCTCTGCTGCAATCCTCAT	Cdc7
ENSMUSG00000029283_GGAGTCGTTGGACACAA	GGAGTCGTTGGACACAA	Cdc7
ENSMUSG00000029283_GCCCGGCACCTAAAACTG	GCCCGGCACCTAAAACTG	Cdc7
ENSMUSG00000029283_GCCTTGGTGGACTTCGGTT	GCCTTGGTGGACTTCGGTT	Cdc7
ENSMUSG00000029283_GCTCAAGTTTGTCCAGTCTG	GCTCAAGTTTGTCCAGTCTG	Cdc7
ENSMUSG00000028882_GGCGGCAGCCGTGAACTC	GGCGGCAGCCGTGAACTC	Ppp1r8
ENSMUSG00000028882_GTCGGGCAGTCGAACAGC	GTCGGGCAGTCGAACAGC	Ppp1r8
ENSMUSG00000028882_GTGAAGTCACACAGATCG	GTGAAGTCACACAGATCG	Ppp1r8
ENSMUSG00000028882_GCAGAGTGTATGCCCTCG	GCAGAGTGTATGCCCTCG	Ppp1r8
ENSMUSG00000028882_GAGACCGTAGAATCGAT	GAGACCGTAGAATCGAT	Ppp1r8
ENSMUSG00000028882_GGCAGGTAAACCACCACC	GGCAGGTAAACCACCACC	Ppp1r8
ENSMUSG00000028882_GGACTCGAGAGCATGACTGG	GGACTCGAGAGCATGACTGG	Ppp1r8
ENSMUSG00000028882_GCACTTTCTTGGGTCACATT	GCACTTTCTTGGGTCACATT	Ppp1r8
ENSMUSG00000028882_GTTGGGACTTCCCGAAG	GTTGGGACTTCCCGAAG	Ppp1r8
ENSMUSG00000028882_GAAGCCTCAGACATTGCCAT	GAAGCCTCAGACATTGCCAT	Ppp1r8
ENSMUSG00000025701_GGCAGCCAGTGGTTCGC	GGCAGCCAGTGGTTCGC	Alox5
ENSMUSG00000025701_GTAGCGAGAAGCATCTGC	GTAGCGAGAAGCATCTGC	Alox5
ENSMUSG00000025701_GAGTTCCCATGTTACCGC	GAGTTCCCATGTTACCGC	Alox5
ENSMUSG00000025701_GGACTCCTACGATGTCACCG	GGACTCCTACGATGTCACCG	Alox5
ENSMUSG00000025701_GATGTGAATTTGGTCATCTC	GATGTGAATTTGGTCATCTC	Alox5
ENSMUSG00000025701_GTCAGCAAAGTCGTGCC	GTCAGCAAAGTCGTGCC	Alox5
ENSMUSG00000025701_GGGCAGATCCTTGTGGCATT	GGGCAGATCCTTGTGGCATT	Alox5
ENSMUSG00000025701_GTTTGATAGTGAAAAAGGAG	GTTTGATAGTGAAAAAGGAG	Alox5
ENSMUSG00000025701_GCATGAAGCGGTTGATGAAC	GCATGAAGCGGTTGATGAAC	Alox5
ENSMUSG00000025701_GCGAGTCAAGAACCACTGGC	GCGAGTCAAGAACCACTGGC	Alox5
ENSMUSG00000034987_GGAATGAACCGTGCCATT	GGAATGAACCGTGCCATT	Hrh2
ENSMUSG00000034987_GGGACACAATGAAGCAAT	GGGACACAATGAAGCAAT	Hrh2
ENSMUSG00000034987_GTCCTTCAAGTGGAGCTT	GTCCTTCAAGTGGAGCTT	Hrh2
ENSMUSG00000034987_GGTGGTGAGGACCACACTGA	GGTGGTGAGGACCACACTGA	Hrh2
ENSMUSG00000034987_GGCAATGTGGTCGTCTGCC	GGCAATGTGGTCGTCTGCC	Hrh2
ENSMUSG00000034987_GAGCCTCCTGTCCTTCATC	GAGCCTCCTGTCCTTCATC	Hrh2
ENSMUSG00000034987_GGGAACTTGGATTCATCAC	GGGAACTTGGATTCATCAC	Hrh2
ENSMUSG00000034987_GATATGTAGTGATGGTTGGA	GATATGTAGTGATGGTTGGA	Hrh2
ENSMUSG00000034987_GAGAAGGGCATCACCAGG	GAGAAGGGCATCACCAGG	Hrh2
ENSMUSG00000034987_GAGATGGCAACGCGAACA	GAGATGGCAACGCGAACA	Hrh2
ENSMUSG00000032584_GTCTCGGGAGGCTGCGTA	GTCTCGGGAGGCTGCGTA	Mst1r
ENSMUSG00000032584_GACCAGGGCTGGCAAACC	GACCAGGGCTGGCAAACC	Mst1r
ENSMUSG00000032584_GTGCAGGTGATTGCGTG	GTGCAGGTGATTGCGTG	Mst1r
ENSMUSG00000032584_GGCCACCGCAGCCTACG	GGCCACCGCAGCCTACG	Mst1r
ENSMUSG00000032584_GTGCAGGGCTTTCCCCCG	GTGCAGGGCTTTCCCCCG	Mst1r
ENSMUSG00000032584_GCTAGCGTGGACCATCAA	GCTAGCGTGGACCATCAA	Mst1r
ENSMUSG00000032584_GACGTGTCACATGCAGTG	GACGTGTCACATGCAGTG	Mst1r
ENSMUSG00000032584_GCAGGTAGTTGAGTGACC	GCAGGTAGTTGAGTGACC	Mst1r
ENSMUSG00000032584_GTAGTGGCAACGGGAGCT	GTAGTGGCAACGGGAGCT	Mst1r
ENSMUSG00000032584_GAGAGCACAGCGCTTCAT	GAGAGCACAGCGCTTCAT	Mst1r
ENSMUSG00000026753_GTCACCACACACTGTTAC	GTCACCACACACTGTTAC	Ppp6c
ENSMUSG00000026753_GTGAACTGTTCAGAACTGG	GTGAACTGTTCAGAACTGG	Ppp6c
ENSMUSG00000026753_GCTGGATCTGGACAAGTATG	GCTGGATCTGGACAAGTATG	Ppp6c
ENSMUSG00000026753_GACAGAGGTTACTATAGTT	GACAGAGGTTACTATAGTT	Ppp6c
ENSMUSG00000026753_GCATTTCCATATTTGGTT	GCATTTCCATATTTGGTT	Ppp6c
ENSMUSG00000026753_GAACTATTGAACGAAATC	GAACTATTGAACGAAATC	Ppp6c
ENSMUSG00000026753_GTGCAAGAAGATAAGTGA	GTGCAAGAAGATAAGTGA	Ppp6c
ENSMUSG00000026753_GACAGATAACACAGGTGTA	GACAGATAACACAGGTGTA	Ppp6c
ENSMUSG00000026753_GTGAGCATATCAAAAACTT	GTGAGCATATCAAAAACTT	Ppp6c
ENSMUSG00000026753_GTGGTCAGATCCTGAAGATG	GTGGTCAGATCCTGAAGATG	Ppp6c
ENSMUSG00000033985_GCAAGCGGAACTCAATTGCA	GCAAGCGGAACTCAATTGCA	Tesk2
ENSMUSG00000033985_GGGGATGGGAACACTGTGC	GGGGATGGGAACACTGTGC	Tesk2
ENSMUSG00000033985_GAAGAATTTGAAGGAGGTGG	GAAGAATTTGAAGGAGGTGG	Tesk2
ENSMUSG00000033985_GTCATCCAAACTCGTCAGTC	GTCATCCAAACTCGTCAGTC	Tesk2
ENSMUSG00000033985_GAGCTTCTGGTCAGGTGA	GAGCTTCTGGTCAGGTGA	Tesk2
ENSMUSG00000033985_GGCCTATGACATAGCAGT	GGCCTATGACATAGCAGT	Tesk2
ENSMUSG00000033985_GTGACTTGTATTTACCG	GTGACTTGTATTTACCG	Tesk2
ENSMUSG00000033985_GAGCTGCATCTCTTTCAGC	GAGCTGCATCTCTTTCAGC	Tesk2
ENSMUSG00000033985_GGAAAATGCCTTTGAAGTGA	GGAAAATGCCTTTGAAGTGA	Tesk2
ENSMUSG00000033985_GGGTGTATGTGTACATCA	GGGTGTATGTGTACATCA	Tesk2
ENSMUSG00000033981_GTGCATTTCGGGTAGGGA	GTGCATTTCGGGTAGGGA	Gria2
ENSMUSG00000033981_GATGCGACCTGACCTCAA	GATGCGACCTGACCTCAA	Gria2
ENSMUSG00000033981_GACGCCTCTTGAAAACT	GACGCCTCTTGAAAACT	Gria2
ENSMUSG00000033981_GGATGCGTGCCATCTGTT	GGATGCGTGCCATCTGTT	Gria2
ENSMUSG00000033981_GTCCCCATAAAACAGGAGAA	GTCCCCATAAAACAGGAGAA	Gria2
ENSMUSG00000033981_GATTGAGTACTACCAAT	GATTGAGTACTACCAAT	Gria2
ENSMUSG00000033981_GATCACTCTTTCAAGATC	GATCACTCTTTCAAGATC	Gria2
ENSMUSG00000033981_GTCAGTCTGAACTCCGAAG	GTCAGTCTGAACTCCGAAG	Gria2
ENSMUSG00000033981_GTCCCACAGAATGATGTGA	GTCCCACAGAATGATGTGA	Gria2
ENSMUSG00000033981_GGTGACTGCGAAACTGT	GGTGACTGCGAAACTGT	Gria2
ENSMUSG00000024941_GAGCCCTGAGCCCCCCGA	GAGCCCTGAGCCCCCCGA	Scyl1
ENSMUSG00000024941_GGCCTATATCGATGGGT	GGCCTATATCGATGGGT	Scyl1
ENSMUSG00000024941_GCTCGAACGGGAAGTCC	GCTCGAACGGGAAGTCC	Scyl1
ENSMUSG00000024941_GTGGTTCTTTGCCCGGGACC	GTGGTTCTTTGCCCGGGACC	Scyl1
ENSMUSG00000024941_GGCACAGGGCAACGGCGG	GGCACAGGGCAACGGCGG	Scyl1
ENSMUSG00000024941_GCAGGATCCAGGGCCCGGG	GCAGGATCCAGGGCCCGGG	Scyl1
ENSMUSG00000024941_GCATGGCCGCTGTGTTTG	GCATGGCCGCTGTGTTTG	Scyl1
ENSMUSG00000024941_GATGGACACTGCGCTGCCTG	GATGGACACTGCGCTGCCTG	Scyl1
ENSMUSG00000024941_GAAGGCAGCTTTGGCCACCT	GAAGGCAGCTTTGGCCACCT	Scyl1
ENSMUSG00000024941_GACAGAGGCTGTGACCCCCC	GACAGAGGCTGTGACCCCCC	Scyl1
ENSMUSG00000024942_GTACTTGGGCTGACACCC	GTACTTGGGCTGACACCC	Capn1
ENSMUSG00000024942_GAAGCGTTTCATAATCC	GAAGCGTTTCATAATCC	Capn1
ENSMUSG00000024942_GCCCAGGCTATGAGAAAC	GCCCAGGCTATGAGAAAC	Capn1
ENSMUSG00000024942_GCACCGAGTGGTTCCCTA	GCACCGAGTGGTTCCCTA	Capn1
ENSMUSG00000024942_GCTTCCATTTGATGCCAT	GCTTCCATTTGATGCCAT	Capn1
ENSMUSG00000024942_GAAAACGCCATCAAGTACCT	GAAAACGCCATCAAGTACCT	Capn1
ENSMUSG00000024942_GCACCTCAGAGGCCTTCG	GCACCTCAGAGGCCTTCG	Capn1
ENSMUSG00000024942_GTCAAACCCCCAGTTCATCG	GTCAAACCCCCAGTTCATCG	Capn1
ENSMUSG00000024942_GCCCAGGGCAACGAATTC	GCCCAGGGCAACGAATTC	Capn1
ENSMUSG00000024942_GGAACGAGGCTCCTTGCT	GGAACGAGGCTCCTTGCT	Capn1
ENSMUSG00000059534_GCGGAACAGCAAGGAGTAC	GCGGAACAGCAAGGAGTAC	Uqcr10
ENSMUSG00000059534_GAGCGAGCCTTCGATCA	GAGCGAGCCTTCGATCA	Uqcr10
ENSMUSG00000059534_GCGATGGTGAGGGCAAAGG	GCGATGGTGAGGGCAAAGG	Uqcr10
ENSMUSG00000059534_GATCTACGAGCACATCAACG	GATCTACGAGCACATCAACG	Uqcr10
ENSMUSG00000059534_GCAAGGAGTACAGGCGCGAA	GCAAGGAGTACAGGCGCGAA	Uqcr10
ENSMUSG00000059534_GCACAAGTATGAGAACA	GCACAAGTATGAGAACA	Uqcr10
ENSMUSG00000059534_GAAGGCTCGCTCGAAGAACA	GAAGGCTCGCTCGAAGAACA	Uqcr10
ENSMUSG00000059534_GCGTCTGCGCCCTGATCGA	GCGTCTGCGCCCTGATCGA	Uqcr10
ENSMUSG00000059534_GGGCAAAGGTGGAAGTTCTG	GGGCAAAGGTGGAAGTTCTG	Uqcr10
ENSMUSG00000059534_GCCCTCACCATCGCAGT	GCCCTCACCATCGCAGT	Uqcr10
ENSMUSG00000005615_GTCAATTCGAGGAAGAGG	GTCAATTCGAGGAAGAGG	Pcyt1a
ENSMUSG00000005615_GTTGCTCCATTAGGGCC	GTTGCTCCATTAGGGCC	Pcyt1a
ENSMUSG00000005615_GCGCAACGCTGCACTTTGGA	GCGCAACGCTGCACTTTGGA	Pcyt1a
ENSMUSG00000005615_GTGAGAGTTTATGCGGA	GTGAGAGTTTATGCGGA	Pcyt1a
ENSMUSG00000005615_GCCCTATGTCAGGGTGACTA	GCCCTATGTCAGGGTGACTA	Pcyt1a
ENSMUSG00000005615_GCCGCTACGTGGACGAGG	GCCGCTACGTGGACGAGG	Pcyt1a
ENSMUSG00000005615_GTTTCACTCTGGTCATGCCC	GTTTCACTCTGGTCATGCCC	Pcyt1a
ENSMUSG00000005615_GAATAGGGGATGTCGTCA	GAATAGGGGATGTCGTCA	Pcyt1a
ENSMUSG00000005615_GAGCTAACGCACAACTTCAA	GAGCTAACGCACAACTTCAA	Pcyt1a
ENSMUSG00000005615_GAGTTCCTGGCAGAGCAC	GAGTTCCTGGCAGAGCAC	Pcyt1a
ENSMUSG00000026544_GCCGGGGCAACGCCAGTC	GCCGGGGCAACGCCAGTC	Dusp23
ENSMUSG00000026544_GCCGTCCCGGAAGCACCC	GCCGTCCCGGAAGCACCC	Dusp23
ENSMUSG00000026544_GGACAGCTGTCACTGTGAGG	GGACAGCTGTCACTGTGAGG	Dusp23
ENSMUSG00000026544_GTGGACGAGGCCAATGCC	GTGGACGAGGCCAATGCC	Dusp23
ENSMUSG00000026544_GCGCATTCGGTGCAGCGTG	GCGCATTCGGTGCAGCGTG	Dusp23
ENSMUSG00000026544_GTTGGAGTGCACTGTGCCCT	GTTGGAGTGCACTGTGCCCT	Dusp23
ENSMUSG00000026544_GGAGCGGGCTTTGGCCGC	GGAGCGGGCTTTGGCCGC	Dusp23
ENSMUSG00000026544_GGCGCCGGATCTCAGCAA	GGCGCCGGATCTCAGCAA	Dusp23
ENSMUSG00000026544_GAGACGTATGAACAGGAGA	GAGACGTATGAACAGGAGA	Dusp23
ENSMUSG00000026544_GCTGGTAGAACTGGAAGA	GCTGGTAGAACTGGAAGA	Dusp23
ENSMUSG00000003617_GTATAGTTCCTTAGCCT	GTATAGTTCCTTAGCCT	Cp
ENSMUSG00000003617_GACAAACCAGCCTGGCTA	GACAAACCAGCCTGGCTA	Cp
ENSMUSG00000003617_GAGATAAGCATTATTTCAT	GAGATAAGCATTATTTCAT	Cp
ENSMUSG00000003617_GCACACATCGAGAGCCCT	GCACACATCGAGAGCCCT	Cp
ENSMUSG00000003617_GTACACCAAGGAGTATG	GTACACCAAGGAGTATG	Cp
ENSMUSG00000003617_GTGTAGATCCTAGAGGCA	GTGTAGATCCTAGAGGCA	Cp
ENSMUSG00000003617_GTAACAAGCCCTCGCCAG	GTAACAAGCCCTCGCCAG	Cp
ENSMUSG00000003617_GAAAATCAGTGGTGTTGTCA	GAAAATCAGTGGTGTTGTCA	Cp
ENSMUSG00000003617_GAGACAGCAATTGTGTGACC	GAGACAGCAATTGTGTGACC	Cp
ENSMUSG00000003617_GGAGCATCAACATGGGAG	GGAGCATCAACATGGGAG	Cp
ENSMUSG00000046402_GTACCCGTTGAAGTCCAC	GTACCCGTTGAAGTCCAC	Rbp1
ENSMUSG00000046402_GCGTGCGGATGATCATG	GCGTGCGGATGATCATG	Rbp1
ENSMUSG00000046402_GCCAGACAAAGAGATCGTGC	GCCAGACAAAGAGATCGTGC	Rbp1
ENSMUSG00000046402_GGACTTCCAAGTTGGGA	GGACTTCCAAGTTGGGA	Rbp1
ENSMUSG00000046402_GTCACCATCCCAGCTCACAG	GTCACCATCCCAGCTCACAG	Rbp1
ENSMUSG00000046402_GGCTGGACGCAGTGGATCGA	GGCTGGACGCAGTGGATCGA	Rbp1
ENSMUSG00000046402_GTGGACTTCAACGGGTAC	GTGGACTTCAACGGGTAC	Rbp1
ENSMUSG00000046402_GTGTGTGCAGAAGGGAGAGA	GTGTGTGCAGAAGGGAGAGA	Rbp1
ENSMUSG00000046402_GACAAAGAGATCGTGCAGGA	GACAAAGAGATCGTGCAGGA	Rbp1
ENSMUSG00000046402_GTCTGGCTTCAGCAAGT	GTCTGGCTTCAGCAAGT	Rbp1
ENSMUSG00000046062_GTACCTGGTCCGACGCTC	GTACCTGGTCCGACGCTC	Ppp1r15b
ENSMUSG00000046062_GGAAGGGCAGCCGGAACC	GGAAGGGCAGCCGGAACC	Ppp1r15b
ENSMUSG00000046062_GAACGCACAGGGCCCGGAAG	GAACGCACAGGGCCCGGAAG	Ppp1r15b
ENSMUSG00000046062_GTTCTCTTGATTGGCTAG	GTTCTCTTGATTGGCTAG	Ppp1r15b
ENSMUSG00000046062_GAGGACGAGCACTGCCAC	GAGGACGAGCACTGCCAC	Ppp1r15b
ENSMUSG00000046062_GTTTCTTGAATTCGTTTC	GTTTCTTGAATTCGTTTC	Ppp1r15b
ENSMUSG00000046062_GACTGAGGATCGAGTCAA	GACTGAGGATCGAGTCAA	Ppp1r15b
ENSMUSG00000046062_GTTACTGAGTATTATATAAG	GTTACTGAGTATTATATAAG	Ppp1r15b
ENSMUSG00000046062_GTTGCCATTGGCTACTGCT	GTTGCCATTGGCTACTGCT	Ppp1r15b
ENSMUSG00000046062_GGAATAGGCTAGGGAGCA	GGAATAGGCTAGGGAGCA	Ppp1r15b
ENSMUSG00000096770_GTGTGACAGAATTCAAGTA	GTGTGACAGAATTCAAGTA	Amy2a4
ENSMUSG00000096770_GTTACTCCATTGTTATTGGG	GTTACTCCATTGTTATTGGG	Amy2a4
ENSMUSG00000096770_GGCTGTCGGATTTATGT	GGCTGTCGGATTTATGT	Amy2a4
ENSMUSG00000096770_GTCATTGATCTGGGTGGTG	GTCATTGATCTGGGTGGTG	Amy2a4
ENSMUSG00000096770_GTCCTCGCTGATTATCA	GTCCTCGCTGATTATCA	Amy2a4
ENSMUSG00000096770_GAGTGAATGTTGGCAGTGA	GAGTGAATGTTGGCAGTGA	Amy2a4
ENSMUSG00000096770_GCCTTCAGGAATGTGGTCAA	GCCTTCAGGAATGTGGTCAA	Amy2a4
ENSMUSG00000096770_GGGTCTGTGAACACAGA	GGGTCTGTGAACACAGA	Amy2a4
ENSMUSG00000096770_GGACCACCCAATAACAA	GGACCACCCAATAACAA	Amy2a4
ENSMUSG00000096770_GACAACCATGATAATCAGCG	GACAACCATGATAATCAGCG	Amy2a4
ENSMUSG00000022052_GATTTGCGAATTAATCTC	GATTTGCGAATTAATCTC	Ppp2r2a
ENSMUSG00000022052_GCGTTGGCAAATATTCTCCG	GCGTTGGCAAATATTCTCCG	Ppp2r2a
ENSMUSG00000022052_GTTGGTAGACAATAAAAACT	GTTGGTAGACAATAAAAACT	Ppp2r2a
ENSMUSG00000022052_GCCAATATGGAAGAGCTCA	GCCAATATGGAAGAGCTCA	Ppp2r2a
ENSMUSG00000022052_GTGCCCGTATTTAGGCCCA	GTGCCCGTATTTAGGCCCA	Ppp2r2a
ENSMUSG00000022052_GACCTGTTGCTGGGATCTTC	GACCTGTTGCTGGGATCTTC	Ppp2r2a
ENSMUSG00000022052_GATGTAAAATTCAGCCATAG	GATGTAAAATTCAGCCATAG	Ppp2r2a
ENSMUSG00000022052_GAATATGGAGAACAGGCCCG	GAATATGGAGAACAGGCCCG	Ppp2r2a
ENSMUSG00000022052_GCAGCAGTAAAGGAACTATT	GCAGCAGTAAAGGAACTATT	Ppp2r2a
ENSMUSG00000022052_GACAAATTTGAATGTTGT	GACAAATTTGAATGTTGT	Ppp2r2a
ENSMUSG00000010025_GGTCCTACGGCTTCGCC	GGTCCTACGGCTTCGCC	Aldh3a2
ENSMUSG00000010025_GCTCAGGTCTGCCGCGA	GCTCAGGTCTGCCGCGA	Aldh3a2
ENSMUSG00000010025_GGGAGTCGTACTGATTAT	GGGAGTCGTACTGATTAT	Aldh3a2
ENSMUSG00000010025_GAGGCTCGGGCTGAACGT	GAGGCTCGGGCTGAACGT	Aldh3a2
ENSMUSG00000010025_GTTGGGGAATCTTCCTGAAT	GTTGGGGAATCTTCCTGAAT	Aldh3a2
ENSMUSG00000010025_GTATGCGATTGTTAATGG	GTATGCGATTGTTAATGG	Aldh3a2
ENSMUSG00000010025_GAAGAACCTGCTAACCATGA	GAAGAACCTGCTAACCATGA	Aldh3a2
ENSMUSG00000010025_GACCACATTCTCTATACA	GACCACATTCTCTATACA	Aldh3a2
ENSMUSG00000010025_GTTGCATGGTAAGAACGAAA	GTTGCATGGTAAGAACGAAA	Aldh3a2
ENSMUSG00000010025_GAGTTCTGAGGGCTTAACAA	GAGTTCTGAGGGCTTAACAA	Aldh3a2
ENSMUSG00000041301_GAAGGGCGTGGATAAGCT	GAAGGGCGTGGATAAGCT	Cftr
ENSMUSG00000041301_GATTCTTCCTAGCAAGAC	GATTCTTCCTAGCAAGAC	Cftr
ENSMUSG00000041301_GAATCAGCAGAAGGGGCT	GAATCAGCAGAAGGGGCT	Cftr
ENSMUSG00000041301_GAAAGGGTACAGACACCACT	GAAAGGGTACAGACACCACT	Cftr
ENSMUSG00000041301_GTTCCATTGCCATTTACCT	GTTCCATTGCCATTTACCT	Cftr
ENSMUSG00000041301_GAAGAGTTTGGAGATAAAGC	GAAGAGTTTGGAGATAAAGC	Cftr
ENSMUSG00000041301_GATGAAGGCCAAAAATAGCT	GATGAAGGCCAAAAATAGCT	Cftr
ENSMUSG00000041301_GGATTATCAGTAAACCA	GGATTATCAGTAAACCA	Cftr
ENSMUSG00000041301_GGAAGGCGGCCTATATG	GGAAGGCGGCCTATATG	Cftr
ENSMUSG00000041301_GCTATCCTAGGGAAGATGA	GCTATCCTAGGGAAGATGA	Cftr
ENSMUSG00000022016_GGAGCTATGCAGTGTATC	GGAGCTATGCAGTGTATC	Akap11
ENSMUSG00000022016_GAGGACTACTGCTTACAT	GAGGACTACTGCTTACAT	Akap11
ENSMUSG00000022016_GGTGACTACTCCTGAGGGGC	GGTGACTACTCCTGAGGGGC	Akap11
ENSMUSG00000022016_GCCATGATTTAAAAGTGC	GCCATGATTTAAAAGTGC	Akap11
ENSMUSG00000022016_GTGCCTCCGATAAAGACA	GTGCCTCCGATAAAGACA	Akap11
ENSMUSG00000022016_GTCCGGTGATGACATCAG	GTCCGGTGATGACATCAG	Akap11
ENSMUSG00000022016_GCTTCAGTGAAGATGTGTTC	GCTTCAGTGAAGATGTGTTC	Akap11
ENSMUSG00000022016_GGAGCGAATTCAGAAGATC	GGAGCGAATTCAGAAGATC	Akap11
ENSMUSG00000022016_GAGAGTGTCACCTACATTAC	GAGAGTGTCACCTACATTAC	Akap11
ENSMUSG00000022016_GCCAGCAGCATATTTACTT	GCCAGCAGCATATTTACTT	Akap11
ENSMUSG00000020525_GATGTATGTAGCGCATGT	GATGTATGTAGCGCATGT	Ppm1d
ENSMUSG00000020525_GAATGGCCAAAGACTATGAC	GAATGGCCAAAGACTATGAC	Ppm1d
ENSMUSG00000020525_GGGTCATCCTGAATTCCA	GGGTCATCCTGAATTCCA	Ppm1d
ENSMUSG00000020525_GCAGTTGTCCCGGACGTGCT	GCAGTTGTCCCGGACGTGCT	Ppm1d
ENSMUSG00000020525_GGAGTGAACCGAGTAGTT	GGAGTGAACCGAGTAGTT	Ppm1d
ENSMUSG00000020525_GGCGGGGCTGTACTCGCT	GGCGGGGCTGTACTCGCT	Ppm1d
ENSMUSG00000020525_GGCGACCCCCACTCTCGC	GGCGACCCCCACTCTCGC	Ppm1d
ENSMUSG00000020525_GGTCCACTGTGAGTGAGC	GGTCCACTGTGAGTGAGC	Ppm1d
ENSMUSG00000020525_GAAAGAATCGAAGGACTTGG	GAAAGAATCGAAGGACTTGG	Ppm1d
ENSMUSG00000020525_GTCCTCCGCAGCCGGCTC	GTCCTCCGCAGCCGGCTC	Ppm1d
ENSMUSG00000020524_GGAGTGTACGCCATCTT	GGAGTGTACGCCATCTT	Gria1
ENSMUSG00000020524_GCTGCGCCCGGAACTAC	GCTGCGCCCGGAACTAC	Gria1
ENSMUSG00000020524_GTTCACAATATCGATCTG	GTTCACAATATCGATCTG	Gria1
ENSMUSG00000020524_GGAGTGATGAAGCACACA	GGAGTGATGAAGCACACA	Gria1
ENSMUSG00000020524_GAAAACCGGTGCAGAAAA	GAAAACCGGTGCAGAAAA	Gria1
ENSMUSG00000020524_GCATTATCGACCATTACAAG	GCATTATCGACCATTACAAG	Gria1
ENSMUSG00000020524_GCCGCCGAGAAGAACTGGC	GCCGCCGAGAAGAACTGGC	Gria1
ENSMUSG00000020524_GTCAACATTCTAACAACCA	GTCAACATTCTAACAACCA	Gria1
ENSMUSG00000020524_GCGCTTTGAAGGTTTGAC	GCGCTTTGAAGGTTTGAC	Gria1
ENSMUSG00000020524_GTCGATCCCTTGGCCCCA	GTCGATCCCTTGGCCCCA	Gria1
ENSMUSG00000028756_GGCGGTGCGACAGGCACT	GGCGGTGCGACAGGCACT	Pink1
ENSMUSG00000028756_GCCAGCCCAGCTACCGAC	GCCAGCCCAGCTACCGAC	Pink1
ENSMUSG00000028756_GGCCAGGTCGTAAGCCC	GGCCAGGTCGTAAGCCC	Pink1
ENSMUSG00000028756_GTTCATGGTGCGGGCCCG	GTTCATGGTGCGGGCCCG	Pink1
ENSMUSG00000028756_GGATCTCCTGACAGGCCG	GGATCTCCTGACAGGCCG	Pink1
ENSMUSG00000028756_GCTGGCAGGGCTTCCGTC	GCTGGCAGGGCTTCCGTC	Pink1
ENSMUSG00000028756_GCGCGTGTCTGACCCAC	GCGCGTGTCTGACCCAC	Pink1
ENSMUSG00000028756_GCGGTAGCGGTCCGGGAGG	GCGGTAGCGGTCCGGGAGG	Pink1
ENSMUSG00000028756_GGAAAAGGCCAAACACCT	GGAAAAGGCCAAACACCT	Pink1
ENSMUSG00000028756_GAACAGCGGGCCGGGCTT	GAACAGCGGGCCGGGCTT	Pink1
ENSMUSG00000028719_GAGGGAAGAGCCGCAGTGTG	GAGGGAAGAGCCGCAGTGTG	Cmpk1
ENSMUSG00000028719_GACCAACGGCTTCATGAGG	GACCAACGGCTTCATGAGG	Cmpk1
ENSMUSG00000028719_GCTCGGGACCAGGACGTGC	GCTCGGGACCAGGACGTGC	Cmpk1
ENSMUSG00000028719_GACAATGCGCGCGCACT	GACAATGCGCGCGCACT	Cmpk1
ENSMUSG00000028719_GAATCCAGACTCACAGTA	GAATCCAGACTCACAGTA	Cmpk1
ENSMUSG00000028719_GGCTACACACACCTTTCTGC	GGCTACACACACCTTTCTGC	Cmpk1
ENSMUSG00000028719_GGGAAGAGCCGCAGTGTGC	GGGAAGAGCCGCAGTGTGC	Cmpk1
ENSMUSG00000028719_GGTTGGAACAAAACCATGGA	GGTTGGAACAAAACCATGGA	Cmpk1
ENSMUSG00000028719_GTATTGAACGATGTCTTGAA	GTATTGAACGATGTCTTGAA	Cmpk1
ENSMUSG00000028719_GTTCACCATACTGTGAGTC	GTTCACCATACTGTGAGTC	Cmpk1
ENSMUSG00000028712_GCTCCCCCAGAACCATCG	GCTCCCCCAGAACCATCG	Cyp4a31
ENSMUSG00000028712_GCCCAAAGAACCAGTGAA	GCCCAAAGAACCAGTGAA	Cyp4a31
ENSMUSG00000028712_GCTGCTGGTGAAAGCTGTCC	GCTGCTGGTGAAAGCTGTCC	Cyp4a31
ENSMUSG00000028712_GACAGAACACAGAGGCCACT	GACAGAACACAGAGGCCACT	Cyp4a31
ENSMUSG00000028712_GGCTGCCTGCAAATCGGGTC	GGCTGCCTGCAAATCGGGTC	Cyp4a31
ENSMUSG00000028712_GGCTGGGGTTAGCATCTTC	GGCTGGGGTTAGCATCTTC	Cyp4a31
ENSMUSG00000028712_GGTTGGACAAGCGGCCAT	GGTTGGACAAGCGGCCAT	Cyp4a31
ENSMUSG00000028712_GGGAACGGCTGGCTGGTC	GGGAACGGCTGGCTGGTC	Cyp4a31
ENSMUSG00000028712_GTGTCCACCTCAGCACGA	GTGTCCACCTCAGCACGA	Cyp4a31
ENSMUSG00000028712_GAAAACCTATGTGAAAAACA	GAAAACCTATGTGAAAAACA	Cyp4a31
ENSMUSG00000025094_GGATCAGCTTGCGCGAG	GGATCAGCTTGCGCGAG	Slc18a2
ENSMUSG00000025094_GCAGCACCAGATCGCTCA	GCAGCACCAGATCGCTCA	Slc18a2
ENSMUSG00000025094_GCACGAGAAAAATACTA	GCACGAGAAAAATACTA	Slc18a2
ENSMUSG00000025094_GTACAGGTAGCTGGGAATGA	GTACAGGTAGCTGGGAATGA	Slc18a2
ENSMUSG00000025094_GAAGATGCTGTGGAAGCTTT	GAAGATGCTGTGGAAGCTTT	Slc18a2
ENSMUSG00000025094_GGAGGCTGTGAGCGCTGGCC	GGAGGCTGTGAGCGCTGGCC	Slc18a2
ENSMUSG00000025094_GTGTTCACGGGGAATGCCAC	GTGTTCACGGGGAATGCCAC	Slc18a2
ENSMUSG00000025094_GCAGAATCCAGCAAACAT	GCAGAATCCAGCAAACAT	Slc18a2
ENSMUSG00000025094_GAGAGGGGTAACGCCATG	GAGAGGGGTAACGCCATG	Slc18a2
ENSMUSG00000025094_GCCTTCCTGCTGATCGCC	GCCTTCCTGCTGATCGCC	Slc18a2
ENSMUSG00000025091_GAGCAACATCTGCACGGA	GAGCAACATCTGCACGGA	Pnliprp2
ENSMUSG00000025091_GCGGGTATCAATGTCCTC	GCGGGTATCAATGTCCTC	Pnliprp2
ENSMUSG00000025091_GCGGTCCAGTTGGAAGT	GCGGTCCAGTTGGAAGT	Pnliprp2
ENSMUSG00000025091_GACATCCACGGACATCCAT	GACATCCACGGACATCCAT	Pnliprp2
ENSMUSG00000025091_GGCTCGTCAGCCTTCTGC	GGCTCGTCAGCCTTCTGC	Pnliprp2
ENSMUSG00000025091_GCTGAATCATCCCTGCCC	GCTGAATCATCCCTGCCC	Pnliprp2
ENSMUSG00000025091_GAGGTTTGCTATGGACACCT	GAGGTTTGCTATGGACACCT	Pnliprp2
ENSMUSG00000025091_GACACGTTTCATTATCCA	GACACGTTTCATTATCCA	Pnliprp2
ENSMUSG00000025091_GACTGGAAGCGCGGATCC	GACTGGAAGCGCGGATCC	Pnliprp2
ENSMUSG00000025091_GGCCTTCGAAGATATTCCCT	GGCCTTCGAAGATATTCCCT	Pnliprp2
ENSMUSG00000022836_GACGCAGAGGTTCCGAGG	GACGCAGAGGTTCCGAGG	Mylk
ENSMUSG00000022836_GCTCCATGCCTCTCACCG	GCTCCATGCCTCTCACCG	Mylk
ENSMUSG00000022836_GCTAGGACGAGTCTCCCC	GCTAGGACGAGTCTCCCC	Mylk
ENSMUSG00000022836_GTCAGCTCCACGGTCACC	GTCAGCTCCACGGTCACC	Mylk
ENSMUSG00000022836_GGGCACTTGGCTGCAAC	GGGCACTTGGCTGCAAC	Mylk
ENSMUSG00000022836_GTCCGCGAGGAGGACAA	GTCCGCGAGGAGGACAA	Mylk
ENSMUSG00000022836_GGTACTCTCGCTTCTGGC	GGTACTCTCGCTTCTGGC	Mylk
ENSMUSG00000022836_GTCTAAAACCTCCCACAGTG	GTCTAAAACCTCCCACAGTG	Mylk
ENSMUSG00000022836_GGGGCTGACTCTCAAATC	GGGGCTGACTCTCAAATC	Mylk
ENSMUSG00000022836_GCCATGTCACCTGGGGCTCT	GCCATGTCACCTGGGGCTCT	Mylk
ENSMUSG00000039824_GCTGCCAAGTCTACACCA	GCTGCCAAGTCTACACCA	Myl6b
ENSMUSG00000039824_GGGAGCATCCTTCTTGGG	GGGAGCATCCTTCTTGGG	Myl6b
ENSMUSG00000039824_GGCACCTGCAAAATCCC	GGCACCTGCAAAATCCC	Myl6b
ENSMUSG00000039824_GAGCTGTTTGACCGAGT	GAGCTGTTTGACCGAGT	Myl6b
ENSMUSG00000039824_GAGTTTAACAAGGACCAGC	GAGTTTAACAAGGACCAGC	Myl6b
ENSMUSG00000039824_GGGGACCTGATGAGGGCCCT	GGGGACCTGATGAGGGCCCT	Myl6b
ENSMUSG00000039824_GTCTCAAAGTCTACACGTC	GTCTCAAAGTCTACACGTC	Myl6b
ENSMUSG00000039824_GCTTCGTGTGTTTGACAAAG	GCTTCGTGTGTTTGACAAAG	Myl6b
ENSMUSG00000039824_GACTGTTCTGGCAGGCCACG	GACTGTTCTGGCAGGCCACG	Myl6b
ENSMUSG00000039824_GCTTAGGATATGCTTCAGGA	GCTTAGGATATGCTTCAGGA	Myl6b
ENSMUSG00000033703_GCTGCCGACTCGAGTCTG	GCTGCCGACTCGAGTCTG	Fuk
ENSMUSG00000033703_GGCCTATGCGTTGAACCA	GGCCTATGCGTTGAACCA	Fuk
ENSMUSG00000033703_GCAACCTGGACTGCCTGT	GCAACCTGGACTGCCTGT	Fuk
ENSMUSG00000033703_GCAGTCAGAGGGAGTCAAT	GCAGTCAGAGGGAGTCAAT	Fuk
ENSMUSG00000033703_GTCCTTGTACTGGCATGTC	GTCCTTGTACTGGCATGTC	Fuk
ENSMUSG00000033703_GGGTCCAGGTTCCCCACC	GGGTCCAGGTTCCCCACC	Fuk
ENSMUSG00000033703_GAGACGGGAGCAGATTCCTG	GAGACGGGAGCAGATTCCTG	Fuk
ENSMUSG00000033703_GTTGTGTCGGACCTGAT	GTTGTGTCGGACCTGAT	Fuk
ENSMUSG00000033703_GGATGCCTGCACCTATAT	GGATGCCTGCACCTATAT	Fuk
ENSMUSG00000033703_GCCACCCTCAACGCACTGC	GCCACCCTCAACGCACTGC	Fuk
ENSMUSG00000031700_GCACCTTGAGCGCCGCCG	GCACCTTGAGCGCCGCCG	Gpt2
ENSMUSG00000031700_GCCGGCTTTGAGCACGAT	GCCGGCTTTGAGCACGAT	Gpt2
ENSMUSG00000031700_GCGGGCAGCGGTGCTGGTG	GCGGGCAGCGGTGCTGGTG	Gpt2
ENSMUSG00000031700_GCTGTGACTACGGCCCCA	GCTGTGACTACGGCCCCA	Gpt2
ENSMUSG00000031700_GGGTGAGGATGCGGTCTCGA	GGGTGAGGATGCGGTCTCGA	Gpt2
ENSMUSG00000031700_GCTAAGAAACGAGCGCGG	GCTAAGAAACGAGCGCGG	Gpt2
ENSMUSG00000031700_GCTCGGATTACCTCAGTGAA	GCTCGGATTACCTCAGTGAA	Gpt2
ENSMUSG00000031700_GCTGTTTAGTAGGTTTGGGT	GCTGTTTAGTAGGTTTGGGT	Gpt2
ENSMUSG00000031700_GGATACAGTTAACGCCT	GGATACAGTTAACGCCT	Gpt2
ENSMUSG00000031700_GCGGAGTACAAGGGATAC	GCGGAGTACAAGGGATAC	Gpt2
ENSMUSG00000026032_GCTGGACATGGACATGAACA	GCTGGACATGGACATGAACA	Ndufb3
ENSMUSG00000026032_GAAGAAGCTTGCTGCCCGA	GAAGAAGCTTGCTGCCCGA	Ndufb3
ENSMUSG00000026032_GATACATGGGCGGCTTTGC	GATACATGGGCGGCTTTGC	Ndufb3
ENSMUSG00000026032_GCTTGCTGCCCGAGGGCTGA	GCTTGCTGCCCGAGGGCTGA	Ndufb3
ENSMUSG00000026032_GAAGGGACGCCATTAGAAA	GAAGGGACGCCATTAGAAA	Ndufb3
ENSMUSG00000026032_GAACATGGACATGGCCA	GAACATGGACATGGCCA	Ndufb3
ENSMUSG00000026032_GCGTTTGTGGTAGCTTTGG	GCGTTTGTGGTAGCTTTGG	Ndufb3
ENSMUSG00000026032_GAGGCTTGGAGATACATGGG	GAGGCTTGGAGATACATGGG	Ndufb3
ENSMUSG00000026032_GCTGCGTTTGTGGTAGCTTT	GCTGCGTTTGTGGTAGCTTT	Ndufb3
ENSMUSG00000026032_GCTTCTTATCACCATTCT	GCTTCTTATCACCATTCT	Ndufb3
ENSMUSG00000026034_GTCTCTTTCATCCCAGTC	GTCTCTTTCATCCCAGTC	Clk1
ENSMUSG00000026034_GTGAGCAAAAGCGCTGC	GTGAGCAAAAGCGCTGC	Clk1
ENSMUSG00000026034_GATAAGCTTTCTCATTTA	GATAAGCTTTCTCATTTA	Clk1
ENSMUSG00000026034_GCTTCCAGGTTCTCCATA	GCTTCCAGGTTCTCCATA	Clk1
ENSMUSG00000026034_GACGCTATGTTGATGAATAC	GACGCTATGTTGATGAATAC	Clk1
ENSMUSG00000026034_GACTACATGGGCTACGAGCC	GACTACATGGGCTACGAGCC	Clk1
ENSMUSG00000026034_GCATAGTAGCAAGTCCTC	GCATAGTAGCAAGTCCTC	Clk1
ENSMUSG00000026034_GTCACCGAAGGAAAAGATCG	GTCACCGAAGGAAAAGATCG	Clk1
ENSMUSG00000026034_GGTCACCTGATCTGTCAGAG	GGTCACCTGATCTGTCAGAG	Clk1
ENSMUSG00000026034_GGAGTGGTTTGAGCATCG	GGAGTGGTTTGAGCATCG	Clk1
ENSMUSG00000022354_GGTGGGTCAGGTAGGCCG	GGTGGGTCAGGTAGGCCG	Ndufb9
ENSMUSG00000022354_GTGGATACACCATGACTCG	GTGGATACACCATGACTCG	Ndufb9
ENSMUSG00000022354_GCTTGCTTGATGAGAGCC	GCTTGCTTGATGAGAGCC	Ndufb9
ENSMUSG00000022354_GAATGAGAAGGATATGATGA	GAATGAGAAGGATATGATGA	Ndufb9
ENSMUSG00000022354_GTGCCCCCCGGAGAGTCT	GTGCCCCCCGGAGAGTCT	Ndufb9
ENSMUSG00000022354_GTAATCTAAGCACCATTC	GTAATCTAAGCACCATTC	Ndufb9
ENSMUSG00000022354_GGATACATTGCTTTCTCAGA	GGATACATTGCTTTCTCAGA	Ndufb9
ENSMUSG00000022354_GAGAGCAGTGGAAGAAGCTG	GAGAGCAGTGGAAGAAGCTG	Ndufb9
ENSMUSG00000022354_GTGACCAGACCTCGGGAA	GTGACCAGACCTCGGGAA	Ndufb9
ENSMUSG00000022354_GCTTCAGTCATAATACCATC	GCTTCAGTCATAATACCATC	Ndufb9
ENSMUSG00000039384_GTCGTCTAAAGGAGATGG	GTCGTCTAAAGGAGATGG	Dusp10
ENSMUSG00000039384_GAGATCCTGAGGTCGGAC	GAGATCCTGAGGTCGGAC	Dusp10
ENSMUSG00000039384_GAGGGTCACAACGGCGG	GAGGGTCACAACGGCGG	Dusp10
ENSMUSG00000039384_GGGTAGTAGTGGCACTATCT	GGGTAGTAGTGGCACTATCT	Dusp10
ENSMUSG00000039384_GGTAGCTTGAGTCTAAACAA	GGTAGCTTGAGTCTAAACAA	Dusp10
ENSMUSG00000039384_GATGACGGGACCCTGGCT	GATGACGGGACCCTGGCT	Dusp10
ENSMUSG00000039384_GGTGACTCTTGCTGCATT	GGTGACTCTTGCTGCATT	Dusp10
ENSMUSG00000039384_GATAAGATCAGCCGGCGA	GATAAGATCAGCCGGCGA	Dusp10
ENSMUSG00000039384_GGGGTAGATGATCTTGATGC	GGGGTAGATGATCTTGATGC	Dusp10
ENSMUSG00000039384_GTTAATGTGGACAGCTCCT	GTTAATGTGGACAGCTCCT	Dusp10
ENSMUSG00000008540_GGCAGCTCATGGACAATG	GGCAGCTCATGGACAATG	Mgst1
ENSMUSG00000008540_GATCGTTGCATAGGAGGTAA	GATCGTTGCATAGGAGGTAA	Mgst1
ENSMUSG00000008540_GACTGCGCTGGCTTTGGCAA	GACTGCGCTGGCTTTGGCAA	Mgst1
ENSMUSG00000008540_GTCAGTGCGAACAAACTTCT	GTCAGTGCGAACAAACTTCT	Mgst1
ENSMUSG00000008540_GGAGGCCGATGCCGAGAA	GGAGGCCGATGCCGAGAA	Mgst1
ENSMUSG00000008540_GGCTGGGACGAGGCCTTC	GGCTGGGACGAGGCCTTC	Mgst1
ENSMUSG00000008540_GGGCTCCAGAGACAGGCAGG	GGGCTCCAGAGACAGGCAGG	Mgst1
ENSMUSG00000008540_GTCTCCATTGTACCACC	GTCTCCATTGTACCACC	Mgst1
ENSMUSG00000008540_GCTTGAGTAGGGTATAAATA	GCTTGAGTAGGGTATAAATA	Mgst1
ENSMUSG00000008540_GCACTTCAGAATCTTTGT	GCACTTCAGAATCTTTGT	Mgst1
ENSMUSG00000041548_GGCGCAGGCGGCTTGGGT	GGCGCAGGCGGCTTGGGT	Hspb8
ENSMUSG00000041548_GACGACTTGACAGCCCCT	GACGACTTGACAGCCCCT	Hspb8
ENSMUSG00000041548_GGACGATGGCTTTGGCA	GGACGATGGCTTTGGCA	Hspb8
ENSMUSG00000041548_GGTTTGGAGTGCCCGCTG	GGTTTGGAGTGCCCGCTG	Hspb8
ENSMUSG00000041548_GGGTACCATGCCAGACCTTA	GGGTACCATGCCAGACCTTA	Hspb8
ENSMUSG00000041548_GGCCCTCTGGAGAAAGCG	GGCCCTCTGGAGAAAGCG	Hspb8
ENSMUSG00000041548_GTGGCTGGATCCACTTCTGC	GTGGCTGGATCCACTTCTGC	Hspb8
ENSMUSG00000041548_GAGCTTCCTCAAGACAACC	GAGCTTCCTCAAGACAACC	Hspb8
ENSMUSG00000041548_GAAGAGAAGCAGCAGGAAGG	GAAGAGAAGCAGCAGGAAGG	Hspb8
ENSMUSG00000041548_GTTGACACACACTTTCCA	GTTGACACACACTTTCCA	Hspb8
ENSMUSG00000026456_GGTACTTCTCATCCGGGTCC	GGTACTTCTCATCCGGGTCC	Cyb5r1
ENSMUSG00000026456_GAGAGGCTAGCAAGACC	GAGAGGCTAGCAAGACC	Cyb5r1
ENSMUSG00000026456_GAAGATCCCGCCGGCCGC	GAAGATCCCGCCGGCCGC	Cyb5r1
ENSMUSG00000026456_GCTGCTTACTCTGCTCGGCC	GCTGCTTACTCTGCTCGGCC	Cyb5r1
ENSMUSG00000026456_GGCAAAGCGGAACCTCC	GGCAAAGCGGAACCTCC	Cyb5r1
ENSMUSG00000026456_GCCCGAATTGATGGCAGTC	GCCCGAATTGATGGCAGTC	Cyb5r1
ENSMUSG00000026456_GCCTGAAGATTGGGGATA	GCCTGAAGATTGGGGATA	Cyb5r1
ENSMUSG00000026456_GACAAGATCTACATAGCCT	GACAAGATCTACATAGCCT	Cyb5r1
ENSMUSG00000026456_GTGCACCCCAAATTTCCTGA	GTGCACCCCAAATTTCCTGA	Cyb5r1
ENSMUSG00000026456_GGGAAGATGTCTCAATACC	GGGAAGATGTCTCAATACC	Cyb5r1
ENSMUSG00000041891_GCCAAAGAGGTTCCGTG	GCCAAAGAGGTTCCGTG	Lman1
ENSMUSG00000041891_GCCTATAACTACTATAGC	GCCTATAACTACTATAGC	Lman1
ENSMUSG00000041891_GACCTCTTCCGGTCACT	GACCTCTTCCGGTCACT	Lman1
ENSMUSG00000041891_GTCTTTCAGCCAATTCAC	GTCTTTCAGCCAATTCAC	Lman1
ENSMUSG00000041891_GCCTTCGAGAACTGGGAAG	GCCTTCGAGAACTGGGAAG	Lman1
ENSMUSG00000041891_GTACTCGAAACGGCGGTG	GTACTCGAAACGGCGGTG	Lman1
ENSMUSG00000041891_GTAATCTTTGCCCGGAC	GTAATCTTTGCCCGGAC	Lman1
ENSMUSG00000041891_GCTTTAAGGGGCCGCATC	GCTTTAAGGGGCCGCATC	Lman1
ENSMUSG00000041891_GGCTTGGACGGCCCTGTGTT	GGCTTGGACGGCCCTGTGTT	Lman1
ENSMUSG00000041891_GCTTTAGCGAGTTGTCAG	GCTTTAGCGAGTTGTCAG	Lman1
ENSMUSG00000057181_GGGTGGCTCCGCGGAGGAG	GGGTGGCTCCGCGGAGGAG	5730455P16Rik
ENSMUSG00000057181_GGAAGCTGTACAGGCAGTAG	GGAAGCTGTACAGGCAGTAG	5730455P16Rik
ENSMUSG00000057181_GATAGTGATGATGGACGTTC	GATAGTGATGATGGACGTTC	5730455P16Rik
ENSMUSG00000057181_GCGTCTTTCCAAGGGAG	GCGTCTTTCCAAGGGAG	5730455P16Rik
ENSMUSG00000057181_GTCTTTGCAGGAATCGC	GTCTTTGCAGGAATCGC	5730455P16Rik
ENSMUSG00000057181_GATTAGTATCCACCAAGGAG	GATTAGTATCCACCAAGGAG	5730455P16Rik
ENSMUSG00000057181_GCAATGAAACTGCGAAGTTC	GCAATGAAACTGCGAAGTTC	5730455P16Rik
ENSMUSG00000057181_GGCAGTAATAACAACCAACT	GGCAGTAATAACAACCAACT	5730455P16Rik
ENSMUSG00000057181_GCTTCCTGAAATAGCAGCAA	GCTTCCTGAAATAGCAGCAA	5730455P16Rik
ENSMUSG00000057181_GAAATCATCACCAGAGG	GAAATCATCACCAGAGG	5730455P16Rik
ENSMUSG00000061462_GCGCACGCGAATGGATGT	GCGCACGCGAATGGATGT	Obscn
ENSMUSG00000061462_GCTTCCTGACGCGGCCAA	GCTTCCTGACGCGGCCAA	Obscn
ENSMUSG00000061462_GGCAAGGCCTCGCGATGG	GGCAAGGCCTCGCGATGG	Obscn
ENSMUSG00000061462_GCCTCACAATTCTCGATC	GCCTCACAATTCTCGATC	Obscn
ENSMUSG00000061462_GCGCGAGGAACGCCATAG	GCGCGAGGAACGCCATAG	Obscn
ENSMUSG00000061462_GATGTCGTACTTGGCGC	GATGTCGTACTTGGCGC	Obscn
ENSMUSG00000061462_GGCCCTGTCCGGTGGCTA	GGCCCTGTCCGGTGGCTA	Obscn
ENSMUSG00000061462_GGTCCGCACCACCCCATG	GGTCCGCACCACCCCATG	Obscn
ENSMUSG00000061462_GCTGTGCCCCATGCAATC	GCTGTGCCCCATGCAATC	Obscn
ENSMUSG00000061462_GAGAGCTCTGCCACCGTG	GAGAGCTCTGCCACCGTG	Obscn
ENSMUSG00000016528_GACTTGACGTGGAACTGG	GACTTGACGTGGAACTGG	Mapkapk2
ENSMUSG00000016528_GGAAAGGCGCCGGCGGAGTC	GGAAAGGCGCCGGCGGAGTC	Mapkapk2
ENSMUSG00000016528_GTCCGAAGGCGCGCAGAG	GTCCGAAGGCGCGCAGAG	Mapkapk2
ENSMUSG00000016528_GAGAACCTGTATGCCGGG	GAGAACCTGTATGCCGGG	Mapkapk2
ENSMUSG00000016528_GGTCACCAGCCAAGTGCT	GGTCACCAGCCAAGTGCT	Mapkapk2
ENSMUSG00000016528_GCCTGGTCTCCTCGGTCC	GCCTGGTCTCCTCGGTCC	Mapkapk2
ENSMUSG00000016528_GTGCACAATGTGTGGGCACT	GTGCACAATGTGTGGGCACT	Mapkapk2
ENSMUSG00000016528_GATCAACATTGCTCACC	GATCAACATTGCTCACC	Mapkapk2
ENSMUSG00000016528_GATCATGAAGAGCATCGGCG	GATCATGAAGAGCATCGGCG	Mapkapk2
ENSMUSG00000016528_GTGAGTTTCAAAATGGCATT	GTGAGTTTCAAAATGGCATT	Mapkapk2
ENSMUSG00000016526_GATGATAGATGAAACCAA	GATGATAGATGAAACCAA	Dyrk3
ENSMUSG00000016526_GCTGAATGTGTCCGAATA	GCTGAATGTGTCCGAATA	Dyrk3
ENSMUSG00000016526_GTTCGGAAAGCCTGAGCG	GTTCGGAAAGCCTGAGCG	Dyrk3
ENSMUSG00000016526_GCCCGCGATCGCGGGAGGA	GCCCGCGATCGCGGGAGGA	Dyrk3
ENSMUSG00000016526_GCACCTTAGACGGCCTGG	GCACCTTAGACGGCCTGG	Dyrk3
ENSMUSG00000016526_GCCTCTCGTGAGTGGCTCAG	GCCTCTCGTGAGTGGCTCAG	Dyrk3
ENSMUSG00000016526_GTCGTAGCCACCGTTATT	GTCGTAGCCACCGTTATT	Dyrk3
ENSMUSG00000016526_GAAGCACCTGTCTCCAGA	GAAGCACCTGTCTCCAGA	Dyrk3
ENSMUSG00000016526_GAATGCCAAAAAGCGGCA	GAATGCCAAAAAGCGGCA	Dyrk3
ENSMUSG00000016526_GTCCTTCCTCCCGCGATCGC	GTCCTTCCTCCCGCGATCGC	Dyrk3
ENSMUSG00000053604_GCCCCGGCAACTGCACGT	GCCCCGGCAACTGCACGT	Rpia
ENSMUSG00000053604_GGAGACCCGCGGCGACAA	GGAGACCCGCGGCGACAA	Rpia
ENSMUSG00000053604_GGGCCCTTCAGCACCCTCTA	GGGCCCTTCAGCACCCTCTA	Rpia
ENSMUSG00000053604_GGGTCCTGGCCCCACTGCC	GGGTCCTGGCCCCACTGCC	Rpia
ENSMUSG00000053604_GGCCCCCTCCACGATGTCCA	GGCCCCCTCCACGATGTCCA	Rpia
ENSMUSG00000053604_GGCAGCTTATCTTGCAGTA	GGCAGCTTATCTTGCAGTA	Rpia
ENSMUSG00000053604_GATGTGGGGATGCAGATG	GATGTGGGGATGCAGATG	Rpia
ENSMUSG00000053604_GTCAGCACCATCGATGGCA	GTCAGCACCATCGATGGCA	Rpia
ENSMUSG00000053604_GGGGATCGGTGGCACAAG	GGGGATCGGTGGCACAAG	Rpia
ENSMUSG00000053604_GAGCTCAATCTCATCAAGGG	GAGCTCAATCTCATCAAGGG	Rpia
ENSMUSG00000019432_GGCTTGAGTAGAAAATCT	GGCTTGAGTAGAAAATCT	Ddx39b
ENSMUSG00000019432_GTGCCAGGCCAAGTCAGGCA	GTGCCAGGCCAAGTCAGGCA	Ddx39b
ENSMUSG00000019432_GCATGAGTGCATCCCGC	GCATGAGTGCATCCCGC	Ddx39b
ENSMUSG00000019432_GCCCACACATCGTCGTG	GCCCACACATCGTCGTG	Ddx39b
ENSMUSG00000019432_GCAGCTGGAGCCCGTTACT	GCAGCTGGAGCCCGTTACT	Ddx39b
ENSMUSG00000019432_GGCTCTTATTTCGAGCCA	GGCTCTTATTTCGAGCCA	Ddx39b
ENSMUSG00000019432_GCTGGTGATGTGTCACACTA	GCTGGTGATGTGTCACACTA	Ddx39b
ENSMUSG00000019432_GATGTGGACAATGAGCTCT	GATGTGGACAATGAGCTCT	Ddx39b
ENSMUSG00000019432_GACGAGGTGGAGACAGCCGC	GACGAGGTGGAGACAGCCGC	Ddx39b
ENSMUSG00000019432_GTCTTTCTTGGCGGGAGCCT	GTCTTTCTTGGCGGGAGCCT	Ddx39b
ENSMUSG00000000441_GTTTCCAAATTCCACTGT	GTTTCCAAATTCCACTGT	Raf1
ENSMUSG00000000441_GACGATCAGCAATGGCTT	GACGATCAGCAATGGCTT	Raf1
ENSMUSG00000000441_GCGCCGGGCCTCAGATGA	GCGCCGGGCCTCAGATGA	Raf1
ENSMUSG00000000441_GTTGGACTCAGGTTGTTT	GTTGGACTCAGGTTGTTT	Raf1
ENSMUSG00000000441_GAAGGTTCCCTGTCCCAG	GAAGGTTCCCTGTCCCAG	Raf1
ENSMUSG00000000441_GATTCTCGCATCCGACGCAT	GATTCTCGCATCCGACGCAT	Raf1
ENSMUSG00000000441_GTCTACTCGGATCGGGTC	GTCTACTCGGATCGGGTC	Raf1
ENSMUSG00000000441_GGGTGTAGAGTATCTGTGCT	GGGTGTAGAGTATCTGTGCT	Raf1
ENSMUSG00000000441_GACAAGCAATACTATCC	GACAAGCAATACTATCC	Raf1
ENSMUSG00000000441_GTTCTTCTCCAATCAGAG	GTTCTTCTCCAATCAGAG	Raf1
ENSMUSG00000029672_GTGGAGCAGCCAATGTCG	GTGGAGCAGCCAATGTCG	Fam3c
ENSMUSG00000029672_GAGCTGCAAAGTTGGTAG	GAGCTGCAAAGTTGGTAG	Fam3c
ENSMUSG00000029672_GAATGGCTGAGTCCAGCG	GAATGGCTGAGTCCAGCG	Fam3c
ENSMUSG00000029672_GAGATCCCACACTTGTACCT	GAGATCCCACACTTGTACCT	Fam3c
ENSMUSG00000029672_GAGGAATCAATATTGCCT	GAGGAATCAATATTGCCT	Fam3c
ENSMUSG00000029672_GGCGGCTCATTGCTGAAC	GGCGGCTCATTGCTGAAC	Fam3c
ENSMUSG00000029672_GAGTGAGAAGGCAAAAATGA	GAGTGAGAAGGCAAAAATGA	Fam3c
ENSMUSG00000029672_GACGGAACAGTAGTGCTAA	GACGGAACAGTAGTGCTAA	Fam3c
ENSMUSG00000029672_GGAAACGAACAAGTACGA	GGAAACGAACAAGTACGA	Fam3c
ENSMUSG00000029672_GCACTTCGATCACCAGTCT	GCACTTCGATCACCAGTCT	Fam3c
ENSMUSG00000029674_GGACTACTGGGCCCGCTA	GGACTACTGGGCCCGCTA	Limk1
ENSMUSG00000029674_GTGCTACTACCAGACCG	GTGCTACTACCAGACCG	Limk1
ENSMUSG00000029674_GTCCATCCTTCTCGTAGTAC	GTCCATCCTTCTCGTAGTAC	Limk1
ENSMUSG00000029674_GATCCTACCTGACTCACC	GATCCTACCTGACTCACC	Limk1
ENSMUSG00000029674_GCTCCGAGCACATCACCAAA	GCTCCGAGCACATCACCAAA	Limk1
ENSMUSG00000029674_GGCAGATGAAACACTCAGGG	GGCAGATGAAACACTCAGGG	Limk1
ENSMUSG00000029674_GTGGAAACTTCATTGGCGAT	GTGGAAACTTCATTGGCGAT	Limk1
ENSMUSG00000029674_GACACGAGGGTGACTGTGTG	GACACGAGGGTGACTGTGTG	Limk1
ENSMUSG00000029674_GTCCGGAGACTCTGGAGGTC	GTCCGGAGACTCTGGAGGTC	Limk1
ENSMUSG00000029674_GTCTCCATCGACCCCCCTCA	GTCTCCATCGACCCCCCTCA	Limk1
ENSMUSG00000025358_GATTGGAGAGGGCACGTA	GATTGGAGAGGGCACGTA	Cdk2
ENSMUSG00000025358_GTGGCGCTTAAGAAGATC	GTGGCGCTTAAGAAGATC	Cdk2
ENSMUSG00000025358_GGAGAGAGATCTCTCGGA	GGAGAGAGATCTCTCGGA	Cdk2
ENSMUSG00000025358_GGAATGCCCGTGAGAGCAG	GGAATGCCCGTGAGAGCAG	Cdk2
ENSMUSG00000025358_GTTCCAGCTGCTCCAGGGCC	GTTCCAGCTGCTCCAGGGCC	Cdk2
ENSMUSG00000025358_GGGGCTTAAGGTCTCGGTGA	GGGGCTTAAGGTCTCGGTGA	Cdk2
ENSMUSG00000025358_GTACTACTCCACAGCCG	GTACTACTCCACAGCCG	Cdk2
ENSMUSG00000025358_GAACCTGCTTATCAATGCAG	GAACCTGCTTATCAATGCAG	Cdk2
ENSMUSG00000025358_GAGTGTAAGTTCGGACA	GAGTGTAAGTTCGGACA	Cdk2
ENSMUSG00000025358_GAGCACCTGAAATTCTTC	GAGCACCTGAAATTCTTC	Cdk2
ENSMUSG00000028107_GCACCAACTCCTCCACAT	GCACCAACTCCTCCACAT	Tars2
ENSMUSG00000028107_GTGATATCTTAATAGCCC	GTGATATCTTAATAGCCC	Tars2
ENSMUSG00000028107_GTCTCTGTCTGAGGTGGCGC	GTCTCTGTCTGAGGTGGCGC	Tars2
ENSMUSG00000028107_GCGGCGGAACTCTGGGAGT	GCGGCGGAACTCTGGGAGT	Tars2
ENSMUSG00000028107_GGTCCATAGCTCCTCAAAA	GGTCCATAGCTCCTCAAAA	Tars2
ENSMUSG00000028107_GAACACAACCCCTTACCAAC	GAACACAACCCCTTACCAAC	Tars2
ENSMUSG00000028107_GCAGTGGCTGCTGAAGTAAA	GCAGTGGCTGCTGAAGTAAA	Tars2
ENSMUSG00000028107_GACAATCTGTCTCCAAGGGT	GACAATCTGTCTCCAAGGGT	Tars2
ENSMUSG00000028107_GTCAGTTGACCTGTGCCG	GTCAGTTGACCTGTGCCG	Tars2
ENSMUSG00000028107_GACATTTGATTCCCCAGA	GACATTTGATTCCCCAGA	Tars2
ENSMUSG00000019889_GGTATTCATTGGGCCAAA	GGTATTCATTGGGCCAAA	Ptprk
ENSMUSG00000019889_GGATTCACTGGTCGTGAT	GGATTCACTGGTCGTGAT	Ptprk
ENSMUSG00000019889_GCCGACCCCAGGAGAGGCCA	GCCGACCCCAGGAGAGGCCA	Ptprk
ENSMUSG00000019889_GAGGCATTTCGGGGGGC	GAGGCATTTCGGGGGGC	Ptprk
ENSMUSG00000019889_GGTGGTAGTCACAAGCCCC	GGTGGTAGTCACAAGCCCC	Ptprk
ENSMUSG00000019889_GCTGTGCATAACAAGTTA	GCTGTGCATAACAAGTTA	Ptprk
ENSMUSG00000019889_GTGGGTCCATGTCAGTGCGC	GTGGGTCCATGTCAGTGCGC	Ptprk
ENSMUSG00000019889_GCCAGAGAGCTACAAAAGC	GCCAGAGAGCTACAAAAGC	Ptprk
ENSMUSG00000019889_GACTCCTCAAATCATGATCC	GACTCCTCAAATCATGATCC	Ptprk
ENSMUSG00000019889_GCCAGGGTTCAACCCCTTC	GCCAGGGTTCAACCCCTTC	Ptprk
ENSMUSG00000021501_GGTGCCTGCGGCCACGGA	GGTGCCTGCGGCCACGGA	Caml
ENSMUSG00000021501_GCCGCTGAGAAGCCGAC	GCCGCTGAGAAGCCGAC	Caml
ENSMUSG00000021501_GATCCGGTTGATGCGTTGCT	GATCCGGTTGATGCGTTGCT	Caml
ENSMUSG00000021501_GTTTCAAAGAGGGTAGTGCT	GTTTCAAAGAGGGTAGTGCT	Caml
ENSMUSG00000021501_GGTACTGTTCTAGGCCG	GGTACTGTTCTAGGCCG	Caml
ENSMUSG00000021501_GTCCAGTTTGTCTCCCAGC	GTCCAGTTTGTCTCCCAGC	Caml
ENSMUSG00000021501_GCGGTACTTCCATCTTCC	GCGGTACTTCCATCTTCC	Caml
ENSMUSG00000021501_GAGCTCCGGCAGCGGACCAG	GAGCTCCGGCAGCGGACCAG	Caml
ENSMUSG00000021501_GCTGCGCTGTTGCTGTCT	GCTGCGCTGTTGCTGTCT	Caml
ENSMUSG00000021501_GCAAGCTGCAAAGTGAGAAA	GCAAGCTGCAAAGTGAGAAA	Caml
ENSMUSG00000060550_GGAAATATTGCAGCGAGTGT	GGAAATATTGCAGCGAGTGT	H2-Q7
ENSMUSG00000060550_GGCCATGAGCAGAGTTTCCG	GGCCATGAGCAGAGTTTCCG	H2-Q7
ENSMUSG00000060550_GTGCGCTTCGACAGCGATG	GTGCGCTTCGACAGCGATG	H2-Q7
ENSMUSG00000060550_GAGAAAGACCAGGCCTACC	GAGAAAGACCAGGCCTACC	H2-Q7
ENSMUSG00000060550_GGTTGTAGTAGCTCTGTG	GGTTGTAGTAGCTCTGTG	H2-Q7
ENSMUSG00000060550_GTGGACGGCGGTGGACATGG	GTGGACGGCGGTGGACATGG	H2-Q7
ENSMUSG00000060550_GCCATGAGCAGAGTTTCCGA	GCCATGAGCAGAGTTTCCGA	H2-Q7
ENSMUSG00000060550_GCCCCTTACCCTGAGATGG	GCCCCTTACCCTGAGATGG	H2-Q7
ENSMUSG00000060550_GAAAGACCAGGCCTACCTGG	GAAAGACCAGGCCTACCTGG	H2-Q7
ENSMUSG00000060550_GTGCCCTCCAGGTAGGCC	GTGCCCTCCAGGTAGGCC	H2-Q7
ENSMUSG00000036273_GGCCAGTGGCGCCTGTCA	GGCCAGTGGCGCCTGTCA	Lrrk2
ENSMUSG00000036273_GCAAGCAGCAAAGTACG	GCAAGCAGCAAAGTACG	Lrrk2
ENSMUSG00000036273_GGTGCTACAATCTTGTGG	GGTGCTACAATCTTGTGG	Lrrk2
ENSMUSG00000036273_GCGTTCTCAGGATACTGT	GCGTTCTCAGGATACTGT	Lrrk2
ENSMUSG00000036273_GGACAATCAACAGAGGCACG	GGACAATCAACAGAGGCACG	Lrrk2
ENSMUSG00000036273_GAACACCAGCATGTCCTCC	GAACACCAGCATGTCCTCC	Lrrk2
ENSMUSG00000036273_GGGACATTGCAAAGCTTAAT	GGGACATTGCAAAGCTTAAT	Lrrk2
ENSMUSG00000036273_GCTCGCAGCGCCTCCAGC	GCTCGCAGCGCCTCCAGC	Lrrk2
ENSMUSG00000036273_GAGTCAACTGCTCCTTGC	GAGTCAACTGCTCCTTGC	Lrrk2
ENSMUSG00000036273_GCACTTCGTTCAACACC	GCACTTCGTTCAACACC	Lrrk2
ENSMUSG00000022971_GCCATCGTCATAGTGCACAG	GCCATCGTCATAGTGCACAG	Ifnar2
ENSMUSG00000022971_GACGGTGTGATAGTCTCT	GACGGTGTGATAGTCTCT	Ifnar2
ENSMUSG00000022971_GCCAGAATTTGAGATCGT	GCCAGAATTTGAGATCGT	Ifnar2
ENSMUSG00000022971_GTAGTCTGAGCAGCGGCACA	GTAGTCTGAGCAGCGGCACA	Ifnar2
ENSMUSG00000022971_GGTGCACCGTCTCTGCCGT	GGTGCACCGTCTCTGCCGT	Ifnar2
ENSMUSG00000022971_GAGGGTGTAGTTAGCGGG	GAGGGTGTAGTTAGCGGG	Ifnar2
ENSMUSG00000022971_GACTTGTTCTCTAATTCCC	GACTTGTTCTCTAATTCCC	Ifnar2
ENSMUSG00000022971_GTCACATGATGACTTCG	GTCACATGATGACTTCG	Ifnar2
ENSMUSG00000022971_GACCACATAAACGTGACGA	GACCACATAAACGTGACGA	Ifnar2
ENSMUSG00000022971_GTCACTTCCAAAATAATCC	GTCACTTCCAAAATAATCC	Ifnar2
ENSMUSG00000005469_GCTCGCTGCCCTTCTTGG	GCTCGCTGCCCTTCTTGG	Prkaca
ENSMUSG00000005469_GGAAATCTTCCTTGGCTT	GGAAATCTTCCTTGGCTT	Prkaca
ENSMUSG00000005469_GGTCATGGAGTATGTAGC	GGTCATGGAGTATGTAGC	Prkaca
ENSMUSG00000005469_GGTGAAGCACAAGGAGAGT	GGTGAAGCACAAGGAGAGT	Prkaca
ENSMUSG00000005469_GGTCGATGAGAAGATTCT	GGTCGATGAGAAGATTCT	Prkaca
ENSMUSG00000005469_GGCCGTCAACTTCCCGTTCC	GGCCGTCAACTTCCCGTTCC	Prkaca
ENSMUSG00000005469_GCGAGATGTTCTCCCACCTA	GCGAGATGTTCTCCCACCTA	Prkaca
ENSMUSG00000005469_GCCCCATGCCCGTTTCTACG	GCCCCATGCCCGTTTCTACG	Prkaca
ENSMUSG00000005469_GCTCAGGATAATCTCGG	GCTCAGGATAATCTCGG	Prkaca
ENSMUSG00000005469_GTCCCGGTAGATGAGGTCCA	GTCCCGGTAGATGAGGTCCA	Prkaca
ENSMUSG00000029334_GCACCCAGATGGCCATTC	GCACCCAGATGGCCATTC	Prkg2
ENSMUSG00000029334_GGATGTGATCCACGTGCA	GGATGTGATCCACGTGCA	Prkg2
ENSMUSG00000029334_GCTCCAACACCTTGCTCCGC	GCTCCAACACCTTGCTCCGC	Prkg2
ENSMUSG00000029334_GGAGCTGAGGAGGAAGGACG	GGAGCTGAGGAGGAAGGACG	Prkg2
ENSMUSG00000029334_GAGGCACTTTGTCGGGAG	GAGGCACTTTGTCGGGAG	Prkg2
ENSMUSG00000029334_GCTACGTCATTAAGCAGG	GCTACGTCATTAAGCAGG	Prkg2
ENSMUSG00000029334_GATAGCAACTTCTCTCCC	GATAGCAACTTCTCTCCC	Prkg2
ENSMUSG00000029334_GGAAAACCTCTCTATCGA	GGAAAACCTCTCTATCGA	Prkg2
ENSMUSG00000029334_GAAACTGGTTCTTATTCA	GAAACTGGTTCTTATTCA	Prkg2
ENSMUSG00000029334_GTACGGGAGAAACTATCAAC	GTACGGGAGAAACTATCAAC	Prkg2
ENSMUSG00000007411_GAAGTCACCTCCCGCACC	GAAGTCACCTCCCGCACC	Mark3
ENSMUSG00000007411_GTTGGCAAAGGGGTCCTAG	GTTGGCAAAGGGGTCCTAG	Mark3
ENSMUSG00000007411_GGCGAGACACATCCTCAC	GGCGAGACACATCCTCAC	Mark3
ENSMUSG00000007411_GTCTGTAGTTTCCGATGTG	GTCTGTAGTTTCCGATGTG	Mark3
ENSMUSG00000007411_GTTGAAAACAATCGGCAAG	GTTGAAAACAATCGGCAAG	Mark3
ENSMUSG00000007411_GACTATTTGGTTGCACA	GACTATTTGGTTGCACA	Mark3
ENSMUSG00000007411_GGGCCAGAAGTCGACGTG	GGGCCAGAAGTCGACGTG	Mark3
ENSMUSG00000007411_GTTGTTCGAAGTCATTGAAA	GTTGTTCGAAGTCATTGAAA	Mark3
ENSMUSG00000007411_GGGATTCTGTACTTCCCG	GGGATTCTGTACTTCCCG	Mark3
ENSMUSG00000007411_GAGCTCAGGGGCTGCATA	GAGCTCAGGGGCTGCATA	Mark3
ENSMUSG00000035745_GCGTGGCGTGAGCCCGTA	GCGTGGCGTGAGCCCGTA	Grin3b
ENSMUSG00000035745_GCGTCCGGTAGGACACTT	GCGTCCGGTAGGACACTT	Grin3b
ENSMUSG00000035745_GGGCAATCTTCTGCCTGC	GGGCAATCTTCTGCCTGC	Grin3b
ENSMUSG00000035745_GGTATGGAGCTTACGCA	GGTATGGAGCTTACGCA	Grin3b
ENSMUSG00000035745_GAAGAGCGCTGTGAGGTGCA	GAAGAGCGCTGTGAGGTGCA	Grin3b
ENSMUSG00000035745_GCGCGGAGGCCTACATCA	GCGCGGAGGCCTACATCA	Grin3b
ENSMUSG00000035745_GAGACACATGCACCTGAG	GAGACACATGCACCTGAG	Grin3b
ENSMUSG00000035745_GACATTTGAGGAGCTGTC	GACATTTGAGGAGCTGTC	Grin3b
ENSMUSG00000035745_GATGGGCAGTGCCCGGCT	GATGGGCAGTGCCCGGCT	Grin3b
ENSMUSG00000035745_GGCACCAATGACTCGGCC	GGCACCAATGACTCGGCC	Grin3b
ENSMUSG00000001155_GACAGTGCGGTTGGTGGA	GACAGTGCGGTTGGTGGA	Ftcd
ENSMUSG00000001155_GCCCCTCACCGGGATGAA	GCCCCTCACCGGGATGAA	Ftcd
ENSMUSG00000001155_GTTCCCCTCTGAGAAGTT	GTTCCCCTCTGAGAAGTT	Ftcd
ENSMUSG00000001155_GTCCAACAGCACACAGCC	GTCCAACAGCACACAGCC	Ftcd
ENSMUSG00000001155_GCCGCTGCCCAAATGCCT	GCCGCTGCCCAAATGCCT	Ftcd
ENSMUSG00000001155_GCCAGAGTGTGTCGTAGAGG	GCCAGAGTGTGTCGTAGAGG	Ftcd
ENSMUSG00000001155_GCACCCTCGAATGGGCGCTC	GCACCCTCGAATGGGCGCTC	Ftcd
ENSMUSG00000001155_GGTTAAGAGCAATACGGT	GGTTAAGAGCAATACGGT	Ftcd
ENSMUSG00000001155_GGAGCTAGGGCCAAAGTC	GGAGCTAGGGCCAAAGTC	Ftcd
ENSMUSG00000001155_GCTGGCAGGGTCTGACGACT	GCTGGCAGGGTCTGACGACT	Ftcd
ENSMUSG00000032215_GCCGTGCCCCGGGTAGAT	GCCGTGCCCCGGGTAGAT	Rsl24d1
ENSMUSG00000032215_GATGTCGCATGTGATTCT	GATGTCGCATGTGATTCT	Rsl24d1
ENSMUSG00000032215_GGACACTCAAGTGTTTGA	GGACACTCAAGTGTTTGA	Rsl24d1
ENSMUSG00000032215_GCAGAATCGGAACACCTAC	GCAGAATCGGAACACCTAC	Rsl24d1
ENSMUSG00000032215_GAACATCATGCCGTGCCC	GAACATCATGCCGTGCCC	Rsl24d1
ENSMUSG00000032215_GGACACTCAAGTGTTTGAT	GGACACTCAAGTGTTTGAT	Rsl24d1
ENSMUSG00000032215_GTCCACCTGACCTTGCGT	GTCCACCTGACCTTGCGT	Rsl24d1
ENSMUSG00000032215_GCCAGCTGCTTTCCGGA	GCCAGCTGCTTTCCGGA	Rsl24d1
ENSMUSG00000032215_GAGATCAAACAGAAGCGCC	GAGATCAAACAGAAGCGCC	Rsl24d1
ENSMUSG00000032215_GAACATCATGCCGTGCCCC	GAACATCATGCCGTGCCCC	Rsl24d1
ENSMUSG00000040268_GTGGGAAATTTCTTCGA	GTGGGAAATTTCTTCGA	Plekha1
ENSMUSG00000040268_GATCGACAGAATCGCATCTG	GATCGACAGAATCGCATCTG	Plekha1
ENSMUSG00000040268_GACAGCTTTGTATGGTACA	GACAGCTTTGTATGGTACA	Plekha1
ENSMUSG00000040268_GCCTTCAGGATCGTCAC	GCCTTCAGGATCGTCAC	Plekha1
ENSMUSG00000040268_GAGTCGCCAAGGTGACTG	GAGTCGCCAAGGTGACTG	Plekha1
ENSMUSG00000040268_GAAATGTAGGTAAGTTTAA	GAAATGTAGGTAAGTTTAA	Plekha1
ENSMUSG00000040268_GTCGTCACGATTTCAAAC	GTCGTCACGATTTCAAAC	Plekha1
ENSMUSG00000040268_GCGATGCAACTAAGTTA	GCGATGCAACTAAGTTA	Plekha1
ENSMUSG00000040268_GGCTGTGAGTCTGACTGCTT	GGCTGTGAGTCTGACTGCTT	Plekha1
ENSMUSG00000040268_GATAACTGCACTGTCTGA	GATAACTGCACTGTCTGA	Plekha1
ENSMUSG00000005102_GCAAGACAAAGCTGCCCG	GCAAGACAAAGCTGCCCG	Eif2ak4
ENSMUSG00000005102_GTGTACTTGCGCAGCTGG	GTGTACTTGCGCAGCTGG	Eif2ak4
ENSMUSG00000005102_GCAACTCCGTGGTGCACA	GCAACTCCGTGGTGCACA	Eif2ak4
ENSMUSG00000005102_GGTGGTATACAATGCTT	GGTGGTATACAATGCTT	Eif2ak4
ENSMUSG00000005102_GGTCCTTCAATGGCAGAAGA	GGTCCTTCAATGGCAGAAGA	Eif2ak4
ENSMUSG00000005102_GCCCGGACATACTCCTC	GCCCGGACATACTCCTC	Eif2ak4
ENSMUSG00000005102_GTCACACGAGCCAGGAGA	GTCACACGAGCCAGGAGA	Eif2ak4
ENSMUSG00000005102_GTCAGCTGGCAGGTCACT	GTCAGCTGGCAGGTCACT	Eif2ak4
ENSMUSG00000005102_GTAGCGGACGATATTTGGA	GTAGCGGACGATATTTGGA	Eif2ak4
ENSMUSG00000005102_GTGCACCATGAGCTGATC	GTGCACCATGAGCTGATC	Eif2ak4
ENSMUSG00000015357_GCGCGGAGGTGAGCGAAG	GCGCGGAGGTGAGCGAAG	Clpx
ENSMUSG00000015357_GCTGCATAGAGGCTCCCA	GCTGCATAGAGGCTCCCA	Clpx
ENSMUSG00000015357_GGCCAACAACATACTTGTCG	GGCCAACAACATACTTGTCG	Clpx
ENSMUSG00000015357_GCTTGCTGTCTCAGATTAGC	GCTTGCTGTCTCAGATTAGC	Clpx
ENSMUSG00000015357_GTTGCGGCGCTTGTACCTG	GTTGCGGCGCTTGTACCTG	Clpx
ENSMUSG00000015357_GGTAAACCAGCAAATGCCTC	GGTAAACCAGCAAATGCCTC	Clpx
ENSMUSG00000015357_GGGGACGACCTTGGACGCTC	GGGGACGACCTTGGACGCTC	Clpx
ENSMUSG00000015357_GCTTCGCTGTCCTAAATG	GCTTCGCTGTCCTAAATG	Clpx
ENSMUSG00000015357_GACCCAGGCTGGATATGT	GACCCAGGCTGGATATGT	Clpx
ENSMUSG00000015357_GGGGCAAACAAGGATGGCTC	GGGGCAAACAAGGATGGCTC	Clpx
ENSMUSG00000036078_GTGCTGATCCAGGCCGCC	GTGCTGATCCAGGCCGCC	Sigmar1
ENSMUSG00000036078_GCGATAATAGTCAGAATCA	GCGATAATAGTCAGAATCA	Sigmar1
ENSMUSG00000036078_GTGGGTATTTGTGAACGC	GTGGGTATTTGTGAACGC	Sigmar1
ENSMUSG00000036078_GCACGTACTCAGACAGCG	GCACGTACTCAGACAGCG	Sigmar1
ENSMUSG00000036078_GCCGAGAGAAGGCAAGCTCA	GCCGAGAGAAGGCAAGCTCA	Sigmar1
ENSMUSG00000036078_GCTCTTCGGCACCGCCCT	GCTCTTCGGCACCGCCCT	Sigmar1
ENSMUSG00000036078_GCACCCAGGCCACGTGCTGC	GCACCCAGGCCACGTGCTGC	Sigmar1
ENSMUSG00000036078_GAGACAGTTGTACACGGGCC	GAGACAGTTGTACACGGGCC	Sigmar1
ENSMUSG00000036078_GCCCCGGGCATAGGCCCGAA	GCCCCGGGCATAGGCCCGAA	Sigmar1
ENSMUSG00000036078_GTGGTGCCCTCTTTCCAT	GTGGTGCCCTCTTTCCAT	Sigmar1
ENSMUSG00000002341_GAGTCGCTTGCTCGAAG	GAGTCGCTTGCTCGAAG	Ncan
ENSMUSG00000002341_GTCTTTGGCCACCAAGAT	GTCTTTGGCCACCAAGAT	Ncan
ENSMUSG00000002341_GCGAAGGTCAGCGCATAG	GCGAAGGTCAGCGCATAG	Ncan
ENSMUSG00000002341_GGGCCACTAGCTCTGCCA	GGGCCACTAGCTCTGCCA	Ncan
ENSMUSG00000002341_GCGTCGTGTTCCATTATC	GCGTCGTGTTCCATTATC	Ncan
ENSMUSG00000002341_GACAACTGCGACGCGGGC	GACAACTGCGACGCGGGC	Ncan
ENSMUSG00000002341_GCTACCATCGCTGCCCCA	GCTACCATCGCTGCCCCA	Ncan
ENSMUSG00000002341_GGACGCGACTGAGTGATC	GGACGCGACTGAGTGATC	Ncan
ENSMUSG00000002341_GCCGGATCTGTGTGGGCCTC	GCCGGATCTGTGTGGGCCTC	Ncan
ENSMUSG00000002341_GGCTGCTTCTCCTAGTGGCT	GGCTGCTTCTCCTAGTGGCT	Ncan
ENSMUSG00000060923_GACTTGAGCAGCTCGGTCA	GACTTGAGCAGCTCGGTCA	Acyp2
ENSMUSG00000060923_GTGGACTACGAAGTGTT	GTGGACTACGAAGTGTT	Acyp2
ENSMUSG00000060923_GAAGGAGAAGCTAAGAAACG	GAAGGAGAAGCTAAGAAACG	Acyp2
ENSMUSG00000060923_GCTGCTCGGGAGAAGGC	GCTGCTCGGGAGAAGGC	Acyp2
ENSMUSG00000060923_GTTCAAGGCCCCGAAGAAA	GTTCAAGGCCCCGAAGAAA	Acyp2
ENSMUSG00000060923_GTCCTAGTTCTCGCATCGAC	GTCCTAGTTCTCGCATCGAC	Acyp2
ENSMUSG00000060923_GAGCAGCTCGGTCATGG	GAGCAGCTCGGTCATGG	Acyp2
ENSMUSG00000060923_GACCGAGCTGCTCAAGTCTG	GACCGAGCTGCTCAAGTCTG	Acyp2
ENSMUSG00000060923_GAAAAAACAATCTCTAAAT	GAAAAAACAATCTCTAAAT	Acyp2
ENSMUSG00000060923_GAAACGAGGTCTGGTTGGCT	GAAACGAGGTCTGGTTGGCT	Acyp2
ENSMUSG00000014602_GCACCGCCACCTTCACAG	GCACCGCCACCTTCACAG	Kif1a
ENSMUSG00000014602_GCTCTTGGGTGTCTCCTT	GCTCTTGGGTGTCTCCTT	Kif1a
ENSMUSG00000014602_GTGTGCATCTTTGCCTAT	GTGTGCATCTTTGCCTAT	Kif1a
ENSMUSG00000014602_GGAGAGGTCCTCCACATA	GGAGAGGTCCTCCACATA	Kif1a
ENSMUSG00000014602_GTGCATCATTCAGATGTC	GTGCATCATTCAGATGTC	Kif1a
ENSMUSG00000014602_GTCCGCCCCTTCAACTCCC	GTCCGCCCCTTCAACTCCC	Kif1a
ENSMUSG00000014602_GAGGCATAGTTGATGTCCTC	GAGGCATAGTTGATGTCCTC	Kif1a
ENSMUSG00000014602_GCAGGTCTACAGGGACATTG	GCAGGTCTACAGGGACATTG	Kif1a
ENSMUSG00000014602_GATGCTACAGCATGCCTTTG	GATGCTACAGCATGCCTTTG	Kif1a
ENSMUSG00000014602_GTCGTTGATTCGAGAGAAG	GTCGTTGATTCGAGAGAAG	Kif1a
ENSMUSG00000014609_GGCCAGTTAGGAGACCTG	GGCCAGTTAGGAGACCTG	Chrne
ENSMUSG00000014609_GACCACCAGTGTCTGGAT	GACCACCAGTGTCTGGAT	Chrne
ENSMUSG00000014609_GTGAGATGAGGTTGGTTA	GTGAGATGAGGTTGGTTA	Chrne
ENSMUSG00000014609_GTCGAAGAGATGGTGATAC	GTCGAAGAGATGGTGATAC	Chrne
ENSMUSG00000014609_GCAATGTTCTAGTCTATG	GCAATGTTCTAGTCTATG	Chrne
ENSMUSG00000014609_GGGTCCCTTCAGAACATGTA	GGGTCCCTTCAGAACATGTA	Chrne
ENSMUSG00000014609_GATTCGCCGCTATGAGGG	GATTCGCCGCTATGAGGG	Chrne
ENSMUSG00000014609_GGTGCTGCGGTAGATGGCTG	GGTGCTGCGGTAGATGGCTG	Chrne
ENSMUSG00000014609_GCGTGCTCATTTCTGGCT	GCGTGCTCATTTCTGGCT	Chrne
ENSMUSG00000014609_GATGACGTCAGTTTCTCC	GATGACGTCAGTTTCTCC	Chrne
ENSMUSG00000063142_GCAGCCAACGATAAGCTG	GCAGCCAACGATAAGCTG	Kcnma1
ENSMUSG00000063142_GCCACGTGCTGATAAATA	GCCACGTGCTGATAAATA	Kcnma1
ENSMUSG00000063142_GTGTACTTAAACAGAAGT	GTGTACTTAAACAGAAGT	Kcnma1
ENSMUSG00000063142_GTCTATGAAGTATATTACGA	GTCTATGAAGTATATTACGA	Kcnma1
ENSMUSG00000063142_GCCAGTGGACGAAAAAG	GCCAGTGGACGAAAAAG	Kcnma1
ENSMUSG00000063142_GTGTTCTTCCTCCTCTACTT	GTGTTCTTCCTCCTCTACTT	Kcnma1
ENSMUSG00000063142_GATAAACAATGGCTCCAGCC	GATAAACAATGGCTCCAGCC	Kcnma1
ENSMUSG00000063142_GGTCACAATGTCTACAGT	GGTCACAATGTCTACAGT	Kcnma1
ENSMUSG00000063142_GATGTCATCCAGCCGACCT	GATGTCATCCAGCCGACCT	Kcnma1
ENSMUSG00000063142_GCGCAATACTTATTGGCA	GCGCAATACTTATTGGCA	Kcnma1
ENSMUSG00000048076_GGCCGCCCACATCCCACA	GGCCGCCCACATCCCACA	Arf1
ENSMUSG00000048076_GCATCCTCATGAGCTCTTCA	GCATCCTCATGAGCTCTTCA	Arf1
ENSMUSG00000048076_GAAATCACAGACAAGCTG	GAAATCACAGACAAGCTG	Arf1
ENSMUSG00000048076_GCTTCACCGTGTGGGATG	GCTTCACCGTGTGGGATG	Arf1
ENSMUSG00000048076_GCTTCACCGTGTGGGATGT	GCTTCACCGTGTGGGATGT	Arf1
ENSMUSG00000048076_GGCCCGTGAAGAGCTCATG	GGCCCGTGAAGAGCTCATG	Arf1
ENSMUSG00000048076_GCGCATTCTCATGGTGGGCC	GCGCATTCTCATGGTGGGCC	Arf1
ENSMUSG00000048076_GCCAAAAAGGCCCTTGAAG	GCCAAAAAGGCCCTTGAAG	Arf1
ENSMUSG00000048076_GGACAAGATCCGGCCGCTG	GGACAAGATCCGGCCGCTG	Arf1
ENSMUSG00000048076_GCATTCATGGCATTGGGG	GCATTCATGGCATTGGGG	Arf1
ENSMUSG00000022781_GGTACTGCTCATCCGAAC	GGTACTGCTCATCCGAAC	Pak2
ENSMUSG00000022781_GCTCGAGTTTGGTAATGT	GCTCGAGTTTGGTAATGT	Pak2
ENSMUSG00000022781_GTGTGCTCAAAATCAGATGG	GTGTGCTCAAAATCAGATGG	Pak2
ENSMUSG00000022781_GTTGGCTTTGATGCTGTTAC	GTTGGCTTTGATGCTGTTAC	Pak2
ENSMUSG00000022781_GAAAGATGGCTTCCCTTC	GAAAGATGGCTTCCCTTC	Pak2
ENSMUSG00000022781_GTACTTCTGTTTCACAGTGT	GTACTTCTGTTTCACAGTGT	Pak2
ENSMUSG00000022781_GACATCAGCTGTAGTGACAG	GACATCAGCTGTAGTGACAG	Pak2
ENSMUSG00000022781_GGCCGAGGGGCAATGACGGG	GGCCGAGGGGCAATGACGGG	Pak2
ENSMUSG00000022781_GAACTATTGTGAGCATAG	GAACTATTGTGAGCATAG	Pak2
ENSMUSG00000022781_GCCCCAGGGCCACATCAG	GCCCCAGGGCCACATCAG	Pak2
ENSMUSG00000031089_GATGAAAATCAGGAACG	GATGAAAATCAGGAACG	Slc6a14
ENSMUSG00000031089_GGGACAATTTGCTAGCTT	GGGACAATTTGCTAGCTT	Slc6a14
ENSMUSG00000031089_GCCACAAAAACGGATATC	GCCACAAAAACGGATATC	Slc6a14
ENSMUSG00000031089_GTCTGCACTTGAAGAAGTTC	GTCTGCACTTGAAGAAGTTC	Slc6a14
ENSMUSG00000031089_GCTAGCATGATTGCATA	GCTAGCATGATTGCATA	Slc6a14
ENSMUSG00000031089_GTCAGATTATCTTCTTTCCA	GTCAGATTATCTTCTTTCCA	Slc6a14
ENSMUSG00000031089_GAAGCAAACAAGTAGTAA	GAAGCAAACAAGTAGTAA	Slc6a14
ENSMUSG00000031089_GAAACTGGAGTTGTTGTG	GAAACTGGAGTTGTTGTG	Slc6a14
ENSMUSG00000031089_GTGGGCAAATTGTTCTTCTT	GTGGGCAAATTGTTCTTCTT	Slc6a14
ENSMUSG00000031089_GGCTGTAATGTGAGCATAG	GGCTGTAATGTGAGCATAG	Slc6a14
ENSMUSG00000022433_GTGGGAAATAAGTATCGCCT	GTGGGAAATAAGTATCGCCT	Csnk1e
ENSMUSG00000022433_GATGGCTACTTCCTCACCAG	GATGGCTACTTCCTCACCAG	Csnk1e
ENSMUSG00000022433_GTCCATCAAGTGGTGCG	GTCCATCAAGTGGTGCG	Csnk1e
ENSMUSG00000022433_GTAGAACTTGCTCTCGATG	GTAGAACTTGCTCTCGATG	Csnk1e
ENSMUSG00000022433_GAGGGAGACTATAACGTGA	GAGGGAGACTATAACGTGA	Csnk1e
ENSMUSG00000022433_GGAAGTTCAGCCTCAAGA	GGAAGTTCAGCCTCAAGA	Csnk1e
ENSMUSG00000022433_GTTGAAGAGGTCCTCCAGGC	GTTGAAGAGGTCCTCCAGGC	Csnk1e
ENSMUSG00000022433_GCCCGACAACTTCCTCAT	GCCCGACAACTTCCTCAT	Csnk1e
ENSMUSG00000022433_GGAGTGTATGTACTCGATG	GGAGTGTATGTACTCGATG	Csnk1e
ENSMUSG00000022433_GCTCGTACTTCTGACGCT	GCTCGTACTTCTGACGCT	Csnk1e
ENSMUSG00000025781_GAAGCCTGCCCGAGTGTA	GAAGCCTGCCCGAGTGTA	Atp5c1
ENSMUSG00000025781_GGCAGCTGCAAAGTATGCC	GGCAGCTGCAAAGTATGCC	Atp5c1
ENSMUSG00000025781_GGCTGATATTAAGGCACCTG	GGCTGATATTAAGGCACCTG	Atp5c1
ENSMUSG00000025781_GGGAAAGAAGTTATGATTGT	GGGAAAGAAGTTATGATTGT	Atp5c1
ENSMUSG00000025781_GAAGAAGCACCTCATTAT	GAAGAAGCACCTCATTAT	Atp5c1
ENSMUSG00000025781_GGCGAGCGTTGTCGGGCTGT	GGCGAGCGTTGTCGGGCTGT	Atp5c1
ENSMUSG00000025781_GGACGGAAGCCTCCTACTTT	GGACGGAAGCCTCCTACTTT	Atp5c1
ENSMUSG00000025781_GGTGCTATTCACTCCTCAG	GGTGCTATTCACTCCTCAG	Atp5c1
ENSMUSG00000025781_GTCCCATACACTCGGGC	GTCCCATACACTCGGGC	Atp5c1
ENSMUSG00000025781_GATCCAAGTTCGAAACA	GATCCAAGTTCGAAACA	Atp5c1
ENSMUSG00000049858_GTCAAGTCAACCCCCTTG	GTCAAGTCAACCCCCTTG	Suox
ENSMUSG00000049858_GTGGAAGCCTCACAACCA	GTGGAAGCCTCACAACCA	Suox
ENSMUSG00000049858_GATGATAACTCAAGGACT	GATGATAACTCAAGGACT	Suox
ENSMUSG00000049858_GGGTAACTCTAGGCTCTG	GGGTAACTCTAGGCTCTG	Suox
ENSMUSG00000049858_GGGCTCAAGTGAATCATTTG	GGGCTCAAGTGAATCATTTG	Suox
ENSMUSG00000049858_GTTCCCCAATCTTATACT	GTTCCCCAATCTTATACT	Suox
ENSMUSG00000049858_GCACCACACCCAGGCCTAAC	GCACCACACCCAGGCCTAAC	Suox
ENSMUSG00000049858_GGTTGTGCACAGCATAGA	GGTTGTGCACAGCATAGA	Suox
ENSMUSG00000049858_GCCTTCAGTTAGCAGTTC	GCCTTCAGTTAGCAGTTC	Suox
ENSMUSG00000049858_GATGGTCCTCCTGGATGC	GATGGTCCTCCTGGATGC	Suox
ENSMUSG00000028378_GCCTTCGAAGTGCTTCTTCA	GCCTTCGAAGTGCTTCTTCA	Ptgr1
ENSMUSG00000028378_GGAGGGCGACAGGATGAT	GGAGGGCGACAGGATGAT	Ptgr1
ENSMUSG00000028378_GATTGTAGCGGCTTTATT	GATTGTAGCGGCTTTATT	Ptgr1
ENSMUSG00000028378_GAGCTCCCACCCTTAAATAA	GAGCTCCCACCCTTAAATAA	Ptgr1
ENSMUSG00000028378_GAGGAACAGGGCTTCCAGC	GAGGAACAGGGCTTCCAGC	Ptgr1
ENSMUSG00000028378_GCCACTGTCTTTGGCACT	GCCACTGTCTTTGGCACT	Ptgr1
ENSMUSG00000028378_GACAAAGCTGCCTGTAGAG	GACAAAGCTGCCTGTAGAG	Ptgr1
ENSMUSG00000028378_GATGTCAAGCAGGCCAAAGT	GATGTCAAGCAGGCCAAAGT	Ptgr1
ENSMUSG00000028378_GAAGCTTGGATTCGACG	GAAGCTTGGATTCGACG	Ptgr1
ENSMUSG00000028378_GAGGACAGCCTCTCCCGA	GAGGACAGCCTCTCCCGA	Ptgr1
ENSMUSG00000020142_GAGCAACGGCGAGAGCCG	GAGCAACGGCGAGAGCCG	Slc1a4
ENSMUSG00000020142_GATCATCCTGCCGCTGG	GATCATCCTGCCGCTGG	Slc1a4
ENSMUSG00000020142_GCCCGAGGGAGCTGGCATCC	GCCCGAGGGAGCTGGCATCC	Slc1a4
ENSMUSG00000020142_GGGTCACCACTGTGTAAT	GGGTCACCACTGTGTAAT	Slc1a4
ENSMUSG00000020142_GGTCACGTTCCCCGAGC	GGTCACGTTCCCCGAGC	Slc1a4
ENSMUSG00000020142_GTTCTCCAGCCCCAGGCTGC	GTTCTCCAGCCCCAGGCTGC	Slc1a4
ENSMUSG00000020142_GAGCCACTCCTAACACCA	GAGCCACTCCTAACACCA	Slc1a4
ENSMUSG00000020142_GAATGCGGCAACCACAAGAT	GAATGCGGCAACCACAAGAT	Slc1a4
ENSMUSG00000020142_GGGCCATGTCATCCACGG	GGGCCATGTCATCCACGG	Slc1a4
ENSMUSG00000020142_GAACGCCCGAGACGGCGA	GAACGCCCGAGACGGCGA	Slc1a4
ENSMUSG00000024493_GAATGGACGCCTTCATTT	GAATGGACGCCTTCATTT	Lars
ENSMUSG00000024493_GGATCTTCTAAGTACCAG	GGATCTTCTAAGTACCAG	Lars
ENSMUSG00000024493_GACAAAGGAATCGTAGTA	GACAAAGGAATCGTAGTA	Lars
ENSMUSG00000024493_GTGAGGGATAAAGCCAAA	GTGAGGGATAAAGCCAAA	Lars
ENSMUSG00000024493_GAAGTCAGTGCCTCCCGGC	GAAGTCAGTGCCTCCCGGC	Lars
ENSMUSG00000024493_GCTAAAGTAGACTTCTTGA	GCTAAAGTAGACTTCTTGA	Lars
ENSMUSG00000024493_GGATCATGACAGACAAAC	GGATCATGACAGACAAAC	Lars
ENSMUSG00000024493_GTAGGATACCAGAGATTAAA	GTAGGATACCAGAGATTAAA	Lars
ENSMUSG00000024493_GAAAGAGGCCCAGCAGAAGT	GAAAGAGGCCCAGCAGAAGT	Lars
ENSMUSG00000024493_GTACAGTGCAACCCAAA	GTACAGTGCAACCCAAA	Lars
ENSMUSG00000033014_GGCGGAAAACAAAGGCGG	GGCGGAAAACAAAGGCGG	Trim33
ENSMUSG00000033014_GGTCCCCGCGGCCTCAGT	GGTCCCCGCGGCCTCAGT	Trim33
ENSMUSG00000033014_GGTGTCCAGAAGCGAGGC	GGTGTCCAGAAGCGAGGC	Trim33
ENSMUSG00000033014_GTCACCGTTGCTGCCCCC	GTCACCGTTGCTGCCCCC	Trim33
ENSMUSG00000033014_GAGCTGGCGCTCCGGCTC	GAGCTGGCGCTCCGGCTC	Trim33
ENSMUSG00000033014_GCAGCAGAATGATATCAC	GCAGCAGAATGATATCAC	Trim33
ENSMUSG00000033014_GAAGATAATGCAAGTGCAGT	GAAGATAATGCAAGTGCAGT	Trim33
ENSMUSG00000033014_GACGCTTGCTATAAAGTA	GACGCTTGCTATAAAGTA	Trim33
ENSMUSG00000033014_GGAAACGAATTGCTCCAT	GGAAACGAATTGCTCCAT	Trim33
ENSMUSG00000033014_GATTTCTCATCAGAGCTGCT	GATTTCTCATCAGAGCTGCT	Trim33
ENSMUSG00000003031_GTCTAACGGGAGCCCGAGCC	GTCTAACGGGAGCCCGAGCC	Cdkn1b
ENSMUSG00000003031_GAAGCGAGTCAGCGCAAG	GAAGCGAGTCAGCGCAAG	Cdkn1b
ENSMUSG00000003031_GTTCTTCATGATTGACC	GTTCTTCATGATTGACC	Cdkn1b
ENSMUSG00000003031_GAATCATAAGCCCCTGGA	GAATCATAAGCCCCTGGA	Cdkn1b
ENSMUSG00000003031_GATACGAGTGGCAGGAGG	GATACGAGTGGCAGGAGG	Cdkn1b
ENSMUSG00000003031_GACGGTTCCCCGAACGC	GACGGTTCCCCGAACGC	Cdkn1b
ENSMUSG00000003031_GCACCTTGCAGGCGCTCT	GCACCTTGCAGGCGCTCT	Cdkn1b
ENSMUSG00000003031_GCTTGCCCGAGTTCTACTAC	GCTTGCCCGAGTTCTACTAC	Cdkn1b
ENSMUSG00000003031_GGCGGCTCCCGCTGACATCC	GGCGGCTCCCGCTGACATCC	Cdkn1b
ENSMUSG00000003031_GCCTGAGACCCAATTAA	GCCTGAGACCCAATTAA	Cdkn1b
ENSMUSG00000079262_GGAGAACCTGGGAAAAGGGT	GGAGAACCTGGGAAAAGGGT	Slco1a6
ENSMUSG00000079262_GTTTCTGTTGGCATTAATAT	GTTTCTGTTGGCATTAATAT	Slco1a6
ENSMUSG00000079262_GTAAACTCCTGATAGTATTT	GTAAACTCCTGATAGTATTT	Slco1a6
ENSMUSG00000079262_GATGATTGGCCCAATACT	GATGATTGGCCCAATACT	Slco1a6
ENSMUSG00000079262_GTTGTGCAGTTATGGGCCTA	GTTGTGCAGTTATGGGCCTA	Slco1a6
ENSMUSG00000079262_GAAACTCCCATCATGCCTTT	GAAACTCCCATCATGCCTTT	Slco1a6
ENSMUSG00000079262_GTGTTGGCTTTAAGGTCT	GTGTTGGCTTTAAGGTCT	Slco1a6
ENSMUSG00000079262_GGACGCAAAGCATGTAAATA	GGACGCAAAGCATGTAAATA	Slco1a6
ENSMUSG00000079262_GGCTTGTAAATCACAATAT	GGCTTGTAAATCACAATAT	Slco1a6
ENSMUSG00000079262_GAAGAGGTTCTTCATCATA	GAAGAGGTTCTTCATCATA	Slco1a6
ENSMUSG00000045551_GCCGTCACATTTGTCCTT	GCCGTCACATTTGTCCTT	Fpr1
ENSMUSG00000045551_GTTCATGAGGAGAGACATGT	GTTCATGAGGAGAGACATGT	Fpr1
ENSMUSG00000045551_GTGAACCTCATGAATGTATC	GTGAACCTCATGAATGTATC	Fpr1
ENSMUSG00000045551_GTACTCAATCAGTATCTGC	GTACTCAATCAGTATCTGC	Fpr1
ENSMUSG00000045551_GCACATGAACCAACCAAA	GCACATGAACCAACCAAA	Fpr1
ENSMUSG00000045551_GTCCTCCCATGACCATGC	GTCCTCCCATGACCATGC	Fpr1
ENSMUSG00000045551_GGTGACAGTGTGTTTCATG	GGTGACAGTGTGTTTCATG	Fpr1
ENSMUSG00000045551_GGCCAAGTTCAAGTAAGAGA	GGCCAAGTTCAAGTAAGAGA	Fpr1
ENSMUSG00000045551_GCGGTCCAGTGCAATGA	GCGGTCCAGTGCAATGA	Fpr1
ENSMUSG00000045551_GTAATAGACATAAACCTATT	GTAATAGACATAAACCTATT	Fpr1
ENSMUSG00000041078_GCCAGTGCGTTACGGTGC	GCCAGTGCGTTACGGTGC	Grid1
ENSMUSG00000041078_GTACGTGGTGAACCCCCG	GTACGTGGTGAACCCCCG	Grid1
ENSMUSG00000041078_GGAACACCCTGTCGTCCT	GGAACACCCTGTCGTCCT	Grid1
ENSMUSG00000041078_GACATCATTGAGACGGAC	GACATCATTGAGACGGAC	Grid1
ENSMUSG00000041078_GGCGGATGCACAGCCCG	GGCGGATGCACAGCCCG	Grid1
ENSMUSG00000041078_GGCCTCGCCGTCAGGGCT	GGCCTCGCCGTCAGGGCT	Grid1
ENSMUSG00000041078_GAAGGAGTGCGCCCCCTG	GAAGGAGTGCGCCCCCTG	Grid1
ENSMUSG00000041078_GAAGATCACCTACTCCATCA	GAAGATCACCTACTCCATCA	Grid1
ENSMUSG00000041078_GAGGCCAATAATCCGTTCC	GAGGCCAATAATCCGTTCC	Grid1
ENSMUSG00000041078_GGTAGCGATTCAGCTCCT	GGTAGCGATTCAGCTCCT	Grid1
ENSMUSG00000041380_GTGAGCGCACCGCAGTGCCC	GTGAGCGCACCGCAGTGCCC	Htr2c
ENSMUSG00000041380_GTTTCAATTCCCGGACG	GTTTCAATTCCCGGACG	Htr2c
ENSMUSG00000041380_GTGCACCTAATTGGCCTAT	GTGCACCTAATTGGCCTAT	Htr2c
ENSMUSG00000041380_GTGATTATAATCATGACAAT	GTGATTATAATCATGACAAT	Htr2c
ENSMUSG00000041380_GCATATCAGCAATGGCTA	GCATATCAGCAATGGCTA	Htr2c
ENSMUSG00000041380_GATATTTGTGCCCCGTC	GATATTTGTGCCCCGTC	Htr2c
ENSMUSG00000041380_GAATTGCAAGCAGAGACA	GAATTGCAAGCAGAGACA	Htr2c
ENSMUSG00000041380_GTCCCTCAGTCCAATCAC	GTCCCTCAGTCCAATCAC	Htr2c
ENSMUSG00000041380_GCACCTCTGCGCCATATCGC	GCACCTCTGCGCCATATCGC	Htr2c
ENSMUSG00000041380_GGTTCAATTCGCGGACTA	GGTTCAATTCGCGGACTA	Htr2c
ENSMUSG00000040385_GGTTGAGCTTCTCGCTGT	GGTTGAGCTTCTCGCTGT	Ppp1ca
ENSMUSG00000040385_GACAGAGAACGAGATCCG	GACAGAGAACGAGATCCG	Ppp1ca
ENSMUSG00000040385_GGAAAATCTCCCGGGATTTG	GGAAAATCTCCCGGGATTTG	Ppp1ca
ENSMUSG00000040385_GAAGGTCATAGTACTGGCCA	GAAGGTCATAGTACTGGCCA	Ppp1ca
ENSMUSG00000040385_GAGGTAGTTGCTCTCTGG	GAGGTAGTTGCTCTCTGG	Ppp1ca
ENSMUSG00000040385_GATCGGGGCAAGCAGTCTT	GATCGGGGCAAGCAGTCTT	Ppp1ca
ENSMUSG00000040385_GATCTTATAGGCCAGCAAC	GATCTTATAGGCCAGCAAC	Ppp1ca
ENSMUSG00000040385_GAAGTAGAAAGAAATTCTCC	GAAGTAGAAAGAAATTCTCC	Ppp1ca
ENSMUSG00000040385_GAAGATCTTCTGCTGCCACG	GAAGATCTTCTGCTGCCACG	Ppp1ca
ENSMUSG00000040385_GAAGATACAACATCAAACTG	GAAGATACAACATCAAACTG	Ppp1ca
ENSMUSG00000041920_GCCTGATGGAGGATGGGGCT	GCCTGATGGAGGATGGGGCT	Slc16a6
ENSMUSG00000041920_GCTTCGGACATCGGCTGG	GCTTCGGACATCGGCTGG	Slc16a6
ENSMUSG00000041920_GGCATCATTAAGTCATT	GGCATCATTAAGTCATT	Slc16a6
ENSMUSG00000041920_GGCGTTCGGTAGTCACCG	GGCGTTCGGTAGTCACCG	Slc16a6
ENSMUSG00000041920_GGCGGGTTGCTCATCAGCTT	GGCGGGTTGCTCATCAGCTT	Slc16a6
ENSMUSG00000041920_GTAGACCCTTTGGGAGAAGG	GTAGACCCTTTGGGAGAAGG	Slc16a6
ENSMUSG00000041920_GGACCCCAGAGGCGTCGG	GGACCCCAGAGGCGTCGG	Slc16a6
ENSMUSG00000041920_GCGACAGAATGGTCACAGTT	GCGACAGAATGGTCACAGTT	Slc16a6
ENSMUSG00000041920_GTGGATCGGGGCCGCGCA	GTGGATCGGGGCCGCGCA	Slc16a6
ENSMUSG00000041920_GTACTGAACTTCTCTGCG	GTACTGAACTTCTCTGCG	Slc16a6
ENSMUSG00000047562_GCATGGGGCAGTGACACA	GCATGGGGCAGTGACACA	Mmp10
ENSMUSG00000047562_GGAGCCACTAGCCATCC	GGAGCCACTAGCCATCC	Mmp10
ENSMUSG00000047562_GAGCAAGATCCATGCTTGGG	GAGCAAGATCCATGCTTGGG	Mmp10
ENSMUSG00000047562_GGCTCATGCCTACCCACC	GGCTCATGCCTACCCACC	Mmp10
ENSMUSG00000047562_GGTTGCAGCCCATGAACT	GGTTGCAGCCCATGAACT	Mmp10
ENSMUSG00000047562_GATGCACAAGCCCAGGTG	GATGCACAAGCCCAGGTG	Mmp10
ENSMUSG00000047562_GTGGAGAACCTGTAGACT	GTGGAGAACCTGTAGACT	Mmp10
ENSMUSG00000047562_GAACATCTCCATAAAATCCA	GAACATCTCCATAAAATCCA	Mmp10
ENSMUSG00000047562_GCGTGCTGACTGAATCAA	GCGTGCTGACTGAATCAA	Mmp10
ENSMUSG00000047562_GCAGGATCACATTTGTCT	GCAGGATCACATTTGTCT	Mmp10
ENSMUSG00000021959_GCTATTTCCAGAGTAAGTTG	GCTATTTCCAGAGTAAGTTG	Lats2
ENSMUSG00000021959_GATAAGGTCCAAACTTCG	GATAAGGTCCAAACTTCG	Lats2
ENSMUSG00000021959_GACTCGTTGGCAAAAGGC	GACTCGTTGGCAAAAGGC	Lats2
ENSMUSG00000021959_GGGGAGCAAAGATGCCTCC	GGGGAGCAAAGATGCCTCC	Lats2
ENSMUSG00000021959_GGAGTACATCAGTAAGAT	GGAGTACATCAGTAAGAT	Lats2
ENSMUSG00000021959_GGGTGGTGCAAACTACGA	GGGTGGTGCAAACTACGA	Lats2
ENSMUSG00000021959_GGCAGATGCTTCAGGAGT	GGCAGATGCTTCAGGAGT	Lats2
ENSMUSG00000021959_GCACTGGAGGAGATGCCG	GCACTGGAGGAGATGCCG	Lats2
ENSMUSG00000021959_GGGCACACACTATGGTCG	GGGCACACACTATGGTCG	Lats2
ENSMUSG00000021959_GCGCTGCACCCCATACCC	GCGCTGCACCCCATACCC	Lats2
ENSMUSG00000071074_GTCGCGGGCGAGCTCTA	GTCGCGGGCGAGCTCTA	Yipf3
ENSMUSG00000071074_GGCCAGCGGCGTCCGAAA	GGCCAGCGGCGTCCGAAA	Yipf3
ENSMUSG00000071074_GGAAGTTGACCATCTTGATA	GGAAGTTGACCATCTTGATA	Yipf3
ENSMUSG00000071074_GGGTTCGGCTGTGATTGATA	GGGTTCGGCTGTGATTGATA	Yipf3
ENSMUSG00000071074_GTATCCAAAGCAGGTGCCTA	GTATCCAAAGCAGGTGCCTA	Yipf3
ENSMUSG00000071074_GGCATACAAGCTGAAGGCCC	GGCATACAAGCTGAAGGCCC	Yipf3
ENSMUSG00000071074_GTGGCAGGCAGGGAAGAGAC	GTGGCAGGCAGGGAAGAGAC	Yipf3
ENSMUSG00000071074_GTAGGCAAGGAAATAAATGA	GTAGGCAAGGAAATAAATGA	Yipf3
ENSMUSG00000071074_GTGCCAACATCTGTAGCA	GTGCCAACATCTGTAGCA	Yipf3
ENSMUSG00000071074_GGACTATGCAGTGCCCGAAG	GGACTATGCAGTGCCCGAAG	Yipf3
ENSMUSG00000019102_GCCTCCAGCTGCTCAACC	GCCTCCAGCTGCTCAACC	Aldh3a1
ENSMUSG00000019102_GTTAAAGGCATCACGGGCC	GTTAAAGGCATCACGGGCC	Aldh3a1
ENSMUSG00000019102_GATCAACGAGAACTTGAA	GATCAACGAGAACTTGAA	Aldh3a1
ENSMUSG00000019102_GGTTAGAGGCCAGCGCCT	GGTTAGAGGCCAGCGCCT	Aldh3a1
ENSMUSG00000019102_GGACCTCCTACTACGAGG	GGACCTCCTACTACGAGG	Aldh3a1
ENSMUSG00000019102_GGGCGTGGTCCTTGTCAT	GGGCGTGGTCCTTGTCAT	Aldh3a1
ENSMUSG00000019102_GTGATCACTCACTTCCGA	GTGATCACTCACTTCCGA	Aldh3a1
ENSMUSG00000019102_GAAATCGATTTCACGATTAA	GAAATCGATTTCACGATTAA	Aldh3a1
ENSMUSG00000019102_GTACCCAGTGATCAAAGG	GTACCCAGTGATCAAAGG	Aldh3a1
ENSMUSG00000019102_GGCTGAATGGTGAGGTTGAA	GGCTGAATGGTGAGGTTGAA	Aldh3a1
ENSMUSG00000036551_GTAACATGCTTGGGCTC	GTAACATGCTTGGGCTC	Akap14
ENSMUSG00000036551_GCCAAAAGACAGTAAGTCTG	GCCAAAAGACAGTAAGTCTG	Akap14
ENSMUSG00000036551_GATCTGTCACAGGGATCTTT	GATCTGTCACAGGGATCTTT	Akap14
ENSMUSG00000036551_GACCACCATTGCAGAGCCAA	GACCACCATTGCAGAGCCAA	Akap14
ENSMUSG00000036551_GCCTCCGGTTTCTTTGTCT	GCCTCCGGTTTCTTTGTCT	Akap14
ENSMUSG00000036551_GGGAGTTTCAAAACCGC	GGGAGTTTCAAAACCGC	Akap14
ENSMUSG00000036551_GGCACTGACTCGTGCCAT	GGCACTGACTCGTGCCAT	Akap14
ENSMUSG00000036551_GATGTTCTTGATGGGGTTTC	GATGTTCTTGATGGGGTTTC	Akap14
ENSMUSG00000036551_GGGGAATTCACACCAGAAAA	GGGGAATTCACACCAGAAAA	Akap14
ENSMUSG00000036551_GATGTAAGAGACATCAAC	GATGTAAGAGACATCAAC	Akap14
ENSMUSG00000030785_GGTCTCCTTTGGCTGCGC	GGTCTCCTTTGGCTGCGC	Cox6a2
ENSMUSG00000030785_GCCTCTAAAGGTCCTGAGC	GCCTCTAAAGGTCCTGAGC	Cox6a2
ENSMUSG00000030785_GGTCAGGAGGCGCCAGGTGT	GGTCAGGAGGCGCCAGGTGT	Cox6a2
ENSMUSG00000030785_GCCGTCCCCCCAGGCGAA	GCCGTCCCCCCAGGCGAA	Cox6a2
ENSMUSG00000030785_GGATGAACTCTGGGCGCTCG	GGATGAACTCTGGGCGCTCG	Cox6a2
ENSMUSG00000030785_GGATTGACGTGGGGATTG	GGATTGACGTGGGGATTG	Cox6a2
ENSMUSG00000030785_GGGTGCTCATAACCGGT	GGGTGCTCATAACCGGT	Cox6a2
ENSMUSG00000030785_GCCAAAGGAGACCATGGA	GCCAAAGGAGACCATGGA	Cox6a2
ENSMUSG00000030785_GCTGGCCATGCTCCGGCTC	GCTGGCCATGCTCCGGCTC	Cox6a2
ENSMUSG00000030785_GGTCCTGAGCCGGAGCA	GGTCCTGAGCCGGAGCA	Cox6a2
ENSMUSG00000023089_GCACACCGCCAACCCCACC	GCACACCGCCAACCCCACC	Ndufa5
ENSMUSG00000023089_GAAGCCTTGCTTCAGGG	GAAGCCTTGCTTCAGGG	Ndufa5
ENSMUSG00000023089_GGCAAGGAAAATGTTGAAG	GGCAAGGAAAATGTTGAAG	Ndufa5
ENSMUSG00000023089_GCAGGCGGCTCTTCCACCAA	GCAGGCGGCTCTTCCACCAA	Ndufa5
ENSMUSG00000023089_GACCATATCCAGCTTCTCGT	GACCATATCCAGCTTCTCGT	Ndufa5
ENSMUSG00000023089_GCTTCAGGGTGGTGAAG	GCTTCAGGGTGGTGAAG	Ndufa5
ENSMUSG00000023089_GGCCACTTCCACTGGTTAGC	GGCCACTTCCACTGGTTAGC	Ndufa5
ENSMUSG00000023089_GCCTGCTAACCAGTGGAAG	GCCTGCTAACCAGTGGAAG	Ndufa5
ENSMUSG00000023089_GAGCCGCCTGCTAACCAG	GAGCCGCCTGCTAACCAG	Ndufa5
ENSMUSG00000023089_GATCACCAACGAGAAGC	GATCACCAACGAGAAGC	Ndufa5
ENSMUSG00000049265_GCGGCAGAATGTGCGCACGT	GCGGCAGAATGTGCGCACGT	Kcnk3
ENSMUSG00000049265_GCCGCGGTGTTCGACGCAC	GCCGCGGTGTTCGACGCAC	Kcnk3
ENSMUSG00000049265_GTGCACCTTCACCTACCTGC	GTGCACCTTCACCTACCTGC	Kcnk3
ENSMUSG00000049265_GCTGCCGCTCGATCATCTC	GCTGCCGCTCGATCATCTC	Kcnk3
ENSMUSG00000049265_GGCGCGCTACAACCTCAGCG	GGCGCGCTACAACCTCAGCG	Kcnk3
ENSMUSG00000049265_GCCCAGCACGGACGGAGGCA	GCCCAGCACGGACGGAGGCA	Kcnk3
ENSMUSG00000049265_GCATGTTCTACGCGCTGCT	GCATGTTCTACGCGCTGCT	Kcnk3
ENSMUSG00000049265_GCATCAACACCTTCGTG	GCATCAACACCTTCGTG	Kcnk3
ENSMUSG00000049265_GGAACATGACTAGTGTGAGC	GGAACATGACTAGTGTGAGC	Kcnk3
ENSMUSG00000049265_GCGCTCGTAGTAGGAGA	GCGCTCGTAGTAGGAGA	Kcnk3
ENSMUSG00000034570_GGCACTACCACTCCTGGTC	GGCACTACCACTCCTGGTC	Inpp5j
ENSMUSG00000034570_GGACTGGGACCCTTGCCT	GGACTGGGACCCTTGCCT	Inpp5j
ENSMUSG00000034570_GCTTCCAGCAAAGAACTC	GCTTCCAGCAAAGAACTC	Inpp5j
ENSMUSG00000034570_GCGATGGACAGTGGCGCT	GCGATGGACAGTGGCGCT	Inpp5j
ENSMUSG00000034570_GTGTCACCTCCTTCAGAG	GTGTCACCTCCTTCAGAG	Inpp5j
ENSMUSG00000034570_GGCCATCTCCGGCTCCCC	GGCCATCTCCGGCTCCCC	Inpp5j
ENSMUSG00000034570_GCAGCAGATACTACCAGT	GCAGCAGATACTACCAGT	Inpp5j
ENSMUSG00000034570_GTGGTTACATGGAATGTG	GTGGTTACATGGAATGTG	Inpp5j
ENSMUSG00000034570_GACATCATCAGGGGGCATGG	GACATCATCAGGGGGCATGG	Inpp5j
ENSMUSG00000034570_GCTCTCTTTACTGACCAG	GCTCTCTTTACTGACCAG	Inpp5j
ENSMUSG00000034573_GGTGCGGTGAATGCTCTA	GGTGCGGTGAATGCTCTA	Ptpn13
ENSMUSG00000034573_GATGAAGCCCAGCGCAGC	GATGAAGCCCAGCGCAGC	Ptpn13
ENSMUSG00000034573_GTCGGTCTCGAATGGCC	GTCGGTCTCGAATGGCC	Ptpn13
ENSMUSG00000034573_GATGGTCTCCCAGCTTGA	GATGGTCTCCCAGCTTGA	Ptpn13
ENSMUSG00000034573_GTCTCAGGGTCACAGCGT	GTCTCAGGGTCACAGCGT	Ptpn13
ENSMUSG00000034573_GTCTGAAGTCTGATTCCG	GTCTGAAGTCTGATTCCG	Ptpn13
ENSMUSG00000034573_GGCAGAAGCCCTGGAGGTTC	GGCAGAAGCCCTGGAGGTTC	Ptpn13
ENSMUSG00000034573_GCTGCTGTTGCTGCCATC	GCTGCTGTTGCTGCCATC	Ptpn13
ENSMUSG00000034573_GATCAAGTTGCCTTCGA	GATCAAGTTGCCTTCGA	Ptpn13
ENSMUSG00000034573_GGGCTTAGTAAGTCTAT	GGGCTTAGTAAGTCTAT	Ptpn13
ENSMUSG00000043659_GCATCGGCACAGTCTGGT	GCATCGGCACAGTCTGGT	Npsr1
ENSMUSG00000043659_GTCCTCATCGGAATAGCG	GTCCTCATCGGAATAGCG	Npsr1
ENSMUSG00000043659_GCCCTCTGTGAGGTTGGC	GCCCTCTGTGAGGTTGGC	Npsr1
ENSMUSG00000043659_GTGACGTTCACTGAAGCAC	GTGACGTTCACTGAAGCAC	Npsr1
ENSMUSG00000043659_GTTTGTCGTCACTATTGT	GTTTGTCGTCACTATTGT	Npsr1
ENSMUSG00000043659_GGACACTTTCCAATGGTG	GGACACTTTCCAATGGTG	Npsr1
ENSMUSG00000043659_GAACAGCTGATAACCCTGT	GAACAGCTGATAACCCTGT	Npsr1
ENSMUSG00000043659_GACCATCGTCGCCTTTC	GACCATCGTCGCCTTTC	Npsr1
ENSMUSG00000043659_GACTCTGCAAACCAGGTC	GACTCTGCAAACCAGGTC	Npsr1
ENSMUSG00000043659_GACCTTCTTTGTGACACAAT	GACCTTCTTTGTGACACAAT	Npsr1
ENSMUSG00000025665_GCTCTCGAGAAGAAGCTGCC	GCTCTCGAGAAGAAGCTGCC	Rps6ka6
ENSMUSG00000025665_GAAAATGGTTGATGAGCCAA	GAAAATGGTTGATGAGCCAA	Rps6ka6
ENSMUSG00000025665_GAGCAAGTCAAACTGTGC	GAGCAAGTCAAACTGTGC	Rps6ka6
ENSMUSG00000025665_GAACGCAGCAACGGTTATGC	GAACGCAGCAACGGTTATGC	Rps6ka6
ENSMUSG00000025665_GCCACACGCCATCTGGCCAC	GCCACACGCCATCTGGCCAC	Rps6ka6
ENSMUSG00000025665_GCATAGAGCTGCCCAGCATC	GCATAGAGCTGCCCAGCATC	Rps6ka6
ENSMUSG00000025665_GACCGAGTTCGCACAAAGA	GACCGAGTTCGCACAAAGA	Rps6ka6
ENSMUSG00000025665_GCCGACGACATCCAAAAAA	GCCGACGACATCCAAAAAA	Rps6ka6
ENSMUSG00000025665_GGATCATCTACATCGATT	GGATCATCTACATCGATT	Rps6ka6
ENSMUSG00000025665_GTCACCCAGCGCGAGACC	GTCACCCAGCGCGAGACC	Rps6ka6
ENSMUSG00000027531_GACCCTTGGCAGGAGTGCA	GACCCTTGGCAGGAGTGCA	Impa1
ENSMUSG00000027531_GTAATCCTCGCGAGGCAAGC	GTAATCCTCGCGAGGCAAGC	Impa1
ENSMUSG00000027531_GTAACTGTTACCAAGTCGGC	GTAACTGTTACCAAGTCGGC	Impa1
ENSMUSG00000027531_GGTGAAGAGTCTGTGGCAGC	GGTGAAGAGTCTGTGGCAGC	Impa1
ENSMUSG00000027531_GGGGTCAATGACCCACGT	GGGGTCAATGACCCACGT	Impa1
ENSMUSG00000027531_GGCTCTGCCCAAGCCCTC	GGCTCTGCCCAAGCCCTC	Impa1
ENSMUSG00000027531_GATAAGATGTACACCGGC	GATAAGATGTACACCGGC	Impa1
ENSMUSG00000027531_GAAGCTTTAAAAAATGAGA	GAAGCTTTAAAAAATGAGA	Impa1
ENSMUSG00000027531_GTAACGGTCAGAAGCTTC	GTAACGGTCAGAAGCTTC	Impa1
ENSMUSG00000027531_GCCAATTGAAACAGCTACAA	GCCAATTGAAACAGCTACAA	Impa1
ENSMUSG00000005553_GAGGTGGCCGGAGCGCAT	GAGGTGGCCGGAGCGCAT	Atp4a
ENSMUSG00000005553_GGGCAAACTTCACATACT	GGGCAAACTTCACATACT	Atp4a
ENSMUSG00000005553_GCTGCCAGGCTCGCCTTC	GCTGCCAGGCTCGCCTTC	Atp4a
ENSMUSG00000005553_GCTGATCCGCGTTGATC	GCTGATCCGCGTTGATC	Atp4a
ENSMUSG00000005553_GAACTGTACTCAGTGGAACT	GAACTGTACTCAGTGGAACT	Atp4a
ENSMUSG00000005553_GCAATGAGTGCCACCGCC	GCAATGAGTGCCACCGCC	Atp4a
ENSMUSG00000005553_GTTCGCCTAGGCCTCCC	GTTCGCCTAGGCCTCCC	Atp4a
ENSMUSG00000005553_GGCGATCGCACCATCATT	GGCGATCGCACCATCATT	Atp4a
ENSMUSG00000005553_GCAAGAAGAAGGCAGGAGGT	GCAAGAAGAAGGCAGGAGGT	Atp4a
ENSMUSG00000005553_GCTCAGACACTGATAGCTGG	GCTCAGACACTGATAGCTGG	Atp4a
ENSMUSG00000026322_GGACCTGAAACCCTCGT	GGACCTGAAACCCTCGT	Htr4
ENSMUSG00000026322_GGTGCTGGTGATGCCCTT	GGTGCTGGTGATGCCCTT	Htr4
ENSMUSG00000026322_GCCTGGTCCGGACCTCTC	GCCTGGTCCGGACCTCTC	Htr4
ENSMUSG00000026322_GCTGCTCACGTTCCTTGCAG	GCTGCTCACGTTCCTTGCAG	Htr4
ENSMUSG00000026322_GGTGAAAGATCGATGCTG	GGTGAAAGATCGATGCTG	Htr4
ENSMUSG00000026322_GAGAGACACAATGAAATAGT	GAGAGACACAATGAAATAGT	Htr4
ENSMUSG00000026322_GCAAGGCTGGAACAACAT	GCAAGGCTGGAACAACAT	Htr4
ENSMUSG00000026322_GCTGCCAGCCTTTGGTTTAT	GCTGCCAGCCTTTGGTTTAT	Htr4
ENSMUSG00000026322_GCATCGCATTAATGTTGGG	GCATCGCATTAATGTTGGG	Htr4
ENSMUSG00000026322_GAAAAGATATAAACATGGGA	GAAAAGATATAAACATGGGA	Htr4
ENSMUSG00000024558_GGTCATACCCGTAGACGC	GGTCATACCCGTAGACGC	Mapk4
ENSMUSG00000024558_GCAGGGCTTGCCGGAAGG	GCAGGGCTTGCCGGAAGG	Mapk4
ENSMUSG00000024558_GCCCGTTGACCCCAAAGCCA	GCCCGTTGACCCCAAAGCCA	Mapk4
ENSMUSG00000024558_GAGCGCGTGCTTCATGCTGC	GAGCGCGTGCTTCATGCTGC	Mapk4
ENSMUSG00000024558_GAGGTGCTGGGACCCAAG	GAGGTGCTGGGACCCAAG	Mapk4
ENSMUSG00000024558_GTGTAGTTATTTGGGGAC	GTGTAGTTATTTGGGGAC	Mapk4
ENSMUSG00000024558_GGTTGGTGACAAAGTGGTAC	GGTTGGTGACAAAGTGGTAC	Mapk4
ENSMUSG00000024558_GCCATCGATATGTGGGCAGC	GCCATCGATATGTGGGCAGC	Mapk4
ENSMUSG00000024558_GCTGTTAAGCGGTCCATG	GCTGTTAAGCGGTCCATG	Mapk4
ENSMUSG00000024558_GTGGCCTCTTCACCTCCC	GTGGCCTCTTCACCTCCC	Mapk4
ENSMUSG00000016255_GAGATCGTGCACATCCAGAT	GAGATCGTGCACATCCAGAT	Tubb1
ENSMUSG00000016255_GCGCTGGGAGCTACTGT	GCGCTGGGAGCTACTGT	Tubb1
ENSMUSG00000016255_GGATGCTGTCCATTGTCC	GGATGCTGTCCATTGTCC	Tubb1
ENSMUSG00000016255_GATCGTGCATTCTCTGGG	GATCGTGCATTCTCTGGG	Tubb1
ENSMUSG00000016255_GTGCCGCGAGCCGTCCTTG	GTGCCGCGAGCCGTCCTTG	Tubb1
ENSMUSG00000016255_GGATAGCACGGCATTGTA	GGATAGCACGGCATTGTA	Tubb1
ENSMUSG00000016255_GCTGGTAACAACTGGGCGAA	GCTGGTAACAACTGGGCGAA	Tubb1
ENSMUSG00000016255_GGGAGGAGTACCCGGAT	GGGAGGAGTACCCGGAT	Tubb1
ENSMUSG00000016255_GACTTCACTGCGCTTTCC	GACTTCACTGCGCTTTCC	Tubb1
ENSMUSG00000016255_GGTTGCCACACTGGCCAATC	GGTTGCCACACTGGCCAATC	Tubb1
ENSMUSG00000001794_GTCATTACTCCAATATTG	GTCATTACTCCAATATTG	Capns1
ENSMUSG00000001794_GGACTTCTTCACTCTCGT	GGACTTCTTCACTCTCGT	Capns1
ENSMUSG00000001794_GGTGAATTCGTTCTTGAA	GGTGAATTCGTTCTTGAA	Capns1
ENSMUSG00000001794_GGCTGCTGCGCAGTACAACC	GGCTGCTGCGCAGTACAACC	Capns1
ENSMUSG00000001794_GCGACACCACAGGCAAGC	GCGACACCACAGGCAAGC	Capns1
ENSMUSG00000001794_GGAGCATGGTGGCCGTCA	GGAGCATGGTGGCCGTCA	Capns1
ENSMUSG00000001794_GGCCTGGGGAATGTGCTCGG	GGCCTGGGGAATGTGCTCGG	Capns1
ENSMUSG00000001794_GAGGATATTCATGAGTTCTG	GAGGATATTCATGAGTTCTG	Capns1
ENSMUSG00000001794_GGCGGTGGAGGCATGGGACT	GGCGGTGGAGGCATGGGACT	Capns1
ENSMUSG00000001794_GAGGAGTTCAAATACCTC	GAGGAGTTCAAATACCTC	Capns1
ENSMUSG00000010342_GTCCCCAGCAGCACCGGGCA	GTCCCCAGCAGCACCGGGCA	Tex14
ENSMUSG00000010342_GCAACAAAGAGCGCTGAC	GCAACAAAGAGCGCTGAC	Tex14
ENSMUSG00000010342_GCGACTCCATGATGAGAA	GCGACTCCATGATGAGAA	Tex14
ENSMUSG00000010342_GAGGCTACCAAACCAGGG	GAGGCTACCAAACCAGGG	Tex14
ENSMUSG00000010342_GCTCAAGAAGATTCTTAAGA	GCTCAAGAAGATTCTTAAGA	Tex14
ENSMUSG00000010342_GCTACAGTGGGGACGGGT	GCTACAGTGGGGACGGGT	Tex14
ENSMUSG00000010342_GTCGATGCAGTTAACACTCA	GTCGATGCAGTTAACACTCA	Tex14
ENSMUSG00000010342_GATCCTTCCCTGCTGTCA	GATCCTTCCCTGCTGTCA	Tex14
ENSMUSG00000010342_GTGATACGCTCGTAAACC	GTGATACGCTCGTAAACC	Tex14
ENSMUSG00000010342_GCAGTTTACTGAGGATCCAC	GCAGTTTACTGAGGATCCAC	Tex14
ENSMUSG00000079037_GTCGGCCTCTGCAAAAAG	GTCGGCCTCTGCAAAAAG	Prnp
ENSMUSG00000079037_GGTGGAAGCCGGTATCCC	GGTGGAAGCCGGTATCCC	Prnp
ENSMUSG00000079037_GAACCTTGGCTACTGGCTGC	GAACCTTGGCTACTGGCTGC	Prnp
ENSMUSG00000079037_GTCCCCAGCCACCACCGT	GTCCCCAGCCACCACCGT	Prnp
ENSMUSG00000079037_GGCCCCATCCACCGCCAT	GGCCCCATCCACCGCCAT	Prnp
ENSMUSG00000079037_GTCCCCAGCTGCCCCCAT	GTCCCCAGCTGCCCCCAT	Prnp
ENSMUSG00000079037_GTTGCCAAAATGGATCAT	GTTGCCAAAATGGATCAT	Prnp
ENSMUSG00000079037_GGGGCAGTAGTGGGGGGCCT	GGGGCAGTAGTGGGGGGCCT	Prnp
ENSMUSG00000079037_GTACACTTGGTTAGGGTAG	GTACACTTGGTTAGGGTAG	Prnp
ENSMUSG00000079037_GTCGTGCACGAAGTTGTTC	GTCGTGCACGAAGTTGTTC	Prnp
ENSMUSG00000056999_GCATGTTCACTGAGAAAC	GCATGTTCACTGAGAAAC	Ide
ENSMUSG00000056999_GCATCAAACAAGGGGCAC	GCATCAAACAAGGGGCAC	Ide
ENSMUSG00000056999_GACCCTCCAAATATTCC	GACCCTCCAAATATTCC	Ide
ENSMUSG00000056999_GGAATACCGTGGACTAGAGC	GGAATACCGTGGACTAGAGC	Ide
ENSMUSG00000056999_GAGAAGCACTTTGATGCCAT	GAGAAGCACTTTGATGCCAT	Ide
ENSMUSG00000056999_GGTTAGTGAGGTCGTCTA	GGTTAGTGAGGTCGTCTA	Ide
ENSMUSG00000056999_GTGCACATCGAGGGCCGCTG	GTGCACATCGAGGGCCGCTG	Ide
ENSMUSG00000056999_GTTTCCCATGAACACTTGGA	GTTTCCCATGAACACTTGGA	Ide
ENSMUSG00000056999_GTCGATGCCTTCTTGGTT	GTCGATGCCTTCTTGGTT	Ide
ENSMUSG00000056999_GTTCAAATGCATTCACCAG	GTTCAAATGCATTCACCAG	Ide
ENSMUSG00000063849_GCGGCTGGGCATGGGGCCTT	GCGGCTGGGCATGGGGCCTT	Ppcdc
ENSMUSG00000063849_GAGGAAGTTCCGTGTTCTTG	GAGGAAGTTCCGTGTTCTTG	Ppcdc
ENSMUSG00000063849_GTCCAACAGCTTAGATACC	GTCCAACAGCTTAGATACC	Ppcdc
ENSMUSG00000063849_GGGTGACGGGGACATCCTGA	GGGTGACGGGGACATCCTGA	Ppcdc
ENSMUSG00000063849_GTGGAAGCGCCGTTCTGACC	GTGGAAGCGCCGTTCTGACC	Ppcdc
ENSMUSG00000063849_GTGGGCTGACCTCATGCTAG	GTGGGCTGACCTCATGCTAG	Ppcdc
ENSMUSG00000063849_GGGGCTTGTTTAGGTCCC	GGGGCTTGTTTAGGTCCC	Ppcdc
ENSMUSG00000063849_GGCCACCTTCCCCAGAGTGT	GGCCACCTTCCCCAGAGTGT	Ppcdc
ENSMUSG00000063849_GCCATGAACACTGCCATG	GCCATGAACACTGCCATG	Ppcdc
ENSMUSG00000063849_GTGAGCAAGAAGCTGGTGTG	GTGAGCAAGAAGCTGGTGTG	Ppcdc
ENSMUSG00000025468_GAGAATGACGGCTGAAGC	GAGAATGACGGCTGAAGC	Caly
ENSMUSG00000025468_GATCAGAGGGACGCTGTCCA	GATCAGAGGGACGCTGTCCA	Caly
ENSMUSG00000025468_GGAAGCAGGAGACCAGGAT	GGAAGCAGGAGACCAGGAT	Caly
ENSMUSG00000025468_GCGATCATCCTTGCGGT	GCGATCATCCTTGCGGT	Caly
ENSMUSG00000025468_GCCAAAGAAGTTTGCAGATT	GCCAAAGAAGTTTGCAGATT	Caly
ENSMUSG00000025468_GCTGGCTTGCAGTCACTCAG	GCTGGCTTGCAGTCACTCAG	Caly
ENSMUSG00000025468_GATCATGTACAAGGCCATC	GATCATGTACAAGGCCATC	Caly
ENSMUSG00000025468_GCATCCTGGCAGCCATCG	GCATCCTGGCAGCCATCG	Caly
ENSMUSG00000025468_GATCTGCACCCCACTGACCC	GATCTGCACCCCACTGACCC	Caly
ENSMUSG00000025468_GTCTGGGGAAACAACTAC	GTCTGGGGAAACAACTAC	Caly
ENSMUSG00000052298_GGCTCTCCGATCATACTT	GGCTCTCCGATCATACTT	Cdc42se2
ENSMUSG00000052298_GAGTTCATCCCACTAAAT	GAGTTCATCCCACTAAAT	Cdc42se2
ENSMUSG00000052298_GGACTGCATCTGGTTCTGAA	GGACTGCATCTGGTTCTGAA	Cdc42se2
ENSMUSG00000052298_GCTCGTGGACACCAAGGC	GCTCGTGGACACCAAGGC	Cdc42se2
ENSMUSG00000052298_GGATTGACCGAAGTATGAT	GGATTGACCGAAGTATGAT	Cdc42se2
ENSMUSG00000052298_GCTGTGTGCACAAAGTTGGT	GCTGTGTGCACAAAGTTGGT	Cdc42se2
ENSMUSG00000052298_GTGAGCTGTGTGCACAAAGT	GTGAGCTGTGTGCACAAAGT	Cdc42se2
ENSMUSG00000052298_GTCCAAGGGAGGCTATGG	GTCCAAGGGAGGCTATGG	Cdc42se2
ENSMUSG00000052298_GAACCAGATGCAGTCCAA	GAACCAGATGCAGTCCAA	Cdc42se2
ENSMUSG00000052298_GCCTCCCTTGGACTGCATC	GCCTCCCTTGGACTGCATC	Cdc42se2
ENSMUSG00000039236_GGCAGGCATCCCAGAGGTGG	GGCAGGCATCCCAGAGGTGG	Isg20
ENSMUSG00000039236_GTGATCTCTCCCTCGGGT	GTGATCTCTCCCTCGGGT	Isg20
ENSMUSG00000039236_GACTGTGAGATGGTGGGGCT	GACTGTGAGATGGTGGGGCT	Isg20
ENSMUSG00000039236_GTCATACAGGACTGCGCCA	GTCATACAGGACTGCGCCA	Isg20
ENSMUSG00000039236_GGTGAGGGCCACGCCATT	GGTGAGGGCCACGCCATT	Isg20
ENSMUSG00000039236_GCTTGCCTTTCAGAAGCTGC	GCTTGCCTTTCAGAAGCTGC	Isg20
ENSMUSG00000039236_GAAGTCGTGCTTCAGGTCA	GAAGTCGTGCTTCAGGTCA	Isg20
ENSMUSG00000039236_GTCTGTGGACGTGTCATAGA	GTCTGTGGACGTGTCATAGA	Isg20
ENSMUSG00000039236_GGCGCTTACACAGCAGCCTC	GGCGCTTACACAGCAGCCTC	Isg20
ENSMUSG00000039236_GTCTGACGTCCCAGGGCA	GTCTGACGTCCCAGGGCA	Isg20
ENSMUSG00000035936_GCGGCGCAGCTACGCCAG	GCGGCGCAGCTACGCCAG	Aldh5a1
ENSMUSG00000035936_GGTGTACGACCCGGCCAG	GGTGTACGACCCGGCCAG	Aldh5a1
ENSMUSG00000035936_GGGCACCGTGGCCGACTG	GGGCACCGTGGCCGACTG	Aldh5a1
ENSMUSG00000035936_GAAGCTCCGCAGCAGAAAGC	GAAGCTCCGCAGCAGAAAGC	Aldh5a1
ENSMUSG00000035936_GTCCTGCGCTGCCGCCTCC	GTCCTGCGCTGCCGCCTCC	Aldh5a1
ENSMUSG00000035936_GATGGCCGCCACACCAAC	GATGGCCGCCACACCAAC	Aldh5a1
ENSMUSG00000035936_GGAGCTTACTACTCCGTAAA	GGAGCTTACTACTCCGTAAA	Aldh5a1
ENSMUSG00000035936_GACTTAATGATACAAAATA	GACTTAATGATACAAAATA	Aldh5a1
ENSMUSG00000035936_GGCTGTTATGATCTTGGCA	GGCTGTTATGATCTTGGCA	Aldh5a1
ENSMUSG00000035936_GAGGAAGCTCGCCGTATTTA	GAGGAAGCTCGCCGTATTTA	Aldh5a1
ENSMUSG00000033938_GACCCGGCGCTATCTGT	GACCCGGCGCTATCTGT	Ndufb7
ENSMUSG00000033938_GGGTATCTTCTCGGGGTC	GGGTATCTTCTCGGGGTC	Ndufb7
ENSMUSG00000033938_GGCCACACAACAAGAGATGA	GGCCACACAACAAGAGATGA	Ndufb7
ENSMUSG00000033938_GCAGCCGGATGAGGTAGT	GCAGCCGGATGAGGTAGT	Ndufb7
ENSMUSG00000033938_GCACGAGCAGCACGACT	GCACGAGCAGCACGACT	Ndufb7
ENSMUSG00000033938_GAAGGAGTTTGAACGTGAG	GAAGGAGTTTGAACGTGAG	Ndufb7
ENSMUSG00000033938_GCTCCAAAGGAAGAAGCGAA	GCTCCAAAGGAAGAAGCGAA	Ndufb7
ENSMUSG00000033938_GAGGTCCGGCGGGAAGCT	GAGGTCCGGCGGGAAGCT	Ndufb7
ENSMUSG00000033938_GCCGGACCTCGGCTTTC	GCCGGACCTCGGCTTTC	Ndufb7
ENSMUSG00000033938_GGCATCCCACAGATAGCGCC	GGCATCCCACAGATAGCGCC	Ndufb7
ENSMUSG00000019804_GGCGTCATTCAGATTCTG	GGCGTCATTCAGATTCTG	Snx3
ENSMUSG00000019804_GGAGACGGTAGCGGACACC	GGAGACGGTAGCGGACACC	Snx3
ENSMUSG00000019804_GATCTCGAGGAAGTTGCT	GATCTCGAGGAAGTTGCT	Snx3
ENSMUSG00000019804_GTAGTTCCCCCACTCCCT	GTAGTTCCCCCACTCCCT	Snx3
ENSMUSG00000019804_GACAATTTCATCGAGGAA	GACAATTTCATCGAGGAA	Snx3
ENSMUSG00000019804_GACCCTGATCTCGTAGG	GACCCTGATCTCGTAGG	Snx3
ENSMUSG00000019804_GAAGATACAGTGACTTTGAG	GAAGATACAGTGACTTTGAG	Snx3
ENSMUSG00000019804_GATTCCTTCAGCTTGAAGAT	GATTCCTTCAGCTTGAAGAT	Snx3
ENSMUSG00000019804_GACGGTAGCGGACACCCGG	GACGGTAGCGGACACCCGG	Snx3
ENSMUSG00000019804_GCCGCAAAAATGCTTTCCCA	GCCGCAAAAATGCTTTCCCA	Snx3
ENSMUSG00000026176_GTCCCATTGGCGCCAAAC	GTCCCATTGGCGCCAAAC	Ctdsp1
ENSMUSG00000026176_GTCATTACTCAGATCAGCA	GTCATTACTCAGATCAGCA	Ctdsp1
ENSMUSG00000026176_GCAGAAGGCGAGCGAGGGGC	GCAGAAGGCGAGCGAGGGGC	Ctdsp1
ENSMUSG00000026176_GATCTGCGTCGTCATCGACC	GATCTGCGTCGTCATCGACC	Ctdsp1
ENSMUSG00000026176_GAATGAGCACTCGCCGC	GAATGAGCACTCGCCGC	Ctdsp1
ENSMUSG00000026176_GTCCAGCAGATCAGCTACA	GTCCAGCAGATCAGCTACA	Ctdsp1
ENSMUSG00000026176_GGTCCTTTACGTAGTTCCCC	GGTCCTTTACGTAGTTCCCC	Ctdsp1
ENSMUSG00000026176_GAGTATACGTCGTCCACG	GAGTATACGTCGTCCACG	Ctdsp1
ENSMUSG00000026176_GACACAGCAGAAGAGGGAG	GACACAGCAGAAGAGGGAG	Ctdsp1
ENSMUSG00000026176_GAGCTCGCCCATTCGCTGT	GAGCTCGCCCATTCGCTGT	Ctdsp1
ENSMUSG00000005958_GCCGGCGGGAAGCAGCAG	GCCGGCGGGAAGCAGCAG	Ephb3
ENSMUSG00000005958_GAACAACTGGCTGCGGAC	GAACAACTGGCTGCGGAC	Ephb3
ENSMUSG00000005958_GGTGTCCACTTTCACGTA	GGTGTCCACTTTCACGTA	Ephb3
ENSMUSG00000005958_GCTTCGGGCCGCTTTCCA	GCTTCGGGCCGCTTTCCA	Ephb3
ENSMUSG00000005958_GCTCCACGTAGACGCGC	GCTCCACGTAGACGCGC	Ephb3
ENSMUSG00000005958_GCAGCGGCAGAAGCCCCGG	GCAGCGGCAGAAGCCCCGG	Ephb3
ENSMUSG00000005958_GACTCTCATGGACACGAAAT	GACTCTCATGGACACGAAAT	Ephb3
ENSMUSG00000005958_GCATCGCTAACGCTGTGG	GCATCGCTAACGCTGTGG	Ephb3
ENSMUSG00000005958_GAGTGGCTGCTCACTGGGAC	GAGTGGCTGCTCACTGGGAC	Ephb3
ENSMUSG00000005958_GGAGATCACACCCCGGGG	GGAGATCACACCCCGGGG	Ephb3
ENSMUSG00000005951_GTCGATACCGAGAGTGAC	GTCGATACCGAGAGTGAC	Shpk
ENSMUSG00000005951_GGGCGGCCTTCACGGACG	GGGCGGCCTTCACGGACG	Shpk
ENSMUSG00000005951_GCCTCCCATCCGGGTTCG	GCCTCCCATCCGGGTTCG	Shpk
ENSMUSG00000005951_GGCAGAGACTGAGAGCGCGG	GGCAGAGACTGAGAGCGCGG	Shpk
ENSMUSG00000005951_GGAGCTGCTGCCGGGGAA	GGAGCTGCTGCCGGGGAA	Shpk
ENSMUSG00000005951_GGCCTGCTTTCCAAAAT	GGCCTGCTTTCCAAAAT	Shpk
ENSMUSG00000005951_GGGCTCAAATACAAAGGC	GGGCTCAAATACAAAGGC	Shpk
ENSMUSG00000005951_GGCTGTGCAACCATCTTC	GGCTGTGCAACCATCTTC	Shpk
ENSMUSG00000005951_GAGCCACTTGGTCACATGGC	GAGCCACTTGGTCACATGGC	Shpk
ENSMUSG00000005951_GCAATGTCGGGGAGAAGG	GCAATGTCGGGGAGAAGG	Shpk
ENSMUSG00000026824_GACGAAGTGGTCACTACC	GACGAAGTGGTCACTACC	Kcnj3
ENSMUSG00000026824_GCGGTTCGTGGACAAGAA	GCGGTTCGTGGACAAGAA	Kcnj3
ENSMUSG00000026824_GCGACTGGTCTCGCTGCCC	GCGACTGGTCTCGCTGCCC	Kcnj3
ENSMUSG00000026824_GGACGCCATGAAGAGCC	GGACGCCATGAAGAGCC	Kcnj3
ENSMUSG00000026824_GGTGGATCTCAAGTGGCGT	GGTGGATCTCAAGTGGCGT	Kcnj3
ENSMUSG00000026824_GCAAACTGAACAGTTCG	GCAAACTGAACAGTTCG	Kcnj3
ENSMUSG00000026824_GCTGGGATAGGTCATAGA	GCTGGGATAGGTCATAGA	Kcnj3
ENSMUSG00000026824_GACCAACTTGAACTGGATGT	GACCAACTTGAACTGGATGT	Kcnj3
ENSMUSG00000026824_GGACACAAGAAAAAGTTGAT	GGACACAAGAAAAAGTTGAT	Kcnj3
ENSMUSG00000026824_GCTCGAACATCATACACAG	GCTCGAACATCATACACAG	Kcnj3
ENSMUSG00000074991_GACGACCTTACTAAAGTC	GACGACCTTACTAAAGTC	Gabrr3
ENSMUSG00000074991_GGCCTCGTGGAGAAATCG	GGCCTCGTGGAGAAATCG	Gabrr3
ENSMUSG00000074991_GCATCGACAGCATTTCAG	GCATCGACAGCATTTCAG	Gabrr3
ENSMUSG00000074991_GTGATCCAGGTGTAGGTGA	GTGATCCAGGTGTAGGTGA	Gabrr3
ENSMUSG00000074991_GGAGCAGTCTGCGATCGA	GGAGCAGTCTGCGATCGA	Gabrr3
ENSMUSG00000074991_GAAGAGAGACATTGCTGATG	GAAGAGAGACATTGCTGATG	Gabrr3
ENSMUSG00000074991_GCCCGTGGGTATAGATGTCC	GCCCGTGGGTATAGATGTCC	Gabrr3
ENSMUSG00000074991_GGCACTATTGGAAGGATGAG	GGCACTATTGGAAGGATGAG	Gabrr3
ENSMUSG00000074991_GAATAGAACATTCCCATC	GAATAGAACATTCCCATC	Gabrr3
ENSMUSG00000074991_GTTTGTCGTGCTAGGAA	GTTTGTCGTGCTAGGAA	Gabrr3
ENSMUSG00000028469_GGGCCACGATTGCCAGAG	GGGCCACGATTGCCAGAG	Npr2
ENSMUSG00000028469_GCTATGGCGCATTCGCT	GCTATGGCGCATTCGCT	Npr2
ENSMUSG00000028469_GTCCAAGTCAAAGGCACA	GTCCAAGTCAAAGGCACA	Npr2
ENSMUSG00000028469_GGAACCTGACGCTGGCGG	GGAACCTGACGCTGGCGG	Npr2
ENSMUSG00000028469_GCGGGGTACACACAACCG	GCGGGGTACACACAACCG	Npr2
ENSMUSG00000028469_GACAGCATCAATTTGGAC	GACAGCATCAATTTGGAC	Npr2
ENSMUSG00000028469_GAGGTCCACAGCGCGCAG	GAGGTCCACAGCGCGCAG	Npr2
ENSMUSG00000028469_GACAAACCGCAGGTCCAC	GACAAACCGCAGGTCCAC	Npr2
ENSMUSG00000028469_GATCGCTATCACAAGGGTGC	GATCGCTATCACAAGGGTGC	Npr2
ENSMUSG00000028469_GGTGACAATGCAGATGTT	GGTGACAATGCAGATGTT	Npr2
ENSMUSG00000028463_GATAGATCCTCTAACCCA	GATAGATCCTCTAACCCA	Car9
ENSMUSG00000028463_GCACAGGCTGGGGACACC	GCACAGGCTGGGGACACC	Car9
ENSMUSG00000028463_GCAGAGTGCGGCAGAATG	GCAGAGTGCGGCAGAATG	Car9
ENSMUSG00000028463_GGCCACAGTCATTGGAGCTA	GGCCACAGTCATTGGAGCTA	Car9
ENSMUSG00000028463_GTTGGATAGGCTCAGTTC	GTTGGATAGGCTCAGTTC	Car9
ENSMUSG00000028463_GGCCCGGTATTCCTGCCC	GGCCCGGTATTCCTGCCC	Car9
ENSMUSG00000028463_GCAGTTGCATCTACACTG	GCAGTTGCATCTACACTG	Car9
ENSMUSG00000028463_GTACTGAGGTGCACCACG	GTACTGAGGTGCACCACG	Car9
ENSMUSG00000028463_GCATCCCGGACAGGCCCT	GCATCCCGGACAGGCCCT	Car9
ENSMUSG00000028463_GAGCCATCTTCAGCCCCGG	GAGCCATCTTCAGCCCCGG	Car9
ENSMUSG00000039095_GCCGGAACCCAGCTCCGG	GCCGGAACCCAGCTCCGG	En2
ENSMUSG00000039095_GAAGTTGGTGATGCGATG	GAAGTTGGTGATGCGATG	En2
ENSMUSG00000039095_GCCGCCGTCTCGCTGGGCT	GCCGCCGTCTCGCTGGGCT	En2
ENSMUSG00000039095_GAGGTCCTACAGGCGCC	GAGGTCCTACAGGCGCC	En2
ENSMUSG00000039095_GGCCGCCGAAAGGACGCG	GGCCGCCGAAAGGACGCG	En2
ENSMUSG00000039095_GCAGTGAAGGCTGTGCG	GCAGTGAAGGCTGTGCG	En2
ENSMUSG00000039095_GAAGAAGAACCCTAACAAAG	GAAGAAGAACCCTAACAAAG	En2
ENSMUSG00000039095_GAGTCTCAGATCAAGATT	GAGTCTCAGATCAAGATT	En2
ENSMUSG00000039095_GTGGTGGAATGGTTGTAC	GTGGTGGAATGGTTGTAC	En2
ENSMUSG00000039095_GAAACTCAGCCTTGAGCCTC	GAAACTCAGCCTTGAGCCTC	En2
ENSMUSG00000032290_GGAGCACATCAAACTTTC	GGAGCACATCAAACTTTC	Ptpn9
ENSMUSG00000032290_GTCAGCTCCGGCGCCATGTC	GTCAGCTCCGGCGCCATGTC	Ptpn9
ENSMUSG00000032290_GATCTCTTCAAGAAACTGCT	GATCTCTTCAAGAAACTGCT	Ptpn9
ENSMUSG00000032290_GAACTTGACAGCCACATTCC	GAACTTGACAGCCACATTCC	Ptpn9
ENSMUSG00000032290_GAGGATCTCAGAACGGAG	GAGGATCTCAGAACGGAG	Ptpn9
ENSMUSG00000032290_GGGCACTCGGAACCATAT	GGGCACTCGGAACCATAT	Ptpn9
ENSMUSG00000032290_GTGTAACCTGGCAGTGAAGA	GTGTAACCTGGCAGTGAAGA	Ptpn9
ENSMUSG00000032290_GATCTCATCGAAGGGATC	GATCTCATCGAAGGGATC	Ptpn9
ENSMUSG00000032290_GTTCCTGCCCCAAGTAAA	GTTCCTGCCCCAAGTAAA	Ptpn9
ENSMUSG00000032290_GAAGAAAGTGCTGATTGT	GAAGAAAGTGCTGATTGT	Ptpn9
ENSMUSG00000032294_GGGCAGAGTCAATGTCCAGG	GGGCAGAGTCAATGTCCAGG	Pkm
ENSMUSG00000032294_GGCTTCACGGACATTCTTGA	GGCTTCACGGACATTCTTGA	Pkm
ENSMUSG00000032294_GCACGTCGGCTGCCTTG	GCACGTCGGCTGCCTTG	Pkm
ENSMUSG00000032294_GATAGTTCTCACGGAGTC	GATAGTTCTCACGGAGTC	Pkm
ENSMUSG00000032294_GGATGCCGTGCTGAATGCCT	GGATGCCGTGCTGAATGCCT	Pkm
ENSMUSG00000032294_GTCACTCCACAGACCTCA	GTCACTCCACAGACCTCA	Pkm
ENSMUSG00000032294_GCTCTTCAAACAGCAGACGG	GCTCTTCAAACAGCAGACGG	Pkm
ENSMUSG00000032294_GAGGCCTCCACGCTGCCCA	GAGGCCTCCACGCTGCCCA	Pkm
ENSMUSG00000032294_GCCCTTGATGAGTCCAGTC	GCCCTTGATGAGTCCAGTC	Pkm
ENSMUSG00000032294_GAGGTCTGTGGAGTGACTGG	GAGGTCTGTGGAGTGACTGG	Pkm
ENSMUSG00000047759_GCGCGACAGTGGCTCCGC	GCGCGACAGTGGCTCCGC	Hs3st3a1
ENSMUSG00000047759_GGCCTTACTTCTGGACGA	GGCCTTACTTCTGGACGA	Hs3st3a1
ENSMUSG00000047759_GGGCCACATCGCCAGTTCCC	GGGCCACATCGCCAGTTCCC	Hs3st3a1
ENSMUSG00000047759_GCCAGGAGACAGCAGCGACC	GCCAGGAGACAGCAGCGACC	Hs3st3a1
ENSMUSG00000047759_GAGGCAACGGAGGAGGCGC	GAGGCAACGGAGGAGGCGC	Hs3st3a1
ENSMUSG00000047759_GATGCCCAGAACCCTCGA	GATGCCCAGAACCCTCGA	Hs3st3a1
ENSMUSG00000047759_GCGCACCACCACGATGAGTT	GCGCACCACCACGATGAGTT	Hs3st3a1
ENSMUSG00000047759_GCAGCACCTCCCGCGCAA	GCAGCACCTCCCGCGCAA	Hs3st3a1
ENSMUSG00000047759_GGCCGCGACTTTGGCTGGGA	GGCCGCGACTTTGGCTGGGA	Hs3st3a1
ENSMUSG00000047759_GCCGCACCAGGAGGCTCCG	GCCGCACCAGGAGGCTCCG	Hs3st3a1
ENSMUSG00000027709_GGCGGCGGCGTTGTTGGCTG	GGCGGCGGCGTTGTTGGCTG	Mccc1
ENSMUSG00000027709_GTTGATCGAGAAGTTCG	GTTGATCGAGAAGTTCG	Mccc1
ENSMUSG00000027709_GTGTACAGTGAGGCCGAC	GTGTACAGTGAGGCCGAC	Mccc1
ENSMUSG00000027709_GGTCCTCATTGCAAACAG	GGTCCTCATTGCAAACAG	Mccc1
ENSMUSG00000027709_GCAGACGAGGCATATTCCAT	GCAGACGAGGCATATTCCAT	Mccc1
ENSMUSG00000027709_GCAGTTAGAGTCAGCCCGGA	GCAGTTAGAGTCAGCCCGGA	Mccc1
ENSMUSG00000027709_GATGGGTGTGCAGTCGG	GATGGGTGTGCAGTCGG	Mccc1
ENSMUSG00000027709_GGGGTTGTTCCATACTTCA	GGGGTTGTTCCATACTTCA	Mccc1
ENSMUSG00000027709_GCAGAGCTACCTCGCAA	GCAGAGCTACCTCGCAA	Mccc1
ENSMUSG00000027709_GGCTGTTCGTATCACCCTGC	GGCTGTTCGTATCACCCTGC	Mccc1
ENSMUSG00000015932_GTGCATAGTCGTTGAAGA	GTGCATAGTCGTTGAAGA	Dstn
ENSMUSG00000015932_GAGATCTTGGTGGGAGATGT	GAGATCTTGGTGGGAGATGT	Dstn
ENSMUSG00000015932_GCTTGAAAGGATCAGTTA	GCTTGAAAGGATCAGTTA	Dstn
ENSMUSG00000015932_GCTTTGAGACCAAGGAGTCC	GCTTTGAGACCAAGGAGTCC	Dstn
ENSMUSG00000015932_GATCTATGCAAGCTCGA	GATCTATGCAAGCTCGA	Dstn
ENSMUSG00000015932_GCAATACAGGTCCGATTG	GCAATACAGGTCCGATTG	Dstn
ENSMUSG00000015932_GAAGGCAAAGAGATCTTGGT	GAAGGCAAAGAGATCTTGGT	Dstn
ENSMUSG00000015932_GTATTGCTGAAAAGCTAGG	GTATTGCTGAAAAGCTAGG	Dstn
ENSMUSG00000015932_GAACATCAGCTCTTCTTTCC	GAACATCAGCTCTTCTTTCC	Dstn
ENSMUSG00000015932_GGACTCCTTGGTCTCAAAGC	GGACTCCTTGGTCTCAAAGC	Dstn
ENSMUSG00000009545_GAAAGGAAGCGCGCGGGT	GAAAGGAAGCGCGCGGGT	Kcnq1
ENSMUSG00000009545_GCGCCCATCGCGCCAAC	GCGCCCATCGCGCCAAC	Kcnq1
ENSMUSG00000009545_GGCTCACCCGCGGACGT	GGCTCACCCGCGGACGT	Kcnq1
ENSMUSG00000009545_GGCGCGCACCCACATCCA	GGCGCGCACCCACATCCA	Kcnq1
ENSMUSG00000009545_GAAACACTTCCAACCCGT	GAAACACTTCCAACCCGT	Kcnq1
ENSMUSG00000009545_GAATATGTGGTCCGCCTC	GAATATGTGGTCCGCCTC	Kcnq1
ENSMUSG00000009545_GTCCCAAAGAACACCACA	GTCCCAAAGAACACCACA	Kcnq1
ENSMUSG00000009545_GCATGTCGATCGCCAGGG	GCATGTCGATCGCCAGGG	Kcnq1
ENSMUSG00000009545_GCGGCATACTGCTCAATAG	GCGGCATACTGCTCAATAG	Kcnq1
ENSMUSG00000009545_GATGCGGTGAACGAGTC	GATGCGGTGAACGAGTC	Kcnq1
ENSMUSG00000000562_GTGCCACTTCCGTTCCG	GTGCCACTTCCGTTCCG	Adora3
ENSMUSG00000000562_GGAAGCCGACAACACCA	GGAAGCCGACAACACCA	Adora3
ENSMUSG00000000562_GACACACATGACAACCAG	GACACACATGACAACCAG	Adora3
ENSMUSG00000000562_GGATGATGTAGAAGATGTCT	GGATGATGTAGAAGATGTCT	Adora3
ENSMUSG00000000562_GCGTCTCTCTGAAGCCAGAC	GCGTCTCTCTGAAGCCAGAC	Adora3
ENSMUSG00000000562_GAGCCCGATGGCAGCCTCCA	GAGCCCGATGGCAGCCTCCA	Adora3
ENSMUSG00000000562_GCCGTTGTGGGCAACATGC	GCCGTTGTGGGCAACATGC	Adora3
ENSMUSG00000000562_GACAGCTAAGTCCCTGTTTC	GACAGCTAAGTCCCTGTTTC	Adora3
ENSMUSG00000000562_GAACGTGGTGGTCCTCAGAG	GAACGTGGTGGTCCTCAGAG	Adora3
ENSMUSG00000000562_GGCTGACAGCAATGGCCAA	GGCTGACAGCAATGGCCAA	Adora3
ENSMUSG00000062234_GCTCCGCCAAGAGAACCA	GCTCCGCCAAGAGAACCA	Gak
ENSMUSG00000062234_GTGATCAGAGTGACTTCG	GTGATCAGAGTGACTTCG	Gak
ENSMUSG00000062234_GCCGAGAAGCTCCACCTT	GCCGAGAAGCTCCACCTT	Gak
ENSMUSG00000062234_GTGGGATGGCCAAATGCC	GTGGGATGGCCAAATGCC	Gak
ENSMUSG00000062234_GATTACTATCCAATGAAG	GATTACTATCCAATGAAG	Gak
ENSMUSG00000062234_GTTTATGAAGCTCAAGATCT	GTTTATGAAGCTCAAGATCT	Gak
ENSMUSG00000062234_GCTGAACAGTGGCACGG	GCTGAACAGTGGCACGG	Gak
ENSMUSG00000062234_GTATTCCAACTTCCCCAT	GTATTCCAACTTCCCCAT	Gak
ENSMUSG00000062234_GTCGGACCACTTCAGCAA	GTCGGACCACTTCAGCAA	Gak
ENSMUSG00000062234_GTGAGGTCTACGTTGGAG	GTGAGGTCTACGTTGGAG	Gak
ENSMUSG00000041417_GGCTACAGTAGTGGGCTT	GGCTACAGTAGTGGGCTT	Pik3r1
ENSMUSG00000041417_GAGTTAATAAACCACTAC	GAGTTAATAAACCACTAC	Pik3r1
ENSMUSG00000041417_GGATGCTGAATGGTACTG	GGATGCTGAATGGTACTG	Pik3r1
ENSMUSG00000041417_GATGCGTCTCGTACCAAAA	GATGCGTCTCGTACCAAAA	Pik3r1
ENSMUSG00000041417_GACATTGACCTACACCTG	GACATTGACCTACACCTG	Pik3r1
ENSMUSG00000041417_GATAATATTGAAGCTGTA	GATAATATTGAAGCTGTA	Pik3r1
ENSMUSG00000041417_GAGAAGTTTAAACGCGA	GAGAAGTTTAAACGCGA	Pik3r1
ENSMUSG00000041417_GCAACTTCACATCCAGCTTG	GCAACTTCACATCCAGCTTG	Pik3r1
ENSMUSG00000041417_GGCCTGAAGATATTGGC	GGCCTGAAGATATTGGC	Pik3r1
ENSMUSG00000041417_GACCGCTTCCTGTTGCTC	GACCGCTTCCTGTTGCTC	Pik3r1
ENSMUSG00000031373_GGTGCTGGGTTCCGAGGT	GGTGCTGGGTTCCGAGGT	Car5b
ENSMUSG00000031373_GACTTGTAGAATCACTCTC	GACTTGTAGAATCACTCTC	Car5b
ENSMUSG00000031373_GTTCCTGGTTCTGTATGTGC	GTTCCTGGTTCTGTATGTGC	Car5b
ENSMUSG00000031373_GGTCCAAGTTCTCCCAGAG	GGTCCAAGTTCTCCCAGAG	Car5b
ENSMUSG00000031373_GGGGAGCCATTGATGCTT	GGGGAGCCATTGATGCTT	Car5b
ENSMUSG00000031373_GGTGGCTGGGTCATAAGAAA	GGTGGCTGGGTCATAAGAAA	Car5b
ENSMUSG00000031373_GCCTCCACATCTGGAACAAT	GCCTCCACATCTGGAACAAT	Car5b
ENSMUSG00000031373_GTCGGTAGTTGTGTTCCAG	GTCGGTAGTTGTGTTCCAG	Car5b
ENSMUSG00000031373_GATTACTGGACCTACTCT	GATTACTGGACCTACTCT	Car5b
ENSMUSG00000031373_GCACTGGAAGAAAATGGCT	GCACTGGAAGAAAATGGCT	Car5b
ENSMUSG00000031377_GGAGAGTAAATCCATTC	GGAGAGTAAATCCATTC	Bmx
ENSMUSG00000031377_GTTGATCAAGTATCACAG	GTTGATCAAGTATCACAG	Bmx
ENSMUSG00000031377_GAAGAGAGCCGATGTCAG	GAAGAGAGCCGATGTCAG	Bmx
ENSMUSG00000031377_GTCGTATTCATAGTAGGAA	GTCGTATTCATAGTAGGAA	Bmx
ENSMUSG00000031377_GCCCCAGGATGCACTCTC	GCCCCAGGATGCACTCTC	Bmx
ENSMUSG00000031377_GCCGCTCCTTGTAATTATT	GCCGCTCCTTGTAATTATT	Bmx
ENSMUSG00000031377_GTGGAAAAAGTCAACCTTG	GTGGAAAAAGTCAACCTTG	Bmx
ENSMUSG00000031377_GGCAGTTCCCGTTCTCAAAA	GGCAGTTCCCGTTCTCAAAA	Bmx
ENSMUSG00000031377_GAGCTCCCACTTTCCCAGAG	GAGCTCCCACTTTCCCAGAG	Bmx
ENSMUSG00000031377_GCTGTCATATTGGGGTAGAA	GCTGTCATATTGGGGTAGAA	Bmx
ENSMUSG00000029136_GACCAGGTCGGTCATGC	GACCAGGTCGGTCATGC	Rbks
ENSMUSG00000029136_GCTCCCAGTCGCGCAGCT	GCTCCCAGTCGCGCAGCT	Rbks
ENSMUSG00000029136_GGAGGCAGCAGCGGTGGTAG	GGAGGCAGCAGCGGTGGTAG	Rbks
ENSMUSG00000029136_GTTGGCAACGATTCTTT	GTTGGCAACGATTCTTT	Rbks
ENSMUSG00000029136_GCCGGGCTTATTTCTAGC	GCCGGGCTTATTTCTAGC	Rbks
ENSMUSG00000029136_GCTCTGACAATGGCCCGC	GCTCTGACAATGGCCCGC	Rbks
ENSMUSG00000029136_GTTCCTGTAGCTGCATCTC	GTTCCTGTAGCTGCATCTC	Rbks
ENSMUSG00000029136_GGCTGGAGCTGGGTTGAACA	GGCTGGAGCTGGGTTGAACA	Rbks
ENSMUSG00000029136_GGTTGTGGTCATCACCTT	GGTTGTGGTCATCACCTT	Rbks
ENSMUSG00000029136_GCCTTCCCAGCCGTGGTG	GCCTTCCCAGCCGTGGTG	Rbks
ENSMUSG00000022705_GGGCCCGGTTGACACCAG	GGGCCCGGTTGACACCAG	Drd3
ENSMUSG00000022705_GACCGTTGCCAAAGATGA	GACCGTTGCCAAAGATGA	Drd3
ENSMUSG00000022705_GGCTCACCACTAGGTAGT	GGCTCACCACTAGGTAGT	Drd3
ENSMUSG00000022705_GTTGATGTGGCTGCTTATC	GTTGATGTGGCTGCTTATC	Drd3
ENSMUSG00000022705_GGTATGTGCAGCTGTGCTGA	GGTATGTGCAGCTGTGCTGA	Drd3
ENSMUSG00000022705_GCCAGTTCACTATCAGCA	GCCAGTTCACTATCAGCA	Drd3
ENSMUSG00000022705_GAGCGCCACACGTCGAC	GAGCGCCACACGTCGAC	Drd3
ENSMUSG00000022705_GTTGTGTTGAAACCAAAG	GTTGTGTTGAAACCAAAG	Drd3
ENSMUSG00000022705_GGCACAGAGGTTCAGGATGC	GGCACAGAGGTTCAGGATGC	Drd3
ENSMUSG00000022705_GTACACATCATGACATCCA	GTACACATCATGACATCCA	Drd3
ENSMUSG00000038357_GACCGCCACAGCCACAGGGA	GACCGCCACAGCCACAGGGA	Camp
ENSMUSG00000038357_GGTAGAGATTGGTGTCTA	GGTAGAGATTGGTGTCTA	Camp
ENSMUSG00000038357_GAGCACAGCATCCCTGTAGC	GAGCACAGCATCCCTGTAGC	Camp
ENSMUSG00000038357_GCTGCTGCTACTGGGCCT	GCTGCTGCTACTGGGCCT	Camp
ENSMUSG00000038357_GTGGTGAAGCAGTGTATG	GTGGTGAAGCAGTGTATG	Camp
ENSMUSG00000038357_GTCTGTGAGGTTCCGAGTGA	GTCTGTGAGGTTCCGAGTGA	Camp
ENSMUSG00000038357_GCAATGTGCCTTCAAGGAAC	GCAATGTGCCTTCAAGGAAC	Camp
ENSMUSG00000038357_GAAAATTTCCCGGCTGGC	GAAAATTTCCCGGCTGGC	Camp
ENSMUSG00000038357_GAATCAGCGGCCGGGTTCA	GAATCAGCGGCCGGGTTCA	Camp
ENSMUSG00000038357_GGTGAAAAGCTTAAGAAAAT	GGTGAAAAGCTTAAGAAAAT	Camp
ENSMUSG00000028664_GCGACCCCCCGAGTCTCG	GCGACCCCCCGAGTCTCG	Ephb2
ENSMUSG00000028664_GAGAACTTCATCTCCACG	GAGAACTTCATCTCCACG	Ephb2
ENSMUSG00000028664_GTACGCGCCCCGCCAGCT	GTACGCGCCCCGCCAGCT	Ephb2
ENSMUSG00000028664_GAGCTGTGGCTCCGGCCG	GAGCTGTGGCTCCGGCCG	Ephb2
ENSMUSG00000028664_GCAGGAGCCCGGCACGCT	GCAGGAGCCCGGCACGCT	Ephb2
ENSMUSG00000028664_GGTCAGTCACACCGTTCA	GGTCAGTCACACCGTTCA	Ephb2
ENSMUSG00000028664_GGTGTCCACCTTCACCCA	GGTGTCCACCTTCACCCA	Ephb2
ENSMUSG00000028664_GGTCCCGTGTCCCGCAA	GGTCCCGTGTCCCGCAA	Ephb2
ENSMUSG00000028664_GTCCAGGATCACACCGTT	GTCCAGGATCACACCGTT	Ephb2
ENSMUSG00000028664_GCTGTCGTAGAGTCCATCA	GCTGTCGTAGAGTCCATCA	Ephb2
ENSMUSG00000028661_GGATACATCAACCATCCA	GGATACATCAACCATCCA	Epha8
ENSMUSG00000028661_GAGGTAGACGAGTCCTTC	GAGGTAGACGAGTCCTTC	Epha8
ENSMUSG00000028661_GAACTGGGTGCCCCGCGA	GAACTGGGTGCCCCGCGA	Epha8
ENSMUSG00000028661_GGAGTCTGACCGCGACCT	GGAGTCTGACCGCGACCT	Epha8
ENSMUSG00000028661_GCAAGCGCGGCTTCTACC	GCAAGCGCGGCTTCTACC	Epha8
ENSMUSG00000028661_GCTGAACACGGAGGTGCG	GCTGAACACGGAGGTGCG	Epha8
ENSMUSG00000028661_GCCTGTCCCCCGCTCTCT	GCCTGTCCCCCGCTCTCT	Epha8
ENSMUSG00000028661_GGCCACCTGCGTGTCCGCG	GGCCACCTGCGTGTCCGCG	Epha8
ENSMUSG00000028661_GGCTCACGTATCCCGCTCA	GGCTCACGTATCCCGCTCA	Epha8
ENSMUSG00000028661_GCTACTACCGCGCGGCCT	GCTACTACCGCGCGGCCT	Epha8
ENSMUSG00000038970_GCTCCTGCTCCTGACGGT	GCTCCTGCTCCTGACGGT	Lmtk2
ENSMUSG00000038970_GGAGGGAACTTCTACAAC	GGAGGGAACTTCTACAAC	Lmtk2
ENSMUSG00000038970_GCACCTGTTTGCGGAAG	GCACCTGTTTGCGGAAG	Lmtk2
ENSMUSG00000038970_GCTGGGGACTGGATGGAC	GCTGGGGACTGGATGGAC	Lmtk2
ENSMUSG00000038970_GAAAGTGCAGCTTGTGCA	GAAAGTGCAGCTTGTGCA	Lmtk2
ENSMUSG00000038970_GAGCAAGAACACGTGCG	GAGCAAGAACACGTGCG	Lmtk2
ENSMUSG00000038970_GGAAAGTGTCCTGCTCCT	GGAAAGTGTCCTGCTCCT	Lmtk2
ENSMUSG00000038970_GGAGCTGGAAGTGAGATGTT	GGAGCTGGAAGTGAGATGTT	Lmtk2
ENSMUSG00000038970_GTATGTAGTTGAGACTGTGG	GTATGTAGTTGAGACTGTGG	Lmtk2
ENSMUSG00000038970_GACCACTTCGCCCGGGAC	GACCACTTCGCCCGGGAC	Lmtk2
ENSMUSG00000038975_GACTGTGATGGACCTCAT	GACTGTGATGGACCTCAT	Rabggtb
ENSMUSG00000038975_GCGCCTGACACCCTGTTGC	GCGCCTGACACCCTGTTGC	Rabggtb
ENSMUSG00000038975_GTCGTGCCAGCATGAGTG	GTCGTGCCAGCATGAGTG	Rabggtb
ENSMUSG00000038975_GAGAATGAGCGGCGTCTATT	GAGAATGAGCGGCGTCTATT	Rabggtb
ENSMUSG00000038975_GCACTGAGCGTGTACAGA	GCACTGAGCGTGTACAGA	Rabggtb
ENSMUSG00000038975_GAACTTTGATGGTGGATT	GAACTTTGATGGTGGATT	Rabggtb
ENSMUSG00000038975_GGCTCTGAATCTCACGCT	GGCTCTGAATCTCACGCT	Rabggtb
ENSMUSG00000038975_GCTCCTTTGCTGGAGACATT	GCTCCTTTGCTGGAGACATT	Rabggtb
ENSMUSG00000038975_GGTGCAACTGACTAGTTA	GGTGCAACTGACTAGTTA	Rabggtb
ENSMUSG00000038975_GTGAACTCCGACCTACT	GTGAACTCCGACCTACT	Rabggtb
ENSMUSG00000038976_GGGCGCCGGAGCCGACAT	GGGCGCCGGAGCCGACAT	Ppp1r9b
ENSMUSG00000038976_GCGACTCAGCTGGCCCAA	GCGACTCAGCTGGCCCAA	Ppp1r9b
ENSMUSG00000038976_GTCATAGTCCTCGTTGGAGT	GTCATAGTCCTCGTTGGAGT	Ppp1r9b
ENSMUSG00000038976_GTCGGGCCCGGGTGCATC	GTCGGGCCCGGGTGCATC	Ppp1r9b
ENSMUSG00000038976_GCTAGAGAAGCGAGTGGAG	GCTAGAGAAGCGAGTGGAG	Ppp1r9b
ENSMUSG00000038976_GCGGTGGTGCCCATCTGC	GCGGTGGTGCCCATCTGC	Ppp1r9b
ENSMUSG00000038976_GTAGGCGCTGCGGTGCG	GTAGGCGCTGCGGTGCG	Ppp1r9b
ENSMUSG00000038976_GCGATCGGACGCCCGTG	GCGATCGGACGCCCGTG	Ppp1r9b
ENSMUSG00000038976_GGAGCTGTTTCCTGTGGAGC	GGAGCTGTTTCCTGTGGAGC	Ppp1r9b
ENSMUSG00000038976_GGCTTGGGCATCAGCATCAT	GGCTTGGGCATCAGCATCAT	Ppp1r9b
ENSMUSG00000025161_GGGAGGGGCTGTGGTGGACG	GGGAGGGGCTGTGGTGGACG	Slc16a3
ENSMUSG00000025161_GGCTACAGCGACACGGCT	GGCTACAGCGACACGGCT	Slc16a3
ENSMUSG00000025161_GTGATGACCCCCGTGGTG	GTGATGACCCCCGTGGTG	Slc16a3
ENSMUSG00000025161_GGGGCTGGGCCGTCCTCTT	GGGGCTGGGCCGTCCTCTT	Slc16a3
ENSMUSG00000025161_GACCGCCTTGGGGAAGGCGT	GACCGCCTTGGGGAAGGCGT	Slc16a3
ENSMUSG00000025161_GCCATAGAGCATAGCCAGC	GCCATAGAGCATAGCCAGC	Slc16a3
ENSMUSG00000025161_GGATCACTATGGTTGGCG	GGATCACTATGGTTGGCG	Slc16a3
ENSMUSG00000025161_GGCCTGTCATGCTTGTGGG	GGCCTGTCATGCTTGTGGG	Slc16a3
ENSMUSG00000025161_GCCCTATTGCCAATGGGT	GCCCTATTGCCAATGGGT	Slc16a3
ENSMUSG00000025161_GTATCGATTGAGCATGATGA	GTATCGATTGAGCATGATGA	Slc16a3
ENSMUSG00000025162_GATCTACAAAATGATGCA	GATCTACAAAATGATGCA	Csnk1d
ENSMUSG00000025162_GCCGATCTTGCGGCCCAGT	GCCGATCTTGCGGCCCAGT	Csnk1d
ENSMUSG00000025162_GACACATTCAAGCTTGA	GACACATTCAAGCTTGA	Csnk1d
ENSMUSG00000025162_GGGCATCCCTACCATCAGA	GGGCATCCCTACCATCAGA	Csnk1d
ENSMUSG00000025162_GCCAGATAACTTCCTCAT	GCCAGATAACTTCCTCAT	Csnk1d
ENSMUSG00000025162_GTCATGGTGATGGAGCTACT	GTCATGGTGATGGAGCTACT	Csnk1d
ENSMUSG00000025162_GGGCTGGCCAAGAAGTAT	GGGCTGGCCAAGAAGTAT	Csnk1d
ENSMUSG00000025162_GATAGGGGATATGCTGGT	GATAGGGGATATGCTGGT	Csnk1d
ENSMUSG00000025162_GGGATGACTTGGAGTCTC	GGGATGACTTGGAGTCTC	Csnk1d
ENSMUSG00000025162_GCCAAGGTGCGTGTTGATGG	GCCAAGGTGCGTGTTGATGG	Csnk1d
ENSMUSG00000018659_GGAGACCTGCGAAGTGGA	GGAGACCTGCGAAGTGGA	Pnpo
ENSMUSG00000018659_GGGGTGCAGTCATGGACC	GGGGTGCAGTCATGGACC	Pnpo
ENSMUSG00000018659_GCGGTAACTCTTGCGCAT	GCGGTAACTCTTGCGCAT	Pnpo
ENSMUSG00000018659_GGAAGCAAACTGCTTCAT	GGAAGCAAACTGCTTCAT	Pnpo
ENSMUSG00000018659_GGAGACTCATCTGACCTCTC	GGAGACTCATCTGACCTCTC	Pnpo
ENSMUSG00000018659_GACGGAAAACCCTCTGCC	GACGGAAAACCCTCTGCC	Pnpo
ENSMUSG00000018659_GCTGCTGCTGAAGGGCTT	GCTGCTGCTGAAGGGCTT	Pnpo
ENSMUSG00000018659_GAGCGTCACTGTGACGTTC	GAGCGTCACTGTGACGTTC	Pnpo
ENSMUSG00000018659_GCGCAAGAGTTACCGCG	GCGCAAGAGTTACCGCG	Pnpo
ENSMUSG00000018659_GCGGGAATGGAAGTAGTTCT	GCGGGAATGGAAGTAGTTCT	Pnpo
ENSMUSG00000032058_GTCGATTAAAACCGCGAT	GTCGATTAAAACCGCGAT	Ppp2r1b
ENSMUSG00000032058_GGGGTAGAAAGGACTCGAA	GGGGTAGAAAGGACTCGAA	Ppp2r1b
ENSMUSG00000032058_GTTAGCTCTCGCCGAGCAGC	GTTAGCTCTCGCCGAGCAGC	Ppp2r1b
ENSMUSG00000032058_GTCGCGCACGTCTGCATG	GTCGCGCACGTCTGCATG	Ppp2r1b
ENSMUSG00000032058_GGCGGGTTCGATATATGG	GGCGGGTTCGATATATGG	Ppp2r1b
ENSMUSG00000032058_GCTCGGATGATACACCAA	GCTCGGATGATACACCAA	Ppp2r1b
ENSMUSG00000032058_GCAGACAGTGGGCAAAGTC	GCAGACAGTGGGCAAAGTC	Ppp2r1b
ENSMUSG00000032058_GCCAAATTCGTGAACAAT	GCCAAATTCGTGAACAAT	Ppp2r1b
ENSMUSG00000032058_GAAGTGTAGGCATTACCA	GAAGTGTAGGCATTACCA	Ppp2r1b
ENSMUSG00000032058_GCCAGGCGCTTCACCAG	GCCAGGCGCTTCACCAG	Ppp2r1b
ENSMUSG00000052488_GTTACTACAAGTGCAAGC	GTTACTACAAGTGCAAGC	Cherp
ENSMUSG00000052488_GTGATGCGGTTGCGCAGG	GTGATGCGGTTGCGCAGG	Cherp
ENSMUSG00000052488_GATAAGCTCGCTCAGTTTG	GATAAGCTCGCTCAGTTTG	Cherp
ENSMUSG00000052488_GGCGCACACTTCGAGCTG	GGCGCACACTTCGAGCTG	Cherp
ENSMUSG00000052488_GTTCCACTGCATGTGCCA	GTTCCACTGCATGTGCCA	Cherp
ENSMUSG00000052488_GAGTTCGAGAAAATGACGA	GAGTTCGAGAAAATGACGA	Cherp
ENSMUSG00000052488_GTTCTCGTTTCTGTTTGG	GTTCTCGTTTCTGTTTGG	Cherp
ENSMUSG00000052488_GTGGGAGCCAGCGGAGGTTG	GTGGGAGCCAGCGGAGGTTG	Cherp
ENSMUSG00000052488_GCTGAGGTGGGCTCCAGCTC	GCTGAGGTGGGCTCCAGCTC	Cherp
ENSMUSG00000052488_GCTGCTGGAAGAGACACAAC	GCTGCTGGAAGAGACACAAC	Cherp
ENSMUSG00000032050_GTTGTTTGCCAGTTGTAT	GTTGTTTGCCAGTTGTAT	Rdx
ENSMUSG00000032050_GTTGGCTTACGTGAGGTC	GTTGGCTTACGTGAGGTC	Rdx
ENSMUSG00000032050_GCAATATGTAGACAGCAA	GCAATATGTAGACAGCAA	Rdx
ENSMUSG00000032050_GCTCTAAACTTGAACTGTAA	GCTCTAAACTTGAACTGTAA	Rdx
ENSMUSG00000032050_GATTCACAAACCAGGCTATC	GATTCACAAACCAGGCTATC	Rdx
ENSMUSG00000032050_GGGTACTGAGCTGTGGCT	GGGTACTGAGCTGTGGCT	Rdx
ENSMUSG00000032050_GAGAATACAGAACTGGCATG	GAGAATACAGAACTGGCATG	Rdx
ENSMUSG00000032050_GCTGTCCAAGCCAAGTA	GCTGTCCAAGCCAAGTA	Rdx
ENSMUSG00000032050_GCGCAAGATCTAGAGATGTA	GCGCAAGATCTAGAGATGTA	Rdx
ENSMUSG00000032050_GTTTATTGATTCTCAGACG	GTTTATTGATTCTCAGACG	Rdx
ENSMUSG00000032051_GGCCGCGGAAAGGGACGG	GGCCGCGGAAAGGGACGG	Fdx1
ENSMUSG00000032051_GGTCTGCGGGACCGGAGC	GGTCTGCGGGACCGGAGC	Fdx1
ENSMUSG00000032051_GGCCTCTGCATGCAGGCG	GGCCTCTGCATGCAGGCG	Fdx1
ENSMUSG00000032051_GTTAGCGTCTCGCCATCT	GTTAGCGTCTCGCCATCT	Fdx1
ENSMUSG00000032051_GCGCGCGCAGACACGCTCAG	GCGCGCGCAGACACGCTCAG	Fdx1
ENSMUSG00000032051_GTGCGTGTGAGGGAACGT	GTGCGTGTGAGGGAACGT	Fdx1
ENSMUSG00000032051_GAGAACAACTTAGATATCGA	GAGAACAACTTAGATATCGA	Fdx1
ENSMUSG00000032051_GCCAAGTTTGTCTGACCA	GCCAAGTTTGTCTGACCA	Fdx1
ENSMUSG00000032051_GACATGCTTGACCTGGCTTT	GACATGCTTGACCTGGCTTT	Fdx1
ENSMUSG00000032051_GCGTGTGCCTGAAGCAGTGG	GCGTGTGCCTGAAGCAGTGG	Fdx1
ENSMUSG00000021428_GCGTCGTCAAATTGCCCG	GCGTCGTCAAATTGCCCG	Riok1
ENSMUSG00000021428_GGACAGGATGGCTTCGG	GGACAGGATGGCTTCGG	Riok1
ENSMUSG00000021428_GCCAATCCATGCAGAAGA	GCCAATCCATGCAGAAGA	Riok1
ENSMUSG00000021428_GGGTTGTACCTGGAATGG	GGGTTGTACCTGGAATGG	Riok1
ENSMUSG00000021428_GTTCTACGGTTGCTCTGT	GTTCTACGGTTGCTCTGT	Riok1
ENSMUSG00000021428_GGGCGACGCTGAGACCGATG	GGGCGACGCTGAGACCGATG	Riok1
ENSMUSG00000021428_GGTACTTGGACGATGCAAC	GGTACTTGGACGATGCAAC	Riok1
ENSMUSG00000021428_GTCAATTGGAGTAGACATTT	GTCAATTGGAGTAGACATTT	Riok1
ENSMUSG00000021428_GGAAAATGGTGAGGACGT	GGAAAATGGTGAGGACGT	Riok1
ENSMUSG00000021428_GAATAAAATCATCCTTGTTC	GAATAAAATCATCCTTGTTC	Riok1
ENSMUSG00000021420_GATCTCCATCTCGAAGGA	GATCTCCATCTCGAAGGA	Fars2
ENSMUSG00000021420_GCCTAGTCAGTACTTGTTTA	GCCTAGTCAGTACTTGTTTA	Fars2
ENSMUSG00000021420_GAGCACATCTACCTGGTG	GAGCACATCTACCTGGTG	Fars2
ENSMUSG00000021420_GATGTTGATGGCATCTGC	GATGTTGATGGCATCTGC	Fars2
ENSMUSG00000021420_GGTGCTCAGGATCGAAT	GGTGCTCAGGATCGAAT	Fars2
ENSMUSG00000021420_GCTCCATCACACCGCAGCCA	GCTCCATCACACCGCAGCCA	Fars2
ENSMUSG00000021420_GGTTGATGTCCGACAGG	GGTTGATGTCCGACAGG	Fars2
ENSMUSG00000021420_GAAGGTCCTTTCCAAGGT	GAAGGTCCTTTCCAAGGT	Fars2
ENSMUSG00000021420_GGGATTAGAAAGATTGGCGA	GGGATTAGAAAGATTGGCGA	Fars2
ENSMUSG00000021420_GGATGTCAGGAATGTCGTAG	GGATGTCAGGAATGTCGTAG	Fars2
ENSMUSG00000048895_GTGTGGCCTTCCGATAGC	GTGTGGCCTTCCGATAGC	Cdk5r1
ENSMUSG00000048895_GAAGCGGCACTCCATCATCT	GAAGCGGCACTCCATCATCT	Cdk5r1
ENSMUSG00000048895_GCTCTGGTAGCTGCTGTT	GCTCTGGTAGCTGCTGTT	Cdk5r1
ENSMUSG00000048895_GCCTTGGAAGAGGATCGTGG	GCCTTGGAAGAGGATCGTGG	Cdk5r1
ENSMUSG00000048895_GAAGAAGAAGAACTCCAAGA	GAAGAAGAAGAACTCCAAGA	Cdk5r1
ENSMUSG00000048895_GTTGGGGACAAGTGCTTC	GTTGGGGACAAGTGCTTC	Cdk5r1
ENSMUSG00000048895_GCCTGGACGATGACCCGTTT	GCCTGGACGATGACCCGTTT	Cdk5r1
ENSMUSG00000048895_GGTCGGAGCCCACCTCAG	GGTCGGAGCCCACCTCAG	Cdk5r1
ENSMUSG00000048895_GGCCGGTGTGATGAAACCC	GGCCGGTGTGATGAAACCC	Cdk5r1
ENSMUSG00000048895_GGAATAGGAGAGGTACAGAC	GGAATAGGAGAGGTACAGAC	Cdk5r1
ENSMUSG00000004070_GAGGTGGAGACCTCGGAGG	GAGGTGGAGACCTCGGAGG	Hmox2
ENSMUSG00000004070_GAACTCTATGGCACCAGAAA	GAACTCTATGGCACCAGAAA	Hmox2
ENSMUSG00000004070_GCTCCGTGGGGAAATATA	GCTCCGTGGGGAAATATA	Hmox2
ENSMUSG00000004070_GGCTGGGTGGTCCTTGTTG	GGCTGGGTGGTCCTTGTTG	Hmox2
ENSMUSG00000004070_GCTCCTGAAGGAAGGGACCA	GCTCCTGAAGGAAGGGACCA	Hmox2
ENSMUSG00000004070_GCCCAGAAGTATGTGGAT	GCCCAGAAGTATGTGGAT	Hmox2
ENSMUSG00000004070_GTATGTGAAGTAAAGTGCAG	GTATGTGAAGTAAAGTGCAG	Hmox2
ENSMUSG00000004070_GTATTTCTTTGGTGAAAACT	GTATTTCTTTGGTGAAAACT	Hmox2
ENSMUSG00000004070_GTCAAAGACTTCTTGAA	GTCAAAGACTTCTTGAA	Hmox2
ENSMUSG00000004070_GGGCTCCCGGTACATGAT	GGGCTCCCGGTACATGAT	Hmox2
ENSMUSG00000031633_GTTTGACCCTCTCGATCG	GTTTGACCCTCTCGATCG	Slc25a4
ENSMUSG00000031633_GAGCTTTCTTAAGGACTTCC	GAGCTTTCTTAAGGACTTCC	Slc25a4
ENSMUSG00000031633_GCCGTCTTGGAGACGGCGG	GCCGTCTTGGAGACGGCGG	Slc25a4
ENSMUSG00000031633_GTGTCGTGAGAATCCCCA	GTGTCGTGAGAATCCCCA	Slc25a4
ENSMUSG00000031633_GATCTGTTTGCTGGCATGC	GATCTGTTTGCTGGCATGC	Slc25a4
ENSMUSG00000031633_GGCGATCCACGCCTCCC	GGCGATCCACGCCTCCC	Slc25a4
ENSMUSG00000031633_GTGCAGAGAAGCAGTACAA	GTGCAGAGAAGCAGTACAA	Slc25a4
ENSMUSG00000031633_GTAACCTGGCCAACGTGATC	GTAACCTGGCCAACGTGATC	Slc25a4
ENSMUSG00000031633_GTGCACATTATCGTGAGC	GTGCACATTATCGTGAGC	Slc25a4
ENSMUSG00000031633_GATGCAGTCTGGCCGGAA	GATGCAGTCTGGCCGGAA	Slc25a4
ENSMUSG00000071415_GTCTGTTTCCCTCCCCGC	GTCTGTTTCCCTCCCCGC	Rpl23
ENSMUSG00000071415_GAGGGAAACAGACAGGACAA	GAGGGAAACAGACAGGACAA	Rpl23
ENSMUSG00000071415_GTTTCCCTCCCCGCAGGACG	GTTTCCCTCCCCGCAGGACG	Rpl23
ENSMUSG00000071415_GGACCCACCGCGTCCTGCG	GGACCCACCGCGTCCTGCG	Rpl23
ENSMUSG00000071415_GGAGGGAAACAGACAGGACA	GGAGGGAAACAGACAGGACA	Rpl23
ENSMUSG00000071415_GTTGTCGAATTACCACTGC	GTTGTCGAATTACCACTGC	Rpl23
ENSMUSG00000071415_GAGGACCCACCGCGTCCTGC	GAGGACCCACCGCGTCCTGC	Rpl23
ENSMUSG00000071415_GGAGGACCCACCGCGTCCTG	GGAGGACCCACCGCGTCCTG	Rpl23
ENSMUSG00000071415_GCGGGGAGGGAAACAGAC	GCGGGGAGGGAAACAGAC	Rpl23
ENSMUSG00000071415_GCAGGACGCGGTGGGTCCTC	GCAGGACGCGGTGGGTCCTC	Rpl23
ENSMUSG00000029279_GGCCTTTCCAACAGCCGG	GGCCTTTCCAACAGCCGG	Brdt
ENSMUSG00000029279_GAGAAGCCGTGCTTCCAC	GAGAAGCCGTGCTTCCAC	Brdt
ENSMUSG00000029279_GTGTTTATGTACTCTGGTGG	GTGTTTATGTACTCTGGTGG	Brdt
ENSMUSG00000029279_GGAAAATAAGTATTATGAGA	GGAAAATAAGTATTATGAGA	Brdt
ENSMUSG00000029279_GGAGATGACATTGTTGTTA	GGAGATGACATTGTTGTTA	Brdt
ENSMUSG00000029279_GCCACAAGAAGAGCAAGTTG	GCCACAAGAAGAGCAAGTTG	Brdt
ENSMUSG00000029279_GTTTCTCTAAGTGTCGG	GTTTCTCTAAGTGTCGG	Brdt
ENSMUSG00000029279_GATAGCGGTTTCCTCTGCTA	GATAGCGGTTTCCTCTGCTA	Brdt
ENSMUSG00000029279_GAGATGTCAGGAAGCCCAGA	GAGATGTCAGGAAGCCCAGA	Brdt
ENSMUSG00000029279_GCTTCTTGTGCCATGTTTAA	GCTTCTTGTGCCATGTTTAA	Brdt
ENSMUSG00000035390_GTGGAGCTTGAGCACGTG	GTGGAGCTTGAGCACGTG	Brsk1
ENSMUSG00000035390_GGTTCTTGAGCACGTTTC	GGTTCTTGAGCACGTTTC	Brsk1
ENSMUSG00000035390_GCATCGCAGACTTTGGTA	GCATCGCAGACTTTGGTA	Brsk1
ENSMUSG00000035390_GCCAGATCGTGTCAGCAC	GCCAGATCGTGTCAGCAC	Brsk1
ENSMUSG00000035390_GGCCGCCGGGCAGACATG	GGCCGCCGGGCAGACATG	Brsk1
ENSMUSG00000035390_GACTGACACCCAAGGAGGCC	GACTGACACCCAAGGAGGCC	Brsk1
ENSMUSG00000035390_GAAGCCAGAGAACCTGCTGT	GAAGCCAGAGAACCTGCTGT	Brsk1
ENSMUSG00000035390_GCGTAGCCTGCCTTCCAA	GCGTAGCCTGCCTTCCAA	Brsk1
ENSMUSG00000035390_GCAGGTTGTCGTCATCGAA	GCAGGTTGTCGTCATCGAA	Brsk1
ENSMUSG00000035390_GAAGTGGAGCCCGAGAAA	GAAGTGGAGCCCGAGAAA	Brsk1
ENSMUSG00000004815_GGCCGGCAGTCCAGTGCT	GGCCGGCAGTCCAGTGCT	Dgkq
ENSMUSG00000004815_GGTGCAATGCTTGTGCACG	GGTGCAATGCTTGTGCACG	Dgkq
ENSMUSG00000004815_GCTTCAGGCACTTCTCAT	GCTTCAGGCACTTCTCAT	Dgkq
ENSMUSG00000004815_GGCAGTGGTTCCCCACGTCT	GGCAGTGGTTCCCCACGTCT	Dgkq
ENSMUSG00000004815_GACCAAGGGAACCAAAGCAG	GACCAAGGGAACCAAAGCAG	Dgkq
ENSMUSG00000004815_GGTCTGCCGCAAGAGCCTGG	GGTCTGCCGCAAGAGCCTGG	Dgkq
ENSMUSG00000004815_GCTCTGCTAGTCCGCTC	GCTCTGCTAGTCCGCTC	Dgkq
ENSMUSG00000004815_GACTGTCGTCAGTGCCACC	GACTGTCGTCAGTGCCACC	Dgkq
ENSMUSG00000004815_GACACGTATCACCACCAC	GACACGTATCACCACCAC	Dgkq
ENSMUSG00000004815_GTGTCACCTTGCGAAAGCTG	GTGTCACCTTGCGAAAGCTG	Dgkq
ENSMUSG00000050089_GCCGCAGAGGCGTGTGCA	GCCGCAGAGGCGTGTGCA	Akap4
ENSMUSG00000050089_GCCGCCATTTCTAGGCGA	GCCGCCATTTCTAGGCGA	Akap4
ENSMUSG00000050089_GAGGGGCTTAATGCATGT	GAGGGGCTTAATGCATGT	Akap4
ENSMUSG00000050089_GCTAGGAGATTTGGTTGC	GCTAGGAGATTTGGTTGC	Akap4
ENSMUSG00000050089_GCTGCTGGTTCCAGGTCAGA	GCTGCTGGTTCCAGGTCAGA	Akap4
ENSMUSG00000050089_GGATGTGTCTACCTTGAATG	GGATGTGTCTACCTTGAATG	Akap4
ENSMUSG00000050089_GCAAAATTGCTTCGGAGA	GCAAAATTGCTTCGGAGA	Akap4
ENSMUSG00000050089_GAGGACACTTATAGGATCAG	GAGGACACTTATAGGATCAG	Akap4
ENSMUSG00000050089_GTGTAGGAGATCTTCTTC	GTGTAGGAGATCTTCTTC	Akap4
ENSMUSG00000050089_GCCTTAGCTGAAACTTCA	GCCTTAGCTGAAACTTCA	Akap4
ENSMUSG00000056035_GCTGATTGCTAGGAGCACCC	GCTGATTGCTAGGAGCACCC	Cyp3a11
ENSMUSG00000056035_GGGTCTGTGACAGCAAGGAG	GGGTCTGTGACAGCAAGGAG	Cyp3a11
ENSMUSG00000056035_GGTAAAGTACTTGAGGCAGA	GGTAAAGTACTTGAGGCAGA	Cyp3a11
ENSMUSG00000056035_GAATGAAGGAAAGCCGCC	GAATGAAGGAAAGCCGCC	Cyp3a11
ENSMUSG00000056035_GTGAGTGGCCAAGGAATGCA	GTGAGTGGCCAAGGAATGCA	Cyp3a11
ENSMUSG00000056035_GGTTTATGGAAATTCGACA	GGTTTATGGAAATTCGACA	Cyp3a11
ENSMUSG00000056035_GCAGGATGAGATCGATG	GCAGGATGAGATCGATG	Cyp3a11
ENSMUSG00000056035_GGTGCTCCTAGCAATCAGCT	GGTGCTCCTAGCAATCAGCT	Cyp3a11
ENSMUSG00000056035_GCTCTCTCACTGGAAACCT	GCTCTCTCACTGGAAACCT	Cyp3a11
ENSMUSG00000056035_GGAGCACCAAGCTGATTGCT	GGAGCACCAAGCTGATTGCT	Cyp3a11
ENSMUSG00000051022_GACCTTGCTGCTCCTGGGTG	GACCTTGCTGCTCCTGGGTG	Hs3st1
ENSMUSG00000051022_GGGAATGCACAAGCTGGGGC	GGGAATGCACAAGCTGGGGC	Hs3st1
ENSMUSG00000051022_GCTGTTTGAGCCCCGGGCC	GCTGTTTGAGCCCCGGGCC	Hs3st1
ENSMUSG00000051022_GAAGGTGATTATTCTCCCAG	GAAGGTGATTATTCTCCCAG	Hs3st1
ENSMUSG00000051022_GCGCACCCCAATGATGA	GCGCACCCCAATGATGA	Hs3st1
ENSMUSG00000051022_GCATTAGGAGGTCCTCAAT	GCATTAGGAGGTCCTCAAT	Hs3st1
ENSMUSG00000051022_GTTCGAGGCGTTGATCTG	GTTCGAGGCGTTGATCTG	Hs3st1
ENSMUSG00000051022_GGGAAAGGGTCTCTGATG	GGGAAAGGGTCTCTGATG	Hs3st1
ENSMUSG00000051022_GCCAGTTCAGCATGTGTGCA	GCCAGTTCAGCATGTGTGCA	Hs3st1
ENSMUSG00000051022_GTTGGGCCACATCCACATTG	GTTGGGCCACATCCACATTG	Hs3st1
ENSMUSG00000047654_GGGCCGCACGATAGGTGA	GGGCCGCACGATAGGTGA	Tssk6
ENSMUSG00000047654_GGCGGTCCACCACCTTGA	GGCGGTCCACCACCTTGA	Tssk6
ENSMUSG00000047654_GACAAACTCCTGAGCGAACT	GACAAACTCCTGAGCGAACT	Tssk6
ENSMUSG00000047654_GAAAACGTGTACGATGTG	GAAAACGTGTACGATGTG	Tssk6
ENSMUSG00000047654_GGAGGTGGCCACTTTCACCT	GGAGGTGGCCACTTTCACCT	Tssk6
ENSMUSG00000047654_GTTCATCGAAGTGTGCAAT	GTTCATCGAAGTGTGCAAT	Tssk6
ENSMUSG00000047654_GATCACGGATTTCGGTTT	GATCACGGATTTCGGTTT	Tssk6
ENSMUSG00000047654_GCAGCCACCGACCTGCTGC	GCAGCCACCGACCTGCTGC	Tssk6
ENSMUSG00000047654_GCAGCGCAACGGGCGCATCC	GCAGCGCAACGGGCGCATCC	Tssk6
ENSMUSG00000047654_GGGTAGCCGTGCGCCTGG	GGGTAGCCGTGCGCCTGG	Tssk6
ENSMUSG00000001751_GAATCACGGCCAGCCCCG	GAATCACGGCCAGCCCCG	Naglu
ENSMUSG00000001751_GAAATTGGCCGCCGGCCC	GAAATTGGCCGCCGGCCC	Naglu
ENSMUSG00000001751_GGACCACCAGTTCCCGCA	GGACCACCAGTTCCCGCA	Naglu
ENSMUSG00000001751_GAGCCCCCAGCCAGGAGT	GAGCCCCCAGCCAGGAGT	Naglu
ENSMUSG00000001751_GGACACCTACAGCCTGAG	GGACACCTACAGCCTGAG	Naglu
ENSMUSG00000001751_GCTACTCCTTCGTGTGGT	GCTACTCCTTCGTGTGGT	Naglu
ENSMUSG00000001751_GTTACCCATGCGTCCCC	GTTACCCATGCGTCCCC	Naglu
ENSMUSG00000001751_GTGCTGCCTGCCTTCGCA	GTGCTGCCTGCCTTCGCA	Naglu
ENSMUSG00000001751_GAATGGCATCAACCTGGCTC	GAATGGCATCAACCTGGCTC	Naglu
ENSMUSG00000001751_GCCAGGAGGCCATCTGGCAA	GCCAGGAGGCCATCTGGCAA	Naglu
ENSMUSG00000050860_GCAGTTCATAGCCAAACA	GCAGTTCATAGCCAAACA	Phospho1
ENSMUSG00000050860_GGAGGAAGCGAGGCGCGCC	GGAGGAAGCGAGGCGCGCC	Phospho1
ENSMUSG00000050860_GCCCATGCCTGGCGACAG	GCCCATGCCTGGCGACAG	Phospho1
ENSMUSG00000050860_GTAGACAGCGCGCAGGTCC	GTAGACAGCGCGCAGGTCC	Phospho1
ENSMUSG00000050860_GGACTACGATGCCTATCT	GGACTACGATGCCTATCT	Phospho1
ENSMUSG00000050860_GATCGTGCGTGCCGCGCC	GATCGTGCGTGCCGCGCC	Phospho1
ENSMUSG00000050860_GATGGTCTCATCGAAGTCGA	GATGGTCTCATCGAAGTCGA	Phospho1
ENSMUSG00000050860_GAGAATAACCTCGAAGC	GAGAATAACCTCGAAGC	Phospho1
ENSMUSG00000050860_GCGTGCCACCTATCGCG	GCGTGCCACCTATCGCG	Phospho1
ENSMUSG00000050860_GCAACGAGTCTTTAAGTACC	GCAACGAGTCTTTAAGTACC	Phospho1
ENSMUSG00000062585_GCCACCGTTGGAGCCGT	GCCACCGTTGGAGCCGT	Cnr2
ENSMUSG00000062585_GGATCATGTACTCCTTCA	GGATCATGTACTCCTTCA	Cnr2
ENSMUSG00000062585_GGGTGCACAGCACCGCCA	GGGTGCACAGCACCGCCA	Cnr2
ENSMUSG00000062585_GCTGATGAACAGGTACGA	GCTGATGAACAGGTACGA	Cnr2
ENSMUSG00000062585_GCGTTGGAGTCGACCCCG	GCGTTGGAGTCGACCCCG	Cnr2
ENSMUSG00000062585_GAGCACGGCCATGTTCTCCA	GAGCACGGCCATGTTCTCCA	Cnr2
ENSMUSG00000062585_GGCGAAGATCACGCTGGCC	GGCGAAGATCACGCTGGCC	Cnr2
ENSMUSG00000062585_GGCGGGTAACACAGACAT	GGCGGGTAACACAGACAT	Cnr2
ENSMUSG00000062585_GTCCACCCCATGAGCGGC	GTCCACCCCATGAGCGGC	Cnr2
ENSMUSG00000062585_GGGTGACTAGAGCTTTGT	GGGTGACTAGAGCTTTGT	Cnr2
ENSMUSG00000022571_GTCTGAACCTCGGCGTGT	GTCTGAACCTCGGCGTGT	Pycrl
ENSMUSG00000022571_GGCGGAGGCCATTGCCCG	GGCGGAGGCCATTGCCCG	Pycrl
ENSMUSG00000022571_GTAGAAGCTAAACAAGTGC	GTAGAAGCTAAACAAGTGC	Pycrl
ENSMUSG00000022571_GTTGTTGTCCGTTGGTGCAC	GTTGTTGTCCGTTGGTGCAC	Pycrl
ENSMUSG00000022571_GACTACTCACTCCAACCATG	GACTACTCACTCCAACCATG	Pycrl
ENSMUSG00000022571_GCCAACTGTCCTGGCGGAAG	GCCAACTGTCCTGGCGGAAG	Pycrl
ENSMUSG00000022571_GGTGGCAAAGATGACAAGT	GGTGGCAAAGATGACAAGT	Pycrl
ENSMUSG00000022571_GGGATCTCTCTGAGCACAA	GGGATCTCTCTGAGCACAA	Pycrl
ENSMUSG00000022571_GCGTCATCGTTCCCAGCA	GCGTCATCGTTCCCAGCA	Pycrl
ENSMUSG00000022571_GCAATACTCGTGTGTTCGG	GCAATACTCGTGTGTTCGG	Pycrl
ENSMUSG00000020591_GAGCCTGGAGGCGCGGCT	GAGCCTGGAGGCGCGGCT	Ntsr2
ENSMUSG00000020591_GTGGTAGCGCAGGCGCCC	GTGGTAGCGCAGGCGCCC	Ntsr2
ENSMUSG00000020591_GGCGATCTCGGCTGTCG	GGCGATCTCGGCTGTCG	Ntsr2
ENSMUSG00000020591_GAAGTTGTAGAGCTCCAT	GAAGTTGTAGAGCTCCAT	Ntsr2
ENSMUSG00000020591_GCACTGGGGCTGGGCCTCG	GCACTGGGGCTGGGCCTCG	Ntsr2
ENSMUSG00000020591_GGTCTCCTTCGTTCTCCCCT	GGTCTCCTTCGTTCTCCCCT	Ntsr2
ENSMUSG00000020591_GATGGTACCTGGGAGTAG	GATGGTACCTGGGAGTAG	Ntsr2
ENSMUSG00000020591_GATCACTGTCAACCACCTGG	GATCACTGTCAACCACCTGG	Ntsr2
ENSMUSG00000020591_GGCTGGCTTGGACCCCCA	GGCTGGCTTGGACCCCCA	Ntsr2
ENSMUSG00000020591_GAGCCTGCGGGCATGGTA	GAGCCTGCGGGCATGGTA	Ntsr2
ENSMUSG00000020621_GTGCGGCCAGGAGCGCTG	GTGCGGCCAGGAGCGCTG	Rdh14
ENSMUSG00000020621_GCCTCCTCTGCTCGAGCG	GCCTCCTCTGCTCGAGCG	Rdh14
ENSMUSG00000020621_GGCGGCCCGGCGGTTCTCT	GGCGGCCCGGCGGTTCTCT	Rdh14
ENSMUSG00000020621_GATCACCGGAGCAAACAG	GATCACCGGAGCAAACAG	Rdh14
ENSMUSG00000020621_GGGGACCCGGGCCTCATGCA	GGGGACCCGGGCCTCATGCA	Rdh14
ENSMUSG00000020621_GATCAGGACGTCTAGCCT	GATCAGGACGTCTAGCCT	Rdh14
ENSMUSG00000020621_GTTTGGAGTGAACCATCT	GTTTGGAGTGAACCATCT	Rdh14
ENSMUSG00000020621_GTTATAGTCGAAGCAAAC	GTTATAGTCGAAGCAAAC	Rdh14
ENSMUSG00000020621_GAAGATTGGTGAGTAGGAAG	GAAGATTGGTGAGTAGGAAG	Rdh14
ENSMUSG00000020621_GAAACGACTACAATCCTGCT	GAAACGACTACAATCCTGCT	Rdh14
ENSMUSG00000028036_GCCGGTTCTCCGTCTGGC	GCCGGTTCTCCGTCTGGC	Ptgfr
ENSMUSG00000028036_GGTAGGCCTTCATGAGAA	GGTAGGCCTTCATGAGAA	Ptgfr
ENSMUSG00000028036_GGCCACCTTATCAACGG	GGCCACCTTATCAACGG	Ptgfr
ENSMUSG00000028036_GCAGGAGACACTGGCTGCT	GCAGGAGACACTGGCTGCT	Ptgfr
ENSMUSG00000028036_GGGGATCTTATCGAACAGCC	GGGGATCTTATCGAACAGCC	Ptgfr
ENSMUSG00000028036_GGCCAACATTGCAATAAA	GGCCAACATTGCAATAAA	Ptgfr
ENSMUSG00000028036_GTCGTTTCACAGGTCACTG	GTCGTTTCACAGGTCACTG	Ptgfr
ENSMUSG00000028036_GCTTCACTCGATGCTTGC	GCTTCACTCGATGCTTGC	Ptgfr
ENSMUSG00000028036_GGGTCTATATTCTGCTA	GGGTCTATATTCTGCTA	Ptgfr
ENSMUSG00000028036_GTTAACTCCACAGCAACGAC	GTTAACTCCACAGCAACGAC	Ptgfr
ENSMUSG00000028030_GCTTCCACAAACATCATG	GCTTCCACAAACATCATG	Tbck
ENSMUSG00000028030_GATCCAACAGGATATTAT	GATCCAACAGGATATTAT	Tbck
ENSMUSG00000028030_GATGGAATTTGGTGTGAG	GATGGAATTTGGTGTGAG	Tbck
ENSMUSG00000028030_GGGGTGGGTGATGGTCTTA	GGGGTGGGTGATGGTCTTA	Tbck
ENSMUSG00000028030_GAGACCATACATCTGATT	GAGACCATACATCTGATT	Tbck
ENSMUSG00000028030_GGAGCACTGTGAGCGCAGTT	GGAGCACTGTGAGCGCAGTT	Tbck
ENSMUSG00000028030_GTTCTGTGCATAGCATATG	GTTCTGTGCATAGCATATG	Tbck
ENSMUSG00000028030_GCATGGCATAGTACACC	GCATGGCATAGTACACC	Tbck
ENSMUSG00000028030_GATAAAGGGGGTGTATAA	GATAAAGGGGGTGTATAA	Tbck
ENSMUSG00000028030_GGAAATCAACATCATCACCA	GGAAATCAACATCATCACCA	Tbck
ENSMUSG00000037916_GGTTTACGGGGCCGTGG	GGTTTACGGGGCCGTGG	Ndufv1
ENSMUSG00000037916_GCATTCACCACCAGATACTT	GCATTCACCACCAGATACTT	Ndufv1
ENSMUSG00000037916_GCCTATATCTACATCCGA	GCCTATATCTACATCCGA	Ndufv1
ENSMUSG00000037916_GATCTCTCGGTCCTTAC	GATCTCTCGGTCCTTAC	Ndufv1
ENSMUSG00000037916_GGCGGGTTGGTTCCCGTG	GGCGGGTTGGTTCCCGTG	Ndufv1
ENSMUSG00000037916_GAAAGGTGCCCTGAGACG	GAAAGGTGCCCTGAGACG	Ndufv1
ENSMUSG00000037916_GATTGGCAAGAATGCTTG	GATTGGCAAGAATGCTTG	Ndufv1
ENSMUSG00000037916_GACCTGCTTCATAGGCCTCT	GACCTGCTTCATAGGCCTCT	Ndufv1
ENSMUSG00000037916_GCACCCAAGAAAACCTCATT	GCACCCAAGAAAACCTCATT	Ndufv1
ENSMUSG00000037916_GATGTGTTTGTGGTGCGT	GATGTGTTTGTGGTGCGT	Ndufv1
ENSMUSG00000024335_GGGATTGGACACCTCAGG	GGGATTGGACACCTCAGG	Brd2
ENSMUSG00000024335_GGGAATGCAGGGTTACTG	GGGAATGCAGGGTTACTG	Brd2
ENSMUSG00000024335_GGTACAGAAGCCATTGTG	GGTACAGAAGCCATTGTG	Brd2
ENSMUSG00000024335_GGCCATTCCGGCAGCCTG	GGCCATTCCGGCAGCCTG	Brd2
ENSMUSG00000024335_GTATTACCAGTGCCCATC	GTATTACCAGTGCCCATC	Brd2
ENSMUSG00000024335_GACTTGAAAACAATTACTAC	GACTTGAAAACAATTACTAC	Brd2
ENSMUSG00000024335_GATAGTACCCATGTCCAT	GATAGTACCCATGTCCAT	Brd2
ENSMUSG00000024335_GGCCCTTCTATAAGCCAG	GGCCCTTCTATAAGCCAG	Brd2
ENSMUSG00000024335_GTCCTAATGGCACAGACAC	GTCCTAATGGCACAGACAC	Brd2
ENSMUSG00000024335_GTGACTACCGGGATGCAC	GTGACTACCGGGATGCAC	Brd2
ENSMUSG00000005268_GGTGAATGTTTCCTTGTC	GGTGAATGTTTCCTTGTC	Prlr
ENSMUSG00000005268_GTCAATGAATAATTGGTG	GTCAATGAATAATTGGTG	Prlr
ENSMUSG00000005268_GAACGACATTTGTGGATTTC	GAACGACATTTGTGGATTTC	Prlr
ENSMUSG00000005268_GCTTCCCATTTCGTTCG	GCTTCCCATTTCGTTCG	Prlr
ENSMUSG00000005268_GTAGTCTGGACATTCAT	GTAGTCTGGACATTCAT	Prlr
ENSMUSG00000005268_GTACTGCTTGCTAAAGAAAC	GTACTGCTTGCTAAAGAAAC	Prlr
ENSMUSG00000005268_GTCAGGTTCCGAGGAGGCTC	GTCAGGTTCCGAGGAGGCTC	Prlr
ENSMUSG00000005268_GACAAAAAAACATATCTGT	GACAAAAAAACATATCTGT	Prlr
ENSMUSG00000005268_GTTAAATGACAACCGCTC	GTTAAATGACAACCGCTC	Prlr
ENSMUSG00000005268_GGCCCTTCTTCTTGCTAC	GGCCCTTCTTCTTGCTAC	Prlr
ENSMUSG00000024620_GGGACCGCAGACCTCCCG	GGGACCGCAGACCTCCCG	Pdgfrb
ENSMUSG00000024620_GTACCAGTGAAACCTCGC	GTACCAGTGAAACCTCGC	Pdgfrb
ENSMUSG00000024620_GTAGCGTCACCTCCAGCT	GTAGCGTCACCTCCAGCT	Pdgfrb
ENSMUSG00000024620_GCTTCTTGCCAGGGCACC	GCTTCTTGCCAGGGCACC	Pdgfrb
ENSMUSG00000024620_GGTCCTCGGAGTCCATA	GGTCCTCGGAGTCCATA	Pdgfrb
ENSMUSG00000024620_GGGCCGGAGCTCAGTGAG	GGGCCGGAGCTCAGTGAG	Pdgfrb
ENSMUSG00000024620_GATGTGGTGAACTTCCAA	GATGTGGTGAACTTCCAA	Pdgfrb
ENSMUSG00000024620_GGATGGAGCCAATGCGGG	GGATGGAGCCAATGCGGG	Pdgfrb
ENSMUSG00000024620_GTGTCTCCCCCAGTGACAT	GTGTCTCCCCCAGTGACAT	Pdgfrb
ENSMUSG00000024620_GGTCGTAGGGTACGTGTAGG	GGTCGTAGGGTACGTGTAGG	Pdgfrb
ENSMUSG00000024621_GAAGGTCGCGTTTCTTG	GAAGGTCGCGTTTCTTG	Csf1r
ENSMUSG00000024621_GGTCCAGTAGGGAGAGAT	GGTCCAGTAGGGAGAGAT	Csf1r
ENSMUSG00000024621_GCCAAACTGTGGCCAGCAGC	GCCAAACTGTGGCCAGCAGC	Csf1r
ENSMUSG00000024621_GGCAGGTCTTACGCAAAA	GGCAGGTCTTACGCAAAA	Csf1r
ENSMUSG00000024621_GCCCCTGTCATCGAGCCTAG	GCCCCTGTCATCGAGCCTAG	Csf1r
ENSMUSG00000024621_GGCCACTAACGCCGAAGT	GGCCACTAACGCCGAAGT	Csf1r
ENSMUSG00000024621_GGAATTTGCTGGCACAGG	GGAATTTGCTGGCACAGG	Csf1r
ENSMUSG00000024621_GGTGGTACTGCCTGCCAT	GGTGGTACTGCCTGCCAT	Csf1r
ENSMUSG00000024621_GAATATATGCCAGCGTCT	GAATATATGCCAGCGTCT	Csf1r
ENSMUSG00000024621_GACAGGGCAGCACAGCTTCC	GACAGGGCAGCACAGCTTCC	Csf1r
ENSMUSG00000026667_GTGCCCGAGATGTTCTGG	GTGCCCGAGATGTTCTGG	Uhmk1
ENSMUSG00000026667_GTCTGCTGCTTGAACTCC	GTCTGCTGCTTGAACTCC	Uhmk1
ENSMUSG00000026667_GCATGGACGTAGCCCTCA	GCATGGACGTAGCCCTCA	Uhmk1
ENSMUSG00000026667_GAAACATCCTGTGGAGTG	GAAACATCCTGTGGAGTG	Uhmk1
ENSMUSG00000026667_GTCATCAGGGCTGCTCCATG	GTCATCAGGGCTGCTCCATG	Uhmk1
ENSMUSG00000026667_GCGGAAACCATACTCCG	GCGGAAACCATACTCCG	Uhmk1
ENSMUSG00000026667_GAGCCGCCGCGCTTCCTGG	GAGCCGCCGCGCTTCCTGG	Uhmk1
ENSMUSG00000026667_GAACTGCTTGGCCCAGGC	GAACTGCTTGGCCCAGGC	Uhmk1
ENSMUSG00000026667_GTCCAGAGCCGCCTGGGCAG	GTCCAGAGCCGCCTGGGCAG	Uhmk1
ENSMUSG00000026667_GTAAAGTATATTCAGACAGA	GTAAAGTATATTCAGACAGA	Uhmk1
ENSMUSG00000026664_GCCAACCCTGATACAGGC	GCCAACCCTGATACAGGC	Phyh
ENSMUSG00000026664_GTCGGCCGAGGTGTCCCAGA	GTCGGCCGAGGTGTCCCAGA	Phyh
ENSMUSG00000026664_GGATAATAATGTCCTCACCC	GGATAATAATGTCCTCACCC	Phyh
ENSMUSG00000026664_GTTTCTCGTCATTAAGAATC	GTTTCTCGTCATTAAGAATC	Phyh
ENSMUSG00000026664_GAGAGGAGGTGAAACCACCA	GAGAGGAGGTGAAACCACCA	Phyh
ENSMUSG00000026664_GGATGGTTTCAAAGATCC	GGATGGTTTCAAAGATCC	Phyh
ENSMUSG00000026664_GTATGTGGAGTGTTTCAC	GTATGTGGAGTGTTTCAC	Phyh
ENSMUSG00000026664_GTCCAAGCACAAACAATT	GTCCAAGCACAAACAATT	Phyh
ENSMUSG00000026664_GAAGAGCTCCTCATCTTCT	GAAGAGCTCCTCATCTTCT	Phyh
[truncated: 19,634 more rows]

## Sheet: Sublibraries
					Addgene Catalog
	Sublibrary	Symbol	Elements
						Guide naming
	Drug targets, kinases, phosphatases A	DTKPA	10850		1000000122	GeneID
	Drug targets, kinases, phosphatases B	DTKPB	10783		1000000122	ENSMUSG00000028180_Zranb2_MU1A_4.4
						Negative controls indicated by 0
						0Safe_safe_DTKPB_227963.7483
						none indicates non-targeting negative control
						safe indicates safe-targeting negative control
