# Supplementary material for: Inhibition of DUSP18 impairs cholesterol biosynthesis and promotes anti-tumor immunity in colorectal cancer
Source: Nat Commun. 2024 Jul 12;15:5851. doi: 10.1038/s41467-024-50138-x (PMC11239938; doi:10.1038/s41467-024-50138-x)
Supplement: Supplementary file 5 — Supplementary Data 2 [file 41467_2024_50138_MOESM5_ESM.xlsx]

## Sheet: MAGeCK
id	neg|score	neg|p-value	neg|fdr	neg|rank	neg|lfc	pos|score	pos|p-value	pos|fdr	pos|rank	pos|lfc
Rpl23	7.03e-05	0.00024377	0.339109	1	-0.31956	0.77973	0.77966	0.996775	1428	-0.31956
Ugt3a2	0.0001252	0.000367	0.339109	2	-0.4695	0.88019	0.88089	0.996775	1615	-0.4695
Gsta2	0.00033204	0.0010742	0.496287	3	-0.25319	0.91558	0.91572	0.996775	1678	-0.25319
Ptgs1	0.00055346	0.00062417	0.384488	4	-3.8378	0.99945	0.99945	0.999858	1847	-3.8378
Fn3k	0.0023453	0.0050389	0.757961	5	-0.71309	0.47863	0.47762	0.996775	849	-0.71309
Glrx2	0.0024338	0.0044174	0.757961	6	-0.82526	0.98197	0.98195	0.999005	1811	-0.82526
Aldh5a1	0.0025255	0.0046049	0.757961	7	-0.41249	0.99747	0.99755	0.99975	1843	-0.41249
Tk2	0.0025815	0.0047228	0.757961	8	-0.78786	0.99742	0.99748	0.99975	1842	-0.78786
Arf1	0.0028828	0.0064694	0.757961	9	-0.46762	0.34506	0.34768	0.996775	627	-0.46762
Cox6a2	0.0030994	0.0030191	0.757961	10	-0.77727	0.9969	0.99699	0.99975	1841	-0.77727
Acyp2	0.0032564	0.0066891	0.757961	11	-0.66338	0.93927	0.93962	0.996775	1736	-0.66338
Dusp18	0.0033425	0.0068659	0.757961	12	-0.57131	0.71271	0.71389	0.996775	1289	-0.57131
Ndufs1	0.003386	0.0069891	0.757961	13	-0.65995	0.98566	0.98597	0.999005	1823	-0.65995
Dck	0.0037895	0.0076802	0.757961	14	-0.65637	0.90632	0.90652	0.996775	1661	-0.65637
Yes1	0.0040956	0.0039888	0.757961	15	-0.56712	0.9959	0.99606	0.99975	1839	-0.56712
Fshr	0.0046419	0.0093786	0.757961	16	-0.19015	0.96178	0.96235	0.996775	1782	-0.19015
Mut	0.0051857	0.010338	0.757961	17	-0.33427	0.52115	0.52281	0.996775	929	-0.33427
Esd	0.005527	0.0096465	0.757961	18	-0.54934	0.19509	0.19406	0.994253	359	-0.54934
Cftr	0.0056347	0.011291	0.757961	19	-0.2702	0.82125	0.82066	0.996775	1509	-0.2702
D6Wsu163e	0.0057359	0.011463	0.757961	20	-0.6223	0.53179	0.53082	0.996775	947	-0.6223
Pkig	0.0059626	0.015133	0.757961	21	-0.10758	0.80575	0.80466	0.996775	1485	-0.10758
P4ha1	0.0067035	0.012904	0.757961	22	-0.49008	0.97987	0.9802	0.999005	1806	-0.49008
Pkia	0.0067885	0.013054	0.757961	23	-0.28283	0.68331	0.68356	0.996775	1233	-0.28283
Cks2	0.007288	0.014099	0.757961	24	-0.41236	0.85656	0.85636	0.996775	1569	-0.41236
Myo3b	0.007288	0.014099	0.757961	25	-0.16067	0.70748	0.70824	0.996775	1277	-0.16067
Cel	0.0076378	0.0073856	0.757961	26	-0.99797	0.99236	0.99252	0.999005	1836	-0.99797
Cpa1	0.0077245	0.016445	0.779259	27	-0.25141	0.43295	0.43261	0.996775	776	-0.25141
Sult2a6	0.0079398	0.014811	0.757961	28	-0.47265	0.97968	0.98007	0.999005	1805	-0.47265
Hdhd1a	0.008302	0.0080553	0.757961	29	-0.56161	0.9917	0.99184	0.999005	1834	-0.56161
Reep3	0.0086154	0.012347	0.757961	30	-0.84531	0.99104	0.9911	0.999005	1833	-0.84531
Larp7	0.0090562	0.012684	0.757961	31	-0.57099	0.54242	0.54121	0.996775	965	-0.57099
C1rb	0.0091875	0.0088428	0.757961	32	-0.95438	0.99081	0.99096	0.999005	1832	-0.95438
Lcmt2	0.0094969	0.013156	0.757961	33	-0.61876	0.74129	0.73958	0.996775	1349	-0.61876
Trappc2	0.0098517	0.0096679	0.757961	34	-0.94565	0.99015	0.99028	0.999005	1831	-0.94565
Cyp2c29	0.010073	0.0099197	0.757961	35	-0.92298	0.98993	0.9901	0.999005	1829	-0.92298
Car1	0.010472	0.021198	0.837644	36	-0.30413	0.73951	0.7395	0.996775	1345	-0.30413
Comtd1	0.010919	0.020587	0.837644	37	-0.035642	0.4782	0.4772	0.996775	847	-0.035642
F3	0.010959	0.010836	0.757961	38	-0.91167	0.98904	0.98929	0.999005	1827	-0.91167
Cdk14	0.011013	0.020774	0.837644	39	-0.54717	0.59843	0.59812	0.996775	1064	-0.54717
Uap1	0.011699	0.015176	0.757961	40	-0.42957	0.24744	0.24656	0.996775	450	-0.42957
Pnck	0.011717	0.022092	0.837644	41	-0.53931	0.78153	0.78195	0.996775	1431	-0.53931
Pask	0.013899	0.017378	0.798962	42	-0.49632	0.92494	0.92459	0.996775	1700	-0.49632
Slco1a6	0.014338	0.017726	0.798962	43	-0.61238	0.9389	0.93884	0.996775	1733	-0.61238
Man1b1	0.014501	0.014399	0.757961	44	-0.87221	0.9855	0.98565	0.999005	1822	-0.87221
Hc	0.015198	0.026636	0.888349	45	-0.37804	0.84209	0.84158	0.996775	1548	-0.37804
Hif1an	0.015573	0.028511	0.896711	46	-0.17298	0.040546	0.039982	0.957246	69	-0.17298
Efnb2	0.015829	0.015851	0.770844	47	-0.83608	0.98417	0.98434	0.999005	1816	-0.83608
Akap5	0.016841	0.02813	0.896711	48	-0.30435	0.66966	0.6705	0.996775	1198	-0.30435
Bglap3	0.018453	0.035337	0.923798	49	0.021499	0.75811	0.7566	0.996775	1387	0.021499
Eif2ak1	0.018486	0.018605	0.8186	50	-0.79917	0.98151	0.9815	0.999005	1810	-0.79917
H2-Q7	0.019168	0.02221	0.837644	51	-0.28351	0.33933	0.33783	0.996775	616	-0.28351
Cd46	0.019593	0.019885	0.837644	52	-0.79295	0.98041	0.98022	0.999005	1807	-0.79295
Mtmr6	0.020833	0.03756	0.923798	53	-0.42801	0.999	0.99914	0.999858	1846	-0.42801
Ak4	0.021364	0.02161	0.837644	54	-0.78435	0.97864	0.97854	0.999005	1804	-0.78435
Sptlc3	0.022085	0.032781	0.923798	55	-0.27199	0.93035	0.93051	0.996775	1717	-0.27199
Slco1a1	0.022235	0.024825	0.888349	56	-0.46797	0.7379	0.73615	0.996775	1342	-0.46797
B4galt1	0.023548	0.026105	0.888349	57	-0.3373	0.28086	0.27969	0.996775	512	-0.3373
Ndufa10	0.024423	0.02692	0.888349	58	-0.40091	0.53972	0.53829	0.996775	960	-0.40091
Ugt1a9	0.024463	0.024584	0.888349	59	-0.74813	0.97554	0.97539	0.999005	1800	-0.74813
Mb	0.0247	0.035229	0.923798	60	-0.03762	0.6049	0.60454	0.996775	1073	-0.03762
Gabra3	0.025127	0.025269	0.888349	61	-0.46851	0.97487	0.97466	0.999005	1799	-0.46851
Prkcg	0.025201	0.046245	0.931704	62	0.088039	0.28108	0.28092	0.996775	513	0.088039
Nsf	0.025869	0.046213	0.931704	63	0.055591	0.34828	0.35079	0.996775	634	0.055591
Pgk2	0.026171	0.028629	0.896711	64	-0.56817	0.80756	0.80616	0.996775	1491	-0.56817
Mapk8ip2	0.026234	0.026459	0.888349	65	-0.6117	0.97377	0.97361	0.999005	1796	-0.6117
Glp2r	0.026737	0.046888	0.931704	66	-0.081416	0.66264	0.66305	0.996775	1180	-0.081416
Nt5c2	0.027482	0.029813	0.918234	67	-0.29962	0.24128	0.24036	0.996775	441	-0.29962
Hcn2	0.029664	0.031929	0.923798	68	-0.2646	0.11076	0.11067	0.977688	204	-0.2646
Gsta3	0.030883	0.031179	0.923798	69	-0.68683	0.96912	0.96907	0.999005	1790	-0.68683
Sirt3	0.030972	0.033193	0.923798	70	-0.47412	0.85509	0.854	0.996775	1566	-0.47412
Slc7a3	0.031326	0.031522	0.923798	71	-0.68338	0.96867	0.96868	0.999005	1789	-0.68338
H2-Q4	0.031843	0.033965	0.923798	72	-0.55129	0.99309	0.99325	0.9992	1837	-0.55129
Tubb2b	0.032797	0.052197	0.934959	73	-0.10073	0.82332	0.82296	0.996775	1512	-0.10073
Ppme1	0.032797	0.052197	0.934959	74	-0.10744	0.84603	0.84615	0.996775	1554	-0.10744
P4ha2	0.03315	0.035353	0.923798	75	-0.36914	0.57159	0.57035	0.996775	1014	-0.36914
Dusp13	0.033585	0.035728	0.923798	76	-0.51288	0.92771	0.92735	0.996775	1711	-0.51288
F2r	0.033697	0.063009	0.934959	77	-0.10908	0.91772	0.91883	0.996775	1683	-0.10908
Dld	0.033993	0.061166	0.934959	78	-0.33105	0.028991	0.029352	0.957246	50	-0.33105
Uqcrb	0.034456	0.036563	0.923798	79	-0.44182	0.80031	0.79877	0.996775	1471	-0.44182
Arl3	0.035385	0.054453	0.934959	80	0.0040232	0.83485	0.83498	0.996775	1531	0.0040232
Cox7b	0.035754	0.035899	0.923798	81	-0.6579	0.96425	0.96426	0.997177	1787	-0.6579
Npsr1	0.036195	0.038149	0.923798	82	-0.26301	0.14549	0.14478	0.977688	263	-0.26301
Pnkp	0.036639	0.036922	0.923798	83	-0.60636	0.96336	0.96337	0.996815	1786	-0.60636
Kcnh6	0.037355	0.068731	0.934959	84	-0.12289	0.25558	0.25582	0.996775	469	-0.12289
Sptlc1	0.037705	0.046631	0.931704	85	-0.35822	0.99676	0.99689	0.99975	1840	-0.35822
Stk4	0.037933	0.039998	0.923798	86	-0.48919	0.91376	0.91326	0.996775	1673	-0.48919
Acvr2b	0.03841	0.03876	0.923798	87	-0.64372	0.96159	0.96166	0.996775	1781	-0.64372
Galm	0.038853	0.039178	0.923798	88	-0.60327	0.96115	0.9612	0.996775	1780	-0.60327
Paics	0.039235	0.041118	0.923798	89	-0.37519	0.63459	0.63285	0.996775	1128	-0.37519
Miip	0.039517	0.039864	0.923798	90	-0.64295	0.96048	0.96039	0.996775	1778	-0.64295
Rtcb	0.039646	0.048238	0.934959	91	0.1214	0.30322	0.30122	0.996775	550	0.1214
Rarg	0.039669	0.041573	0.923798	92	-0.37947	0.65334	0.65162	0.996775	1163	-0.37947
Cdkn2c	0.040103	0.041991	0.923798	93	-0.39437	0.704	0.70309	0.996775	1269	-0.39437
Ppp3r1	0.040182	0.04048	0.923798	94	-0.63784	0.95982	0.95969	0.996775	1775	-0.63784
Bag1	0.040292	0.048838	0.934959	95	-0.16181	0.73027	0.73133	0.996775	1323	-0.16181
Acat1	0.040403	0.040667	0.923798	96	-0.6414	0.9596	0.95947	0.996775	1772	-0.6414
Asrgl1	0.040826	0.072235	0.934959	97	0.053011	0.60484	0.60459	0.996775	1072	0.053011
M6pr	0.040971	0.042736	0.926836	98	-0.42289	0.90713	0.90674	0.996775	1663	-0.42289
Hgs	0.041404	0.043132	0.926836	99	-0.43639	0.83649	0.83529	0.996775	1538	-0.43639
Nudt9	0.042229	0.050552	0.934959	100	-0.2478	0.067811	0.067751	0.977688	127	-0.2478
Pfn2	0.042704	0.044311	0.931704	101	-0.60161	0.99233	0.9924	0.999005	1835	-0.60161
Mylk2	0.044436	0.046111	0.931704	102	-0.25316	0.25778	0.25675	0.996775	473	-0.25316
Mtmr7	0.044869	0.046481	0.931704	103	-0.35875	0.62108	0.61922	0.996775	1103	-0.35875
Pde11a	0.045452	0.053537	0.934959	104	-0.039193	0.59335	0.59295	0.996775	1054	-0.039193
Gpx5	0.045687	0.062779	0.934959	105	-0.043114	0.67041	0.67063	0.996775	1199	-0.043114
Psap	0.046168	0.076376	0.934959	106	-0.050345	0.46858	0.46837	0.996775	833	-0.050345
Ifngr2	0.047266	0.047799	0.934959	107	-0.60321	0.95273	0.95256	0.996775	1761	-0.60321
Mtfmt	0.047396	0.064145	0.934959	108	-0.17212	0.71148	0.7112	0.996775	1286	-0.17212
Dpp4	0.048026	0.055803	0.934959	109	-0.17509	0.72777	0.72902	0.996775	1316	-0.17509
Dyrk4	0.050587	0.051238	0.934959	110	-0.59183	0.94941	0.94923	0.996775	1755	-0.59183
Pdhb	0.051349	0.05269	0.934959	111	-0.22374	0.5561	0.55494	0.996775	986	-0.22374
Pi4kb	0.051877	0.059376	0.934959	112	0.08489	0.70454	0.70517	0.996775	1271	0.08489
Ppfia2	0.051915	0.052572	0.934959	113	-0.58719	0.94809	0.94783	0.996775	1752	-0.58719
Ppm1l	0.052136	0.052781	0.934959	114	-0.58416	0.94786	0.94764	0.996775	1751	-0.58416
Agxt2	0.052518	0.059934	0.934959	115	-0.081432	0.76951	0.7701	0.996775	1412	-0.081432
Ndufs8	0.053073	0.054496	0.934959	116	-0.34756	0.66164	0.65979	0.996775	1179	-0.34756
Pik3ca	0.054572	0.054946	0.934959	117	-0.5645	0.94543	0.94523	0.996775	1747	-0.5645
Ptk7	0.055078	0.062168	0.934959	118	-0.11731	0.59043	0.58994	0.996775	1045	-0.11731
Mlkl	0.055717	0.062752	0.934959	119	-0.092489	0.80295	0.80278	0.996775	1478	-0.092489
Trpa1	0.055722	0.083882	0.934959	120	-0.1362	0.93602	0.93581	0.996775	1727	-0.1362
Dapk2	0.056087	0.057357	0.934959	121	-0.33253	0.64257	0.64064	0.996775	1145	-0.33253
Ddah1	0.056785	0.057185	0.934959	122	-0.56784	0.94321	0.94301	0.996775	1745	-0.56784
Ppcdc	0.056947	0.058123	0.934959	123	-0.39036	0.87555	0.87482	0.996775	1605	-0.39036
Ndufc2	0.057601	0.072669	0.934959	124	-0.084039	0.52522	0.52664	0.996775	937	-0.084039
Ip6k1	0.058335	0.058814	0.934959	125	-0.55178	0.94166	0.94157	0.996775	1742	-0.55178
Rbp1	0.058557	0.059023	0.934959	126	-0.55269	0.94144	0.94135	0.996775	1741	-0.55269
Ren1	0.058666	0.059869	0.934959	127	-0.21251	0.32957	0.32827	0.996775	601	-0.21251
Pptc7	0.058999	0.059473	0.934959	128	-0.55416	0.941	0.94079	0.996775	1740	-0.55416
Arpc2	0.060996	0.088233	0.934959	129	0.043006	0.52295	0.52283	0.996775	933	0.043006
Cdkl3	0.0621	0.063513	0.934959	130	-0.47577	0.95637	0.95647	0.996775	1768	-0.47577
Akap13	0.062984	0.063357	0.934959	131	-0.44036	0.93702	0.9369	0.996775	1729	-0.44036
Csnk1a1	0.063386	0.064788	0.934959	132	-0.35572	0.83398	0.83266	0.996775	1528	-0.35572
Cdc14a	0.064639	0.070681	0.934959	133	-0.45143	0.92761	0.9277	0.996775	1710	-0.45143
Scn4b	0.064671	0.066025	0.934959	134	-0.37892	0.82017	0.81851	0.996775	1508	-0.37892
Bmpr2	0.065955	0.067472	0.934959	135	-0.16698	0.12283	0.12269	0.977688	222	-0.16698
Stk32c	0.066883	0.080684	0.934959	136	-0.00097994	0.59586	0.5969	0.996775	1058	-0.00097994
Nfe2l1	0.066969	0.067568	0.934959	137	-0.52302	0.93303	0.93311	0.996775	1722	-0.52302
Hipk2	0.068076	0.068517	0.934959	138	-0.50652	0.93192	0.93205	0.996775	1720	-0.50652
Fes	0.068341	0.094142	0.934959	139	0.06611	0.64036	0.63978	0.996775	1137	0.06611
Clps	0.068445	0.074153	0.934959	140	0.16732	0.46387	0.46292	0.996775	825	0.16732
Ifngr1	0.069078	0.074683	0.934959	141	0.12806	0.044164	0.044225	0.957246	78	0.12806
Amt	0.070069	0.070585	0.934959	142	-0.51544	0.92993	0.93007	0.996775	1715	-0.51544
Fyn	0.070242	0.083518	0.934959	143	-0.044741	0.30214	0.30411	0.996775	548	-0.044741
G6pc3	0.070977	0.076269	0.934959	144	-0.10396	0.89103	0.89042	0.996775	1631	-0.10396
Ptpdc1	0.071618	0.072197	0.934959	145	-0.50469	0.92838	0.92853	0.996775	1712	-0.50469
Pnp	0.073504	0.078557	0.934959	146	-0.1092	0.93301	0.9333	0.996775	1721	-0.1092
Cacnb2	0.073504	0.078557	0.934959	147	-0.074037	0.6568	0.65711	0.996775	1170	-0.074037
Asna1	0.074068	0.075251	0.934959	148	-0.28374	0.56403	0.563	0.996775	1003	-0.28374
Mtmr1	0.07492	0.075948	0.934959	149	-0.32682	0.72249	0.72115	0.996775	1309	-0.32682
Amn	0.075161	0.075814	0.934959	150	-0.49813	0.92484	0.9253	0.996775	1699	-0.49813
Gngt1	0.075263	0.08797	0.934959	151	-0.38528	0.31723	0.31948	0.996775	580	-0.38528
Slc36a1	0.075771	0.076864	0.934959	152	-0.20317	0.23549	0.23433	0.996775	433	-0.20317
Chrnb3	0.07826	0.079077	0.934959	153	-0.48681	0.92174	0.92212	0.996775	1694	-0.48681
Psph	0.079173	0.083899	0.934959	154	-0.21118	0.73578	0.73702	0.996775	1335	-0.21118
Slc25a18	0.079598	0.080336	0.934959	155	0.44149	0.0011066	0.0010742	0.706683	3	0.44149
Abcc2	0.07979	0.10311	0.934959	156	-0.33028	0.99987	0.99986	0.999858	1848	-0.33028
Nagpa	0.079801	0.084493	0.934959	157	0.13581	0.21293	0.21122	0.996775	390	0.13581
Ptpn22	0.080023	0.080748	0.934959	158	-0.42379	0.9378	0.9377	0.996775	1731	-0.42379
Baiap2l1	0.080252	0.081113	0.934959	159	-0.48081	0.91975	0.92018	0.996775	1689	-0.48081
Dnase1	0.080429	0.085158	0.934959	160	-0.065013	0.7991	0.79915	0.996775	1468	-0.065013
Cyp2c55	0.080448	0.081059	0.934959	161	-0.32833	0.74354	0.74192	0.996775	1357	-0.32833
Csnk1g1	0.080474	0.081305	0.934959	162	-0.46609	0.91953	0.91994	0.996775	1688	-0.46609
Nuak1	0.080917	0.081772	0.934959	163	-0.47769	0.91908	0.91945	0.996775	1685	-0.47769
H6pd	0.081057	0.085742	0.934959	164	-0.47041	0.98356	0.98392	0.999005	1814	-0.47041
Capn1	0.081685	0.086304	0.934959	165	-0.39236	0.88232	0.88162	0.996775	1619	-0.39236
Mme	0.082145	0.0828	0.934959	166	-0.30316	0.66395	0.66199	0.996775	1185	-0.30316
Kcnq2	0.082993	0.083738	0.934959	167	0.052183	0.0094969	0.009175	0.935644	16	0.052183
Slc29a1	0.083352	0.084241	0.934959	168	-0.47533	0.91665	0.91702	0.996775	1680	-0.47533
Nqo2	0.083841	0.084595	0.934959	169	-0.53033	0.99005	0.9901	0.999005	1830	-0.53033
Gabrp	0.084237	0.085093	0.934959	170	-0.47074	0.91576	0.91604	0.996775	1679	-0.47074
Prkab1	0.084459	0.085286	0.934959	171	-0.46575	0.91554	0.91582	0.996775	1675	-0.46575
Mtmr12	0.085445	0.089583	0.934959	172	0.09699	0.18544	0.1843	0.994253	341	0.09699
Ephb4	0.085959	0.086535	0.934959	173	-0.28478	0.63191	0.62998	0.996775	1119	-0.28478
Cdk5	0.086382	0.086883	0.934959	174	-0.2275	0.38007	0.37789	0.996775	688	-0.2275
Ptp4a3	0.088001	0.08856	0.934959	175	-0.46321	0.912	0.91236	0.996775	1671	-0.46321
Ndufa11	0.089194	0.09283	0.934959	176	-0.25477	0.38441	0.38239	0.996775	695	-0.25477
Stk38	0.089377	0.099945	0.934959	177	0.13113	0.4261	0.42812	0.996775	764	0.13113
Kcnj1	0.089765	0.090162	0.934959	178	-0.48256	0.98113	0.98114	0.999005	1808	-0.48256
Cyp2c38	0.090442	0.094057	0.934959	179	-0.10366	0.90397	0.90406	0.996775	1654	-0.10366
Kcnma1	0.090879	0.091485	0.934959	180	-0.45679	0.90912	0.90963	0.996775	1668	-0.45679
Cdk4	0.0911	0.091662	0.934959	181	-0.45699	0.9089	0.90946	0.996775	1667	-0.45699
Acadsb	0.091322	0.091903	0.934959	182	-0.45703	0.90868	0.90921	0.996775	1666	-0.45703
Acad8	0.091851	0.1021	0.934959	183	0.0019399	0.52166	0.52324	0.996775	930	0.0019399
Styxl1	0.091876	0.09216	0.934959	184	-0.25833	0.91711	0.91658	0.996775	1682	-0.25833
Hmgcs1	0.091986	0.092594	0.934959	185	-0.44729	0.90801	0.90857	0.996775	1665	-0.44729
Fga	0.093141	0.093328	0.934959	186	-0.26825	0.61944	0.61748	0.996775	1101	-0.26825
Ppp1r7	0.093984	0.094276	0.934959	187	-0.26668	0.68442	0.68278	0.996775	1234	-0.26668
Snf8	0.094178	0.097839	0.934959	188	-0.12308	0.77299	0.77344	0.996775	1418	-0.12308
Car9	0.094827	0.095182	0.934959	189	-0.24629	0.59164	0.59009	0.996775	1050	-0.24629
Cyth3	0.095248	0.095702	0.934959	190	-0.2176	0.3891	0.38696	0.996775	704	-0.2176
Cdkn1b	0.09609	0.096623	0.934959	191	-0.21193	0.3664	0.36436	0.996775	669	-0.21193
Ms4a1	0.096511	0.096928	0.934959	192	-0.24617	0.54092	0.53966	0.996775	961	-0.24617
Grid2	0.096635	0.097282	0.934959	193	-0.44193	0.90337	0.90392	0.996775	1653	-0.44193
Gatm	0.097984	0.098461	0.934959	194	0.054767	0.20183	0.20062	0.994253	372	0.054767
Kcnj8	0.098185	0.098954	0.934959	195	-0.4396	0.90182	0.90243	0.996775	1650	-0.4396
Ptprh	0.099243	0.10845	0.934959	196	-0.27295	0.81894	0.81858	0.996775	1503	-0.27295
Prkci	0.1003	0.10053	0.934959	197	-0.2716	0.62326	0.62131	0.996775	1108	-0.2716
Ftcd	0.10038	0.10344	0.934959	198	-0.062287	0.78702	0.78745	0.996775	1438	-0.062287
Rps6kb1	0.101	0.10419	0.934959	199	-0.3963	0.43032	0.42891	0.996775	773	-0.3963
Gsto2	0.10134	0.12025	0.969564	200	-0.27413	0.95026	0.95009	0.996775	1756	-0.27413
Lman1	0.10162	0.10477	0.934959	201	-0.24078	0.9842	0.98459	0.999005	1817	-0.24078
Gcsh	0.10224	0.10537	0.934959	202	-0.034741	0.7604	0.76099	0.996775	1391	-0.034741
Ripk4	0.10285	0.10589	0.934959	203	-0.16769	0.7004	0.70118	0.996775	1266	-0.16769
Slc18a1	0.10365	0.10406	0.934959	204	-0.29028	0.70952	0.70867	0.996775	1283	-0.29028
H2-Q1	0.10372	0.10477	0.934959	205	-0.41197	0.89628	0.89673	0.996775	1643	-0.41197
Ndufab1	0.10491	0.10521	0.934959	206	-0.21891	0.45439	0.45242	0.996775	809	-0.21891
Trib2	0.10532	0.10817	0.934959	207	-0.078306	0.65908	0.65945	0.996775	1172	-0.078306
Prdx6	0.10571	0.10683	0.934959	208	-0.4188	0.89429	0.89472	0.996775	1639	-0.4188
Mmp27	0.10575	0.10598	0.934959	209	-0.41685	0.95563	0.95571	0.996775	1766	-0.41685
Cacna1i	0.10593	0.10704	0.934959	210	-0.41566	0.89407	0.89445	0.996775	1638	-0.41566
Trappc6a	0.10656	0.10912	0.934959	211	-0.077143	0.74683	0.74791	0.996775	1368	-0.077143
Ndufs4	0.10717	0.10979	0.934959	212	-0.26871	0.91998	0.91995	0.996775	1690	-0.26871
Ndst1	0.10748	0.10863	0.934959	213	-0.41845	0.89252	0.89294	0.996775	1635	-0.41845
Me2	0.1077	0.10888	0.934959	214	-0.40996	0.8923	0.89267	0.996775	1634	-0.40996
Hpx	0.10815	0.10934	0.934959	215	-0.4151	0.89185	0.89226	0.996775	1633	-0.4151
Atp5o	0.10868	0.1088	0.934959	216	-0.19449	0.5064	0.504	0.996775	904	-0.19449
Irak2	0.10909	0.10922	0.934959	217	-0.19798	0.38355	0.38124	0.996775	692	-0.19798
Cmas	0.10951	0.10961	0.934959	218	-0.30059	0.76332	0.76206	0.996775	1397	-0.30059
5730455P16Rik	0.10963	0.11204	0.943663	219	-0.039559	0.25299	0.25127	0.996775	463	-0.039559
Acp1	0.11147	0.11267	0.943663	220	-0.40977	0.88853	0.88888	0.996775	1627	-0.40977
Cdh5	0.11243	0.11251	0.943663	221	-0.2253	0.50609	0.50365	0.996775	901	-0.2253
Ppp1r14d	0.1127	0.1148	0.955602	222	-0.16933	0.766	0.76658	0.996775	1403	-0.16933
Nnmt	0.11285	0.11285	0.943663	223	-0.28537	0.74174	0.73999	0.996775	1351	-0.28537
Bdkrb2	0.11308	0.12052	0.969564	224	-0.18051	0.66732	0.66756	0.996775	1191	-0.18051
Acvrl1	0.11447	0.13055	0.969564	225	0.18067	0.11246	0.1117	0.977688	207	0.18067
Iars	0.11567	0.11673	0.962982	226	-0.39545	0.88433	0.88445	0.996775	1623	-0.39545
Adh5	0.11577	0.1158	0.959619	227	-0.36313	0.91454	0.91403	0.996775	1674	-0.36313
Cerkl	0.11785	0.1179	0.968383	228	-0.16135	0.26387	0.26295	0.996775	485	-0.16135
Crb2	0.11811	0.11922	0.969564	229	-0.38466	0.88189	0.88207	0.996775	1618	-0.38466
Tyk2	0.11943	0.12102	0.969564	230	-0.37897	0.82439	0.82373	0.996775	1514	-0.37897
Epha8	0.11948	0.13474	0.969564	231	0.21541	0.046168	0.046143	0.957246	82	0.21541
Por	0.12004	0.12158	0.969564	232	-0.19403	0.89669	0.89624	0.996775	1645	-0.19403
Wnk1	0.12126	0.1226	0.969564	233	0.071454	0.71674	0.71822	0.996775	1298	0.071454
Map3k19	0.12195	0.12815	0.969564	234	-0.25543	0.36796	0.37001	0.996775	673	-0.25543
Tbk1	0.12209	0.12315	0.969564	235	-0.38693	0.87791	0.87792	0.996775	1612	-0.38693
Hsd17b6	0.12248	0.12375	0.969564	236	-0.48608	0.88344	0.8828	0.996775	1622	-0.48608
G6pc2	0.12283	0.12271	0.969564	237	-0.4115	0.9706	0.97051	0.999005	1791	-0.4115
Padi3	0.12325	0.12313	0.969564	238	-0.26883	0.70641	0.70555	0.996775	1275	-0.26883
Ckmt1	0.12409	0.12522	0.969564	239	-0.3792	0.87591	0.8759	0.996775	1608	-0.3792
Ppm1b	0.12431	0.12539	0.969564	240	-0.29849	0.87569	0.87574	0.996775	1606	-0.29849
Gak	0.12449	0.12432	0.969564	241	-0.0728	0.059525	0.059307	0.957246	111	-0.0728
Ndufa6	0.12546	0.13956	0.969564	242	-0.14676	0.82281	0.82286	0.996775	1511	-0.14676
Stk24	0.12552	0.12669	0.969564	243	-0.27091	0.91911	0.91905	0.996775	1686	-0.27091
Mmp3	0.12596	0.13192	0.969564	244	0.10328	0.51346	0.51533	0.996775	914	0.10328
Hprt	0.12739	0.12738	0.969564	245	-0.37727	0.94193	0.9419	0.996775	1743	-0.37727
D10Wsu102e	0.12795	0.12905	0.969564	246	-0.32377	0.58491	0.58431	0.996775	1036	-0.32377
Tufm	0.12821	0.12817	0.969564	247	-0.26441	0.71687	0.71554	0.996775	1299	-0.26441
Ppp2r2a	0.12863	0.12849	0.969564	248	-0.34538	0.90537	0.90484	0.996775	1659	-0.34538
Fst	0.12976	0.13087	0.969564	249	0.11652	0.11821	0.11776	0.977688	218	0.11652
Rab9	0.13028	0.13004	0.969564	250	-0.42607	0.97484	0.97483	0.999005	1798	-0.42607
Uqcr10	0.13097	0.13206	0.969564	251	0.059392	0.58859	0.58815	0.996775	1039	0.059392
Ntrk3	0.13193	0.13168	0.969564	252	-0.072969	0.075346	0.075503	0.977688	138	-0.072969
Eif2ak3	0.13399	0.13498	0.969564	253	-0.36263	0.88152	0.8809	0.996775	1616	-0.36263
Oprm1	0.13482	0.13449	0.969564	254	-0.15331	0.54212	0.5409	0.996775	963	-0.15331
Pik3c2a	0.13516	0.13607	0.969564	255	-0.36501	0.86484	0.86511	0.996775	1587	-0.36501
Slc22a6	0.13604	0.13705	0.969564	256	-0.36518	0.86396	0.86426	0.996775	1583	-0.36518
Glipr2	0.13687	0.13656	0.969564	257	-0.064367	0.14221	0.14175	0.977688	254	-0.064367
Acvr1	0.13711	0.14169	0.969564	258	-0.17277	0.30787	0.31006	0.996775	561	-0.17277
Lcn9	0.13729	0.13693	0.969564	259	-0.27667	0.77816	0.77672	0.996775	1427	-0.27667
Lrrk2	0.13821	0.13884	0.969564	260	-0.51883	0.88611	0.88549	0.996775	1625	-0.51883
Nr1i2	0.13934	0.13897	0.969564	261	-0.26106	0.7354	0.73392	0.996775	1334	-0.26106
Casr	0.13958	0.14056	0.969564	262	-0.35867	0.86042	0.86069	0.996775	1575	-0.35867
Slc25a15	0.13975	0.1394	0.969564	263	-0.23564	0.64916	0.64733	0.996775	1155	-0.23564
Hck	0.14158	0.1426	0.969564	264	-0.36001	0.85842	0.85868	0.996775	1572	-0.36001
Papola	0.14182	0.14256	0.969564	265	-0.037675	0.82376	0.82315	0.996775	1513	-0.037675
Zc3hc1	0.14357	0.14459	0.969564	266	-0.35195	0.85643	0.85669	0.996775	1568	-0.35195
Myh7	0.14426	0.14365	0.969564	267	-0.30524	0.8606	0.85949	0.996775	1576	-0.30524
Egln1	0.14508	0.1444	0.969564	268	-0.11758	0.19747	0.19628	0.994253	364	-0.11758
Chrna3	0.14541	0.14596	0.969564	269	-0.50884	0.75446	0.75527	0.996775	1379	-0.50884
Pi4k2a	0.14623	0.14707	0.969564	270	-0.34983	0.85377	0.85377	0.996775	1565	-0.34983
BC030499	0.14754	0.14701	0.969564	271	-0.35944	0.94075	0.94073	0.996775	1739	-0.35944
Nelfe	0.14816	0.15179	0.969564	272	-0.33923	0.067724	0.067049	0.977688	126	-0.33923
Grk4	0.14835	0.14794	0.969564	273	-0.26425	0.77565	0.77411	0.996775	1423	-0.26425
Tesk2	0.14899	0.14943	0.969564	274	-0.2197	0.42758	0.42614	0.996775	770	-0.2197
Padi1	0.14917	0.14879	0.969564	275	-0.20063	0.5608	0.55982	0.996775	996	-0.20063
Ppp3cc	0.14959	0.14995	0.969564	276	-0.46057	0.78321	0.78368	0.996775	1432	-0.46057
Gm2a	0.14973	0.15326	0.969564	277	-0.12059	0.36671	0.36865	0.996775	670	-0.12059
Piga	0.14999	0.14971	0.969564	278	-0.22285	0.74399	0.74242	0.996775	1359	-0.22285
Ppp1r9a	0.15065	0.15151	0.969564	279	-0.31993	0.84935	0.84946	0.996775	1561	-0.31993
Gng2	0.15078	0.15106	0.969564	280	-0.17287	0.95593	0.95633	0.996775	1767	-0.17287
Ugt3a1	0.1508	0.15056	0.969564	281	-0.28658	0.84129	0.84024	0.996775	1546	-0.28658
D10Jhu81e	0.1511	0.15196	0.969564	282	-0.34334	0.8489	0.84906	0.996775	1558	-0.34334
Cd4	0.15198	0.15271	0.969564	283	-0.33889	0.84802	0.84821	0.996775	1557	-0.33889
Glt6d1	0.15257	0.1527	0.969564	284	-0.43877	0.95305	0.95326	0.996775	1762	-0.43877
Ephb2	0.15265	0.15333	0.969564	285	-0.26617	0.84735	0.84759	0.996775	1556	-0.26617
Ppp1r14a	0.15284	0.15266	0.969564	286	-0.12023	0.24398	0.24306	0.996775	445	-0.12023
Csad	0.15366	0.15334	0.969564	287	-0.37403	0.96278	0.96265	0.996775	1785	-0.37403
Acsl3	0.15488	0.15446	0.969564	288	-0.19195	0.54631	0.54531	0.996775	971	-0.19195
Pdf	0.1552	0.15833	0.969564	289	-0.24133	0.036247	0.035937	0.957246	60	-0.24133
Rala	0.1553	0.15578	0.969564	290	-0.33368	0.8447	0.8448	0.996775	1552	-0.33368
Araf	0.15554	0.15524	0.969564	291	-0.24113	0.91774	0.91765	0.996775	1684	-0.24113
Capns1	0.15569	0.15525	0.969564	292	-0.27674	0.81181	0.81058	0.996775	1497	-0.27674
Pip5kl1	0.1561	0.15559	0.969564	293	-0.19738	0.57679	0.57524	0.996775	1021	-0.19738
Prkch	0.15613	0.15573	0.969564	294	-0.32907	0.55541	0.55468	0.996775	984	-0.32907
Slco1a4	0.15651	0.15601	0.969564	295	-0.35176	0.94383	0.94377	0.996775	1746	-0.35176
Cdk5r2	0.15672	0.15642	0.969564	296	-0.047582	0.75054	0.75144	0.996775	1373	-0.047582
Rock2	0.15791	0.15739	0.969564	297	-0.32902	0.89987	0.89987	0.996775	1647	-0.32902
Fgfr4	0.15813	0.15762	0.969564	298	0.05163	0.028791	0.028077	0.957246	48	0.05163
Prkacb	0.15951	0.16002	0.969564	299	-0.32779	0.84049	0.84065	0.996775	1544	-0.32779
Stk32b	0.16015	0.17905	0.969564	300	0.10693	0.26763	0.26754	0.996775	489	0.10693
Pnlip	0.16027	0.15965	0.969564	301	-0.32552	0.96777	0.96825	0.999005	1788	-0.32552
Pim3	0.16205	0.16141	0.969564	302	-0.048496	0.22027	0.21839	0.996775	403	-0.048496
Pfkfb4	0.16298	0.16577	0.969564	303	-0.035997	0.79443	0.79458	0.996775	1455	-0.035997
Igsf10	0.163	0.16238	0.969564	304	-0.23471	0.72226	0.72094	0.996775	1308	-0.23471
Akap7	0.1646	0.16509	0.969564	305	-0.31935	0.8354	0.8353	0.996775	1535	-0.31935
Dclk1	0.16502	0.16428	0.969564	306	-0.26726	0.87803	0.8774	0.996775	1613	-0.26726
Mmaa	0.16526	0.1657	0.969564	307	-0.31514	0.83474	0.83473	0.996775	1530	-0.31514
Tll2	0.16762	0.1704	0.969564	308	0.057791	0.11308	0.11238	0.977688	209	0.057791
Rarres1	0.16792	0.16837	0.969564	309	-0.31436	0.83208	0.83203	0.996775	1525	-0.31436
Car12	0.16836	0.16888	0.969564	310	-0.3103	0.83164	0.83162	0.996775	1523	-0.3103
Cacnb3	0.16907	0.16829	0.969564	311	-0.29837	0.88994	0.88911	0.996775	1630	-0.29837
Stk19	0.16911	0.16825	0.969564	312	0.12154	0.4128	0.4109	0.996775	742	0.12154
Eif2ak4	0.1697	0.16879	0.969564	313	0.089936	0.42253	0.42092	0.996775	757	0.089936
Masp2	0.16993	0.17271	0.969564	314	-0.16	0.98531	0.98567	0.999005	1821	-0.16
Camkk2	0.17087	0.17001	0.969564	315	-0.029618	0.5707	0.5701	0.996775	1013	-0.029618
Dguok	0.17204	0.17106	0.969564	316	0.18977	0.29851	0.29656	0.996775	540	0.18977
Sult2a4	0.17224	0.17494	0.969564	317	-0.11308	0.77135	0.77137	0.996775	1416	-0.11308
Bdh1	0.17269	0.17204	0.969564	318	-0.16251	0.45177	0.44974	0.996775	804	-0.16251
Mmp13	0.17301	0.17574	0.969564	319	-0.15529	0.69072	0.69074	0.996775	1247	-0.15529
Ptger3	0.17323	0.17371	0.969564	320	-0.30818	0.82677	0.82677	0.996775	1515	-0.30818
Scn4a	0.17378	0.17645	0.969564	321	-0.18562	0.12916	0.12831	0.977688	234	-0.18562
H2-Q2	0.17471	0.17406	0.969564	322	-0.13908	0.56373	0.56268	0.996775	1002	-0.13908
Inpp5a	0.17555	0.17467	0.969564	323	-0.29538	0.88248	0.88181	0.996775	1620	-0.29538
Ros1	0.17591	0.17525	0.969564	324	-0.16614	0.53671	0.53505	0.996775	956	-0.16614
Htr7	0.17672	0.17598	0.969564	325	-0.072808	0.37377	0.37165	0.996775	680	-0.072808
Ctdsp1	0.17672	0.17564	0.969564	326	-0.054126	0.75861	0.75929	0.996775	1389	-0.054126
Chrna10	0.17684	0.17943	0.969564	327	-0.056793	0.016282	0.015636	0.941712	31	-0.056793
Grk5	0.17837	0.18084	0.969564	328	-0.47336	0.9842	0.98444	0.999005	1818	-0.47336
Sigmar1	0.18061	0.19591	0.969564	329	0.1645	0.60662	0.60524	0.996775	1076	0.1645
Dph5	0.18073	0.18002	0.969564	330	-0.022205	0.054796	0.054442	0.957246	98	-0.022205
Cs	0.18098	0.18105	0.969564	331	-0.29988	0.81902	0.81907	0.996775	1504	-0.29988
Dusp22	0.18138	0.18031	0.969564	332	-0.012884	0.54291	0.54199	0.996775	966	-0.012884
Ptprm	0.18196	0.18092	0.969564	333	-0.24219	0.91936	0.91931	0.996775	1687	-0.24219
Ppp1r15b	0.18219	0.18448	0.969564	334	0.093694	0.66107	0.66152	0.996775	1177	0.093694
Ccr5	0.18254	0.18144	0.969564	335	-0.11744	0.70806	0.70886	0.996775	1279	-0.11744
Cox5a	0.18312	0.18197	0.969564	336	-0.25497	0.97796	0.97812	0.999005	1803	-0.25497
Hagh	0.1837	0.18259	0.969564	337	-0.28743	0.74336	0.74433	0.996775	1356	-0.28743
Epx	0.18386	0.18381	0.969564	338	-0.2939	0.81614	0.81623	0.996775	1500	-0.2939
Rock1	0.18428	0.18314	0.969564	339	-0.22062	0.49186	0.49097	0.996775	875	-0.22062
Pggt1b	0.18446	0.19085	0.969564	340	0.077593	0.86407	0.8636	0.996775	1584	0.077593
Ptpn6	0.18513	0.18446	0.969564	341	-0.34424	0.95074	0.95066	0.996775	1758	-0.34424
Erbb4	0.18523	0.18729	0.969564	342	-0.16906	0.86861	0.86908	0.996775	1594	-0.16906
Ptpn18	0.18544	0.18431	0.969564	343	-0.18593	0.92933	0.92948	0.996775	1714	-0.18593
Chek2	0.18713	0.18624	0.969564	344	-0.34483	0.95045	0.95036	0.996775	1757	-0.34483
Ppif	0.18833	0.18743	0.969564	345	-0.001839	0.042704	0.042157	0.957246	74	-0.001839
Gcdh	0.18872	0.18788	0.969564	346	-0.25462	0.81162	0.81041	0.996775	1496	-0.25462
Mmp21	0.18949	0.18834	0.969564	347	0.3472	0.053798	0.053928	0.957246	94	0.3472
Hadha	0.18978	0.19149	0.969564	348	-0.10493	0.95207	0.95291	0.996775	1760	-0.10493
Psma2	0.18992	0.18904	0.969564	349	-0.4097	0.9852	0.98512	0.999005	1820	-0.4097
Pip5k1a	0.19006	0.18895	0.969564	350	-0.31105	0.4086	0.40652	0.996775	734	-0.31105
Hs3st1	0.19032	0.1894	0.969564	351	-0.26085	0.83488	0.8336	0.996775	1532	-0.26085
Stmn4	0.19139	0.19128	0.969564	352	-0.26181	0.80861	0.80904	0.996775	1493	-0.26181
Ak3	0.19151	0.19048	0.969564	353	-0.056037	0.12325	0.12311	0.977688	224	-0.056037
Styk1	0.19295	0.19174	0.969564	354	-0.27037	0.42345	0.42179	0.996775	759	-0.27037
Clk1	0.1936	0.19353	0.969564	355	-0.28107	0.8064	0.80699	0.996775	1489	-0.28107
Bglap	0.19382	0.19373	0.969564	356	-0.28156	0.80618	0.80676	0.996775	1488	-0.28156
Pink1	0.19404	0.19393	0.969564	357	-0.28177	0.80596	0.80661	0.996775	1487	-0.28177
Prkd2	0.1941	0.19288	0.969564	358	-0.0011925	0.5959	0.59551	0.996775	1059	-0.0011925
Pccb	0.1943	0.19326	0.969564	359	-0.24708	0.79693	0.79548	0.996775	1464	-0.24708
Dusp23	0.1947	0.19363	0.969564	360	-0.11348	0.31243	0.31088	0.996775	570	-0.11348
Stk32a	0.19471	0.1945	0.969564	361	-0.27952	0.80529	0.80602	0.996775	1483	-0.27952
Gabra1	0.19509	0.19406	0.969564	362	-0.25068	0.8347	0.83345	0.996775	1529	-0.25068
Inpp4b	0.19515	0.19497	0.969564	363	-0.28047	0.80485	0.80559	0.996775	1482	-0.28047
Fcer1a	0.19549	0.19443	0.969564	364	-0.24641	0.80989	0.80867	0.996775	1495	-0.24641
Oprk1	0.19559	0.19538	0.969564	365	-0.28031	0.80441	0.80515	0.996775	1481	-0.28031
Dusp8	0.19628	0.19519	0.969564	366	-0.28617	0.9546	0.95466	0.996775	1765	-0.28617
C8g	0.19692	0.19674	0.969564	367	-0.2776	0.80308	0.80376	0.996775	1479	-0.2776
Gria3	0.19697	0.19562	0.969564	368	-0.21579	0.98386	0.98427	0.999005	1815	-0.21579
Gla	0.19926	0.19781	0.969564	369	-0.15563	0.51559	0.51455	0.996775	922	-0.15563
Ndufb3	0.19958	0.19933	0.969564	370	-0.27349	0.80042	0.80123	0.996775	1472	-0.27349
Glra3	0.19985	0.19878	0.969564	371	-0.27719	0.87973	0.87901	0.996775	1614	-0.27719
Cps1	0.20002	0.19984	0.969564	372	-0.2744	0.79998	0.80084	0.996775	1469	-0.2744
Ak8	0.20179	0.20164	0.969564	373	-0.26594	0.79821	0.79907	0.996775	1466	-0.26594
Anxa3	0.20262	0.20137	0.969564	374	-0.15579	0.61479	0.61304	0.996775	1094	-0.15579
Dctd	0.20269	0.20117	0.969564	375	0.024196	0.79659	0.79667	0.996775	1462	0.024196
Magi3	0.20302	0.20181	0.969564	376	-0.4143	0.98792	0.98795	0.999005	1826	-0.4143
Cdk2	0.20312	0.20304	0.969564	377	-0.27195	0.79688	0.79774	0.996775	1463	-0.27195
Odc1	0.20401	0.20391	0.969564	378	-0.27058	0.79599	0.79687	0.996775	1459	-0.27058
Grik3	0.20405	0.20508	0.969564	379	-0.27691	0.87673	0.87709	0.996775	1609	-0.27691
Ppp1r15a	0.20534	0.20523	0.969564	380	-0.26713	0.79466	0.79546	0.996775	1456	-0.26713
Mast1	0.20586	0.21018	0.969564	381	-0.018376	0.14614	0.14531	0.977688	266	-0.018376
Adora2a	0.20618	0.20494	0.969564	382	-0.068291	0.18713	0.18624	0.994253	342	-0.068291
Mtrr	0.20644	0.20633	0.969564	383	-0.26561	0.79356	0.7943	0.996775	1454	-0.26561
Ppp6c	0.20657	0.20539	0.969564	384	-0.1714	0.59051	0.58887	0.996775	1046	-0.1714
Cinp	0.20666	0.20658	0.969564	385	-0.23963	0.79334	0.7941	0.996775	1453	-0.23963
F2	0.20725	0.20559	0.969564	386	-0.38713	0.75027	0.75122	0.996775	1371	-0.38713
Abat	0.20733	0.20725	0.969564	387	-0.25913	0.79267	0.79343	0.996775	1449	-0.25913
Fgfr2	0.20782	0.20614	0.969564	388	-0.030488	0.8034	0.80327	0.996775	1480	-0.030488
Mttp	0.20843	0.20824	0.969564	389	-0.24997	0.79157	0.79236	0.996775	1446	-0.24997
Car5a	0.20854	0.20729	0.969564	390	-0.15843	0.55077	0.54971	0.996775	979	-0.15843
Ephb3	0.20932	0.2091	0.969564	391	-0.26215	0.79068	0.79152	0.996775	1445	-0.26215
F11	0.20998	0.20983	0.969564	392	-0.26496	0.79002	0.79083	0.996775	1444	-0.26496
Rps6kl1	0.21074	0.21158	0.969564	393	-0.0099687	0.29263	0.29457	0.996775	533	-0.0099687
Msra	0.21123	0.20955	0.969564	394	0.15063	0.28532	0.28326	0.996775	521	0.15063
Gapdhs	0.2113	0.21006	0.969564	395	-0.29509	0.92299	0.9227	0.996775	1697	-0.29509
Crp	0.2118	0.21013	0.969564	396	-0.41811	0.68158	0.68272	0.996775	1226	-0.41811
Chrnb4	0.2122	0.21195	0.969564	397	-0.26353	0.7878	0.7888	0.996775	1439	-0.26353
Arsa	0.21236	0.21062	0.969564	398	-0.1313	0.49818	0.49729	0.996775	884	-0.1313
Trpv1	0.21353	0.21329	0.969564	399	-0.25919	0.78647	0.78737	0.996775	1437	-0.25919
Hibadh	0.21518	0.21603	0.969564	400	-0.17884	0.59496	0.59601	0.996775	1057	-0.17884
Tuba8	0.21601	0.21492	0.969564	401	-0.31814	0.94622	0.94617	0.996775	1749	-0.31814
Htr4	0.2164	0.21627	0.969564	402	-0.25511	0.7836	0.7846	0.996775	1433	-0.25511
Phospho2	0.21666	0.21758	0.969564	403	-0.34173	0.99806	0.99813	0.99975	1845	-0.34173
Pdk1	0.21801	0.21619	0.969564	404	-0.25319	0.53059	0.52966	0.996775	945	-0.25319
Phkb	0.21858	0.21668	0.969564	405	-0.20344	0.90257	0.90257	0.996775	1651	-0.20344
Akap10	0.2197	0.21786	0.969564	406	0.075812	0.55888	0.55802	0.996775	992	0.075812
Itpk1	0.22071	0.2195	0.969564	407	-0.22426	0.79633	0.79494	0.996775	1461	-0.22426
Aprt	0.22083	0.21891	0.969564	408	-0.0066225	0.3576	0.35578	0.996775	657	-0.0066225
Cyp2c65	0.22266	0.22134	0.969564	409	-0.27278	0.89574	0.89523	0.996775	1641	-0.27278
Nr3c2	0.22422	0.22294	0.969564	410	-0.17971	0.65178	0.64997	0.996775	1159	-0.17971
Gabbr2	0.22437	0.22411	0.969564	411	-0.24408	0.77563	0.77645	0.996775	1422	-0.24408
Casp7	0.22588	0.22391	0.969564	412	-0.049155	0.38393	0.38198	0.996775	694	-0.049155
Sec14l3	0.22592	0.22578	0.969564	413	-0.24336	0.77408	0.77489	0.996775	1420	-0.24336
Tpsb2	0.22615	0.22601	0.969564	414	-0.24289	0.77385	0.77466	0.996775	1419	-0.24289
Thnsl1	0.22734	0.22598	0.969564	415	-0.21075	0.75507	0.75372	0.996775	1381	-0.21075
Prlr	0.22812	0.2267	0.969564	416	-0.09173	0.30875	0.3074	0.996775	564	-0.09173
Inpp5f	0.22812	0.22607	0.969564	417	-0.034735	0.015527	0.015738	0.941712	29	-0.034735
Camp	0.22836	0.22842	0.969564	418	-0.23955	0.77164	0.77246	0.996775	1417	-0.23955
Gykl1	0.22985	0.23079	0.969564	419	-0.14936	0.76063	0.76058	0.996775	1392	-0.14936
Ctdp1	0.23035	0.23028	0.969564	420	-0.24111	0.76965	0.77042	0.996775	1413	-0.24111
Eef2k	0.23091	0.22894	0.969564	421	0.031283	0.35015	0.34794	0.996775	639	0.031283
Chm	0.23122	0.23007	0.969564	422	-0.2865	0.92225	0.92182	0.996775	1695	-0.2865
Fam3c	0.23124	0.23133	0.969564	423	-0.23398	0.76876	0.76959	0.996775	1411	-0.23398
Ugp2	0.23146	0.22949	0.969564	424	-0.44692	0.99765	0.99762	0.99975	1844	-0.44692
Pak6	0.232	0.23077	0.969564	425	0.073439	0.0072924	0.0070534	0.935644	13	0.073439
Mrpl50	0.23234	0.23235	0.969564	426	-0.23905	0.76766	0.7685	0.996775	1408	-0.23905
Erbb2	0.23257	0.23263	0.969564	427	-0.2361	0.76743	0.76827	0.996775	1407	-0.2361
Lta4h	0.23275	0.2338	0.969564	428	-0.25995	0.012779	0.012266	0.935644	24	-0.25995
Camk4	0.23309	0.23539	0.969564	429	-0.20485	0.3544	0.35435	0.996775	653	-0.20485
Ptpre	0.23355	0.23226	0.969564	430	-0.1814	0.73813	0.73643	0.996775	1343	-0.1814
Cpd	0.23369	0.23169	0.969564	431	-0.0051983	0.26117	0.25959	0.996775	482	-0.0051983
Kif3b	0.23433	0.23313	0.969564	432	-0.25423	0.90794	0.90744	0.996775	1664	-0.25423
Gpx8	0.23456	0.23461	0.969564	433	-0.23263	0.76544	0.76615	0.996775	1402	-0.23263
Rcvrn	0.23478	0.23478	0.969564	434	-0.23639	0.76522	0.76586	0.996775	1401	-0.23639
Sync	0.23589	0.23583	0.969564	435	-0.19789	0.76411	0.76468	0.996775	1400	-0.19789
Arf6	0.23591	0.23392	0.969564	436	0.21388	0.12126	0.12057	0.977688	221	0.21388
Pdgfra	0.23626	0.23526	0.969564	437	-0.12935	0.48406	0.4817	0.996775	860	-0.12935
Pkn1	0.23647	0.23454	0.969564	438	-0.27556	0.98971	0.98992	0.999005	1828	-0.27556
Pip5k1b	0.23665	0.23564	0.969564	439	-0.078025	0.27673	0.27557	0.996775	505	-0.078025
P2ry2	0.23897	0.23808	0.969564	440	-0.144	0.54302	0.54188	0.996775	967	-0.144
Brsk1	0.23899	0.23901	0.969564	441	-0.23354	0.76101	0.76166	0.996775	1393	-0.23354
Brdt	0.23924	0.23744	0.969564	442	-0.25612	0.98113	0.98157	0.999005	1809	-0.25612
Tpte	0.23935	0.23842	0.969564	443	-0.24837	0.86906	0.86812	0.996775	1595	-0.24837
Aurkaip1	0.23974	0.23881	0.969564	444	-0.19063	0.72133	0.71994	0.996775	1306	-0.19063
Slc19a3	0.24013	0.23923	0.969564	445	-0.3575	0.97616	0.9762	0.999005	1801	-0.3575
Atp5a1	0.24023	0.24219	0.969564	446	0.088386	0.12447	0.12315	0.977688	226	0.088386
Art1	0.24142	0.24149	0.969564	447	-0.22462	0.75858	0.75921	0.996775	1388	-0.22462
Sh3kbp1	0.24143	0.24269	0.969564	448	-0.098208	0.25785	0.25913	0.996775	474	-0.098208
Enpep	0.24287	0.24416	0.969564	449	0.11177	0.13988	0.13889	0.977688	251	0.11177
Pstpip2	0.24321	0.24223	0.969564	450	-0.087978	0.3274	0.32614	0.996775	597	-0.087978
Cp	0.24476	0.24304	0.969564	451	0.025327	0.077915	0.077887	0.977688	143	0.025327
Matk	0.24514	0.24418	0.969564	452	-0.11975	0.4498	0.44773	0.996775	801	-0.11975
Fastk	0.24531	0.2437	0.969564	453	0.05489	0.077286	0.077201	0.977688	142	0.05489
Mbl2	0.24541	0.24555	0.969564	454	-0.21257	0.75459	0.75525	0.996775	1380	-0.21257
Retsat	0.24641	0.24488	0.969564	455	-0.16051	0.68956	0.69022	0.996775	1244	-0.16051
Alox5	0.24667	0.24575	0.969564	456	-0.047927	0.17912	0.17837	0.994253	330	-0.047927
Idh3g	0.24696	0.24708	0.969564	457	-0.22268	0.75304	0.75362	0.996775	1375	-0.22268
Fggy	0.24717	0.24832	0.969564	458	-0.25786	0.5813	0.58252	0.996775	1026	-0.25786
Nek7	0.24744	0.24656	0.969564	459	-0.083507	0.33644	0.33502	0.996775	612	-0.083507
Scyl3	0.24783	0.24689	0.969564	460	-0.14759	0.60483	0.60318	0.996775	1071	-0.14759
Cxcr1	0.24789	0.24901	0.969564	461	-0.17795	0.7416	0.74148	0.996775	1350	-0.17795
Pla2g7	0.24936	0.24835	0.969564	462	-0.1976	0.75638	0.75495	0.996775	1383	-0.1976
Twistnb	0.25166	0.25073	0.969564	463	-0.30828	0.95123	0.95119	0.996775	1759	-0.30828
Pik3r4	0.25293	0.25298	0.969564	464	-0.20923	0.74707	0.74779	0.996775	1369	-0.20923
Decr1	0.25338	0.25342	0.969564	465	-0.21933	0.74662	0.74728	0.996775	1366	-0.21933
Elane	0.25382	0.25382	0.969564	466	-0.21787	0.74618	0.7469	0.996775	1364	-0.21787
Cyp3a16	0.25409	0.2525	0.969564	467	-0.25319	0.91558	0.91572	0.996775	1677	-0.25319
Cdkl2	0.25472	0.25364	0.969564	468	-0.29845	0.9432	0.94309	0.996775	1744	-0.29845
Fpr1	0.25518	0.25366	0.969564	469	-0.1344	0.7311	0.73233	0.996775	1325	-0.1344
Mr1	0.25537	0.25535	0.969564	470	-0.20761	0.74463	0.7453	0.996775	1361	-0.20761
Aatk	0.25696	0.25811	0.969564	471	0.021924	0.49603	0.49589	0.996775	881	0.021924
Ptger1	0.25736	0.25738	0.969564	472	-0.21488	0.74264	0.74344	0.996775	1354	-0.21488
Gsta1	0.2574	0.25636	0.969564	473	-0.20949	0.79272	0.79124	0.996775	1450	-0.20949
Lhpp	0.25758	0.25763	0.969564	474	-0.21436	0.74242	0.7432	0.996775	1352	-0.21436
Arl1	0.25785	0.25913	0.969564	475	0.094686	0.72685	0.72641	0.996775	1314	0.094686
Myl6b	0.25913	0.25926	0.969564	476	-0.20779	0.74087	0.7416	0.996775	1347	-0.20779
Csk	0.2593	0.25849	0.969564	477	-0.07073	0.28387	0.28258	0.996775	519	-0.07073
Adrb2	0.25935	0.25944	0.969564	478	-0.18493	0.74065	0.74136	0.996775	1346	-0.18493
Madd	0.26008	0.25851	0.969564	479	-0.11252	0.68681	0.68758	0.996775	1236	-0.11252
Lyz1	0.26159	0.26071	0.969564	480	-0.31144	0.95802	0.95823	0.996775	1771	-0.31144
Cd55	0.26171	0.26008	0.969564	481	-0.39435	0.85252	0.85226	0.996775	1564	-0.39435
Eea1	0.2629	0.26301	0.969564	482	-0.20735	0.7371	0.73771	0.996775	1339	-0.20735
Mmachc	0.26312	0.26328	0.969564	483	-0.20982	0.73688	0.73745	0.996775	1338	-0.20982
Cdc14b	0.26349	0.26258	0.969564	484	-0.11181	0.45635	0.45434	0.996775	812	-0.11181
Akr1a1	0.26387	0.26295	0.969564	485	-0.27731	0.92567	0.9253	0.996775	1703	-0.27731
Akr1b3	0.26392	0.26487	0.969564	486	-0.2764	0.84958	0.84968	0.996775	1562	-0.2764
Dlat	0.2642	0.26573	0.969564	487	0.07122	0.59676	0.59778	0.996775	1061	0.07122
Akap12	0.26425	0.26318	0.969564	488	-0.2527	0.90524	0.90467	0.996775	1658	-0.2527
Fntb	0.26463	0.26357	0.969564	489	-0.09524	0.38771	0.38537	0.996775	700	-0.09524
Gabrr1	0.26467	0.26485	0.969564	490	-0.20901	0.73533	0.73595	0.996775	1333	-0.20901
Mtmr2	0.26496	0.26331	0.969564	491	-0.28557	0.80984	0.80981	0.996775	1494	-0.28557
Lipt1	0.26501	0.26391	0.969564	492	-0.050806	0.21287	0.21166	0.996775	389	-0.050806
Cdk16	0.26577	0.26607	0.969564	493	-0.20766	0.73423	0.73472	0.996775	1332	-0.20766
Epor	0.26604	0.26451	0.969564	494	-0.31054	0.52938	0.52838	0.996775	942	-0.31054
Lsm2	0.26688	0.26705	0.969564	495	-0.20629	0.73312	0.73363	0.996775	1330	-0.20629
Ctsf	0.2669	0.26582	0.969564	496	-0.18407	0.72621	0.72475	0.996775	1313	-0.18407
Sult1b1	0.26737	0.26823	0.969564	497	-0.13624	0.93772	0.93761	0.996775	1730	-0.13624
Pskh1	0.26981	0.27122	0.969564	498	-0.22661	0.79199	0.79227	0.996775	1448	-0.22661
Csf2rb2	0.2702	0.27032	0.969564	499	-0.2022	0.7298	0.7304	0.996775	1322	-0.2022
Dpp6	0.27082	0.27148	0.969564	500	-0.19849	0.81833	0.81839	0.996775	1502	-0.19849
Adrbk1	0.27197	0.27214	0.969564	501	-0.20244	0.72803	0.72868	0.996775	1318	-0.20244
Ptpn13	0.27254	0.27307	0.969564	502	0.018665	0.52904	0.52871	0.996775	941	0.018665
Riok2	0.27334	0.27227	0.969564	503	-0.177	0.73654	0.73492	0.996775	1336	-0.177
Csnk2a2	0.27358	0.27187	0.969564	504	0.13159	0.15435	0.15369	0.984909	288	0.13159
Ndufa8	0.27371	0.2726	0.969564	505	-0.17153	0.70521	0.70422	0.996775	1274	-0.17153
Skp2	0.27447	0.27335	0.969564	506	-0.21528	0.84584	0.84457	0.996775	1553	-0.21528
Gfm1	0.27539	0.27708	0.969564	507	-0.11721	0.82881	0.82842	0.996775	1518	-0.11721
2810408M09Rik	0.27572	0.27385	0.969564	508	-0.38984	0.92145	0.92138	0.996775	1693	-0.38984
Hrh1	0.27597	0.27478	0.969564	509	-0.25242	0.89503	0.89447	0.996775	1640	-0.25242
Dcps	0.27823	0.27709	0.969564	510	-0.29161	0.94714	0.947	0.996775	1750	-0.29161
Maob	0.28083	0.28076	0.969564	511	-0.18558	0.71917	0.71967	0.996775	1303	-0.18558
Car10	0.28107	0.27903	0.969564	512	-0.39532	0.98251	0.98293	0.999005	1813	-0.39532
Neu1	0.2816	0.27961	0.969564	513	-0.20189	0.41559	0.41374	0.996775	749	-0.20189
Slc25a12	0.28216	0.28209	0.969564	514	-0.19237	0.71784	0.71843	0.996775	1301	-0.19237
Ttbk1	0.28237	0.28106	0.969564	515	0.0038001	0.10113	0.10116	0.977688	187	0.0038001
Csf2rb	0.2826	0.28248	0.969564	516	-0.18979	0.7174	0.718	0.996775	1300	-0.18979
Mylk4	0.28266	0.2807	0.969564	517	-0.08286	0.67722	0.67823	0.996775	1217	-0.08286
Oplah	0.28312	0.28187	0.969564	518	0.00020626	0.107	0.10696	0.977688	195	0.00020626
Gabra6	0.28326	0.28306	0.969564	519	-0.18963	0.71674	0.71733	0.996775	1297	-0.18963
Pde3a	0.28387	0.28258	0.969564	520	-0.087948	0.39462	0.39254	0.996775	712	-0.087948
Scn2a1	0.28536	0.28419	0.969564	521	-0.26687	0.92615	0.92575	0.996775	1705	-0.26687
Htr2b	0.28548	0.28532	0.969564	522	-0.16921	0.71452	0.71509	0.996775	1293	-0.16921
Myo1d	0.28574	0.28447	0.969564	523	-0.056903	0.27447	0.27335	0.996775	501	-0.056903
Ppp1r16b	0.28611	0.2848	0.969564	524	-0.24981	0.90496	0.90435	0.996775	1657	-0.24981
Akap3	0.28638	0.28425	0.969564	525	-0.22823	0.92922	0.92937	0.996775	1713	-0.22823
Ptprj	0.28691	0.28476	0.969564	526	-0.2157	0.28797	0.2858	0.996775	525	-0.2157
Adck5	0.28761	0.28621	0.969564	527	-0.21402	0.83952	0.83845	0.996775	1542	-0.21402
Mapkapk5	0.28798	0.28658	0.969564	528	-0.17791	0.75682	0.7554	0.996775	1385	-0.17791
Vrk2	0.28989	0.29185	0.969564	529	-0.19589	0.98626	0.98664	0.999005	1824	-0.19589
Rab8b	0.29009	0.288	0.969564	530	0.06297	0.66839	0.66916	0.996775	1194	0.06297
Ogfod1	0.29013	0.29001	0.969564	531	-0.18135	0.70987	0.71025	0.996775	1284	-0.18135
Il2rb	0.29097	0.28955	0.969564	532	-0.30213	0.96008	0.96007	0.996775	1776	-0.30213
Cyp3a41a	0.29123	0.29111	0.969564	533	-0.18279	0.70877	0.70908	0.996775	1282	-0.18279
Camk1g	0.29134	0.28995	0.969564	534	-0.12396	0.56607	0.5652	0.996775	1005	-0.12396
Car13	0.29145	0.29136	0.969564	535	-0.1853	0.70855	0.70884	0.996775	1281	-0.1853
Prx	0.29263	0.29457	0.969564	536	-0.14165	0.35913	0.36146	0.996775	660	-0.14165
Gdi1	0.29378	0.29163	0.969564	537	-0.12022	0.82893	0.82813	0.996775	1519	-0.12022
Btk	0.29431	0.29213	0.969564	538	-0.3528	0.95659	0.95694	0.996775	1770	-0.3528
Pfn1	0.29469	0.29337	0.969564	539	-0.11613	0.53581	0.5341	0.996775	954	-0.11613
Pfkp	0.29543	0.29411	0.969564	540	-0.0090036	0.14303	0.1426	0.977688	257	-0.0090036
Ndufb6	0.29544	0.29568	0.969564	541	-0.17689	0.70456	0.70521	0.996775	1272	-0.17689
Tspo	0.29692	0.29526	0.969564	542	-0.097668	0.46739	0.46545	0.996775	831	-0.097668
Plod1	0.29694	0.29473	0.969564	543	-0.36546	0.3973	0.39529	0.996775	715	-0.36546
Aspa	0.29799	0.29583	0.969564	544	-0.11613	0.81955	0.81902	0.996775	1506	-0.11613
Jak3	0.29807	0.3	0.969564	545	-0.26374	0.836	0.83611	0.996775	1536	-0.26374
Cbr1	0.29877	0.2972	0.969564	546	-0.15394	0.68317	0.68162	0.996775	1231	-0.15394
Dyrk1b	0.29952	0.298	0.969564	547	-0.20483	0.83667	0.83552	0.996775	1540	-0.20483
Mapk15	0.29965	0.29984	0.969564	548	-0.17645	0.70035	0.70101	0.996775	1265	-0.17645
Nadsyn1	0.30031	0.30042	0.969564	549	-0.17422	0.69969	0.70031	0.996775	1264	-0.17422
Prkag3	0.30061	0.29853	0.969564	550	-0.19579	0.77692	0.77725	0.996775	1425	-0.19579
Trdmt1	0.30125	0.30104	0.969564	551	-0.45945	0.76626	0.76659	0.996775	1405	-0.45945
Prl5a1	0.30137	0.29976	0.969564	552	-0.13435	0.66112	0.65918	0.996775	1178	-0.13435
Cdc42se2	0.30164	0.30186	0.969564	553	-0.17415	0.69836	0.69902	0.996775	1261	-0.17415
Prkx	0.30165	0.29956	0.969564	554	-0.21023	0.32031	0.31769	0.996775	583	-0.21023
Acaca	0.30174	0.3001	0.969564	555	-0.042244	0.2436	0.24266	0.996775	444	-0.042244
Ppef1	0.3023	0.30244	0.969564	556	-0.17069	0.6977	0.69833	0.996775	1258	-0.17069
Gpx7	0.30285	0.30131	0.969564	557	-0.26784	0.93692	0.93667	0.996775	1728	-0.26784
Pdp1	0.30322	0.30122	0.969564	558	-0.26953	0.17263	0.17158	0.994253	317	-0.26953
Hs3st3a1	0.30433	0.30285	0.969564	559	-0.16405	0.72505	0.72363	0.996775	1312	-0.16405
Cyb5r1	0.30479	0.3026	0.969564	560	-0.1876	0.94598	0.94642	0.996775	1748	-0.1876
Fads2	0.30484	0.30694	0.969564	561	-0.24379	0.9032	0.90437	0.996775	1652	-0.24379
Egfr	0.30531	0.30311	0.969564	562	0.11107	0.64027	0.64015	0.996775	1136	0.11107
F7	0.3054	0.30523	0.969564	563	-0.38606	0.91704	0.91682	0.996775	1681	-0.38606
Ptprr	0.30562	0.30555	0.969564	564	-0.16564	0.69438	0.69501	0.996775	1254	-0.16564
Ramp2	0.30673	0.30662	0.969564	565	-0.17005	0.69327	0.69404	0.996775	1251	-0.17005
Ltk	0.30687	0.30448	0.969564	566	0.22483	0.013224	0.013477	0.935644	25	0.22483
Ppp1r2	0.30753	0.30968	0.969564	567	-0.2565	0.73935	0.7392	0.996775	1344	-0.2565
Melk	0.30872	0.30844	0.969564	568	-0.16676	0.69128	0.69216	0.996775	1249	-0.16676
Mertk	0.30875	0.3074	0.969564	569	-0.13612	0.64098	0.63899	0.996775	1142	-0.13612
Rdh13	0.30895	0.30661	0.969564	570	0.14362	0.16852	0.1674	0.994253	308	0.14362
Ripk3	0.30917	0.30885	0.969564	571	-0.16754	0.69083	0.69177	0.996775	1248	-0.16754
Renbp	0.31005	0.30987	0.969564	572	-0.17113	0.68995	0.69087	0.996775	1245	-0.17113
Lars	0.31022	0.30881	0.969564	573	-0.29314	0.96061	0.96063	0.996775	1779	-0.29314
Glra2	0.31049	0.3103	0.969564	574	-0.16321	0.68951	0.6904	0.996775	1243	-0.16321
Cdkl5	0.31072	0.31052	0.969564	575	-0.16678	0.68928	0.69013	0.996775	1242	-0.16678
Gale	0.31089	0.31317	0.969564	576	-0.32392	0.96036	0.96134	0.996775	1777	-0.32392
Fcer1g	0.31102	0.30857	0.969564	577	-0.23916	0.97456	0.97501	0.999005	1797	-0.23916
Tinf2	0.31132	0.30974	0.969564	578	-0.25651	0.92639	0.92596	0.996775	1706	-0.25651
Camkk1	0.31138	0.31118	0.969564	579	-0.16719	0.68862	0.68942	0.996775	1240	-0.16719
Rbks	0.31169	0.31009	0.969564	580	-0.1586	0.74511	0.74354	0.996775	1362	-0.1586
Amy1	0.31182	0.31163	0.969564	581	-0.15386	0.68818	0.68894	0.996775	1239	-0.15386
Fcgr4	0.31206	0.31051	0.969564	582	-0.1425	0.69795	0.69674	0.996775	1260	-0.1425
Irak3	0.31243	0.31088	0.969564	583	-0.054512	0.30691	0.30552	0.996775	559	-0.054512
Chd1	0.31271	0.31253	0.969564	584	-0.16343	0.68729	0.6881	0.996775	1238	-0.16343
Chrng	0.31316	0.31166	0.969564	585	-0.058639	0.32594	0.32477	0.996775	593	-0.058639
Gba	0.31389	0.31239	0.969564	586	-0.28371	0.95336	0.9534	0.996775	1763	-0.28371
Ptprn	0.31426	0.31284	0.969564	587	-0.25544	0.93019	0.92977	0.996775	1716	-0.25544
Pdk4	0.31623	0.31846	0.969564	588	-0.34267	0.68999	0.69005	0.996775	1246	-0.34267
Mgat1	0.31669	0.31651	0.969564	589	-0.16227	0.68331	0.68419	0.996775	1232	-0.16227
Iyd	0.31682	0.31546	0.969564	590	-0.18185	0.79493	0.7935	0.996775	1458	-0.18185
Chuk	0.31758	0.31731	0.969564	591	-0.1579	0.68242	0.68329	0.996775	1228	-0.1579
Prkdc	0.31771	0.31769	0.969564	592	0.1262	0.42943	0.42903	0.996775	772	0.1262
Spryd3	0.31774	0.31532	0.969564	593	-0.27968	0.46998	0.46906	0.996775	838	-0.27968
Atp6v1c1	0.31868	0.31854	0.969564	594	-0.14326	0.68132	0.68219	0.996775	1225	-0.14326
Ndufb9	0.31876	0.31629	0.969564	595	0.050646	0.033816	0.034104	0.957246	55	0.050646
Cd1d1	0.31975	0.31842	0.969564	596	-0.24297	0.9317	0.93129	0.996775	1719	-0.24297
Agxt	0.31979	0.31718	0.969564	597	0.11181	0.48378	0.48299	0.996775	859	0.11181
Fpgs	0.32046	0.32044	0.969564	598	-0.15983	0.67954	0.68028	0.996775	1221	-0.15983
Akap4	0.32133	0.31864	0.969564	599	-0.16049	0.93464	0.93496	0.996775	1725	-0.16049
Dusp12	0.32134	0.32136	0.969564	600	-0.15779	0.67866	0.67946	0.996775	1220	-0.15779
Oxct1	0.32154	0.32379	0.969564	601	-0.13493	0.97116	0.97187	0.999005	1792	-0.13493
Grik5	0.32201	0.32195	0.969564	602	-0.15661	0.67799	0.67886	0.996775	1219	-0.15661
Pik3r1	0.32286	0.32498	0.969564	603	-0.2504	0.41256	0.415	0.996775	741	-0.2504
Rps6kb2	0.32287	0.32041	0.969564	604	-0.064056	0.54723	0.54658	0.996775	974	-0.064056
Ppm1f	0.32378	0.32378	0.969564	605	-0.15826	0.67622	0.67702	0.996775	1215	-0.15826
Desi1	0.32389	0.32143	0.969564	606	-0.31755	0.92692	0.92697	0.996775	1707	-0.31755
Nme4	0.32419	0.32624	0.969564	607	-0.26716	0.20777	0.208	0.996775	381	-0.26716
Mylk	0.32449	0.32332	0.969564	608	-0.20105	0.83828	0.83709	0.996775	1541	-0.20105
Slc18a2	0.32511	0.32507	0.969564	609	-0.15282	0.67489	0.6758	0.996775	1212	-0.15282
Bcat2	0.32543	0.323	0.969564	610	-0.069121	0.77984	0.78012	0.996775	1429	-0.069121
Cdk6	0.32558	0.32439	0.969564	611	-0.12797	0.63405	0.63231	0.996775	1125	-0.12797
Mapkap1	0.32594	0.32477	0.969564	612	-0.062256	0.35364	0.35197	0.996775	650	-0.062256
Chrna6	0.32682	0.32876	0.969564	613	-0.2121	0.40179	0.4041	0.996775	724	-0.2121
Ppp1r3a	0.32688	0.32679	0.969564	614	-0.1535	0.67312	0.6741	0.996775	1207	-0.1535
Cd209e	0.32703	0.3258	0.969564	615	-0.0315	0.27899	0.27786	0.996775	509	-0.0315
Rnase4	0.32747	0.32504	0.969564	616	0.24214	0.11332	0.11296	0.977688	211	0.24214
Dpep1	0.32776	0.32779	0.969564	617	-0.1547	0.67224	0.67333	0.996775	1206	-0.1547
Pon1	0.32865	0.32861	0.969564	618	-0.15371	0.67135	0.67247	0.996775	1205	-0.15371
Ppp2r2d	0.32887	0.32884	0.969564	619	-0.14741	0.67113	0.67225	0.996775	1203	-0.14741
Nuak2	0.32909	0.32901	0.969564	620	-0.14965	0.67091	0.67204	0.996775	1200	-0.14965
Pla2g1b	0.33042	0.33037	0.969564	621	-0.15094	0.66958	0.67079	0.996775	1197	-0.15094
Atp6v1b2	0.33064	0.33058	0.969564	622	-0.14623	0.66936	0.67057	0.996775	1196	-0.14623
F10	0.33066	0.32925	0.969564	623	0.0047003	0.14139	0.14091	0.977688	253	0.0047003
Atp5c1	0.33142	0.33352	0.969564	624	-0.15719	0.85745	0.85784	0.996775	1570	-0.15719
Dapk1	0.33205	0.3296	0.969564	625	-0.30338	0.37426	0.37273	0.996775	682	-0.30338
Slc7a2	0.33207	0.3342	0.969564	626	-0.097958	0.92143	0.92208	0.996775	1692	-0.097958
Flt3	0.33263	0.33255	0.969564	627	-0.14169	0.66737	0.66865	0.996775	1192	-0.14169
Pkn2	0.33283	0.33136	0.969564	628	-0.13522	0.65957	0.65763	0.996775	1173	-0.13522
Sbf1	0.33338	0.33543	0.969564	629	-0.27752	0.16298	0.16242	0.991776	302	-0.27752
Dyrk2	0.33352	0.33349	0.969564	630	-0.13642	0.66648	0.66778	0.996775	1190	-0.13642
Csf1r	0.33357	0.33119	0.969564	631	-0.086508	0.83056	0.8296	0.996775	1521	-0.086508
Myh14	0.33407	0.33161	0.969564	632	-0.29725	0.84402	0.84358	0.996775	1551	-0.29725
Pygm	0.3344	0.33447	0.969564	633	-0.14353	0.6656	0.66677	0.996775	1189	-0.14353
Prg2	0.335	0.33354	0.969564	634	-0.14029	0.69649	0.69516	0.996775	1255	-0.14029
Blk	0.33509	0.33261	0.969564	635	-0.044489	0.68497	0.68587	0.996775	1235	-0.044489
Eef2	0.33559	0.33307	0.969564	636	0.090061	0.48421	0.48335	0.996775	861	0.090061
Ppig	0.33573	0.33584	0.969564	637	-0.13175	0.66427	0.66543	0.996775	1186	-0.13175
Yars	0.33608	0.33462	0.969564	638	-0.15986	0.7566	0.75519	0.996775	1384	-0.15986
Gch1	0.33662	0.33683	0.969564	639	-0.14583	0.66338	0.66461	0.996775	1184	-0.14583
Ppm1a	0.3368	0.33539	0.969564	640	-0.0093116	0.17792	0.17714	0.994253	327	-0.0093116
En2	0.33729	0.33949	0.971408	641	-0.042444	0.33664	0.33883	0.996775	614	-0.042444
C1ra	0.33789	0.33636	0.969564	642	-0.21915	0.88862	0.88767	0.996775	1628	-0.21915
Ppef2	0.33905	0.33935	0.971408	643	-0.1383	0.66095	0.66208	0.996775	1176	-0.1383
Lsm6	0.33913	0.3367	0.969564	644	0.0025245	0.099762	0.099495	0.977688	185	0.0025245
Adrbk2	0.33927	0.33957	0.971408	645	-0.13988	0.66073	0.66184	0.996775	1175	-0.13988
Ide	0.33969	0.33813	0.971408	646	-0.083988	0.47896	0.47655	0.996775	850	-0.083988
Brd3	0.34328	0.34189	0.972717	647	-0.27867	0.95973	0.95973	0.996775	1774	-0.27867
Try5	0.34365	0.34127	0.972717	648	-0.046393	0.87433	0.87373	0.996775	1604	-0.046393
Kit	0.34465	0.34227	0.972717	649	-0.22438	0.40438	0.4021	0.996775	728	-0.22438
Slc12a5	0.34471	0.34336	0.972717	650	-0.01318	0.21953	0.2183	0.996775	401	-0.01318
Lgals2	0.34506	0.34768	0.972717	651	-0.086679	0.33468	0.33682	0.996775	609	-0.086679
Serp1	0.34566	0.34329	0.972717	652	-0.2244	0.84111	0.84053	0.996775	1545	-0.2244
Elovl4	0.34579	0.34437	0.972717	653	-0.072847	0.45308	0.45113	0.996775	806	-0.072847
Epha3	0.34658	0.34704	0.972717	654	-0.13581	0.65342	0.65486	0.996775	1164	-0.13581
Cda	0.34828	0.35079	0.972717	655	0.078171	0.65433	0.65484	0.996775	1165	0.078171
Ptprg	0.34892	0.35148	0.972717	656	-0.24736	0.62127	0.62244	0.996775	1104	-0.24736
Pik3cd	0.34901	0.34764	0.972717	657	-0.058033	0.39117	0.38889	0.996775	706	-0.058033
Cd3e	0.34901	0.34937	0.972717	658	-0.12907	0.65099	0.65261	0.996775	1156	-0.12907
Mgst1	0.34915	0.34691	0.972717	659	-0.034657	0.77471	0.77514	0.996775	1421	-0.034657
F9	0.34937	0.34793	0.972717	660	-0.018293	0.2409	0.2399	0.996775	440	-0.018293
Pcyt1b	0.3502	0.35262	0.972717	661	-0.044058	0.92517	0.9256	0.996775	1702	-0.044058
Tnk1	0.35115	0.3494	0.972717	662	-0.22683	0.90915	0.90874	0.996775	1669	-0.22683
Prkaa1	0.353	0.35348	0.972717	663	-0.11467	0.647	0.64858	0.996775	1152	-0.11467
Shpk	0.3534	0.35567	0.972717	664	-0.094377	0.73217	0.73184	0.996775	1329	-0.094377
Irak4	0.35364	0.35197	0.972717	665	-0.079811	0.4923	0.49016	0.996775	876	-0.079811
Nr1i3	0.35499	0.35538	0.972717	666	-0.12385	0.64501	0.64663	0.996775	1149	-0.12385
Ppp1r14c	0.35578	0.35411	0.972717	667	0.069015	0.050055	0.049797	0.957246	88	0.069015
Myo3a	0.35611	0.35427	0.972717	668	-0.11933	0.52211	0.52127	0.996775	931	-0.11933
Got1	0.35722	0.35962	0.972717	669	-0.28959	0.86589	0.86644	0.996775	1591	-0.28959
Pcyt1a	0.35831	0.35859	0.972717	670	-0.12612	0.64169	0.64318	0.996775	1143	-0.12612
Nmral1	0.35858	0.35681	0.972717	671	0.23841	0.227	0.22503	0.996775	414	0.23841
Phkg1	0.35862	0.35676	0.972717	672	-0.14765	0.74421	0.74266	0.996775	1360	-0.14765
Tnfsf13b	0.3592	0.35946	0.972717	673	-0.12113	0.6408	0.64228	0.996775	1140	-0.12113
Prkca	0.35964	0.35987	0.972717	674	-0.12458	0.64036	0.64184	0.996775	1138	-0.12458
Pik3c2g	0.36031	0.36052	0.972717	675	-0.12222	0.63969	0.64123	0.996775	1135	-0.12222
Dut	0.36056	0.3588	0.972717	676	-0.13875	0.92254	0.92259	0.996775	1696	-0.13875
Stk31	0.36061	0.36062	0.972717	677	0.064202	0.56316	0.56268	0.996775	1000	0.064202
B4galt3	0.36074	0.35878	0.972717	678	-0.02652	0.28124	0.28001	0.996775	514	-0.02652
Car8	0.36105	0.35926	0.972717	679	-0.040186	0.51395	0.51297	0.996775	915	-0.040186
Ndufa4l2	0.36181	0.35989	0.972717	680	-0.024427	0.30174	0.3001	0.996775	546	-0.024427
Ptpn5	0.36204	0.36025	0.972717	681	-0.33604	0.99443	0.99451	0.99975	1838	-0.33604
Adh1	0.36351	0.36174	0.972717	682	-0.2942	0.7066	0.70733	0.996775	1276	-0.2942
Slc16a8	0.36356	0.36567	0.972717	683	0.21151	0.18523	0.18538	0.994253	340	0.21151
Gmds	0.3637	0.36499	0.972717	684	-0.058989	0.56047	0.56047	0.996775	995	-0.058989
Fgfr3	0.36428	0.36221	0.972717	685	0.056584	0.068521	0.068881	0.977688	128	0.056584
Glrx	0.36495	0.36507	0.972717	686	-0.12143	0.63505	0.63647	0.996775	1131	-0.12143
Pisd	0.36498	0.36331	0.972717	687	-0.28942	0.48719	0.48644	0.996775	867	-0.28942
Cit	0.36518	0.36531	0.972717	688	-0.12357	0.63482	0.63615	0.996775	1130	-0.12357
Ace	0.3654	0.36558	0.972717	689	-0.12137	0.6346	0.63596	0.996775	1129	-0.12137
Pecr	0.36597	0.36429	0.972717	690	0.11938	0.026658	0.027005	0.957246	44	0.11938
Adora3	0.36604	0.36399	0.972717	691	-0.016264	0.24321	0.24223	0.996775	443	-0.016264
Pycr2	0.36678	0.36669	0.972717	692	0.029761	0.67327	0.67288	0.996775	1208	0.029761
Ddx39b	0.36745	0.36541	0.972717	693	0.068913	0.066383	0.066641	0.977688	125	0.068913
Kcnj3	0.36796	0.37001	0.972717	694	-0.11866	0.74128	0.74116	0.996775	1348	-0.11866
Clcnkb	0.36859	0.3707	0.972717	695	-0.020619	0.76723	0.76737	0.996775	1406	-0.020619
Ing4	0.36983	0.37015	0.972717	696	-0.11629	0.63017	0.6316	0.996775	1117	-0.11629
Serpinb3d	0.37037	0.36876	0.972717	697	-0.061075	0.64628	0.64651	0.996775	1150	-0.061075
Slc25a20	0.37065	0.36974	0.972717	698	-0.18591	0.51012	0.5093	0.996775	909	-0.18591
Leprel1	0.37071	0.37093	0.972717	699	-0.11797	0.62929	0.63062	0.996775	1116	-0.11797
Camk2a	0.37132	0.36932	0.972717	700	-0.13321	0.71285	0.71174	0.996775	1290	-0.13321
Camk2n1	0.37202	0.36997	0.972717	701	-0.067675	0.5475	0.54656	0.996775	975	-0.067675
Mtmr11	0.37237	0.37031	0.972717	702	-0.10042	0.67135	0.66958	0.996775	1204	-0.10042
Stk39	0.37297	0.37517	0.972717	703	0.20882	0.063516	0.062677	0.957246	121	0.20882
Mos	0.37378	0.37221	0.972717	704	0.066621	0.39919	0.39711	0.996775	719	0.066621
Stk11ip	0.37403	0.37438	0.972717	705	-0.11661	0.62597	0.62709	0.996775	1114	-0.11661
Glyat	0.37475	0.37316	0.972717	706	-0.21002	0.88312	0.8825	0.996775	1621	-0.21002
Alas1	0.37514	0.37548	0.972717	707	-0.11334	0.62486	0.62588	0.996775	1113	-0.11334
Fgr	0.37518	0.37292	0.972717	708	-0.040055	0.33897	0.3375	0.996775	615	-0.040055
Ppfia3	0.37536	0.37572	0.972717	709	-0.10991	0.62464	0.62568	0.996775	1112	-0.10991
Ndufb4	0.37546	0.37761	0.972717	710	-0.1475	0.84141	0.8414	0.996775	1547	-0.1475
Pdk3	0.37558	0.37598	0.972717	711	-0.10427	0.62442	0.62546	0.996775	1111	-0.10427
Ppp2r1b	0.37657	0.37439	0.972717	712	0.087221	0.037499	0.037212	0.957246	64	0.087221
Lamtor3	0.3767	0.3761	0.972717	713	-0.07107	0.86607	0.86558	0.996775	1592	-0.07107
Akap1	0.37713	0.37752	0.972717	714	-0.048223	0.62287	0.62373	0.996775	1106	-0.048223
Ppp1r12c	0.37733	0.37962	0.972882	715	-0.13876	0.82904	0.82876	0.996775	1520	-0.13876
Ppp1r1b	0.37814	0.37644	0.972717	716	-0.055662	0.47777	0.47669	0.996775	846	-0.055662
Ripk1	0.37862	0.37697	0.972717	717	-0.30552	0.97791	0.97807	0.999005	1802	-0.30552
Prkar2a	0.37902	0.37689	0.972717	718	0.01588	0.15651	0.15601	0.990728	291	0.01588
Kif1a	0.37959	0.37793	0.972717	719	0.0010683	0.80541	0.80542	0.996775	1484	0.0010683
Hadh	0.37981	0.38197	0.972882	720	-0.031536	0.20405	0.20421	0.996775	376	-0.031536
Nme1	0.38104	0.38327	0.972882	721	-0.045942	0.75358	0.75373	0.996775	1376	-0.045942
Ptgr1	0.38216	0.37992	0.972882	722	-0.095864	0.59192	0.59051	0.996775	1052	-0.095864
Pros1	0.38249	0.38057	0.972882	723	-0.18017	0.3366	0.33414	0.996775	613	-0.18017
Ndufa5	0.38311	0.38384	0.972882	724	-0.10957	0.61689	0.6178	0.996775	1099	-0.10957
Map3k13	0.38389	0.3816	0.972882	725	-0.18867	0.86192	0.86074	0.996775	1579	-0.18867
Kcnj5	0.38399	0.38472	0.972882	726	-0.11047	0.61601	0.61696	0.996775	1097	-0.11047
Pde3b	0.38488	0.38562	0.972882	727	-0.10709	0.61512	0.61594	0.996775	1095	-0.10709
Sis	0.38599	0.38672	0.972882	728	-0.10529	0.61401	0.61483	0.996775	1093	-0.10529
Pdpr	0.38702	0.38468	0.972882	729	-0.08494	0.55728	0.55626	0.996775	987	-0.08494
Acot13	0.38709	0.3879	0.972882	730	-0.10664	0.61291	0.61368	0.996775	1089	-0.10664
Ip6k3	0.38781	0.39005	0.972882	731	-0.092894	0.13553	0.13441	0.977688	246	-0.092894
Nmt1	0.38806	0.38572	0.972882	732	-0.16047	0.80248	0.80101	0.996775	1477	-0.16047
Kcnk1	0.38873	0.38686	0.972882	733	-0.056483	0.43759	0.43606	0.996775	782	-0.056483
Sorcs3	0.38874	0.38799	0.972882	734	-0.052576	0.54694	0.54662	0.996775	972	-0.052576
Ces1d	0.3891	0.38696	0.972882	735	-0.183	0.86519	0.86413	0.996775	1588	-0.183
Ftl1	0.38944	0.38725	0.972882	736	-0.18482	0.86567	0.86459	0.996775	1590	-0.18482
Hars	0.39019	0.39085	0.972882	737	-0.10408	0.60981	0.61072	0.996775	1083	-0.10408
Ptpro	0.39098	0.39015	0.972882	738	-0.13358	0.15489	0.15403	0.984909	289	-0.13358
Pmvk	0.39152	0.38933	0.972882	739	-0.085968	0.57275	0.57146	0.996775	1016	-0.085968
Ptprb	0.39186	0.38961	0.972882	740	-0.2079	0.90995	0.90959	0.996775	1670	-0.2079
Glra1	0.39254	0.39056	0.972882	741	-0.14196	0.27358	0.27187	0.996775	499	-0.14196
Ppp5c	0.39255	0.39028	0.972882	742	-0.0094322	0.25128	0.25035	0.996775	458	-0.0094322
Riok1	0.3935	0.39149	0.972882	743	-0.28771	0.95391	0.95418	0.996775	1764	-0.28771
Pdp2	0.39373	0.39435	0.974486	744	-0.10109	0.60627	0.6071	0.996775	1075	-0.10109
Pank2	0.39393	0.39185	0.972882	745	-0.0009883	0.2285	0.22709	0.996775	420	-0.0009883
Ntrk2	0.39428	0.39221	0.972882	746	-0.069335	0.51507	0.51285	0.996775	919	-0.069335
Camk2d	0.39506	0.39568	0.974804	747	-0.097521	0.60494	0.60597	0.996775	1074	-0.097521
Pklr	0.396	0.3941	0.974486	748	-0.021742	0.32994	0.32863	0.996775	602	-0.021742
Phyh	0.39634	0.39443	0.974486	749	-0.18165	0.87788	0.87719	0.996775	1611	-0.18165
Gart	0.39728	0.39779	0.974804	750	-0.09421	0.60272	0.60361	0.996775	1069	-0.09421
Crybb1	0.39772	0.39823	0.974804	751	-0.093593	0.60228	0.60306	0.996775	1068	-0.093593
Mc2r	0.39777	0.39569	0.974804	752	0.17147	0.40672	0.40463	0.996775	733	0.17147
Impa1	0.39824	0.3962	0.974804	753	-0.25107	0.41	0.40794	0.996775	736	-0.25107
Chrnd	0.39971	0.40012	0.974804	754	-0.09421	0.60029	0.60101	0.996775	1066	-0.09421
Kif5b	0.39978	0.39768	0.974804	755	-0.16193	0.8318	0.83043	0.996775	1524	-0.16193
Rabggtb	0.40061	0.39851	0.974804	756	-0.11653	0.76826	0.76885	0.996775	1410	-0.11653
Mtmr10	0.40149	0.39936	0.974804	757	-0.12528	0.73037	0.72889	0.996775	1324	-0.12528
Ehhadh	0.40202	0.39988	0.974804	758	0.10555	0.64827	0.64852	0.996775	1154	0.10555
Gk5	0.40239	0.40465	0.9786	759	-0.2664	0.79308	0.79326	0.996775	1452	-0.2664
Gucy2c	0.40249	0.40037	0.974804	760	-0.26185	0.97213	0.97238	0.999005	1793	-0.26185
Ikbkap	0.40391	0.40167	0.976687	761	0.21618	0.31722	0.31485	0.996775	578	0.21618
Cacnb4	0.40491	0.40285	0.978279	762	-0.032275	0.36463	0.36254	0.996775	666	-0.032275
Smg1	0.4056	0.40349	0.978541	763	-0.036557	0.38146	0.37931	0.996775	691	-0.036557
Grm4	0.40672	0.40463	0.9786	764	0.014612	0.53018	0.52922	0.996775	944	0.014612
Dusp6	0.40719	0.4051	0.9786	765	-0.23499	0.509	0.50786	0.996775	908	-0.23499
Akap8	0.40832	0.40619	0.979946	766	-0.18016	0.87335	0.87244	0.996775	1602	-0.18016
Trappc1	0.40901	0.40968	0.984095	767	-0.090447	0.59099	0.59162	0.996775	1048	-0.090447
Stk38l	0.40945	0.41009	0.984095	768	-0.083077	0.59055	0.59117	0.996775	1047	-0.083077
Tlr8	0.40958	0.412	0.984956	769	-0.21812	0.89946	0.90059	0.996775	1646	-0.21812
Spg21	0.41233	0.41045	0.984095	770	-0.074721	0.78844	0.78887	0.996775	1441	-0.074721
Plekha1	0.4124	0.41026	0.984095	771	-0.12078	0.72783	0.72643	0.996775	1317	-0.12078
Mylk3	0.41274	0.41057	0.984095	772	-0.13453	0.76611	0.76479	0.996775	1404	-0.13453
Agtr2	0.41342	0.41127	0.984501	773	-0.14841	0.80189	0.80035	0.996775	1475	-0.14841
Itgal	0.41447	0.4134	0.985339	774	-0.028403	0.24058	0.24072	0.996775	439	-0.028403
Ece1	0.41478	0.41271	0.985339	775	-0.15387	0.83361	0.8323	0.996775	1527	-0.15387
Pgam2	0.41543	0.41596	0.985339	776	-0.086003	0.58457	0.58507	0.996775	1034	-0.086003
Cdk11b	0.41587	0.41642	0.985339	777	-0.081996	0.58413	0.58465	0.996775	1032	-0.081996
Aldh3b1	0.41647	0.41437	0.985339	778	-0.13763	0.77691	0.77541	0.996775	1424	-0.13763
Gkap1	0.41715	0.41506	0.985339	779	-0.060054	0.5011	0.49864	0.996775	889	-0.060054
Ccbl1	0.41744	0.41577	0.985339	780	0.019436	0.35065	0.34848	0.996775	642	0.019436
Epha10	0.41748	0.41543	0.985339	781	-0.041254	0.41579	0.41368	0.996775	750	-0.041254
Cyp4a10	0.4193	0.41761	0.985946	782	-0.25319	0.90439	0.90451	0.996775	1655	-0.25319
Cox7a1	0.41942	0.42018	0.985946	783	-0.081454	0.58058	0.58126	0.996775	1024	-0.081454
Ppp1r3b	0.42052	0.41849	0.985946	784	-0.11637	0.70808	0.70712	0.996775	1280	-0.11637
Dok1	0.42153	0.41958	0.985946	785	-0.051507	0.46319	0.46125	0.996775	823	-0.051507
Acy1	0.42187	0.41989	0.985946	786	-0.12226	0.7856	0.78399	0.996775	1436	-0.12226
Ephb6	0.42206	0.42041	0.985946	787	-0.10861	0.58083	0.58024	0.996775	1025	-0.10861
Lcn2	0.4222	0.42022	0.985946	788	-0.093491	0.66292	0.66101	0.996775	1182	-0.093491
Ptp4a2	0.42288	0.421	0.986077	789	0.10657	0.059954	0.0598	0.957246	113	0.10657
Anxa5	0.42377	0.4261	0.988455	790	-0.024006	0.41315	0.41553	0.996775	743	-0.024006
Ramp1	0.42451	0.4249	0.988455	791	-0.076621	0.57549	0.57586	0.996775	1020	-0.076621
Csnk1g3	0.42557	0.42356	0.988455	792	-0.16222	0.84671	0.84542	0.996775	1555	-0.16222
Map4k5	0.4259	0.42388	0.988455	793	-0.19053	0.93433	0.93396	0.996775	1724	-0.19053
Alas2	0.4261	0.42812	0.990204	794	-0.12514	0.93893	0.93976	0.996775	1734	-0.12514
Slc5a6	0.42624	0.42417	0.988455	795	0.11793	0.027482	0.026855	0.957246	46	0.11793
Pdxk	0.4265	0.42683	0.988455	796	-0.077317	0.5735	0.57387	0.996775	1017	-0.077317
Cd3d	0.42666	0.42516	0.988455	797	-0.06894	0.76397	0.76461	0.996775	1399	-0.06894
Dhcr7	0.42724	0.42527	0.988455	798	-0.16477	0.85827	0.85715	0.996775	1571	-0.16477
Mmp16	0.42803	0.42661	0.988455	799	-0.072922	0.81678	0.81635	0.996775	1501	-0.072922
Folr2	0.4296	0.42979	0.991389	800	-0.070298	0.5704	0.57075	0.996775	1012	-0.070298
Bmpr1a	0.43004	0.43025	0.991389	801	-0.073057	0.56996	0.57032	0.996775	1011	-0.073057
Prss8	0.43032	0.42891	0.990786	802	-0.21092	0.15138	0.15099	0.977688	284	-0.21092
Ppih	0.43396	0.43231	0.994679	803	-0.12846	0.079801	0.079746	0.977688	144	-0.12846
Taok1	0.43442	0.43277	0.994679	804	-0.082491	0.60776	0.6074	0.996775	1078	-0.082491
Gnrhr	0.43558	0.43586	0.994679	805	-0.069464	0.56442	0.56476	0.996775	1004	-0.069464
Hao2	0.43559	0.43365	0.994679	806	-0.18838	0.89603	0.89552	0.996775	1642	-0.18838
Minpp1	0.43592	0.434	0.994679	807	0.030789	0.16381	0.16315	0.991776	303	0.030789
Ick	0.43669	0.43519	0.994679	808	0.13018	0.4678	0.46692	0.996775	832	0.13018
Sgk2	0.43712	0.43889	0.994679	809	-0.20524	0.35148	0.35384	0.996775	645	-0.20524
Sik2	0.43785	0.43768	0.994679	810	0.0086541	0.26996	0.27027	0.996775	492	0.0086541
Rdh5	0.43804	0.43653	0.994679	811	-0.25611	0.98233	0.98276	0.999005	1812	-0.25611
Qpct	0.43868	0.43884	0.994679	812	-0.25319	0.56132	0.56146	0.996775	997	-0.25319
Rpl19	0.4394	0.43773	0.994679	813	0.0030229	0.36597	0.36429	0.996775	668	0.0030229
Il11ra1	0.43942	0.44124	0.995661	814	-0.19892	0.94929	0.95018	0.996775	1754	-0.19892
Cyp2c66	0.43957	0.43763	0.994679	815	-0.19405	0.90551	0.90497	0.996775	1660	-0.19405
Cd247	0.4403	0.43874	0.994679	816	-0.27275	0.91558	0.91572	0.996775	1676	-0.27275
Nek11	0.44075	0.43921	0.994679	817	0.058485	0.64395	0.64402	0.996775	1147	0.058485
Fnta	0.44244	0.44256	0.995661	818	-0.068485	0.55756	0.55772	0.996775	988	-0.068485
Tlk2	0.44342	0.4451	0.995661	819	-0.22307	0.76782	0.76784	0.996775	1409	-0.22307
Col2a1	0.44399	0.4442	0.995661	820	-0.065543	0.55601	0.55608	0.996775	985	-0.065543
Pnliprp2	0.44532	0.44555	0.995661	821	-0.066279	0.55468	0.55463	0.996775	983	-0.066279
Lct	0.4457	0.44735	0.995661	822	-0.075376	0.58406	0.58516	0.996775	1031	-0.075376
C1qb	0.44686	0.44566	0.995661	823	-0.22036	0.93317	0.93204	0.996775	1723	-0.22036
Acox1	0.44717	0.44501	0.995661	824	-0.13142	0.78806	0.78632	0.996775	1440	-0.13142
Trpv3	0.44731	0.44749	0.995661	825	-0.066086	0.55269	0.55263	0.996775	980	-0.066086
Hrh4	0.44741	0.44912	0.995661	826	-0.21393	0.97338	0.97396	0.999005	1795	-0.21393
Ptpn4	0.44749	0.44602	0.995661	827	-0.15631	0.40296	0.40075	0.996775	725	-0.15631
Acvr1c	0.44783	0.4457	0.995661	828	0.0018681	0.28499	0.28381	0.996775	520	0.0018681
Fech	0.44972	0.44823	0.995661	829	-0.083495	0.39254	0.39056	0.996775	709	-0.083495
Cdk15	0.45017	0.44869	0.995661	830	-0.015055	0.02143	0.021707	0.957246	35	-0.015055
Trappc5	0.45168	0.45149	0.995661	831	-0.1724	0.56373	0.56325	0.996775	1001	-0.1724
Csnk1g2	0.45306	0.4546	0.995661	832	0.015073	0.19355	0.19362	0.994253	355	0.015073
Alpl	0.45373	0.4524	0.995661	833	-0.09541	0.40579	0.40359	0.996775	731	-0.09541
Kcnk6	0.45406	0.45205	0.995661	834	-0.051225	0.51105	0.50886	0.996775	910	-0.051225
Pdxdc1	0.45461	0.45331	0.995661	835	-0.027599	0.66295	0.66343	0.996775	1183	-0.027599
Stk17b	0.45602	0.45402	0.995661	836	-0.038432	0.46448	0.46258	0.996775	826	-0.038432
Nek5	0.45727	0.45629	0.995661	837	-0.067949	0.73742	0.73864	0.996775	1341	-0.067949
Trpd52l3	0.45772	0.45785	0.995661	838	-0.054169	0.54228	0.54194	0.996775	964	-0.054169
Kdr	0.45815	0.45719	0.995661	839	-0.059297	0.75368	0.75448	0.996775	1377	-0.059297
Chrna2	0.45838	0.45837	0.995661	840	-0.05386	0.54162	0.54131	0.996775	962	-0.05386
Ptk2b	0.45859	0.45767	0.995661	841	0.024995	0.48634	0.48552	0.996775	864	0.024995
Ppp1cb	0.45896	0.45694	0.995661	842	-0.003303	0.32194	0.32082	0.996775	587	-0.003303
Kcnk9	0.45961	0.4577	0.995661	843	-0.04438	0.48502	0.48265	0.996775	862	-0.04438
G6pc	0.46059	0.46068	0.995661	844	-0.047766	0.53941	0.53899	0.996775	959	-0.047766
Med1	0.4609	0.4627	0.995661	845	-0.28018	0.57201	0.57329	0.996775	1015	-0.28018
Bub1	0.46168	0.46083	0.995661	846	-0.16932	0.95651	0.95687	0.996775	1769	-0.16932
Ssh3	0.46189	0.46001	0.995661	847	-0.079919	0.63271	0.63079	0.996775	1120	-0.079919
Kcnn4	0.46211	0.46124	0.995661	848	-0.1055	0.86372	0.86326	0.996775	1582	-0.1055
Prkag2	0.46255	0.46169	0.995661	849	-0.15991	0.91326	0.91348	0.996775	1672	-0.15991
Cacng1	0.46322	0.46309	0.995661	850	-0.065316	0.87259	0.87206	0.996775	1601	-0.065316
Irak1bp1	0.46368	0.46542	0.995661	851	-0.070274	0.80243	0.80237	0.996775	1476	-0.070274
Plcl1	0.46387	0.46292	0.995661	852	0.16865	0.45683	0.45581	0.996775	813	0.16865
Ripk2	0.46481	0.46285	0.995661	853	-0.0059823	0.33319	0.33169	0.996775	605	-0.0059823
Oprd1	0.46518	0.46417	0.995661	854	-0.20921	0.19266	0.19149	0.994253	352	-0.20921
Mmab	0.4659	0.46577	0.995661	855	-0.073398	0.93985	0.93982	0.996775	1738	-0.073398
Gsto1	0.46657	0.46665	0.995661	856	-0.047685	0.53343	0.53311	0.996775	951	-0.047685
Uck2	0.46683	0.46557	0.995661	857	-0.12614	0.63388	0.63275	0.996775	1123	-0.12614
Ptpn14	0.46756	0.46933	0.995661	858	-0.18492	0.63435	0.63544	0.996775	1127	-0.18492
Fdxr	0.46811	0.46986	0.995661	859	-0.017661	0.25643	0.25771	0.996775	471	-0.017661
Pde8a	0.46858	0.46837	0.995661	860	-0.10008	0.8352	0.83531	0.996775	1533	-0.10008
St14	0.46869	0.46682	0.995661	861	-0.096842	0.69429	0.69291	0.996775	1253	-0.096842
Ptgfr	0.47042	0.46944	0.995661	862	-0.11077	0.80182	0.80173	0.996775	1474	-0.11077
Murc	0.47141	0.47325	0.995661	863	-0.048843	0.22912	0.22991	0.996775	421	-0.048843
Cnr2	0.47159	0.46966	0.995661	864	-0.051528	0.54601	0.54497	0.996775	970	-0.051528
Hmgcl	0.47172	0.47083	0.995661	865	-0.0047108	0.10779	0.10772	0.977688	200	-0.0047108
Ptprn2	0.47188	0.47198	0.995661	866	-0.022509	0.52812	0.52795	0.996775	940	-0.022509
Map3k6	0.47211	0.47218	0.995661	867	-0.042083	0.52789	0.52774	0.996775	939	-0.042083
Ctdsp2	0.47223	0.4703	0.995661	868	0.02302	0.23781	0.23698	0.996775	436	0.02302
Brd2	0.47309	0.47168	0.995661	869	-0.13926	0.15092	0.15094	0.977688	281	-0.13926
Soat2	0.47389	0.4729	0.995661	870	0.016712	0.36792	0.36622	0.996775	672	0.016712
Rdh14	0.4748	0.4727	0.995661	871	-0.019128	0.39634	0.39443	0.996775	714	-0.019128
Ncoa5	0.47576	0.47364	0.995661	872	-0.032419	0.45863	0.45668	0.996775	816	-0.032419
Dbi	0.47608	0.47393	0.995661	873	-0.078569	0.65569	0.65386	0.996775	1167	-0.078569
Taok3	0.47633	0.4783	0.995661	874	-0.065854	0.66809	0.6683	0.996775	1193	-0.065854
Rtca	0.4782	0.4772	0.995661	875	0.22455	0.2579	0.25644	0.996775	475	0.22455
Adora1	0.47851	0.48057	0.995661	876	-0.056383	0.30787	0.31006	0.996775	562	-0.056383
Allc	0.4796	0.47714	0.995661	877	-0.028162	0.44519	0.44299	0.996775	793	-0.028162
Arl5b	0.47985	0.47998	0.995661	878	-0.037314	0.52015	0.52011	0.996775	928	-0.037314
Ndufa12	0.47992	0.47883	0.995661	879	-0.039848	0.87682	0.87618	0.996775	1610	-0.039848
Ppp4c	0.4803	0.48039	0.995661	880	-0.037827	0.5197	0.51964	0.996775	927	-0.037827
Cpb1	0.48078	0.47971	0.995661	881	0.060206	0.18196	0.18089	0.994253	333	0.060206
Slc1a4	0.48088	0.47847	0.995661	882	0.030913	0.21562	0.21445	0.996775	395	0.030913
Hipk1	0.48096	0.48095	0.995661	883	-0.035888	0.51904	0.51898	0.996775	925	-0.035888
Amhr2	0.48121	0.48003	0.995661	884	0.084267	0.63419	0.63431	0.996775	1126	0.084267
Kcnh7	0.48184	0.4795	0.995661	885	0.058917	0.13523	0.13491	0.977688	245	0.058917
Nucks1	0.4823	0.48434	0.995661	886	-0.069432	0.60166	0.60271	0.996775	1067	-0.069432
Slc16a6	0.48273	0.48276	0.995661	887	-0.033932	0.51727	0.51726	0.996775	924	-0.033932
Itk	0.48343	0.48106	0.995661	888	-0.10659	0.75044	0.74908	0.996775	1372	-0.10659
Rab7	0.4845	0.48465	0.995661	889	-0.02903	0.5155	0.51559	0.996775	921	-0.02903
Pdlim5	0.48561	0.48581	0.995661	890	-0.031637	0.51439	0.51453	0.996775	917	-0.031637
Sgpp1	0.48583	0.48604	0.995661	891	-0.034737	0.51417	0.51428	0.996775	916	-0.034737
Cxcl10	0.48636	0.48648	0.995661	892	-0.17611	0.96241	0.96272	0.996775	1783	-0.17611
Ip6k2	0.48787	0.48556	0.995661	893	0.053093	0.15162	0.15131	0.977688	285	0.053093
Car4	0.49104	0.48883	0.995661	894	-0.031784	0.48343	0.48106	0.996775	858	-0.031784
Abl2	0.49247	0.49259	0.995661	895	-0.028133	0.50753	0.50763	0.996775	905	-0.028133
Cyp3a44	0.4927	0.49179	0.995661	896	-0.11241	0.70777	0.70855	0.996775	1278	-0.11241
Map3k10	0.49402	0.49416	0.995661	897	-0.019708	0.50598	0.50608	0.996775	900	-0.019708
Fgg	0.49469	0.49486	0.995661	898	-0.029502	0.50531	0.5054	0.996775	898	-0.029502
Ncan	0.49545	0.49322	0.995661	899	1.3283	0.00022137	0.00017948	0.331683	1	1.3283
Canx	0.49579	0.49596	0.995661	900	-0.029898	0.50421	0.50432	0.996775	896	-0.029898
Dusp19	0.49608	0.49515	0.995661	901	-0.15714	0.92575	0.92587	0.996775	1704	-0.15714
Pde6h	0.4965	0.49566	0.995661	902	-0.1179	0.57372	0.57298	0.996775	1019	-0.1179
Mgam	0.49702	0.49468	0.995661	903	0.0228	0.25511	0.25401	0.996775	468	0.0228
Ppp2r4	0.49731	0.49736	0.995661	904	-0.18917	0.47983	0.47975	0.996775	853	-0.18917
Aldh4a1	0.49734	0.49493	0.995661	905	0.12401	0.042271	0.041734	0.957246	73	0.12401
Ptpn20	0.49801	0.49814	0.995661	906	-0.027966	0.50199	0.50227	0.996775	893	-0.027966
Ppp3ca	0.49845	0.49853	0.995661	907	-0.0096333	0.50155	0.50178	0.996775	891	-0.0096333
Dbf4	0.49859	0.49612	0.995661	908	0.0062056	0.24283	0.24185	0.996775	442	0.0062056
Hpn	0.49889	0.49904	0.995661	909	-0.026186	0.50111	0.50139	0.996775	890	-0.026186
Grin3b	0.49938	0.50112	0.995661	910	-0.040794	0.86686	0.86744	0.996775	1593	-0.040794
Got2	0.49943	0.49847	0.995661	911	-0.17225	0.63385	0.634	0.996775	1122	-0.17225
Slc1a7	0.49991	0.50167	0.995661	912	-0.13296	0.09432	0.093741	0.977688	174	-0.13296
Ggps1	0.50111	0.50005	0.995661	913	-0.023987	0.18775	0.18677	0.994253	344	-0.023987
Aldh3a1	0.50203	0.49952	0.995661	914	-0.10541	0.75769	0.75623	0.996775	1386	-0.10541
Enpp3	0.5031	0.5033	0.995661	915	-0.024277	0.4969	0.4971	0.996775	882	-0.024277
Bglap2	0.50391	0.50148	0.995661	916	-0.062995	0.61835	0.61648	0.996775	1100	-0.062995
Stk3	0.50411	0.50606	0.995661	917	-0.16445	0.29739	0.29926	0.996775	538	-0.16445
Sdsl	0.50421	0.50432	0.995661	918	-0.021531	0.49579	0.49596	0.996775	880	-0.021531
Khk	0.50422	0.50176	0.995661	919	-0.11566	0.78928	0.78764	0.996775	1443	-0.11566
Lgsn	0.50463	0.50657	0.995661	920	-0.18464	0.59765	0.59869	0.996775	1062	-0.18464
Fth1	0.50527	0.5042	0.995661	921	-0.10958	0.14601	0.14582	0.977688	265	-0.10958
Nrep	0.50531	0.5054	0.995661	922	-0.013419	0.49469	0.49486	0.996775	879	-0.013419
Ulk4	0.50546	0.503	0.995661	923	-0.069319	0.67439	0.67271	0.996775	1211	-0.069319
Egln2	0.50578	0.50331	0.995661	924	-0.025914	0.47352	0.47156	0.996775	842	-0.025914
Phka1	0.5062	0.50632	0.995661	925	-0.021942	0.4938	0.49389	0.996775	878	-0.021942
Itpka	0.50735	0.50631	0.995661	926	0.31504	0.022085	0.022317	0.957246	36	0.31504
Ctsk	0.50753	0.50763	0.995661	927	-0.019731	0.49247	0.49259	0.996775	877	-0.019731
Mapkapk2	0.509	0.50786	0.995661	928	-0.098476	0.84916	0.8488	0.996775	1560	-0.098476
Pcsk2	0.50908	0.50926	0.995661	929	-0.017866	0.49092	0.49109	0.996775	873	-0.017866
Hspb8	0.50996	0.51012	0.995661	930	-0.019475	0.49004	0.49005	0.996775	872	-0.019475
Prdx5	0.51136	0.50912	0.995661	931	-0.11723	0.79473	0.79332	0.996775	1457	-0.11723
Gars	0.51167	0.50937	0.995661	932	-0.012259	0.41816	0.41598	0.996775	751	-0.012259
Pgk1	0.5123	0.51114	0.995661	933	-0.24519	0.88564	0.88503	0.996775	1624	-0.24519
Cckar	0.5124	0.51249	0.995661	934	-0.014087	0.4876	0.48785	0.996775	868	-0.014087
Anxa2	0.5126	0.51029	0.995661	935	-0.069469	0.65282	0.65114	0.996775	1162	-0.069469
Prpf4b	0.51291	0.51063	0.995661	936	-0.14652	0.86551	0.86444	0.996775	1589	-0.14652
Tnk2	0.51306	0.51316	0.995661	937	-0.011764	0.48694	0.48709	0.996775	866	-0.011764
Cdo1	0.51373	0.51384	0.995661	938	-0.017067	0.48627	0.48643	0.996775	863	-0.017067
Dgkz	0.51431	0.51423	0.995661	939	0.05175	0.78468	0.78502	0.996775	1435	0.05175
Sctr	0.51599	0.5139	0.995661	940	-0.095067	0.74275	0.74099	0.996775	1355	-0.095067
Pcsk1	0.516	0.51498	0.995661	941	-0.10223	0.70247	0.70316	0.996775	1268	-0.10223
Prps1l1	0.5163	0.51424	0.995661	942	-0.048494	0.58282	0.58117	0.996775	1028	-0.048494
Mtmr14	0.51809	0.51998	0.995661	943	-0.035415	0.30619	0.30829	0.996775	558	-0.035415
C4b	0.51815	0.51818	0.995661	944	-0.014206	0.48185	0.48183	0.996775	857	-0.014206
Akr1b8	0.51907	0.51701	0.995661	945	0.077925	0.11785	0.11786	0.977688	216	0.077925
Htr1a	0.51967	0.51875	0.995661	946	-0.029734	0.20953	0.20783	0.996775	383	-0.029734
Noxo1	0.51999	0.51791	0.995661	947	-0.036981	0.53641	0.53476	0.996775	955	-0.036981
Cdc42bpb	0.52013	0.52182	0.995661	948	-0.12116	0.87413	0.87452	0.996775	1603	-0.12116
Ms4a2	0.52103	0.52107	0.995661	949	-0.011383	0.47897	0.47904	0.996775	851	-0.011383
Ctsl	0.52111	0.52098	0.995661	950	-0.075304	0.48831	0.48845	0.996775	869	-0.075304
Ckmt2	0.52211	0.52127	0.995661	951	-0.04612	0.64362	0.64364	0.996775	1146	-0.04612
Polr2m	0.52319	0.52466	0.995661	952	-0.17583	0.93914	0.94	0.996775	1735	-0.17583
Chrne	0.52333	0.52255	0.995661	953	-0.026111	0.87165	0.87113	0.996775	1598	-0.026111
Chrm2	0.52373	0.52297	0.995661	954	0.12876	0.14959	0.14927	0.977688	274	0.12876
Try10	0.52471	0.52606	0.995661	955	-0.079358	0.67386	0.674	0.996775	1210	-0.079358
Cdkn2d	0.52568	0.52582	0.995661	956	-0.0018097	0.47432	0.47434	0.996775	843	-0.0018097
Tssk4	0.52611	0.52396	0.995661	957	-0.081932	0.71261	0.71157	0.996775	1288	-0.081932
Htr1f	0.52616	0.52537	0.995661	958	0.21053	0.40391	0.40167	0.996775	727	0.21053
Akap6	0.52702	0.52484	0.995661	959	-0.012946	0.43559	0.43365	0.996775	780	-0.012946
Aars2	0.52777	0.52691	0.995661	960	0.25743	0.14301	0.14277	0.977688	256	0.25743
Cd80	0.52885	0.52681	0.995661	961	-0.017861	0.48056	0.47816	0.996775	854	-0.017861
Bub1b	0.52967	0.52961	0.995661	962	-0.0045017	0.47033	0.47036	0.996775	839	-0.0045017
Usp39	0.53006	0.52814	0.995661	963	-0.038169	0.56198	0.56107	0.996775	998	-0.038169
Gsg2	0.53055	0.5305	0.995661	964	-0.0035401	0.46945	0.46941	0.996775	835	-0.0035401
Pde9a	0.53077	0.53195	0.995661	965	0.031471	0.80839	0.80825	0.996775	1492	0.031471
Gadl1	0.53077	0.53068	0.995661	966	-0.003194	0.46923	0.46917	0.996775	834	-0.003194
Cdk10	0.53127	0.53244	0.995661	967	0.06758	0.67956	0.67968	0.996775	1222	0.06758
Glrb	0.53179	0.53082	0.995661	968	-0.22872	0.98453	0.98488	0.999005	1819	-0.22872
Gabrg3	0.53299	0.53199	0.995661	969	-0.18931	0.9275	0.92755	0.996775	1709	-0.18931
Ddr2	0.53365	0.53328	0.995661	970	-0.0027813	0.46635	0.46645	0.996775	829	-0.0027813
Kcnmb1	0.5337	0.53191	0.995661	971	-0.13811	0.89126	0.89055	0.996775	1632	-0.13811
Nme7	0.53379	0.53281	0.995661	972	-0.1966	0.90059	0.90056	0.996775	1648	-0.1966
Dhps	0.53387	0.53348	0.995661	973	-0.0032403	0.46613	0.46626	0.996775	828	-0.0032403
Slc25a4	0.534	0.53219	0.995661	974	-0.11685	0.81373	0.81232	0.996775	1499	-0.11685
Pank4	0.53431	0.5339	0.995661	975	-0.0043815	0.46569	0.46589	0.996775	827	-0.0043815
Cacna2d1	0.53459	0.53356	0.995661	976	-0.16638	0.85638	0.85613	0.996775	1567	-0.16638
Prkd1	0.53577	0.53717	0.995661	977	0.049104	0.74511	0.7451	0.996775	1363	0.049104
Ppp1r9b	0.53641	0.53476	0.995661	978	0.0021471	0.39083	0.38854	0.996775	705	0.0021471
Glp1r	0.53676	0.53819	0.995661	979	-0.051277	0.43654	0.43836	0.996775	781	-0.051277
Gpx3	0.53697	0.53658	0.995661	980	-0.0010689	0.46303	0.46327	0.996775	822	-0.0010689
Scyl2	0.53702	0.53537	0.995661	981	-0.11675	0.83089	0.82952	0.996775	1522	-0.11675
Ddr1	0.53719	0.53684	0.995661	982	-0.0029381	0.46281	0.46302	0.996775	821	-0.0029381
Cga	0.53919	0.53874	0.995661	983	0.00074786	0.46081	0.46085	0.996775	817	0.00074786
Krt7	0.54023	0.54166	0.995661	984	-0.25867	0.98746	0.9877	0.999005	1825	-0.25867
Obscn	0.54044	0.54025	0.995661	985	-0.0018837	0.63594	0.63567	0.996775	1132	-0.0018837
Vrk3	0.54212	0.54126	0.995661	986	0.039381	0.45727	0.45629	0.996775	814	0.039381
Gabrb1	0.54222	0.54207	0.995661	987	0.044197	0.42018	0.41989	0.996775	754	0.044197
Clk4	0.5427	0.54413	0.995661	988	-0.12762	0.73414	0.7338	0.996775	1331	-0.12762
Lyz2	0.54449	0.5436	0.995661	989	-0.075704	0.87148	0.87094	0.996775	1597	-0.075704
Ankk1	0.54511	0.54409	0.995661	990	0.069272	0.15121	0.151	0.977688	282	0.069272
Cpt2	0.54601	0.54497	0.995661	991	-0.014734	0.48692	0.48458	0.996775	865	-0.014734
Prkaa2	0.54614	0.54748	0.995661	992	-0.046452	0.81918	0.81881	0.996775	1505	-0.046452
Ppp2r1a	0.54645	0.54575	0.995661	993	-0.073194	0.2682	0.26653	0.996775	490	-0.073194
Snx3	0.5476	0.54908	0.995661	994	-0.13207	0.77715	0.77719	0.996775	1426	-0.13207
Ffar1	0.54841	0.54787	0.995661	995	-0.065561	0.59626	0.59597	0.996775	1060	-0.065561
Hexb	0.54869	0.54759	0.995661	996	0.057822	0.21012	0.2089	0.996775	384	0.057822
Mknk1	0.55053	0.55195	0.995661	997	0.036181	0.0048616	0.0045728	0.917079	7	0.036181
Prkcdbp	0.55101	0.55244	0.995661	998	0.001923	0.15754	0.1568	0.991776	292	0.001923
Hmgcr	0.55114	0.55056	0.995661	999	0.2081	0.34013	0.33764	0.996775	617	0.2081
Limk1	0.55225	0.5522	0.995661	1000	0.0084752	0.44775	0.44792	0.996775	796	0.0084752
Cnksr3	0.55225	0.55114	0.995661	1001	0.093487	0.10742	0.10737	0.977688	197	0.093487
Tnik	0.55285	0.5517	0.995661	1002	-0.051465	0.66855	0.66685	0.996775	1195	-0.051465
Oprl1	0.55295	0.55431	0.995661	1003	-0.043309	0.6234	0.62469	0.996775	1109	-0.043309
Cysltr1	0.55308	0.55246	0.995661	1004	-0.032646	0.65452	0.65466	0.996775	1166	-0.032646
Wnk4	0.55347	0.5529	0.995661	1005	-0.21272	0.30583	0.3036	0.996775	556	-0.21272
Ttbk2	0.55463	0.55397	0.995661	1006	-0.00181	0.83659	0.8357	0.996775	1539	-0.00181
Ptpn12	0.55535	0.55542	0.995661	1007	0.0097255	0.44465	0.44492	0.996775	792	0.0097255
Fuk	0.55657	0.5559	0.995661	1008	0.026597	0.21406	0.2123	0.996775	391	0.026597
H2-D1	0.55757	0.55648	0.995661	1009	0.13765	0.035326	0.034951	0.957246	58	0.13765
Acpt	0.55772	0.55694	0.995661	1010	0.16658	0.45239	0.45086	0.996775	805	0.16658
Ugt1a10	0.55933	0.55945	0.995661	1011	0.013208	0.44067	0.44073	0.996775	787	0.013208
Pura	0.55969	0.56118	0.995661	1012	0.058632	0.30551	0.30765	0.996775	555	0.058632
Sec14l2	0.55977	0.55986	0.995661	1013	0.013654	0.44023	0.44029	0.996775	786	0.013654
Sgk3	0.56022	0.56027	0.995661	1014	0.014107	0.43978	0.43987	0.996775	785	0.014107
Gabrr2	0.56119	0.56035	0.995661	1015	-0.11506	0.74789	0.74879	0.996775	1370	-0.11506
Mat2a	0.56168	0.56073	0.995661	1016	-0.091381	0.78908	0.78743	0.996775	1442	-0.091381
Gabrd	0.56227	0.56136	0.995661	1017	-0.024473	0.5939	0.59249	0.996775	1055	-0.024473
Pstpip1	0.56256	0.56166	0.995661	1018	-0.11467	0.83524	0.83401	0.996775	1534	-0.11467
Tlr7	0.56259	0.56213	0.995661	1019	-0.20048	0.75926	0.7596	0.996775	1390	-0.20048
Ppp1r8	0.56351	0.56514	0.995661	1020	-0.1402	0.79172	0.79197	0.996775	1447	-0.1402
Ispd	0.56391	0.56289	0.995661	1021	0.023502	0.73659	0.73511	0.996775	1337	0.023502
Rps6ka3	0.56425	0.56354	0.995661	1022	-0.20398	0.95971	0.96011	0.996775	1773	-0.20398
Txnrd1	0.56636	0.56777	0.995661	1023	-0.014014	0.13314	0.13196	0.977688	241	-0.014014
Acads	0.56657	0.56614	0.995661	1024	0.0095945	0.03761	0.037737	0.957246	66	0.0095945
Cuta	0.56665	0.56567	0.995661	1025	-0.052874	0.65256	0.65084	0.996775	1161	-0.052874
Trib3	0.56843	0.56773	0.995661	1026	0.16477	0.43533	0.43369	0.996775	779	0.16477
Pank3	0.5707	0.5701	0.995661	1027	-0.058837	0.31619	0.31375	0.996775	575	-0.058837
Ulk3	0.5713	0.57009	0.995661	1028	-0.048627	0.69306	0.69165	0.996775	1250	-0.048627
Arpc3	0.57259	0.57176	0.995661	1029	-0.031345	0.88844	0.88789	0.996775	1626	-0.031345
Chrm5	0.57261	0.57297	0.995661	1030	0.022735	0.42739	0.42772	0.996775	769	0.022735
Eftud1	0.57314	0.572	0.995661	1031	-0.062491	0.90476	0.90382	0.996775	1656	-0.062491
Plk3	0.57391	0.57259	0.995661	1032	0.15298	0.03315	0.032722	0.957246	53	0.15298
H2-Ke6	0.5741	0.57342	0.995661	1033	0.03484	0.056995	0.057249	0.957246	102	0.03484
Kcnd2	0.57447	0.57379	0.995661	1034	0.054163	0.53219	0.53121	0.996775	948	0.054163
Ppp1ca	0.57478	0.57345	0.995661	1035	0.015406	0.39221	0.38996	0.996775	708	0.015406
Pim1	0.57501	0.57473	0.995661	1036	0.015264	0.40353	0.40311	0.996775	726	0.015264
Dcaf11	0.57522	0.57451	0.995661	1037	-0.089543	0.6607	0.66115	0.996775	1174	-0.089543
Rbp3	0.5756	0.57486	0.995661	1038	-0.046732	0.076026	0.075792	0.977688	140	-0.046732
Agpat3	0.57594	0.57624	0.995661	1039	0.025191	0.42406	0.4245	0.996775	761	0.025191
Sharpin	0.57638	0.5767	0.995661	1040	0.0254	0.42362	0.42405	0.996775	760	0.0254
Padi4	0.57708	0.57556	0.995661	1041	-0.070511	0.72876	0.72731	0.996775	1320	-0.070511
Dgkq	0.57747	0.57677	0.995661	1042	-0.096061	0.93068	0.93081	0.996775	1718	-0.096061
Ramp3	0.57795	0.57646	0.995661	1043	0.10297	0.089765	0.089674	0.977688	161	0.10297
Gpx6	0.57823	0.57677	0.995661	1044	-0.11989	0.86109	0.85992	0.996775	1577	-0.11989
Fgb	0.57852	0.57702	0.995661	1045	0.15441	0.034891	0.034479	0.957246	57	0.15441
Ptpn2	0.57992	0.58063	0.995661	1046	0.027718	0.42008	0.42076	0.996775	753	0.027718
Htr1b	0.5812	0.58057	0.995661	1047	-0.13359	0.72412	0.72541	0.996775	1310	-0.13359
Sphkap	0.58196	0.58039	0.995661	1048	0.023672	0.36287	0.36088	0.996775	665	0.023672
Dhrs4	0.58311	0.58144	0.995661	1049	0.15821	0.03402	0.033601	0.957246	56	0.15821
Ogfod2	0.58368	0.58198	0.995661	1050	0.099273	0.12076	0.12055	0.977688	220	0.099273
Pfkl	0.58417	0.58352	0.995661	1051	-0.029896	0.8691	0.86859	0.996775	1596	-0.029896
Nme5	0.58425	0.58255	0.995661	1052	-0.12134	0.86027	0.85915	0.996775	1574	-0.12134
Pip4k2b	0.58491	0.58431	0.995661	1053	0.12064	0.60918	0.6089	0.996775	1080	0.12064
Ptplb	0.58523	0.58577	0.995661	1054	0.030307	0.41477	0.4153	0.996775	748	0.030307
Mark2	0.58625	0.58456	0.995661	1055	-0.015904	0.55904	0.558	0.996775	993	-0.015904
Med10	0.58653	0.58483	0.995661	1056	-0.070627	0.73175	0.73028	0.996775	1327	-0.070627
Ak7	0.58656	0.58718	0.995661	1057	0.030831	0.41344	0.41399	0.996775	744	0.030831
Cdc25a	0.58749	0.58698	0.995661	1058	0.04947	0.69381	0.69458	0.996775	1252	0.04947
Adra2b	0.58789	0.58848	0.995661	1059	0.031697	0.41211	0.41252	0.996775	740	0.031697
Cfd	0.58881	0.58713	0.995661	1060	0.03349	0.32921	0.32795	0.996775	599	0.03349
Sds	0.58933	0.58878	0.995661	1061	-0.07015	0.28266	0.2807	0.996775	516	-0.07015
Slc12a6	0.58966	0.59027	0.995661	1062	0.03302	0.41034	0.41099	0.996775	737	0.03302
Mtmr4	0.59055	0.59117	0.995661	1063	0.033348	0.40945	0.41009	0.996775	735	0.033348
Pcbd1	0.59152	0.59109	0.995661	1064	-0.065449	0.79773	0.79783	0.996775	1465	-0.065449
Ppp2ca	0.59189	0.59137	0.995661	1065	-0.14397	0.35462	0.3526	0.996775	654	-0.14397
Reg1	0.59237	0.59125	0.995661	1066	-0.091457	0.038551	0.037983	0.957246	67	-0.091457
Jak2	0.59342	0.59395	0.995661	1067	0.034883	0.40658	0.40697	0.996775	732	0.034883
Sdha	0.59361	0.59464	0.995661	1068	0.11773	0.68257	0.68276	0.996775	1229	0.11773
Lmtk2	0.5939	0.59249	0.995661	1069	0.076527	0.18753	0.18658	0.994253	343	0.076527
Nek1	0.59451	0.59556	0.995661	1070	-0.059245	0.7048	0.7046	0.996775	1273	-0.059245
H2-Bl	0.59481	0.59457	0.995661	1071	-0.069129	0.51518	0.51416	0.996775	920	-0.069129
Naglu	0.5959	0.59551	0.995661	1072	-0.15862	0.36988	0.36827	0.996775	675	-0.15862
Avpr2	0.59626	0.59597	0.995661	1073	-0.15346	0.34566	0.34329	0.996775	628	-0.15346
Hlcs	0.59741	0.59731	0.995661	1074	0.18824	0.3054	0.30523	0.996775	553	0.18824
Slc6a8	0.59784	0.59636	0.995661	1075	0.066506	0.21914	0.21794	0.996775	400	0.066506
Nags	0.59985	0.60054	0.995661	1076	0.04091	0.40015	0.40057	0.996775	721	0.04091
Inpp5e	0.60008	0.59984	0.995661	1077	0.12929	0.29541	0.29522	0.996775	536	0.12929
Cfl1	0.60051	0.60125	0.995661	1078	0.041487	0.39949	0.39988	0.996775	720	0.041487
Cdc25b	0.6006	0.60014	0.995661	1079	0.22351	0.12613	0.12557	0.977688	231	0.22351
Atm	0.60092	0.59954	0.995661	1080	0.019872	0.40115	0.39906	0.996775	723	0.019872
Npr1	0.6012	0.59973	0.995661	1081	0.011396	0.43226	0.43026	0.996775	775	0.011396
Ptger2	0.60132	0.60081	0.995661	1082	-0.087288	0.63146	0.63157	0.996775	1118	-0.087288
Nadk	0.60166	0.60271	0.995661	1083	-0.048715	0.74256	0.74231	0.996775	1353	-0.048715
Dusp3	0.60184	0.60264	0.995661	1084	0.042034	0.39816	0.39873	0.996775	717	0.042034
Ctdspl	0.60255	0.60363	0.995661	1085	-0.1786	0.070242	0.06962	0.977688	131	-0.1786
Gabrg2	0.60326	0.60297	0.995661	1086	-0.015432	0.73188	0.73154	0.996775	1328	-0.015432
Scyl1	0.60347	0.60303	0.995661	1087	-0.18318	0.53936	0.5384	0.996775	958	-0.18318
Map3k15	0.60383	0.60345	0.995661	1088	-0.043714	0.53498	0.53388	0.996775	953	-0.043714
Ppap2b	0.60455	0.60292	0.995661	1089	0.011184	0.45766	0.45568	0.996775	815	0.011184
Hrsp12	0.60472	0.6058	0.995661	1090	0.044526	0.39528	0.39589	0.996775	713	0.044526
Adck1	0.60622	0.60454	0.995661	1091	-0.079172	0.78458	0.78299	0.996775	1434	-0.079172
Cdk18	0.60627	0.6071	0.995661	1092	0.045562	0.39373	0.39435	0.996775	711	0.045562
Agtr1a	0.60669	0.60639	0.995661	1093	-0.028423	0.61201	0.61177	0.996775	1086	-0.028423
Gaa	0.60704	0.60675	0.995661	1094	0.14061	0.44972	0.44823	0.996775	800	0.14061
Trpm7	0.60705	0.60537	0.995661	1095	-0.059646	0.71356	0.71243	0.996775	1291	-0.059646
Apon	0.6074	0.6071	0.995661	1096	-0.092468	0.92505	0.92512	0.996775	1701	-0.092468
Epm2a	0.60776	0.6074	0.995661	1097	0.17799	0.24586	0.24434	0.996775	446	0.17799
Cdkl1	0.60784	0.60905	0.995661	1098	-0.052137	0.47905	0.48107	0.996775	852	-0.052137
Gabrb3	0.60844	0.6068	0.995661	1099	0.04642	0.30543	0.30404	0.996775	554	0.04642
Metap2	0.60989	0.60965	0.995661	1100	-0.048841	0.8646	0.86424	0.996775	1586	-0.048841
Pycrl	0.61024	0.61002	0.995661	1101	0.03653	0.15019	0.1499	0.977688	279	0.03653
Ppic	0.61201	0.61177	0.995661	1102	-0.061955	0.68865	0.68925	0.996775	1241	-0.061955
Ptpra	0.61202	0.6127	0.995661	1103	0.051168	0.38798	0.38878	0.996775	703	0.051168
Pik3r2	0.61224	0.61296	0.995661	1104	0.051103	0.38776	0.38856	0.996775	701	0.051103
Adra1d	0.61512	0.61594	0.995661	1105	0.052985	0.38488	0.38562	0.996775	696	0.052985
Dhrs11	0.61645	0.61736	0.995661	1106	0.053977	0.38355	0.38422	0.996775	693	0.053977
Gabra2	0.61753	0.61564	0.995661	1107	0.026902	0.38702	0.38468	0.996775	698	0.026902
Cdc42bpa	0.61784	0.61896	0.995661	1108	-0.098757	0.72752	0.72698	0.996775	1315	-0.098757
Pde4c	0.61869	0.61876	0.995661	1109	-0.10947	0.79289	0.79321	0.996775	1451	-0.10947
B4galt2	0.6187	0.61983	0.995661	1110	0.012527	0.8281	0.82765	0.996775	1517	0.012527
Ppm1d	0.61911	0.61984	0.995661	1111	0.053354	0.38089	0.38146	0.996775	690	0.053354
Ppard	0.62043	0.62115	0.995661	1112	0.056728	0.37957	0.38002	0.996775	687	0.056728
Mmp7	0.62217	0.62246	0.995661	1113	0.0071561	0.24696	0.24538	0.996775	448	0.0071561
Bmpr1b	0.62244	0.62048	0.995661	1114	-0.092558	0.81961	0.81807	0.996775	1507	-0.092558
Oxsr1	0.62251	0.62274	0.995661	1115	0.049395	0.71155	0.71256	0.996775	1287	0.049395
Cd86	0.62272	0.62078	0.995661	1116	0.0061619	0.13296	0.13277	0.977688	240	0.0061619
Ephb1	0.62321	0.62336	0.995661	1117	-0.024127	0.13218	0.13182	0.977688	237	-0.024127
Inpp5j	0.62442	0.62546	0.995661	1118	0.060096	0.37558	0.37598	0.996775	684	0.060096
Hcrt	0.62495	0.62652	0.995661	1119	0.22289	0.023775	0.024128	0.957246	39	0.22289
Mmp11	0.6257	0.624	0.995661	1120	0.036011	0.35578	0.35411	0.996775	655	0.036011
Kidins220	0.62575	0.62687	0.995661	1121	0.060873	0.37425	0.37467	0.996775	681	0.060873
Cyp4a32	0.62624	0.62449	0.995661	1122	-0.0029745	0.52305	0.52087	0.996775	934	-0.0029745
Pak4	0.62666	0.62683	0.995661	1123	0.011489	0.4439	0.44221	0.996775	791	0.011489
B2m	0.62732	0.62545	0.995661	1124	0.0069193	0.13296	0.13277	0.977688	239	0.0069193
Hrh3	0.62759	0.6257	0.995661	1125	-0.043161	0.68043	0.6788	0.996775	1223	-0.043161
Cant1	0.62774	0.62895	0.995661	1126	0.062477	0.37226	0.3725	0.996775	677	0.062477
Pmp2	0.62838	0.62838	0.995661	1127	-0.17824	0.92469	0.9248	0.996775	1698	-0.17824
Prkar2b	0.62921	0.62744	0.995661	1128	-0.083683	0.80011	0.79861	0.996775	1470	-0.083683
Slc25a10	0.62975	0.62989	0.995661	1129	0.14659	0.20098	0.19949	0.994253	370	0.14659
Grm7	0.63017	0.6316	0.995661	1130	0.063917	0.36983	0.37015	0.996775	674	0.063917
Dusp15	0.63029	0.6285	0.995661	1131	-0.023748	0.61643	0.61459	0.996775	1098	-0.023748
Sucnr1	0.63044	0.63071	0.995661	1132	-0.0051428	0.48974	0.48893	0.996775	871	-0.0051428
Nme2	0.63083	0.62899	0.995661	1133	0.069418	0.24013	0.23923	0.996775	438	0.069418
Pctp	0.63112	0.63128	0.995661	1134	-0.11196	0.64694	0.64716	0.996775	1151	-0.11196
Chrm1	0.63146	0.63157	0.995661	1135	0.23677	0.2832	0.28114	0.996775	517	0.23677
Trem1	0.63191	0.62998	0.995661	1136	0.0016623	0.51692	0.51488	0.996775	923	0.0016623
Cdk9	0.63297	0.63276	0.995661	1137	0.12976	0.225	0.22501	0.996775	409	0.12976
Ppp4r1	0.63393	0.63512	0.995661	1138	0.041476	0.1513	0.15042	0.977688	283	0.041476
Sacm1l	0.63432	0.63256	0.995661	1139	-0.054904	0.73722	0.73553	0.996775	1340	-0.054904
Htr2a	0.63438	0.63573	0.995661	1140	0.066259	0.36562	0.36583	0.996775	667	0.066259
Ngb	0.63554	0.63564	0.995661	1141	-0.075968	0.90172	0.90161	0.996775	1649	-0.075968
Prodh	0.63622	0.63623	0.995661	1142	0.094105	0.52333	0.52255	0.996775	935	0.094105
Hsd17b10	0.63646	0.63467	0.995661	1143	-0.062537	0.75616	0.75476	0.996775	1382	-0.062537
Mat1a	0.63692	0.63657	0.995661	1144	0.1001	0.094199	0.093703	0.977688	173	0.1001
Cygb	0.63814	0.63956	0.995661	1145	0.068364	0.36186	0.36196	0.996775	661	0.068364
Pts	0.63859	0.6368	0.995661	1146	0.039581	0.36675	0.36475	0.996775	671	0.039581
Pdha1	0.6396	0.63946	0.995661	1147	0.28786	0.037057	0.03733	0.957246	63	0.28786
Ltf	0.64015	0.64111	0.995661	1148	-0.088096	0.22766	0.2284	0.996775	417	-0.088096
Oas1a	0.64056	0.64163	0.995661	1149	-0.057005	0.7542	0.75434	0.996775	1378	-0.057005
Cast	0.64102	0.64254	0.995661	1150	0.069669	0.35898	0.35921	0.996775	659	0.069669
Bhmt	0.64125	0.63929	0.995661	1151	-0.034266	0.67691	0.67514	0.996775	1216	-0.034266
Adam33	0.64127	0.64128	0.995661	1152	0.19804	0.065909	0.065881	0.977688	124	0.19804
Cdk8	0.64235	0.64379	0.995661	1153	0.070506	0.35765	0.35795	0.996775	658	0.070506
Prpf19	0.64257	0.64404	0.995661	1154	0.070621	0.35743	0.35779	0.996775	656	0.070621
Acat3	0.64279	0.6423	0.995661	1155	-0.0054719	0.35362	0.35348	0.996775	649	-0.0054719
Cyc1	0.64302	0.64399	0.995661	1156	-0.083589	0.72819	0.72762	0.996775	1319	-0.083589
Acvr2a	0.64424	0.64521	0.995661	1157	-0.071383	0.93936	0.94021	0.996775	1737	-0.071383
Ephx2	0.64548	0.64352	0.995661	1158	0.051985	0.32631	0.32511	0.996775	594	0.051985
Slc6a3	0.64567	0.64727	0.995661	1159	0.072226	0.35433	0.35475	0.996775	652	0.072226
Epha4	0.64601	0.64409	0.995661	1160	0.0031669	0.53097	0.52907	0.996775	946	0.0031669
Ntsr2	0.64627	0.64431	0.995661	1161	0.025253	0.44255	0.44053	0.996775	788	0.025253
Htr3a	0.64666	0.64609	0.995661	1162	-0.090259	0.11948	0.1185	0.977688	219	-0.090259
Pde7a	0.64678	0.6484	0.995661	1163	0.073273	0.35322	0.35367	0.996775	648	0.073273
Ppp2r2b	0.647	0.64858	0.995661	1164	0.07326	0.353	0.35348	0.996775	647	0.07326
Ggcx	0.64714	0.64657	0.995661	1165	-0.027459	0.47522	0.47526	0.996775	845	-0.027459
Ppp1r3c	0.64916	0.64733	0.995661	1166	-0.074345	0.79872	0.79723	0.996775	1467	-0.074345
Scly	0.64921	0.65091	0.995661	1167	0.074544	0.35079	0.35124	0.996775	643	0.074544
Zmynd8	0.64954	0.64883	0.995661	1168	-0.0040369	0.63396	0.63375	0.996775	1124	-0.0040369
Mak	0.64966	0.65132	0.995661	1169	0.075579	0.35034	0.35075	0.996775	641	0.075579
Ctsh	0.64992	0.65024	0.995661	1170	0.24988	0.072872	0.072631	0.977688	136	0.24988
Cerk	0.65002	0.64933	0.995661	1171	0.0058709	0.32097	0.32085	0.996775	585	0.0058709
Gm10639	0.65032	0.65106	0.995661	1172	0.17967	0.011462	0.010873	0.935644	20	0.17967
Ogdh	0.65097	0.65015	0.995661	1173	0.10019	0.4209	0.42059	0.996775	755	0.10019
Acta1	0.65121	0.65283	0.995661	1174	0.076441	0.34879	0.34919	0.996775	637	0.076441
Nfs1	0.65124	0.65151	0.995661	1175	0.088933	0.20896	0.20731	0.996775	382	0.088933
Ak2	0.65152	0.64971	0.995661	1176	0.092859	0.18992	0.18904	0.994253	348	0.092859
Mapk6	0.65165	0.65321	0.995661	1177	0.076903	0.34835	0.34876	0.996775	635	0.076903
Chit1	0.65276	0.65421	0.995661	1178	0.077683	0.34724	0.34765	0.996775	632	0.077683
Daf2	0.6532	0.65465	0.995661	1179	0.077664	0.3468	0.34724	0.996775	631	0.077664
Kynu	0.65386	0.65533	0.995661	1180	0.078193	0.34614	0.34668	0.996775	630	0.078193
Stradb	0.65485	0.65508	0.995661	1181	0.14448	0.46124	0.46036	0.996775	818	0.14448
Ppp1r12a	0.65491	0.65321	0.995661	1182	-0.039867	0.69771	0.69648	0.996775	1259	-0.039867
Kcnj12	0.65569	0.65386	0.995661	1183	0.052622	0.33175	0.33031	0.996775	603	0.052622
Ptgdr	0.65608	0.65767	0.995661	1184	0.079858	0.34392	0.34461	0.996775	624	0.079858
Lepre1	0.65619	0.65546	0.995661	1185	-0.19735	0.96249	0.96279	0.996775	1784	-0.19735
Crat	0.6568	0.65711	0.995661	1186	-0.13669	0.50069	0.49963	0.996775	888	-0.13669
Scn11a	0.65718	0.65877	0.995661	1187	0.080767	0.34282	0.34346	0.996775	622	0.080767
Pomc	0.65724	0.65541	0.995661	1188	-0.00055807	0.55786	0.55674	0.996775	989	-0.00055807
Iars2	0.66035	0.65835	0.995661	1189	0.075414	0.25472	0.25364	0.996775	466	0.075414
Brsk2	0.66086	0.65888	0.995661	1190	0.014561	0.49859	0.49612	0.996775	885	0.014561
Man1a	0.66263	0.66307	0.995661	1191	0.086826	0.68096	0.68209	0.996775	1224	0.086826
Pik3c2b	0.66318	0.66127	0.995661	1192	-0.074418	0.81239	0.81113	0.996775	1498	-0.074418
Gabrb2	0.66369	0.66176	0.995661	1193	-0.042199	0.72016	0.71885	0.996775	1305	-0.042199
Cacnb1	0.66421	0.66221	0.995661	1194	0.060255	0.31463	0.3132	0.996775	573	0.060255
Rora	0.66472	0.66267	0.995661	1195	-0.055302	0.76354	0.76227	0.996775	1398	-0.055302
Fah	0.66515	0.66631	0.995661	1196	0.084479	0.33485	0.33498	0.996775	610	0.084479
Rps6ka6	0.66584	0.66658	0.995661	1197	-0.081732	0.39824	0.3962	0.996775	718	-0.081732
Pde4b	0.66648	0.66778	0.995661	1198	0.085332	0.33352	0.33349	0.996775	606	0.085332
Ikbkg	0.66651	0.66467	0.995661	1199	0.12078	0.095669	0.09575	0.977688	178	0.12078
Cysltr2	0.66715	0.66849	0.995661	1200	0.086198	0.33285	0.33279	0.996775	604	0.086198
Lats2	0.66732	0.66756	0.995661	1201	-0.15742	0.93783	0.93875	0.996775	1732	-0.15742
Fer	0.66771	0.66795	0.995661	1202	0.066916	0.68704	0.68707	0.996775	1237	0.066916
Inpp5k	0.66957	0.66782	0.995661	1203	-0.0020593	0.58937	0.58767	0.996775	1041	-0.0020593
Ptpn9	0.66964	0.6694	0.995661	1204	-0.098818	0.93565	0.93537	0.996775	1726	-0.098818
Bmx	0.66983	0.66806	0.995661	1205	-0.027181	0.67792	0.67629	0.996775	1218	-0.027181
Chka	0.67008	0.66833	0.995661	1206	0.06703	0.30137	0.29976	0.996775	545	0.06703
Vwa7	0.67009	0.66984	0.995661	1207	0.0039381	0.92017	0.92003	0.996775	1691	0.0039381
Suclg1	0.67118	0.67133	0.995661	1208	0.029538	0.1591	0.15843	0.991776	295	0.029538
Cdkn1a	0.67157	0.67268	0.995661	1209	0.089642	0.32843	0.3284	0.996775	598	0.089642
Ppp2r5b	0.67287	0.67118	0.995661	1210	-0.0055488	0.61314	0.6115	0.996775	1090	-0.0055488
Ksr1	0.6729	0.67391	0.995661	1211	0.089905	0.3271	0.32702	0.996775	596	0.089905
Lck	0.67425	0.67444	0.995661	1212	0.058054	0.3502	0.35262	0.996775	640	0.058054
Exosc5	0.6744	0.67525	0.995661	1213	0.0015679	0.30739	0.30499	0.996775	560	0.0015679
Ppm1g	0.67463	0.67483	0.995661	1214	-0.0080682	0.52268	0.52424	0.996775	932	-0.0080682
Pikfyve	0.67467	0.67554	0.995661	1215	0.091281	0.32533	0.32529	0.996775	592	0.091281
Fars2	0.67489	0.6758	0.995661	1216	0.091366	0.32511	0.32507	0.996775	591	0.091366
Enpp2	0.67653	0.67656	0.995661	1217	-0.061345	0.63932	0.64032	0.996775	1134	-0.061345
Galk1	0.67687	0.67648	0.995661	1218	0.1482	0.46322	0.46309	0.996775	824	0.1482
Hmox2	0.67691	0.67788	0.995661	1219	-0.12464	0.94924	0.94973	0.996775	1753	-0.12464
Mmp24	0.67767	0.67762	0.995661	1220	-0.12083	0.78143	0.78141	0.996775	1430	-0.12083
Yars2	0.67799	0.67886	0.995661	1221	0.092737	0.32201	0.32195	0.996775	588	0.092737
Cep63	0.67817	0.6765	0.995661	1222	-0.0006041	0.58482	0.58326	0.996775	1035	-0.0006041
Qprt	0.67911	0.67858	0.995661	1223	0.14868	0.099301	0.098986	0.977688	183	0.14868
Gne	0.6794	0.68051	0.995661	1224	-0.085728	0.84247	0.84203	0.996775	1549	-0.085728
Ilkap	0.67972	0.68085	0.995661	1225	0.081679	0.65157	0.65183	0.996775	1158	0.081679
Dapk3	0.68018	0.6785	0.995661	1226	0.066091	0.34112	0.33957	0.996775	618	0.066091
Ly96	0.68021	0.6811	0.995661	1227	0.094479	0.31979	0.31977	0.996775	582	0.094479
Wdsub1	0.68127	0.68242	0.995661	1228	-0.011316	0.80742	0.80734	0.996775	1490	-0.011316
Fbp2	0.68251	0.6836	0.995661	1229	0.17493	0.05891	0.059135	0.957246	108	0.17493
Adra1a	0.68281	0.6839	0.995661	1230	0.16463	0.5061	0.505	0.996775	902	0.16463
Trpm8	0.68331	0.68356	0.995661	1231	-0.0071869	0.45587	0.45751	0.996775	811	-0.0071869
Apoh	0.68441	0.68539	0.995661	1232	0.097349	0.31559	0.31541	0.996775	574	0.097349
Kars	0.68492	0.68324	0.995661	1233	0.0012172	0.21679	0.21563	0.996775	396	0.0012172
Akp3	0.68492	0.68324	0.995661	1234	-0.091666	0.58881	0.58713	0.996775	1040	-0.091666
Ptpn23	0.68528	0.68618	0.995661	1235	0.13164	0.056357	0.056473	0.957246	101	0.13164
Extl2	0.68651	0.68736	0.995661	1236	-0.077651	0.36253	0.36073	0.996775	664	-0.077651
Chrnb1	0.68663	0.68752	0.995661	1237	0.098955	0.31337	0.31321	0.996775	571	0.098955
Pah	0.68773	0.68841	0.995661	1238	0.089712	0.28213	0.28016	0.996775	515	0.089712
Pfas	0.68774	0.68854	0.995661	1239	0.099563	0.31226	0.31214	0.996775	569	0.099563
Car6	0.6884	0.68917	0.995661	1240	0.099493	0.3116	0.31135	0.996775	568	0.099493
Pik3r3	0.68863	0.6871	0.995661	1241	-0.039518	0.73129	0.72973	0.996775	1326	-0.039518
Lpl	0.68888	0.68737	0.995661	1242	-0.044726	0.76203	0.76064	0.996775	1396	-0.044726
Map1a	0.68906	0.68987	0.995661	1243	0.099519	0.31094	0.31076	0.996775	567	0.099519
Gabrg1	0.68926	0.68987	0.995661	1244	-0.037166	0.21914	0.21733	0.996775	399	-0.037166
Cyth2	0.68987	0.69049	0.995661	1245	-0.015173	0.86213	0.86174	0.996775	1580	-0.015173
Sult2a5	0.69011	0.68873	0.995661	1246	-0.037674	0.72179	0.72048	0.996775	1307	-0.037674
Ghrhr	0.69017	0.69117	0.995661	1247	0.10019	0.30983	0.30956	0.996775	566	0.10019
Pfkfb2	0.69047	0.69115	0.995661	1248	0.062405	0.097283	0.097036	0.977688	179	0.062405
Phospho1	0.69172	0.69261	0.995661	1249	0.10144	0.30828	0.30802	0.996775	563	0.10144
Mtr	0.69199	0.69269	0.995661	1250	0.0069845	0.49943	0.49847	0.996775	887	0.0069845
Nek8	0.69306	0.69165	0.995661	1251	0.03895	0.42724	0.42527	0.996775	768	0.03895
Rdh8	0.69329	0.69339	0.995661	1252	-0.0094868	0.54712	0.5485	0.996775	973	-0.0094868
Kcnn1	0.69381	0.69458	0.995661	1253	-0.056346	0.17321	0.17205	0.994253	319	-0.056346
Gabrr3	0.69393	0.69462	0.995661	1254	0.10253	0.30607	0.30596	0.996775	557	0.10253
Rpia	0.69482	0.69543	0.995661	1255	0.1031	0.30518	0.30519	0.996775	552	0.1031
Ctsg	0.69547	0.69561	0.995661	1256	0.028888	0.59988	0.60089	0.996775	1065	0.028888
Pth	0.69551	0.6942	0.995661	1257	-0.0051329	0.62353	0.62161	0.996775	1110	-0.0051329
Fbp1	0.69624	0.69485	0.995661	1258	0.049431	0.39772	0.39571	0.996775	716	0.049431
Caly	0.69698	0.6957	0.995661	1259	-0.0017333	0.61203	0.6104	0.996775	1087	-0.0017333
Aldh3a2	0.6977	0.69833	0.995661	1260	0.10577	0.3023	0.30244	0.996775	549	0.10577
Chrna7	0.69795	0.69674	0.995661	1261	-0.04734	0.77016	0.76871	0.996775	1414	-0.04734
Ifnar2	0.698	0.698	0.995661	1262	0.04112	0.32945	0.33144	0.996775	600	0.04112
Nt5c	0.69814	0.69878	0.995661	1263	0.10621	0.30186	0.30204	0.996775	547	0.10621
Fgf4	0.6992	0.70014	0.995661	1264	0.14604	0.21066	0.20901	0.996775	386	0.14604
Lap3	0.6995	0.70041	0.995661	1265	0.098999	0.46168	0.46083	0.996775	819	0.098999
Grm8	0.69965	0.69856	0.995661	1266	-0.017479	0.6711	0.66939	0.996775	1202	-0.017479
Aars	0.69989	0.69882	0.995661	1267	0.086553	0.25434	0.25327	0.996775	464	0.086553
Prkce	0.70121	0.70127	0.995661	1268	0.020536	0.33466	0.33426	0.996775	608	0.020536
Ilk	0.70124	0.70184	0.995661	1269	0.10917	0.29876	0.29896	0.996775	541	0.10917
Bckdk	0.7019	0.70257	0.995661	1270	0.11054	0.2981	0.29837	0.996775	539	0.11054
Akt1	0.70256	0.70177	0.995661	1271	0.0031129	0.59784	0.59636	0.996775	1063	0.0031129
Sbk1	0.70306	0.7038	0.995661	1272	0.19981	0.062096	0.06213	0.957246	119	0.19981
Ept1	0.70376	0.70288	0.995661	1273	-0.045207	0.76181	0.76044	0.996775	1395	-0.045207
Slc16a4	0.70483	0.70544	0.995661	1274	-0.086699	0.3935	0.39149	0.996775	710	-0.086699
Pde6g	0.707	0.70737	0.995661	1275	0.11282	0.293	0.2929	0.996775	535	0.11282
Adora2b	0.70785	0.70689	0.995661	1276	0.17625	0.057377	0.057164	0.957246	103	0.17625
Grm2	0.70788	0.70822	0.995661	1277	0.1137	0.29212	0.29207	0.996775	532	0.1137
Fads1	0.70808	0.70712	0.995661	1278	-0.0049298	0.64072	0.63867	0.996775	1139	-0.0049298
Ppm1m	0.70832	0.70741	0.995661	1279	0.084518	0.27182	0.27073	0.996775	495	0.084518
Sphk2	0.70921	0.70964	0.995661	1280	0.11432	0.29079	0.29069	0.996775	530	0.11432
Lta	0.70923	0.71	0.995661	1281	0.08297	0.56691	0.56626	0.996775	1007	0.08297
Hk1	0.70952	0.70867	0.995661	1282	0.020033	0.53792	0.53632	0.996775	957	0.020033
Inppl1	0.70952	0.71043	0.995661	1283	0.25248	0.15909	0.15822	0.991776	294	0.25248
Suox	0.71071	0.70969	0.995661	1284	-0.042503	0.77059	0.76911	0.996775	1415	-0.042503
F5	0.71078	0.71047	0.995661	1285	0.016322	0.88896	0.89013	0.996775	1629	0.016322
Nars2	0.71095	0.70993	0.995661	1286	-0.031733	0.72899	0.72752	0.996775	1321	-0.031733
Aanat	0.71142	0.71186	0.995661	1287	0.11625	0.28858	0.28854	0.996775	527	0.11625
Gm13305	0.71187	0.71234	0.995661	1288	0.11626	0.28813	0.28808	0.996775	526	0.11626
Me3	0.71213	0.71324	0.995661	1289	0.30339	0.20155	0.20009	0.994253	371	0.30339
Vkorc1	0.71391	0.71373	0.995661	1290	-0.1864	0.38597	0.38819	0.996775	697	-0.1864
Etfdh	0.71522	0.71391	0.995661	1291	0.032437	0.50266	0.50025	0.996775	895	0.032437
Ptk2	0.71652	0.71714	0.995661	1292	0.11831	0.28348	0.28328	0.996775	518	0.11831
Cdk7	0.71674	0.71822	0.995661	1293	-0.067219	0.90673	0.90688	0.996775	1662	-0.067219
Pdk2	0.71734	0.71607	0.995661	1294	0.027614	0.52458	0.52242	0.996775	936	0.027614
Yipf3	0.71736	0.71704	0.995661	1295	-0.13912	0.86252	0.86306	0.996775	1581	-0.13912
Cib3	0.71922	0.71792	0.995661	1296	0.052383	0.41172	0.40963	0.996775	738	0.052383
Traf3ip3	0.71961	0.72013	0.995661	1297	0.12116	0.28039	0.28034	0.996775	510	0.12116
Akap14	0.71976	0.71938	0.995661	1298	0.11032	0.053359	0.052545	0.957246	93	0.11032
Cth	0.72017	0.72163	0.995661	1299	0.30698	0.025353	0.025687	0.957246	42	0.30698
Speg	0.72044	0.72019	0.995661	1300	0.20137	0.30955	0.31176	0.996775	565	0.20137
Myl12b	0.72073	0.72217	0.995661	1301	-0.10516	0.87232	0.87178	0.996775	1600	-0.10516
Pkmyt1	0.72179	0.72048	0.995661	1302	-0.017468	0.70424	0.70331	0.996775	1270	-0.017468
Gfer	0.7218	0.72149	0.995661	1303	-0.078046	0.89659	0.89769	0.996775	1644	-0.078046
Gstm4	0.72243	0.72379	0.995661	1304	-0.039479	0.4457	0.44407	0.996775	794	-0.039479
Ptprs	0.72248	0.72218	0.995661	1305	0.16309	0.2196	0.22018	0.996775	402	0.16309
Pkn3	0.72273	0.72138	0.995661	1306	0.19158	0.047464	0.04699	0.957246	83	0.19158
Acacb	0.72343	0.72201	0.995661	1307	0.072027	0.34865	0.34732	0.996775	636	0.072027
Ikbke	0.72404	0.72471	0.995661	1308	0.12472	0.27596	0.27606	0.996775	504	0.12472
Bche	0.72436	0.72293	0.995661	1309	0.016436	0.58425	0.58255	0.996775	1033	0.016436
Pik3cb	0.72553	0.72681	0.995661	1310	-0.043228	0.38007	0.37839	0.996775	689	-0.043228
Stk40	0.72618	0.72573	0.995661	1311	-0.016604	0.85888	0.85924	0.996775	1573	-0.016604
Fdx1	0.72652	0.72602	0.995661	1312	0.07304	0.081094	0.080405	0.977688	147	0.07304
Dclk2	0.72692	0.7276	0.995661	1313	0.12679	0.27308	0.27313	0.996775	498	0.12679
P2ry12	0.72777	0.72902	0.995661	1314	0.085677	0.65648	0.65675	0.996775	1169	0.085677
Dlg4	0.72781	0.72851	0.995661	1315	0.12718	0.27219	0.27237	0.996775	496	0.12718
Pnmt	0.72819	0.72762	0.995661	1316	0.0029417	0.69656	0.69657	0.996775	1256	0.0029417
Gad1	0.72847	0.72906	0.995661	1317	0.12715	0.27153	0.27169	0.996775	494	0.12715
Prkrir	0.7286	0.7298	0.995661	1318	-0.085741	0.83259	0.83178	0.996775	1526	-0.085741
Kcnd3	0.73018	0.7297	0.995661	1319	0.070015	0.76154	0.76146	0.996775	1394	0.070015
Top1mt	0.73046	0.73104	0.995661	1320	0.12827	0.26954	0.26969	0.996775	491	0.12827
Flt1	0.73175	0.73028	0.995661	1321	-0.00054154	0.65905	0.65719	0.996775	1171	-0.00054154
Acsl4	0.73188	0.73154	0.995661	1322	-0.149	0.97269	0.97288	0.999005	1794	-0.149
Prkcb	0.7322	0.73075	0.995661	1323	0.012031	0.61341	0.61167	0.996775	1092	0.012031
Mink1	0.73289	0.73136	0.995661	1324	0.085574	0.30026	0.29875	0.996775	543	0.085574
Hk3	0.73308	0.73148	0.995661	1325	-0.0010785	0.80165	0.8004	0.996775	1473	-0.0010785
Cubn	0.73331	0.73447	0.995661	1326	0.080826	0.62182	0.62211	0.996775	1105	0.080826
Taar1	0.73445	0.73492	0.995661	1327	0.13007	0.26555	0.26578	0.996775	488	0.13007
Hsd11b2	0.73495	0.7335	0.995661	1328	-0.019522	0.71403	0.71286	0.996775	1292	-0.019522
Imp4	0.73495	0.73475	0.995661	1329	-0.070482	0.50429	0.50408	0.996775	897	-0.070482
Klk6	0.73511	0.73569	0.995661	1330	0.13097	0.26489	0.26512	0.996775	487	0.13097
Ddah2	0.7355	0.73669	0.995661	1331	0.078095	0.68281	0.6839	0.996775	1230	0.078095
Tssk3	0.73586	0.7343	0.995661	1332	0.071807	0.37272	0.37067	0.996775	679	0.071807
Tlr2	0.736	0.73669	0.995661	1333	0.13128	0.264	0.2642	0.996775	486	0.13128
Chrm3	0.7361	0.73595	0.995661	1334	-0.18107	0.60956	0.60941	0.996775	1082	-0.18107
Nmt2	0.73622	0.73691	0.995661	1335	0.13097	0.26378	0.26393	0.996775	484	0.13097
Camk1	0.73643	0.73614	0.995661	1336	-0.095712	0.92693	0.92744	0.996775	1708	-0.095712
Kcnj6	0.7366	0.73786	0.995661	1337	0.11063	0.16087	0.1599	0.991776	298	0.11063
Csnk1d	0.73708	0.73685	0.995661	1338	-0.11983	0.7467	0.74673	0.996775	1367	-0.11983
Ret	0.73714	0.73838	0.995661	1339	0.037694	0.50194	0.50091	0.996775	892	0.037694
Mastl	0.73745	0.73575	0.995661	1340	-0.012662	0.69844	0.69729	0.996775	1262	-0.012662
Ppap2c	0.73769	0.73888	0.995661	1341	-0.08063	0.10038	0.10014	0.977688	186	-0.08063
Mark4	0.73805	0.73779	0.995661	1342	-0.091351	0.043976	0.043427	0.957246	77	-0.091351
Pxk	0.73813	0.73643	0.995661	1343	0.093257	0.28049	0.27931	0.996775	511	0.093257
Oaz2	0.7385	0.73973	0.995661	1344	0.16457	0.37232	0.37076	0.996775	678	0.16457
Psat1	0.73902	0.73881	0.995661	1345	0.034766	0.26068	0.26204	0.996775	481	0.034766
Cnr1	0.73903	0.73741	0.995661	1346	0.16328	0.088074	0.088083	0.977688	157	0.16328
Dars2	0.73905	0.74021	0.995661	1347	-0.084329	0.29641	0.29422	0.996775	537	-0.084329
Otc	0.73959	0.7407	0.995661	1348	0.024475	0.79613	0.79627	0.996775	1460	0.024475
Pomk	0.73976	0.74042	0.995661	1349	0.13426	0.26024	0.26025	0.996775	480	0.13426
Ngf	0.74094	0.74201	0.995661	1350	-0.10829	0.33357	0.33119	0.996775	607	-0.10829
Lipa	0.7416	0.74148	0.995661	1351	-0.06452	0.56256	0.5641	0.996775	999	-0.06452
Comp	0.74256	0.74231	0.995661	1352	0.12272	0.15208	0.15114	0.977688	286	0.12272
Nop16	0.74289	0.74295	0.995661	1353	-0.070081	0.43785	0.43768	0.996775	783	-0.070081
Mark1	0.7433	0.74404	0.995661	1354	0.13672	0.2567	0.25666	0.996775	472	0.13672
Nsdhl	0.74441	0.74508	0.995661	1355	0.13769	0.25559	0.25555	0.996775	470	0.13769
Gpr18	0.74507	0.74578	0.995661	1356	0.1379	0.25493	0.25494	0.996775	467	0.1379
Trpm2	0.74523	0.74625	0.995661	1357	-0.017906	0.84033	0.8398	0.996775	1543	-0.017906
Dhodh	0.74552	0.74626	0.995661	1358	0.13758	0.25448	0.25443	0.996775	465	0.13758
Chrm4	0.74638	0.74637	0.995661	1359	0.125	0.48122	0.48329	0.996775	855	0.125
Mgst3	0.74689	0.74545	0.995661	1360	-0.017148	0.71474	0.71348	0.996775	1295	-0.017148
Pi4ka	0.74751	0.74826	0.995661	1361	0.13949	0.25249	0.25246	0.996775	462	0.13949
Mccc1	0.74778	0.74632	0.995661	1362	-0.012005	0.70135	0.70043	0.996775	1267	-0.012005
Chkb	0.74862	0.74919	0.995661	1363	0.13808	0.25138	0.25135	0.996775	459	0.13808
Ndufa9	0.74867	0.74722	0.995661	1364	0.020792	0.58966	0.58797	0.996775	1042	0.020792
Npc1l1	0.74884	0.74944	0.995661	1365	0.14034	0.25116	0.25115	0.996775	457	0.14034
Ssh2	0.74911	0.74766	0.995661	1366	0.023288	0.58225	0.58068	0.996775	1027	0.023288
Atp5b	0.74953	0.74971	0.995661	1367	-0.10223	0.061829	0.060984	0.957246	116	-0.10223
Tars2	0.74984	0.75	0.995661	1368	0.027104	0.74638	0.74637	0.996775	1365	0.027104
Plk1	0.75	0.74863	0.995661	1369	0.1333	0.15529	0.1549	0.987078	290	0.1333
Gstk1	0.75039	0.75089	0.995661	1370	0.14065	0.24961	0.24962	0.996775	454	0.14065
Cfb	0.75047	0.75059	0.995661	1371	-0.026703	0.45362	0.45514	0.996775	807	-0.026703
Mmp1a	0.75066	0.74928	0.995661	1372	0.18193	0.0621	0.062184	0.957246	120	0.18193
Gls	0.75106	0.75195	0.995661	1373	0.18323	0.34766	0.34536	0.996775	633	0.18323
Slc16a3	0.75111	0.74981	0.995661	1374	0.05566	0.44651	0.44435	0.996775	795	0.05566
Hibch	0.75194	0.75254	0.995661	1375	0.14206	0.24806	0.24815	0.996775	451	0.14206
Lyn	0.75234	0.75252	0.995661	1376	0.07247	0.39148	0.39368	0.996775	707	0.07247
Tlk1	0.75243	0.75117	0.995661	1377	0.01412	0.62299	0.62107	0.996775	1107	0.01412
Adck2	0.75282	0.75343	0.995661	1378	0.14232	0.24718	0.24737	0.996775	449	0.14232
Plau	0.75327	0.75384	0.995661	1379	0.14267	0.24673	0.24685	0.996775	447	0.14267
Il5	0.75375	0.75244	0.995661	1380	0.1603	0.098194	0.098343	0.977688	180	0.1603
Gabrq	0.75397	0.75268	0.995661	1381	0.16443	0.093141	0.092937	0.977688	169	0.16443
Acp6	0.7542	0.75503	0.995661	1382	0.16225	0.48164	0.48061	0.996775	856	0.16225
Camk2b	0.75513	0.75526	0.995661	1383	0.078963	0.24824	0.24937	0.996775	453	0.078963
Pfkfb3	0.7555	0.75421	0.995661	1384	0.21744	0.031843	0.031281	0.957246	52	0.21744
Ppp1r3d	0.75677	0.75688	0.995661	1385	-0.055213	0.53327	0.53295	0.996775	950	-0.055213
Enoph1	0.7568	0.75762	0.995661	1386	0.075427	0.10902	0.1089	0.977688	202	0.075427
Pik3ap1	0.75732	0.7581	0.995661	1387	-0.064884	0.0247	0.025055	0.957246	41	-0.064884
Mmp25	0.75989	0.76054	0.995661	1388	-0.10473	0.094178	0.0941	0.977688	172	-0.10473
Ltc4s	0.76015	0.76083	0.995661	1389	0.030107	0.17087	0.16987	0.994253	313	0.030107
Pth1r	0.76035	0.76101	0.995661	1390	0.14681	0.23965	0.23965	0.996775	437	0.14681
Stk35	0.76051	0.75907	0.995661	1391	0.067775	0.42557	0.42356	0.996775	763	0.067775
Prkaca	0.76138	0.75997	0.995661	1392	0.0017087	0.6749	0.67324	0.996775	1213	0.0017087
Pick1	0.76194	0.76248	0.995661	1393	-0.037155	0.16264	0.16165	0.991776	301	-0.037155
Taf1	0.76203	0.76064	0.995661	1394	-0.0046497	0.69868	0.69751	0.996775	1263	-0.0046497
Cdk5r1	0.76268	0.76132	0.995661	1395	0.056667	0.46965	0.46774	0.996775	837	0.056667
Cdkn2b	0.76278	0.7632	0.995661	1396	0.099373	0.048297	0.048227	0.957246	84	0.099373
Car2	0.76345	0.76405	0.995661	1397	0.1488	0.23655	0.23659	0.996775	435	0.1488
Ndufb7	0.76397	0.76461	0.995661	1398	0.037504	0.092311	0.092171	0.977688	166	0.037504
Ppp1r1a	0.76423	0.76483	0.995661	1399	0.090121	0.35164	0.34944	0.996775	646	0.090121
Aldh18a1	0.76522	0.76586	0.995661	1400	0.15087	0.23478	0.23478	0.996775	432	0.15087
Gmpr	0.76549	0.76612	0.995661	1401	0.004316	0.59006	0.58959	0.996775	1044	0.004316
Pik3r5	0.7659	0.76453	0.995661	1402	0.12717	0.18473	0.18409	0.994253	338	0.12717
Kcnh2	0.76592	0.7663	0.995661	1403	0.10303	0.18258	0.18177	0.994253	335	0.10303
Pip5k1c	0.76655	0.76736	0.995661	1404	0.15171	0.23345	0.2335	0.996775	431	0.15171
Alpk3	0.76764	0.76807	0.995661	1405	0.039851	0.11748	0.11653	0.977688	214	0.039851
Cartpt	0.76921	0.76997	0.995661	1406	0.15416	0.23079	0.23084	0.996775	425	0.15416
Cacna1s	0.76926	0.76986	0.995661	1407	0.1268	0.27304	0.2713	0.996775	497	0.1268
Twf1	0.77009	0.77088	0.995661	1408	0.15464	0.22991	0.22991	0.996775	424	0.15464
Sar1b	0.77051	0.77102	0.995661	1409	-0.070094	0.59444	0.5941	0.996775	1056	-0.070094
Plaur	0.77073	0.77104	0.995661	1410	0.022874	0.89288	0.89249	0.996775	1636	0.022874
Pfkm	0.7708	0.7694	0.995661	1411	0.094214	0.33608	0.33462	0.996775	611	0.094214
Inpp5d	0.77144	0.77001	0.995661	1412	0.08923	0.3422	0.34073	0.996775	620	0.08923
Oxtr	0.77164	0.77246	0.995661	1413	0.15591	0.22836	0.22842	0.996775	419	0.15591
Cyp3a11	0.77175	0.77227	0.995661	1414	0.036991	0.67346	0.67441	0.996775	1209	0.036991
Dyrk1a	0.77186	0.77272	0.995661	1415	0.15581	0.22814	0.22822	0.996775	418	0.15581
Npy2r	0.77207	0.77059	0.995661	1416	0.0097558	0.66266	0.66078	0.996775	1181	0.0097558
Gsr	0.77275	0.7736	0.995661	1417	0.15643	0.22725	0.22718	0.996775	416	0.15643
Gpd1	0.77297	0.77382	0.995661	1418	0.15709	0.22703	0.22698	0.996775	415	0.15709
Sik3	0.77341	0.77426	0.995661	1419	0.15761	0.22659	0.22645	0.996775	413	0.15761
Kcnq3	0.77369	0.77384	0.995661	1420	-0.013716	0.11227	0.11157	0.977688	206	-0.013716
Gk2	0.77408	0.77489	0.995661	1421	0.15813	0.22592	0.22578	0.996775	412	0.15813
Mast2	0.7746	0.77312	0.995661	1422	0.019832	0.62759	0.6257	0.996775	1115	0.019832
Uhmk1	0.77481	0.77334	0.995661	1423	0.068933	0.43059	0.42865	0.996775	774	0.068933
Panx1	0.77485	0.77497	0.995661	1424	0.22816	0.38781	0.39005	0.996775	702	0.22816
Ppia	0.77523	0.77372	0.995661	1425	0.17702	0.023548	0.022923	0.957246	38	0.17702
Ppp1r11	0.77585	0.77672	0.995661	1426	0.15939	0.22415	0.22387	0.996775	406	0.15939
Pycr1	0.77618	0.77659	0.995661	1427	0.056584	0.023393	0.023609	0.957246	37	0.056584
Slc16a5	0.77673	0.77778	0.995661	1428	0.16027	0.22327	0.22294	0.996775	405	0.16027
Nid1	0.77733	0.77589	0.995661	1429	0.077141	0.40491	0.40285	0.996775	729	0.077141
Ass1	0.77744	0.77744	0.995661	1430	-0.057043	0.24824	0.24937	0.996775	452	-0.057043
Clk3	0.77973	0.77966	0.995661	1431	0.11652	0.14659	0.14555	0.977688	267	0.11652
Epn1	0.78008	0.78045	0.995661	1432	-0.080299	0.64094	0.6409	0.996775	1141	-0.080299
Ppat	0.78056	0.78088	0.995661	1433	-0.0047445	0.61166	0.61144	0.996775	1085	-0.0047445
Nek2	0.78086	0.77943	0.995661	1434	0.038085	0.5684	0.56735	0.996775	1009	0.038085
Ptgr2	0.78143	0.78188	0.995661	1435	-0.028825	0.3434	0.34316	0.996775	623	-0.028825
Dusp7	0.78143	0.78141	0.995661	1436	0.11211	0.62084	0.62199	0.996775	1102	0.11211
Pdgfrb	0.78169	0.78014	0.995661	1437	0.088498	0.35008	0.34847	0.996775	638	0.088498
Kcnk2	0.78211	0.78055	0.995661	1438	0.088714	0.354	0.35238	0.996775	651	0.088714
Hsd17b7	0.78231	0.78073	0.995661	1439	0.10638	0.28536	0.28419	0.996775	522	0.10638
Ppp1r10	0.78437	0.7828	0.995661	1440	0.05566	0.49922	0.4967	0.996775	886	0.05566
Ears2	0.78488	0.78529	0.995661	1441	0.0199	0.27572	0.27385	0.996775	503	0.0199
Prkcq	0.78519	0.78357	0.995661	1442	0.15867	0.12615	0.12609	0.977688	232	0.15867
Ndufv2	0.78581	0.78681	0.995661	1443	0.16701	0.21419	0.21399	0.996775	392	0.16701
Ndufb10	0.78622	0.78449	0.995661	1444	0.04399	0.55018	0.54915	0.996775	977	0.04399
Clk2	0.78679	0.78718	0.995661	1445	0.036544	0.74363	0.74462	0.996775	1358	0.036544
Ctns	0.78704	0.78523	0.995661	1446	0.040617	0.56782	0.56675	0.996775	1008	0.040617
Tbck	0.78759	0.78779	0.995661	1447	-0.024226	0.043119	0.042537	0.957246	76	-0.024226
Glul	0.78797	0.78841	0.995661	1448	-0.0079884	0.82251	0.82195	0.996775	1510	-0.0079884
Dao	0.78847	0.78936	0.995661	1449	0.16846	0.21153	0.21129	0.996775	388	0.16846
Mtap	0.78948	0.78785	0.995661	1450	0.048916	0.5343	0.53246	0.996775	952	0.048916
Mtor	0.79071	0.78946	0.995661	1451	0.019637	0.68217	0.68067	0.996775	1227	0.019637
Fabp6	0.79131	0.78978	0.995661	1452	0.083999	0.38737	0.38496	0.996775	699	0.083999
Prkar1a	0.79144	0.7917	0.995661	1453	-0.068587	0.87168	0.87193	0.996775	1599	-0.068587
Etnk1	0.79226	0.79256	0.995661	1454	0.043446	0.44854	0.45027	0.996775	797	0.043446
Enpp1	0.79311	0.79386	0.995661	1455	0.17302	0.20689	0.20685	0.996775	379	0.17302
Cyb5b	0.79312	0.79344	0.995661	1456	0.15514	0.44927	0.4478	0.996775	799	0.15514
Dclk3	0.79312	0.79164	0.995661	1457	0.04566	0.55403	0.55285	0.996775	982	0.04566
H2-Ab1	0.79335	0.79346	0.995661	1458	0.15274	0.051658	0.050917	0.957246	91	0.15274
Naga	0.79416	0.79433	0.995661	1459	-0.059124	0.71461	0.7144	0.996775	1294	-0.059124
Shmt2	0.79513	0.79369	0.995661	1460	0.067915	0.46221	0.46035	0.996775	820	0.067915
Chrna4	0.79553	0.79417	0.995661	1461	0.11254	0.27861	0.27756	0.996775	508	0.11254
Tomm70a	0.79555	0.79647	0.995661	1462	0.17387	0.20445	0.20448	0.996775	377	0.17387
Atr	0.79567	0.79583	0.995661	1463	-0.084376	0.84897	0.84863	0.996775	1559	-0.084376
1700088E04Rik	0.79593	0.79456	0.995661	1464	0.075643	0.42691	0.42487	0.996775	767	0.075643
Adssl1	0.79666	0.79749	0.995661	1465	0.17541	0.20334	0.20327	0.996775	375	0.17541
Rpl3	0.79766	0.79779	0.995661	1466	0.14393	0.43308	0.43498	0.996775	777	0.14393
Ptdss2	0.79888	0.79893	0.995661	1467	-0.014517	0.41187	0.40992	0.996775	739	-0.014517
Gabra5	0.79976	0.80058	0.995661	1468	0.1778	0.20024	0.20005	0.994253	369	0.1778
Glud1	0.79991	0.7984	0.995661	1469	0.038123	0.59334	0.59189	0.996775	1053	0.038123
Ksr2	0.8002	0.80105	0.995661	1470	0.17821	0.1998	0.19959	0.994253	368	0.17821
Hpd	0.80031	0.79877	0.995661	1471	0.12047	0.25243	0.25148	0.996775	460	0.12047
Commd8	0.80085	0.8008	0.995661	1472	-0.035691	0.5918	0.59284	0.996775	1051	-0.035691
Pip4k2a	0.80092	0.80092	0.995661	1473	-0.080074	0.63283	0.63296	0.996775	1121	-0.080074
Itpkb	0.80131	0.80215	0.995661	1474	0.17863	0.19869	0.19849	0.994253	367	0.17863
Dars	0.80169	0.80013	0.995661	1475	0.01846	0.66446	0.66245	0.996775	1187	0.01846
Alpk1	0.80248	0.80101	0.995661	1476	0.035428	0.60816	0.6065	0.996775	1079	0.035428
Magi2	0.80259	0.80339	0.995661	1477	0.064183	0.21048	0.21011	0.996775	385	0.064183
Slc13a3	0.80286	0.80358	0.995661	1478	0.17975	0.19714	0.19696	0.994253	362	0.17975
Kcnn3	0.80321	0.80309	0.995661	1479	0.1495	0.1707	0.17068	0.994253	312	0.1495
Map3k9	0.80463	0.80537	0.995661	1480	0.18053	0.19537	0.19517	0.994253	360	0.18053
Mgst2	0.80464	0.80305	0.995661	1481	0.024025	0.64416	0.64219	0.996775	1148	0.024025
Nt5m	0.80542	0.80392	0.995661	1482	0.045189	0.57362	0.57228	0.996775	1018	0.045189
Ctss	0.80551	0.80624	0.995661	1483	0.17913	0.19449	0.19434	0.994253	358	0.17913
Rpl37	0.80562	0.8041	0.995661	1484	0.041892	0.58682	0.58514	0.996775	1037	0.041892
Pdxp	0.80596	0.80661	0.995661	1485	0.18202	0.19404	0.19393	0.994253	357	0.18202
Mapk11	0.80601	0.80453	0.995661	1486	0.10668	0.31646	0.31508	0.996775	576	0.10668
Gucy2e	0.8064	0.80699	0.995661	1487	0.18195	0.1936	0.19353	0.994253	356	0.18195
Ppp1r1c	0.80684	0.80736	0.995661	1488	0.18279	0.19316	0.19308	0.994253	354	0.18279
Lctl	0.80786	0.80779	0.995661	1489	0.19227	0.23146	0.22949	0.996775	427	0.19227
Ppp2r3a	0.80808	0.80802	0.995661	1490	-0.068848	0.67093	0.67191	0.996775	1201	-0.068848
Cdc7	0.80861	0.80904	0.995661	1491	0.18354	0.19139	0.19128	0.994253	350	0.18354
Cdkn3	0.80969	0.80847	0.995661	1492	0.085429	0.4056	0.40349	0.996775	730	0.085429
Serpinc1	0.81027	0.80902	0.995661	1493	0.10722	0.31938	0.31795	0.996775	581	0.10722
Gpx1	0.81044	0.81043	0.995661	1494	-0.046483	0.8818	0.88257	0.996775	1617	-0.046483
Itga2b	0.81083	0.81109	0.995661	1495	0.18558	0.18917	0.18913	0.994253	347	0.18558
Ahcy	0.81127	0.81161	0.995661	1496	0.18533	0.18873	0.18872	0.994253	346	0.18533
Dusp14	0.81193	0.81216	0.995661	1497	0.18693	0.18807	0.18806	0.994253	345	0.18693
Mvk	0.81203	0.8118	0.995661	1498	0.028448	0.47215	0.47122	0.996775	840	0.028448
Slc6a4	0.81355	0.81339	0.995661	1499	-0.048823	0.50859	0.50744	0.996775	907	-0.048823
Scpep1	0.81447	0.81432	0.995661	1500	0.097076	0.54319	0.54463	0.996775	968	0.097076
Dgkh	0.81468	0.81324	0.995661	1501	0.085772	0.4141	0.41193	0.996775	746	0.085772
Cacna2d2	0.81544	0.81404	0.995661	1502	0.35217	0.010818	0.010439	0.935644	19	0.35217
Cela2a	0.81547	0.81553	0.995661	1503	0.18956	0.18453	0.18436	0.994253	337	0.18956
Lss	0.81548	0.81565	0.995661	1504	0.078542	0.42161	0.42129	0.996775	756	0.078542
Nars	0.81572	0.81564	0.995661	1505	0.042404	0.34183	0.3443	0.996775	619	0.042404
Actr2	0.8162	0.81478	0.995661	1506	0.083707	0.42288	0.421	0.996775	758	0.083707
Pck1	0.81658	0.81524	0.995661	1507	0.073102	0.47832	0.47595	0.996775	848	0.073102
Taok2	0.81672	0.81653	0.995661	1508	0.133	0.1074	0.10681	0.977688	196	0.133
Lipf	0.817	0.81656	0.995661	1509	-0.010521	0.57971	0.57903	0.996775	1023	-0.010521
Ero1lb	0.81829	0.81688	0.995661	1510	0.17206	0.12449	0.12431	0.977688	227	0.17206
Flt4	0.81861	0.81861	0.995661	1511	-0.055477	0.012665	0.013054	0.935644	23	-0.055477
Gck	0.81934	0.81884	0.995661	1512	0.1106	0.19812	0.19678	0.994253	366	0.1106
Zdhhc8	0.8217	0.8218	0.995661	1513	0.17072	0.058889	0.058905	0.957246	107	0.17072
Mtm1	0.82223	0.82071	0.995661	1514	0.087372	0.41951	0.41752	0.996775	752	0.087372
Prkg1	0.82256	0.82257	0.995661	1515	0.19527	0.17744	0.17787	0.994253	326	0.19527
Lhcgr	0.8226	0.82228	0.995661	1516	0.096788	0.71599	0.71577	0.996775	1296	0.096788
Adck4	0.823	0.82299	0.995661	1517	0.19646	0.177	0.17742	0.994253	325	0.19646
Atox1	0.82389	0.8239	0.995661	1518	0.19725	0.17611	0.17645	0.994253	324	0.19725
C3	0.8239	0.8223	0.995661	1519	0.055731	0.56022	0.5592	0.996775	994	0.055731
Grin3a	0.82433	0.82438	0.995661	1520	0.19725	0.17567	0.17607	0.994253	323	0.19725
Pars2	0.82563	0.82489	0.995661	1521	0.0092333	0.80586	0.80582	0.996775	1486	0.0092333
Rdx	0.82576	0.82427	0.995661	1522	0.14694	0.19708	0.19595	0.994253	361	0.14694
Mknk2	0.82577	0.82588	0.995661	1523	0.10679	0.17423	0.17479	0.994253	321	0.10679
Lats1	0.82705	0.82564	0.995661	1524	0.049541	0.59107	0.58951	0.996775	1049	0.049541
Cdk1	0.82708	0.82632	0.995661	1525	0.042649	0.4262	0.42475	0.996775	765	0.042649
Clpx	0.82765	0.82765	0.995661	1526	0.2007	0.17235	0.17278	0.994253	316	0.2007
Ptp4a1	0.82809	0.82814	0.995661	1527	0.20023	0.17191	0.17233	0.994253	315	0.20023
H2-Q10	0.82832	0.82833	0.995661	1528	0.20036	0.17168	0.17211	0.994253	314	0.20036
Insr	0.82852	0.82716	0.995661	1529	0.15222	0.18233	0.18174	0.994253	334	0.15222
Guk1	0.82857	0.82813	0.995661	1530	-0.043696	0.83645	0.83652	0.996775	1537	-0.043696
Fam21	0.8287	0.82729	0.995661	1531	0.10783	0.34436	0.34304	0.996775	626	0.10783
Car11	0.82986	0.82986	0.995661	1532	0.20165	0.17014	0.17058	0.994253	311	0.20165
Nrbp1	0.82998	0.82864	0.995661	1533	0.064116	0.53279	0.53101	0.996775	949	0.064116
Riok3	0.83056	0.8296	0.995661	1534	-0.051701	0.8277	0.82694	0.996775	1516	-0.051701
Abl1	0.83108	0.82969	0.995661	1535	0.051423	0.58852	0.58683	0.996775	1038	0.051423
Mthfd2	0.8318	0.83043	0.995661	1536	0.044721	0.61589	0.61405	0.996775	1096	0.044721
Cyp2c39	0.83217	0.83081	0.995661	1537	0.07952	0.47448	0.47244	0.996775	844	0.07952
Cask	0.83279	0.83204	0.995661	1538	-0.015343	0.86407	0.86366	0.996775	1585	-0.015343
Man2a1	0.83296	0.83288	0.995661	1539	0.20485	0.16704	0.16744	0.994253	307	0.20485
Cdk12	0.83347	0.83356	0.995661	1540	-0.058982	0.064359	0.063593	0.963277	122	-0.058982
Acpp	0.83416	0.83289	0.995661	1541	0.14169	0.22539	0.2241	0.996775	410	0.14169
Hspa5	0.83439	0.83446	0.995661	1542	0.03916	0.17301	0.17303	0.994253	318	0.03916
L3mbtl1	0.8344	0.83369	0.995661	1543	0.30638	0.12309	0.12244	0.977688	223	0.30638
Spire2	0.8346	0.83396	0.995661	1544	-0.026963	0.86177	0.8613	0.996775	1578	-0.026963
Dmpk	0.83462	0.83474	0.995661	1545	0.27214	0.060984	0.060121	0.957246	115	0.27214
Lalba	0.83474	0.83473	0.995661	1546	0.20583	0.16526	0.1657	0.994253	305	0.20583
Krt8	0.835	0.83434	0.995661	1547	0.016181	0.27143	0.26969	0.996775	493	0.016181
Nme6	0.8352	0.83451	0.995661	1548	0.060063	0.51271	0.51153	0.996775	912	0.060063
Rabggta	0.83599	0.83514	0.995661	1549	0.080454	0.65223	0.65243	0.996775	1160	0.080454
Pde1b	0.836	0.83611	0.995661	1550	0.03834	0.34248	0.34501	0.996775	621	0.03834
Ache	0.83756	0.8364	0.995661	1551	0.050046	0.60678	0.60503	0.996775	1077	0.050046
Musk	0.83806	0.83813	0.995661	1552	0.20917	0.16194	0.16252	0.991776	299	0.20917
Mst1r	0.83934	0.83935	0.995661	1553	0.15433	0.11346	0.1127	0.977688	212	0.15433
Cacna1c	0.8397	0.8386	0.995661	1554	0.17804	0.1249	0.12477	0.977688	228	0.17804
Ak1	0.84005	0.84019	0.995661	1555	0.21052	0.15995	0.16044	0.991776	297	0.21052
Rab5a	0.84023	0.83923	0.995661	1556	0.056554	0.58368	0.58198	0.996775	1029	0.056554
Hint1	0.84029	0.8403	0.995661	1557	0.02059	0.31723	0.31948	0.996775	579	0.02059
Ptdss1	0.84052	0.8405	0.995661	1558	0.10368	0.6385	0.63958	0.996775	1133	0.10368
Gpx2	0.84076	0.83973	0.995661	1559	0.088394	0.45046	0.44835	0.996775	802	0.088394
Mmp19	0.84182	0.842	0.995661	1560	0.2122	0.15818	0.15873	0.991776	293	0.2122
Chrnb2	0.84189	0.84191	0.995661	1561	-0.10536	0.24995	0.25012	0.996775	455	-0.10536
Qdpr	0.84217	0.84099	0.995661	1562	0.10753	0.37132	0.36932	0.996775	676	0.10753
Dusp10	0.8434	0.84349	0.995661	1563	0.0025587	0.15004	0.14917	0.977688	278	0.0025587
Ldhc	0.84428	0.84448	0.995661	1564	0.090703	0.49143	0.49301	0.996775	874	0.090703
Slc7a8	0.84479	0.84431	0.995661	1565	-0.0029979	0.54409	0.54321	0.996775	969	-0.0029979
Trib1	0.84555	0.84508	0.995661	1566	0.029509	0.55075	0.55013	0.996775	978	0.029509
Kcna4	0.84567	0.8444	0.995661	1567	0.21133	0.07151	0.071737	0.977688	135	0.21133
Aldh9a1	0.84758	0.8463	0.995661	1568	0.054361	0.60955	0.60788	0.996775	1081	0.054361
D17Wsu104e	0.84775	0.84648	0.995661	1569	0.17516	0.14794	0.14748	0.977688	270	0.17516
Pde8b	0.84827	0.84698	0.995661	1570	0.20452	0.087229	0.087151	0.977688	156	0.20452
Dstyk	0.84916	0.8488	0.995661	1571	0.29858	0.1484	0.14805	0.977688	272	0.29858
Drd5	0.84982	0.84861	0.995661	1572	0.11798	0.344	0.34269	0.996775	625	0.11798
Csnk2a1	0.84999	0.84881	0.995661	1573	0.096372	0.43492	0.43302	0.996775	778	0.096372
Gldc	0.85001	0.85016	0.995661	1574	0.21977	0.14999	0.15081	0.977688	277	0.21977
Grid1	0.85023	0.85037	0.995661	1575	0.21987	0.14977	0.15059	0.977688	275	0.21987
Drd3	0.85178	0.85146	0.995661	1576	0.018477	0.71068	0.71163	0.996775	1285	0.018477
Clcn2	0.852	0.85201	0.995661	1577	0.22212	0.148	0.14882	0.977688	271	0.22212
Slc7a1	0.85204	0.85079	0.995661	1578	0.1322	0.29283	0.2914	0.996775	534	0.1322
Dusp27	0.85233	0.85204	0.995661	1579	0.011789	0.27679	0.275	0.996775	507	0.011789
Galnt1	0.854	0.85398	0.995661	1580	0.22453	0.146	0.14686	0.977688	264	0.22453
C1qa	0.8551	0.85512	0.995661	1581	0.22432	0.1449	0.14588	0.977688	262	0.22432
Lrat	0.85559	0.85439	0.995661	1582	0.065292	0.57737	0.57582	0.996775	1022	0.065292
Car5b	0.85643	0.85669	0.995661	1583	0.22496	0.14357	0.14459	0.977688	259	0.22496
Slc6a9	0.85697	0.85671	0.995661	1584	0.074075	0.049361	0.049256	0.957246	86	0.074075
Ptprc	0.8571	0.8573	0.995661	1585	0.22669	0.1429	0.14396	0.977688	255	0.22669
Oaz3	0.85727	0.85614	0.995661	1586	0.080568	0.51907	0.51701	0.996775	926	0.080568
Mark3	0.85783	0.85758	0.995661	1587	0.2423	0.32287	0.32041	0.996775	589	0.2423
Epha6	0.85814	0.85782	0.995661	1588	0.093379	0.14028	0.13946	0.977688	252	0.093379
Abcg1	0.85909	0.85875	0.995661	1589	0.4408	0.026005	0.026379	0.957246	43	0.4408
Nagk	0.85944	0.85825	0.995661	1590	0.10265	0.42624	0.42417	0.996775	766	0.10265
Hipk3	0.85999	0.85958	0.995661	1591	-0.017701	0.41373	0.41183	0.996775	745	-0.017701
Rdh12	0.86021	0.8597	0.995661	1592	-0.1368	0.55337	0.55289	0.996775	981	-0.1368
Gnat1	0.86126	0.86008	0.995661	1593	0.071538	0.56665	0.56567	0.996775	1006	0.071538
Lrp1	0.86177	0.8613	0.995661	1594	0.054299	0.35115	0.34892	0.996775	644	0.054299
Htr1d	0.86197	0.86219	0.995661	1595	0.2303	0.13803	0.13903	0.977688	249	0.2303
Pak3	0.86284	0.86241	0.995661	1596	0.092851	0.1352	0.13489	0.977688	244	0.092851
Sv2a	0.86372	0.8627	0.995661	1597	0.11619	0.37902	0.37689	0.996775	686	0.11619
Scn2b	0.86374	0.86403	0.995661	1598	0.23116	0.13626	0.13722	0.977688	248	0.23116
Gnb1	0.8644	0.86471	0.995661	1599	0.23243	0.1356	0.13659	0.977688	247	0.23243
Tars	0.86535	0.86428	0.995661	1600	0.081937	0.53006	0.52814	0.996775	943	0.081937
Prkag1	0.86567	0.86459	0.995661	1601	0.14736	0.25968	0.25885	0.996775	479	0.14736
Acat2	0.866	0.86488	0.995661	1602	0.36342	0.0028759	0.0026815	0.917079	5	0.36342
Ubfd1	0.86667	0.8672	0.995661	1603	0.02251	0.42902	0.4311	0.996775	771	0.02251
Bmp2k	0.86684	0.86704	0.995661	1604	0.23526	0.13316	0.13416	0.977688	242	0.23526
Cacna1a	0.86706	0.86727	0.995661	1605	0.23408	0.13294	0.134	0.977688	238	0.23408
Ctla4	0.86718	0.86666	0.995661	1606	-0.085715	0.58387	0.58395	0.996775	1030	-0.085715
Lat	0.86729	0.86618	0.995661	1607	0.092457	0.48882	0.48646	0.996775	870	0.092457
Gprc5a	0.86755	0.86712	0.995661	1608	0.022154	0.58969	0.58915	0.996775	1043	0.022154
Ern1	0.86828	0.86779	0.995661	1609	-0.048427	0.89325	0.89283	0.996775	1637	-0.048427
Bst1	0.86839	0.86851	0.995661	1610	0.23619	0.13161	0.13259	0.977688	236	0.23619
Amy2a4	0.86841	0.86789	0.995661	1611	-0.023096	0.75211	0.75299	0.996775	1374	-0.023096
Sbf2	0.86876	0.86821	0.995661	1612	0.048752	0.71846	0.72002	0.996775	1302	0.048752
Rpl10l	0.87063	0.87011	0.995978	1613	0.12944	0.5123	0.51114	0.996775	911	0.12944
Oat	0.87083	0.87	0.995978	1614	-0.031123	0.85192	0.85084	0.996775	1563	-0.031123
Npr2	0.87148	0.87094	0.995978	1615	0.17395	0.46955	0.46867	0.996775	836	0.17395
Bphl	0.87177	0.87081	0.995978	1616	0.10547	0.43825	0.43625	0.996775	784	0.10547
Gad2	0.87195	0.87151	0.996017	1617	-0.077928	0.64182	0.64139	0.996775	1144	-0.077928
Cdc25c	0.87414	0.87411	0.997154	1618	0.2413	0.12586	0.12688	0.977688	230	0.2413
Leprel2	0.87517	0.87455	0.997154	1619	0.090613	0.67534	0.67623	0.996775	1214	0.090613
Irak1	0.87569	0.87574	0.997154	1620	0.24411	0.12431	0.12539	0.977688	225	0.24411
Pip4k2c	0.87602	0.87535	0.997154	1621	0.32212	0.013899	0.01367	0.935644	27	0.32212
Trim33	0.87616	0.87559	0.997154	1622	0.11484	0.16382	0.16284	0.991776	304	0.11484
Afg3l2	0.87648	0.87575	0.997154	1623	0.23404	0.059096	0.058867	0.957246	110	0.23404
Adrb3	0.87746	0.87778	0.99848	1624	0.20055	0.057601	0.056794	0.957246	104	0.20055
Fam104a	0.87951	0.87858	0.99848	1625	0.15627	0.55789	0.55721	0.996775	990	0.15627
Kcnj11	0.8805	0.87973	0.99848	1626	0.09216	0.51291	0.51063	0.996775	913	0.09216
Acss2	0.88111	0.88046	0.99848	1627	0.20726	0.10617	0.1062	0.977688	193	0.20726
Gls2	0.882	0.88134	0.99848	1628	0.26147	0.23591	0.23392	0.996775	434	0.26147
Git1	0.88444	0.88356	0.99848	1629	0.18992	0.14999	0.14971	0.977688	276	0.18992
Arpc4	0.88516	0.88617	0.99848	1630	0.030709	0.5062	0.50805	0.996775	903	0.030709
Ins2	0.88519	0.88433	0.99848	1631	0.098361	0.49796	0.49557	0.996775	883	0.098361
Inpp5b	0.88595	0.88533	0.99848	1632	0.011363	0.40108	0.39896	0.996775	722	0.011363
Fn3krp	0.88689	0.88638	0.99848	1633	0.15862	0.0049729	0.0053282	0.917079	8	0.15862
Map4k3	0.88698	0.88739	0.99848	1634	0.25734	0.11302	0.1141	0.977688	208	0.25734
Met	0.88964	0.89001	0.99848	1635	0.26058	0.11036	0.11159	0.977688	203	0.26058
Atp1a1	0.89014	0.89126	0.99848	1636	0.088281	0.61047	0.61158	0.996775	1084	0.088281
Slc7a4	0.89024	0.88945	0.99848	1637	0.20822	0.11493	0.1148	0.977688	213	0.20822
Epha2	0.89109	0.89008	0.99848	1638	0.13453	0.23316	0.23344	0.996775	430	0.13453
Prkab2	0.89141	0.89065	0.99848	1639	0.13238	0.36216	0.36021	0.996775	662	0.13238
Dgkb	0.89141	0.89181	0.99848	1640	0.26204	0.10859	0.10984	0.977688	201	0.26204
Mtnr1b	0.8923	0.89267	0.99848	1641	0.2621	0.1077	0.10888	0.977688	199	0.2621
Htr6	0.89249	0.89379	0.99848	1642	0.10999	0.29126	0.29319	0.996775	531	0.10999
Ubl4	0.89252	0.89294	0.99848	1643	0.2621	0.10748	0.10863	0.977688	198	0.2621
Galk2	0.89266	0.89397	0.99848	1644	0.14372	0.23275	0.2337	0.996775	428	0.14372
Ppm1e	0.89284	0.89234	0.99848	1645	0.035651	0.25026	0.24863	0.996775	456	0.035651
Cdk20	0.89362	0.89408	0.99848	1646	0.26341	0.10638	0.10745	0.977688	194	0.26341
Gusb	0.89365	0.89501	0.99848	1647	0.10382	0.34571	0.3483	0.996775	629	0.10382
Pak2	0.89381	0.89518	0.99848	1648	0.015471	0.84318	0.84322	0.996775	1550	0.015471
Csnk1e	0.89433	0.89388	0.99848	1649	0.1446	0.060185	0.060303	0.957246	114	0.1446
Slc25a22	0.89451	0.89495	0.99848	1650	0.26439	0.10549	0.10656	0.977688	192	0.26439
P4hb	0.89464	0.89586	0.99848	1651	0.023392	0.29943	0.30135	0.996775	542	0.023392
Cpe	0.89562	0.89608	0.99848	1652	0.26441	0.10438	0.10545	0.977688	190	0.26441
Ndufa2	0.89588	0.8954	0.99848	1653	0.19024	0.1508	0.15056	0.977688	280	0.19024
Tada1	0.8964	0.89594	0.99848	1654	0.024553	0.1472	0.14698	0.977688	269	0.024553
Cherp	0.89707	0.8982	0.99848	1655	0.27409	0.11793	0.11705	0.977688	217	0.27409
Dusp11	0.89717	0.8966	0.99848	1656	0.17586	0.2113	0.21006	0.996775	387	0.17586
Epha5	0.899	0.89846	0.99848	1657	0.22845	0.085536	0.085522	0.977688	152	0.22845
Acy3	0.89944	0.8994	0.99848	1658	0.04441	0.094799	0.094689	0.977688	176	0.04441
Farsa	0.89946	0.90059	0.99848	1659	0.066416	0.50254	0.50433	0.996775	894	0.066416
B4galt4	0.90027	0.90097	0.99848	1660	0.26835	0.099734	0.10066	0.977688	184	0.26835
Isg20	0.90027	0.89973	0.99848	1661	0.182	0.19231	0.19127	0.994253	351	0.182
Cela1	0.90186	0.90177	0.99848	1662	0.16847	0.31361	0.31128	0.996775	572	0.16847
Pip	0.90243	0.90363	0.99848	1663	0.087006	0.65153	0.65227	0.996775	1157	0.087006
Hspg2	0.90355	0.90359	0.99848	1664	0.095855	0.50569	0.50457	0.996775	899	0.095855
Stk36	0.90387	0.90323	0.99848	1665	0.16459	0.25816	0.25715	0.996775	476	0.16459
Nek9	0.90412	0.90527	0.99848	1666	0.01377	0.20479	0.20492	0.996775	378	0.01377
Wnk2	0.90535	0.90545	0.99848	1667	0.13857	0.32696	0.32454	0.996775	595	0.13857
Csnk2b	0.90558	0.90613	0.99848	1668	0.27498	0.094421	0.095155	0.977688	175	0.27498
Bcr	0.90578	0.90528	0.99848	1669	0.1507	0.31719	0.31577	0.996775	577	0.1507
Pdpk1	0.90632	0.90652	0.99848	1670	0.055223	0.69741	0.69818	0.996775	1257	0.055223
Camkv	0.90646	0.90696	0.99848	1671	0.2753	0.093536	0.094234	0.977688	170	0.2753
Hdc	0.90659	0.90609	0.99848	1672	0.12421	0.42456	0.42261	0.996775	762	0.12421
Slco1b2	0.90691	0.90743	0.99848	1673	0.27686	0.093093	0.093746	0.977688	168	0.27686
Hk2	0.90713	0.9077	0.99848	1674	0.27719	0.092871	0.093446	0.977688	167	0.27719
Nrk	0.9074	0.907	0.99848	1675	0.18972	0.17872	0.178	0.994253	328	0.18972
Ckb	0.90934	0.90986	0.99848	1676	0.27854	0.090658	0.091196	0.977688	163	0.27854
Pgd	0.91001	0.91045	0.99848	1677	0.27946	0.089993	0.090526	0.977688	162	0.27946
Ptpn3	0.91061	0.91019	0.99848	1678	0.16862	0.26159	0.26071	0.996775	483	0.16862
Pkdcc	0.91066	0.91166	0.99848	1679	0.048562	0.467	0.46873	0.996775	830	0.048562
Dusp16	0.91067	0.91105	0.99848	1680	0.28	0.089329	0.089819	0.977688	160	0.28
Braf	0.91133	0.91175	0.99848	1681	0.28019	0.088665	0.089149	0.977688	159	0.28019
Prep	0.9118	0.91141	0.99848	1682	0.45134	0.0077335	0.0074927	0.935644	14	0.45134
Cdk13	0.91258	0.91214	0.99848	1683	0.17874	0.23122	0.23007	0.996775	426	0.17874
Clpp	0.91355	0.91396	0.99848	1684	0.28296	0.086451	0.087033	0.977688	154	0.28296
Phka2	0.91363	0.91309	0.99848	1685	0.19615	0.16987	0.16909	0.994253	309	0.19615
Vkorc1l1	0.9138	0.91482	0.99848	1686	0.19608	0.14344	0.14238	0.977688	258	0.19608
Ptpn1	0.91391	0.914	0.99848	1687	0.02279	0.54802	0.54747	0.996775	976	0.02279
Ndufc1	0.91391	0.91315	0.99848	1688	-0.031327	0.0059626	0.0058908	0.917079	12	-0.031327
Bhmt2	0.91493	0.91447	0.99848	1689	0.16464	0.28611	0.2848	0.996775	523	0.16464
Ppt1	0.91731	0.91782	0.99848	1690	0.28925	0.082688	0.08355	0.977688	150	0.28925
Pdik1l	0.91749	0.91697	0.99848	1691	0.26038	0.054365	0.05396	0.957246	97	0.26038
Smpd4	0.91812	0.9176	0.99848	1692	0.12612	0.45144	0.4494	0.996775	803	0.12612
Proz	0.91824	0.91815	0.99848	1693	0.10847	0.30427	0.30219	0.996775	551	0.10847
Sbk2	0.91838	0.91776	0.99848	1694	0.3364	0.016096	0.015797	0.941712	30	0.3364
Pnp2	0.91863	0.91805	0.99848	1695	0.26662	0.0057477	0.0056657	0.917079	11	0.26662
Pla2g2d	0.91899	0.91888	0.99848	1696	0.248	0.1176	0.11712	0.977688	215	0.248
Dyrk3	0.91928	0.91917	0.99848	1697	0.028127	0.87575	0.87516	0.996775	1607	0.028127
Prkar1b	0.91953	0.91994	0.99848	1698	0.29333	0.080474	0.081305	0.977688	146	0.29333
Ndufs3	0.91975	0.92018	0.99848	1699	0.29208	0.080252	0.081113	0.977688	145	0.29208
Nmnat1	0.92157	0.92152	0.99848	1700	0.069213	0.30113	0.2991	0.996775	544	0.069213
Ptger4	0.92225	0.92182	0.99848	1701	0.15867	0.32485	0.32372	0.996775	590	0.15867
Stk33	0.92373	0.92351	0.99848	1702	0.27353	0.03663	0.036172	0.957246	61	0.27353
Grik4	0.92395	0.92446	0.99848	1703	0.30497	0.076046	0.076816	0.977688	141	0.30497
Grin2d	0.92415	0.92459	0.99848	1704	0.061505	0.21518	0.2156	0.996775	393	0.061505
Sec14l4	0.92422	0.92436	0.99848	1705	0.18538	0.443	0.44125	0.996775	790	0.18538
Lrrk1	0.92494	0.92459	0.99848	1706	0.24316	0.086382	0.086283	0.977688	153	0.24316
Tex14	0.92528	0.92575	0.99848	1707	0.30614	0.074718	0.075417	0.977688	137	0.30614
Plekha4	0.92599	0.92614	0.99848	1708	0.43297	0.028614	0.02895	0.957246	47	0.43297
Igf1r	0.92639	0.92596	0.99848	1709	0.27765	0.044869	0.044466	0.957246	80	0.27765
Tenc1	0.92738	0.9274	0.99848	1710	0.088465	0.091065	0.090708	0.977688	164	0.088465
Metap1	0.92842	0.92805	0.99848	1711	0.23605	0.099035	0.099136	0.977688	181	0.23605
Ddc	0.92882	0.9289	0.99848	1712	0.31099	0.071176	0.071742	0.977688	134	0.31099
Ntrk1	0.92925	0.92883	0.99848	1713	0.13125	0.45537	0.4534	0.996775	810	0.13125
Dgke	0.92949	0.92969	0.99848	1714	0.31213	0.070511	0.071121	0.977688	132	0.31213
Atp4a	0.92972	0.92925	0.99848	1715	0.20326	0.17953	0.17879	0.994253	331	0.20326
Cat	0.93015	0.93029	0.99848	1716	0.31259	0.069847	0.070354	0.977688	130	0.31259
Gca	0.93115	0.93124	0.99848	1717	0.11938	0.068851	0.069336	0.977688	129	0.11938
Tubb1	0.93158	0.93176	0.99848	1718	0.093515	0.28744	0.28529	0.996775	524	0.093515
Kat5	0.9318	0.93204	0.99848	1719	0.14053	0.47259	0.47172	0.996775	841	0.14053
Gp1ba	0.93367	0.93396	0.99848	1720	0.18784	0.02012	0.020314	0.957246	33	0.18784
Pim2	0.93507	0.93545	0.99848	1721	0.21941	0.15257	0.15214	0.979663	287	0.21941
Cct3	0.93667	0.93696	0.99848	1722	0.22271	0.13339	0.13309	0.977688	243	0.22271
Pglyrp3	0.93739	0.93835	0.99848	1723	0.11345	0.51501	0.5169	0.996775	918	0.11345
Slc25a5	0.93782	0.93902	0.99848	1724	0.16226	0.5082	0.5081	0.996775	906	0.16226
Ibtk	0.93812	0.93798	0.99848	1725	0.32495	0.061877	0.062264	0.957246	117	0.32495
Serpina5	0.93927	0.93962	0.99848	1726	0.11958	0.61237	0.61209	0.996775	1088	0.11958
Tssk6	0.94009	0.94044	0.99848	1727	0.068034	0.45417	0.45286	0.996775	808	0.068034
Nlk	0.94012	0.93993	0.99848	1728	0.32866	0.059885	0.060411	0.957246	112	0.32866
Arpc5	0.94021	0.94016	0.99848	1729	0.20033	0.21522	0.21413	0.996775	394	0.20033
Csf2ra	0.94043	0.94038	0.99848	1730	0.16016	0.36251	0.36052	0.996775	663	0.16016
Mmp10	0.941	0.94079	0.99848	1731	0.29868	0.058999	0.059473	0.957246	109	0.29868
Crh	0.9415	0.94145	0.99848	1732	0.22986	0.12987	0.12961	0.977688	235	0.22986
Rlbp1	0.94189	0.94186	0.99848	1733	0.33061	0.058114	0.058594	0.957246	106	0.33061
Gcgr	0.94204	0.94196	0.99848	1734	0.15862	0.37448	0.37231	0.996775	683	0.15862
Drd4	0.94223	0.9431	0.99848	1735	0.053963	0.66537	0.66583	0.996775	1188	0.053963
Uckl1	0.94233	0.94226	0.99848	1736	0.33128	0.057671	0.058112	0.957246	105	0.33128
Mocos	0.94246	0.94232	0.99848	1737	0.25257	0.088497	0.088581	0.977688	158	0.25257
Trrap	0.94345	0.94232	0.99848	1738	-0.0010452	0.12629	0.12649	0.977688	233	-0.0010452
Alppl2	0.94366	0.94338	0.99848	1739	0.3332	0.056343	0.056799	0.957246	100	0.3332
Rfk	0.94367	0.94413	0.99848	1740	0.10198	0.64728	0.64752	0.996775	1153	0.10198
Gss	0.94425	0.94418	0.99848	1741	0.24373	0.10323	0.1034	0.977688	189	0.24373
Muc2	0.94453	0.94351	0.99848	1742	0.12117	0.41447	0.4134	0.996775	747	0.12117
Trappc6b	0.94459	0.94547	0.99848	1743	0.21042	0.14423	0.14322	0.977688	261	0.21042
Kcnq1	0.94493	0.94486	0.99848	1744	0.098966	0.10539	0.10498	0.977688	191	0.098966
Pi4k2b	0.9457	0.94651	0.99848	1745	0.12982	0.084414	0.083684	0.977688	151	0.12982
Phgdh	0.94579	0.94624	0.99848	1746	0.12757	0.56995	0.5693	0.996775	1010	0.12757
Aadacl2	0.94587	0.94562	0.99848	1747	0.338	0.054129	0.054576	0.957246	96	0.338
Kalrn	0.94609	0.94587	0.99848	1748	0.33904	0.053907	0.054388	0.957246	95	0.33904
Atp2a1	0.94675	0.94667	0.99848	1749	0.14929	0.010472	0.010809	0.935644	18	0.14929
Padi2	0.94693	0.94734	0.99848	1750	0.13886	0.55849	0.55768	0.996775	991	0.13886
Gyg	0.94745	0.94732	0.99848	1751	0.22031	0.16219	0.16149	0.991776	300	0.22031
Oxt	0.94801	0.94713	0.99848	1752	0.12249	0.60418	0.60281	0.996775	1070	0.12249
Itga4	0.94805	0.94797	0.99848	1753	0.20027	0.23278	0.23152	0.996775	429	0.20027
Atp2c1	0.94853	0.94833	0.99848	1754	0.34233	0.051472	0.052144	0.957246	90	0.34233
Il3ra	0.94856	0.94838	0.99848	1755	0.23796	0.12573	0.12558	0.977688	229	0.23796
Cdc42bpg	0.94897	0.94877	0.99848	1756	0.34294	0.051029	0.051688	0.957246	89	0.34294
Eprs	0.95052	0.95033	0.999064	1757	0.34443	0.04948	0.050226	0.957246	87	0.34443
Ndufs6	0.95114	0.95111	0.999064	1758	0.16614	0.37623	0.37407	0.996775	685	0.16614
Prnp	0.95116	0.95203	0.999064	1759	0.084611	0.22985	0.23066	0.996775	423	0.084611
Rpl15	0.95163	0.95142	0.999064	1760	0.34803	0.048373	0.04895	0.957246	85	0.34803
Aldh1b1	0.95192	0.95192	0.999064	1761	0.21183	0.20775	0.20655	0.996775	380	0.21183
Gp9	0.95326	0.95331	0.999611	1762	0.18129	0.32157	0.32039	0.996775	586	0.18129
Blvra	0.95468	0.955	0.999611	1763	0.15871	0.19006	0.18895	0.994253	349	0.15871
Ndufa7	0.95476	0.95508	0.999611	1764	0.071699	0.25245	0.25082	0.996775	461	0.071699
Mccc2	0.95551	0.95635	0.999611	1765	0.25175	0.041404	0.040909	0.957246	71	0.25175
Ndufs2	0.95662	0.95746	0.999611	1766	0.046164	0.72417	0.72378	0.996775	1311	0.046164
Cnksr1	0.95694	0.95687	0.999611	1767	0.34651	0.04306	0.043502	0.957246	75	0.34651
Ctdnep1	0.95737	0.95816	0.999611	1768	0.085692	0.44285	0.44451	0.996775	789	0.085692
Car7	0.95802	0.95823	0.999611	1769	0.21357	0.21875	0.2176	0.996775	398	0.21357
Cdk19	0.95827	0.95814	0.999611	1770	0.36604	0.041731	0.042098	0.957246	72	0.36604
Cyp4a31	0.95938	0.95925	0.999611	1771	0.36991	0.040624	0.040903	0.957246	70	0.36991
Ptprf	0.95943	0.9595	0.999611	1772	0.15243	0.14419	0.14333	0.977688	260	0.15243
Dgkg	0.96026	0.96013	0.999611	1773	0.37158	0.039739	0.040041	0.957246	68	0.37158
Cacna1d	0.96043	0.96043	0.999611	1774	0.26927	0.086805	0.08676	0.977688	155	0.26927
Mapk8ip1	0.9607	0.96073	0.999611	1775	0.2148	0.22266	0.22134	0.996775	404	0.2148
Rps6ka4	0.96248	0.9626	0.999611	1776	0.37404	0.037525	0.037796	0.957246	65	0.37404
Chrna1	0.96336	0.96337	0.999611	1777	0.377	0.036639	0.036922	0.957246	62	0.377
Irgc1	0.96349	0.96402	0.999611	1778	0.5941	0.00099591	0.0011814	0.706683	2	0.5941
Dgki	0.96447	0.96448	0.999611	1779	0.37834	0.035532	0.035706	0.957246	59	0.37834
Erbb3	0.96587	0.96585	0.999611	1780	0.23357	0.1743	0.17367	0.994253	322	0.23357
Il6ra	0.96668	0.96705	0.999611	1781	0.11853	0.44883	0.44741	0.996775	798	0.11853
Dolpp1	0.96828	0.96806	0.999611	1782	0.21186	0.25892	0.25804	0.996775	478	0.21186
Gapdh	0.96844	0.96889	0.999611	1783	0.32513	0.044808	0.044852	0.957246	79	0.32513
H2-K1	0.96906	0.96884	0.999611	1784	0.33543	0.024423	0.023812	0.957246	40	0.33543
Kat2a	0.97098	0.97086	0.999611	1785	0.22409	0.22928	0.22804	0.996775	422	0.22409
Mmp8	0.97111	0.97109	0.999611	1786	0.39852	0.028891	0.029015	0.957246	49	0.39852
Kcnmb4	0.97232	0.97211	0.999611	1787	0.20915	0.29022	0.28879	0.996775	529	0.20915
Nme3	0.97273	0.9733	0.999611	1788	0.092544	0.19731	0.19725	0.994253	363	0.092544
Txndc12	0.97288	0.9728	0.999611	1789	0.40556	0.02712	0.027316	0.957246	45	0.40556
Mast3	0.97291	0.97271	0.999611	1790	0.26958	0.11118	0.11104	0.977688	205	0.26958
Hsd17b11	0.9732	0.97302	0.999611	1791	0.21448	0.27371	0.2726	0.996775	500	0.21448
Kcnk3	0.97444	0.97488	0.999611	1792	0.21044	0.22476	0.22275	0.996775	408	0.21044
Smox	0.97456	0.97456	0.999611	1793	0.28024	0.093563	0.093489	0.977688	171	0.28024
Arpc1b	0.97567	0.97571	0.999611	1794	0.21777	0.27484	0.27364	0.996775	502	0.21777
Aldh1l1	0.9758	0.97641	0.999611	1795	0.10127	0.28989	0.29185	0.996775	528	0.10127
Pitpna	0.97626	0.97596	0.999611	1796	0.086108	0.65574	0.65474	0.996775	1168	0.086108
P4htm	0.9764	0.97701	0.999611	1797	0.10422	0.71976	0.71938	0.996775	1304	0.10422
Adra2a	0.97646	0.97673	0.999611	1798	0.15071	0.52535	0.5246	0.996775	938	0.15071
Proc	0.97775	0.97747	0.999611	1799	0.2001	0.21705	0.21734	0.996775	397	0.2001
Ace2	0.97862	0.97867	0.999611	1800	0.5498	0.0015491	0.0015296	0.706683	4	0.5498
Ptgir	0.9789	0.97931	0.999611	1801	0.13272	0.27678	0.27853	0.996775	506	0.13272
Tas1r2	0.97956	0.97981	0.999611	1802	0.18193	0.10224	0.10222	0.977688	188	0.18193
Pten	0.9797	0.97969	0.999611	1803	0.26573	0.14672	0.14605	0.977688	268	0.26573
Eif3b	0.97974	0.97961	0.999611	1804	0.43517	0.020257	0.020539	0.957246	34	0.43517
Apoe	0.97977	0.97972	0.999611	1805	0.24965	0.18393	0.18332	0.994253	336	0.24965
Begain	0.98019	0.98001	0.999611	1806	0.43601	0.019814	0.020148	0.957246	32	0.43601
Avpr1a	0.9807	0.9807	0.999611	1807	0.30598	0.065527	0.065699	0.977688	123	0.30598
Sult2a3	0.98093	0.98133	0.999611	1808	0.14714	0.0092658	0.0087035	0.935644	15	0.14714
Krt12	0.98113	0.98114	0.999611	1809	0.42602	0.0099376	0.0095929	0.935644	17	0.42602
Aldh1a2	0.98174	0.98209	0.999611	1810	0.18534	0.32088	0.32312	0.996775	584	0.18534
Ndufa1	0.98348	0.98384	0.999611	1811	0.13817	0.1738	0.17262	0.994253	320	0.13817
Hbb-bs	0.98403	0.98444	0.999611	1812	0.15449	0.09542	0.09531	0.977688	177	0.15449
Vps25	0.98405	0.98399	0.999611	1813	0.24399	0.22578	0.22447	0.996775	411	0.24399
Gsk3a	0.9841	0.98405	0.999611	1814	0.25743	0.18153	0.18082	0.994253	332	0.25743
Atp8a1	0.98453	0.98488	0.999611	1815	0.16536	0.25845	0.257	0.996775	477	0.16536
Idh3b	0.98466	0.98461	0.999611	1816	0.26424	0.16583	0.16505	0.994253	306	0.26424
Ptgis	0.98506	0.98541	0.999611	1817	0.19196	0.18486	0.18367	0.994253	339	0.19196
Dbh	0.98572	0.98583	0.999611	1818	0.4606	0.014279	0.014211	0.937942	28	0.4606
Grin2c	0.98605	0.98642	0.999611	1819	0.24271	0.16993	0.16985	0.994253	310	0.24271
Hnmt	0.98661	0.98672	0.999611	1820	0.46503	0.013394	0.013295	0.935644	26	0.46503
Blvrb	0.98792	0.98818	0.999611	1821	0.19849	0.20212	0.20068	0.994253	373	0.19849
Ppp2r5a	0.98811	0.98815	0.999611	1822	0.30703	0.091454	0.091373	0.977688	165	0.30703
Dusp2	0.98838	0.98861	0.999611	1823	0.49921	0.011623	0.011468	0.935644	21	0.49921
Adra2c	0.98871	0.98882	0.999611	1824	0.25918	0.062048	0.061975	0.957246	118	0.25918
Dcxr	0.98883	0.98887	0.999611	1825	0.28197	0.13811	0.13771	0.977688	250	0.28197
Gria1	0.98913	0.98934	0.999611	1826	0.24003	0.20326	0.20182	0.996775	374	0.24003
Ppa1	0.98968	0.98989	0.999611	1827	0.293	0.099143	0.098879	0.977688	182	0.293
Ppp1r3f	0.99158	0.99159	0.999611	1828	0.35162	0.045302	0.044873	0.957246	81	0.35162
Nek6	0.99203	0.99213	0.999611	1829	0.099487	0.61319	0.61296	0.996775	1091	0.099487
Grin1	0.99217	0.99223	0.999611	1830	0.15246	0.1788	0.17816	0.994253	329	0.15246
Htr2c	0.99279	0.99297	0.999611	1831	0.2924	0.14876	0.14831	0.977688	273	0.2924
Xylb	0.99328	0.99352	0.999611	1832	0.12518	0.15988	0.15913	0.991776	296	0.12518
Dnpep	0.99394	0.99409	0.999611	1833	0.19072	0.19266	0.19149	0.994253	353	0.19072
Trio	0.99435	0.99456	0.999611	1834	0.68618	0.0056453	0.0055907	0.917079	10	0.68618
Acvr1b	0.99486	0.99492	0.999611	1835	0.27954	0.19754	0.19618	0.994253	365	0.27954
Rsl24d1	0.99504	0.99506	0.999611	1836	0.33028	0.070977	0.070708	0.977688	133	0.33028
Hal	0.99557	0.99575	0.999611	1837	0.56309	0.0044277	0.0042942	0.917079	6	0.56309
Kcnc4	0.9956	0.9956	0.999611	1838	0.32324	0.11327	0.11309	0.977688	210	0.32324
Ndufb5	0.99572	0.99573	0.999611	1839	0.38169	0.033585	0.033113	0.957246	54	0.38169
H2-Q6	0.99606	0.99601	0.999611	1840	0.3409	0.081297	0.081166	0.977688	148	0.3409
Npr3	0.99647	0.99647	0.999611	1841	0.36453	0.056087	0.055819	0.957246	99	0.36453
Prkcd	0.99652	0.99663	0.999611	1842	0.24711	0.2242	0.22217	0.996775	407	0.24711
Cox8a	0.99753	0.99755	0.999611	1843	0.38726	0.082312	0.082414	0.977688	149	0.38726
Mast4	0.99779	0.99784	0.999611	1844	0.47782	0.012139	0.011811	0.935644	22	0.47782
Slc6a5	0.99815	0.99822	0.999611	1845	0.30752	0.0056347	0.0059551	0.917079	9	0.30752
Trp53rk	0.99847	0.99853	0.999611	1846	0.41641	0.030536	0.030075	0.957246	51	0.41641
Akt2	0.99931	0.99929	0.999831	1847	0.28138	0.075396	0.075123	0.977688	139	0.28138
Cdkn2a	0.99998	0.99998	0.999981	1848	0.28191	0.052546	0.05246	0.957246	92	0.28191

## Sheet: DrugZ
GENE	sumZ	numObs	normZ	pval_synth	rank_synth	fdr_synth	pval_supp	rank_supp	fdr_supp
Ptgs1	-16.91	2	-8.04	4.47e-16	1	4.15e-13	1	1856	1
Rpl23	-22.85	9	-5.03	2.43e-07	2	0.00015	1	1855	1
Arf1	-19.38	8	-4.5	3.38e-06	3	0.00157	1	1854	1
Reep3	-11.94	4	-3.89	5.04e-05	4	0.0187	1	1853	1
Pkig	-19.24	12	-3.6	0.000158	5	0.049	1	1852	1
Cel	-7.3	2	-3.33	0.000434	6	0.115	1	1851	1
Ndufs1	-11.8	6	-3.09	0.001	7	0.207	0.999	1850	1
Man1b1	-6.81	2	-3.09	0.001	8	0.207	0.999	1849	1
Slco1a6	-9.46	4	-3.03	0.00123	9	0.21	0.999	1848	1
Sptlc1	-11.57	6	-3.02	0.00125	10	0.21	0.999	1847	1
Trappc2	-6.4	2	-2.89	0.00193	11	0.299	0.998	1846	1
Mtmr6	-12.63	8	-2.85	0.00221	12	0.302	0.998	1845	1
Dck	-10.9	6	-2.84	0.00228	13	0.302	0.998	1844	1
Sult2a6	-12.01	8	-2.69	0.00353	14	0.428	0.996	1843	1
Ak4	-5.93	2	-2.66	0.00394	15	0.428	0.996	1842	1
Car1	-13.16	10	-2.64	0.0042	16	0.428	0.996	1841	1
Phospho2	-11.77	8	-2.64	0.0042	17	0.428	0.996	1840	1
Pgk2	-8.21	4	-2.6	0.00471	18	0.428	0.995	1839	1
Eif2ak1	-5.8	2	-2.59	0.00474	19	0.428	0.995	1838	1
Efnb2	-5.79	2	-2.59	0.00484	20	0.428	0.995	1837	1
Larp7	-8.12	4	-2.56	0.00516	21	0.429	0.995	1836	1
Sptlc3	-9.91	6	-2.55	0.00531	22	0.429	0.995	1835	1
Lcmt2	-8.86	5	-2.5	0.00625	23	0.484	0.994	1834	1
Pfn2	-7.75	4	-2.44	0.00739	24	0.52	0.993	1833	1
Pnck	-9.48	6	-2.44	0.00744	25	0.52	0.993	1832	1
Grk5	-10.9	8	-2.42	0.00769	26	0.52	0.992	1831	1
Tk2	-7.69	4	-2.42	0.00783	27	0.52	0.992	1830	1
Cd46	-5.38	2	-2.39	0.00842	28	0.539	0.992	1829	1
Sirt3	-7.54	4	-2.37	0.00899	29	0.553	0.991	1828	1
Ugt1a9	-5.31	2	-2.36	0.00923	30	0.553	0.991	1827	1
Dusp13	-7.36	4	-2.3	0.0107	31	0.621	0.989	1826	1
Acyp2	-8.92	6	-2.27	0.0115	32	0.646	0.989	1825	1
Abcc2	-11.46	10	-2.26	0.0118	33	0.646	0.988	1824	1
Slco1a1	-7.13	4	-2.22	0.0131	34	0.696	0.987	1823	1
Nqo2	-7.05	4	-2.2	0.0141	35	0.699	0.986	1822	1
Lrrk2	-8.61	6	-2.19	0.0143	36	0.699	0.986	1821	1
Stk4	-7.03	4	-2.19	0.0143	37	0.699	0.986	1820	1
D6Wsu163e	-8.58	6	-2.18	0.0147	38	0.699	0.985	1819	1
Fn3k	-8.42	6	-2.13	0.0165	39	0.754	0.984	1818	1
C1rb	-4.85	2	-2.13	0.0167	40	0.754	0.983	1817	1
Capn1	-8.32	6	-2.11	0.0176	41	0.767	0.982	1816	1
Cox7b	-4.78	2	-2.09	0.0182	42	0.767	0.982	1815	1
Ugt3a2	-9.55	8	-2.09	0.0182	43	0.767	0.982	1814	1
Ugp2	-8.24	6	-2.08	0.0186	44	0.767	0.981	1813	1
Gsta3	-4.72	2	-2.07	0.0194	45	0.776	0.981	1812	1
Slc7a3	-4.71	2	-2.06	0.0197	46	0.776	0.98	1811	1
Gsto2	-10.5	10	-2.05	0.0201	47	0.776	0.98	1810	1
Glrx2	-6.6	4	-2.04	0.0207	48	0.782	0.979	1809	1
Cdkl3	-6.58	4	-2.03	0.0211	49	0.782	0.979	1808	1
Comtd1	-8	6	-2.02	0.0219	50	0.782	0.978	1807	1
Glt6d1	-8.64	7	-2.02	0.0219	51	0.782	0.978	1806	1
Miip	-4.6	2	-2.01	0.0224	52	0.785	0.978	1805	1
Ddah1	-4.55	2	-1.98	0.0239	53	0.806	0.976	1804	1
Acat1	-4.54	2	-1.98	0.0241	54	0.806	0.976	1803	1
Lman1	-7.81	6	-1.96	0.0249	55	0.806	0.975	1802	1
H6pd	-7.8	6	-1.96	0.025	56	0.806	0.975	1801	1
F7	-10.06	10	-1.96	0.0252	57	0.806	0.975	1800	1
Hsd17b6	-7.75	6	-1.94	0.0259	58	0.816	0.974	1799	1
Ifngr2	-4.39	2	-1.9	0.0287	59	0.856	0.971	1798	1
Pkn1	-7.59	6	-1.9	0.0287	60	0.856	0.971	1797	1
Ptprh	-8.72	8	-1.89	0.0296	61	0.856	0.97	1796	1
Uqcrb	-6.16	4	-1.88	0.0297	62	0.856	0.97	1795	1
Ppfia2	-4.35	2	-1.88	0.0299	63	0.856	0.97	1794	1
Chrna3	-7.53	6	-1.88	0.0299	64	0.856	0.97	1793	1
Cyp2c29	-4.32	2	-1.87	0.031	65	0.86	0.969	1792	1
Cftr	-7.42	6	-1.85	0.0321	66	0.86	0.968	1791	1
2810408M09Rik	-7.4	6	-1.85	0.0324	67	0.86	0.968	1790	1
Ndufs4	-7.39	6	-1.84	0.0327	68	0.86	0.967	1789	1
Magi3	-6.03	4	-1.84	0.0328	69	0.86	0.967	1788	1
Pnlip	-7.38	6	-1.84	0.0329	70	0.86	0.967	1787	1
Ptpn22	-5.98	4	-1.82	0.034	71	0.877	0.966	1786	1
Psma2	-5.93	4	-1.81	0.0355	72	0.897	0.964	1785	1
Rbp1	-4.15	2	-1.79	0.037	73	0.897	0.963	1784	1
Cdk14	-7.18	6	-1.78	0.0374	74	0.897	0.963	1783	1
Pptc7	-4.12	2	-1.77	0.0381	75	0.897	0.962	1782	1
Eif2ak3	-7.14	6	-1.77	0.0383	76	0.897	0.962	1781	1
Car10	-7.13	6	-1.77	0.0384	77	0.897	0.962	1780	1
Cox5a	-7.12	6	-1.77	0.0388	78	0.897	0.961	1779	1
Dusp18	-7.07	6	-1.75	0.0399	79	0.897	0.96	1778	1
Hgs	-6.43	5	-1.74	0.0405	80	0.897	0.959	1777	1
Rock2	-7.04	6	-1.74	0.0407	81	0.897	0.959	1776	1
C1qb	-9.95	12	-1.74	0.0408	82	0.897	0.959	1775	1
Mtmr7	-5.74	4	-1.74	0.0409	83	0.897	0.959	1774	1
Hprt	-5.73	4	-1.74	0.0411	84	0.897	0.959	1773	1
Ppp3r1	-4.04	2	-1.73	0.0415	85	0.897	0.958	1772	1
F3	-4.91	3	-1.72	0.0429	86	0.916	0.957	1771	1
Mtfmt	-8	8	-1.71	0.0435	87	0.918	0.957	1770	1
Rab9	-5.64	4	-1.71	0.0441	88	0.92	0.956	1769	1
P4ha1	-7.93	8	-1.7	0.045	89	0.927	0.955	1768	1
M6pr	-5.6	4	-1.69	0.0454	90	0.927	0.955	1767	1
Paics	-5.57	4	-1.68	0.0463	91	0.927	0.954	1766	1
Cdc14a	-6.82	6	-1.68	0.0464	92	0.927	0.954	1765	1
Kcnj1	-5.55	4	-1.67	0.0471	93	0.93	0.953	1764	1
Gngt1	-7.76	8	-1.65	0.0492	94	0.949	0.951	1763	1
Cdkn2c	-5.48	4	-1.65	0.0494	95	0.949	0.951	1762	1
Scn4b	-5.48	4	-1.65	0.0496	96	0.949	0.95	1761	1
Ip6k1	-3.86	2	-1.64	0.0501	97	0.949	0.95	1760	1
BC030499	-5.42	4	-1.63	0.0515	98	0.964	0.949	1759	1
Masp2	-7.65	8	-1.63	0.052	99	0.964	0.948	1758	1
Stk24	-6.57	6	-1.61	0.0537	100	0.964	0.946	1757	1
Dyrk4	-3.79	2	-1.61	0.0539	101	0.964	0.946	1756	1
H2-Q4	-5.33	4	-1.6	0.0549	102	0.964	0.945	1755	1
Amt	-3.77	2	-1.6	0.055	103	0.964	0.945	1754	1
Twistnb	-5.31	4	-1.59	0.0558	104	0.964	0.944	1753	1
Grik3	-7.5	8	-1.59	0.0561	105	0.964	0.944	1752	1
Ppp3cc	-6.49	6	-1.59	0.0562	106	0.964	0.944	1751	1
Dpp6	-8.36	10	-1.58	0.0566	107	0.964	0.943	1750	1
Gabrp	-3.74	2	-1.58	0.0568	108	0.964	0.943	1749	1
Prkch	-6.45	6	-1.58	0.0574	109	0.964	0.943	1748	1
Rarg	-5.25	4	-1.57	0.0581	110	0.964	0.942	1747	1
Crp	-6.42	6	-1.57	0.0586	111	0.964	0.941	1746	1
Trpa1	-8.25	10	-1.56	0.0595	112	0.964	0.94	1745	1
Chek2	-5.17	4	-1.54	0.0614	113	0.964	0.939	1744	0.999
Slc19a3	-5.17	4	-1.54	0.0616	114	0.964	0.938	1743	0.999
Amn	-3.65	2	-1.54	0.0619	115	0.964	0.938	1742	0.999
Ppm1l	-3.62	2	-1.53	0.0636	116	0.964	0.936	1741	0.999
Ndufa10	-5.11	4	-1.52	0.064	117	0.964	0.936	1740	0.999
Ptpn5	-6.25	6	-1.52	0.0641	118	0.964	0.936	1739	0.999
Brdt	-6.25	6	-1.52	0.0643	119	0.964	0.936	1738	0.999
Rps6kb1	-6.25	6	-1.52	0.0644	120	0.964	0.936	1737	0.999
Dapk2	-5.69	5	-1.52	0.0648	121	0.964	0.935	1736	0.999
B4galt1	-5.09	4	-1.51	0.0649	122	0.964	0.935	1735	0.999
Chrnb3	-3.59	2	-1.51	0.0654	123	0.964	0.935	1734	0.999
Nfe2l1	-3.55	2	-1.49	0.0678	124	0.964	0.932	1733	0.999
Jak3	-7.08	8	-1.49	0.0685	125	0.964	0.931	1732	0.999
Mmp27	-5	4	-1.48	0.0691	126	0.964	0.931	1731	0.999
Rdh5	-6.1	6	-1.48	0.0699	127	0.964	0.93	1730	0.998
Akap5	-6.06	6	-1.47	0.0712	128	0.964	0.929	1729	0.998
Trdmt1	-7.79	10	-1.46	0.0722	129	0.964	0.928	1728	0.997
Dnase1	-6.01	6	-1.45	0.0734	130	0.964	0.927	1727	0.996
Por	-5.99	6	-1.45	0.0739	131	0.964	0.926	1726	0.996
Ppp2r2a	-4.87	4	-1.44	0.0749	132	0.964	0.925	1725	0.996
Nuak1	-3.44	2	-1.44	0.0755	133	0.964	0.924	1724	0.996
Dpp4	-5.93	6	-1.43	0.0763	134	0.964	0.924	1723	0.996
Agxt2	-5.93	6	-1.43	0.0765	135	0.964	0.924	1722	0.996
Glrb	-5.91	6	-1.42	0.0774	136	0.964	0.923	1721	0.996
Il2rb	-4.8	4	-1.42	0.0784	137	0.964	0.922	1720	0.995
Ripk1	-5.88	6	-1.42	0.0784	138	0.964	0.922	1719	0.995
Ndufa6	-7.58	10	-1.41	0.0788	139	0.964	0.921	1718	0.995
Btk	-5.87	6	-1.41	0.0788	140	0.964	0.921	1717	0.995
Mut	-6.78	8	-1.41	0.0789	141	0.964	0.921	1716	0.995
Grid2	-3.39	2	-1.41	0.0789	142	0.964	0.921	1715	0.995
Fcer1g	-5.86	6	-1.41	0.0792	143	0.964	0.921	1714	0.995
Gria3	-5.84	6	-1.4	0.08	144	0.964	0.92	1713	0.995
Ptpn6	-4.77	4	-1.4	0.0801	145	0.964	0.92	1712	0.995
Kcnma1	-3.37	2	-1.4	0.0802	146	0.964	0.92	1711	0.995
Oxct1	-6.73	8	-1.4	0.0807	147	0.964	0.919	1710	0.995
Acadsb	-3.35	2	-1.39	0.0818	148	0.964	0.918	1709	0.995
Adh5	-4.74	4	-1.39	0.0818	149	0.964	0.918	1708	0.995
Iars	-3.34	2	-1.39	0.0828	150	0.964	0.917	1707	0.995
Araf	-5.77	6	-1.38	0.0833	151	0.964	0.917	1706	0.995
Ripk4	-5.75	6	-1.38	0.0842	152	0.964	0.916	1705	0.995
Ptk7	-5.75	6	-1.38	0.0842	153	0.964	0.916	1704	0.995
D10Wsu102e	-5.73	6	-1.37	0.085	154	0.964	0.915	1703	0.995
Pdk4	-6.59	8	-1.37	0.086	155	0.964	0.914	1702	0.995
Ndufs8	-4.66	4	-1.37	0.086	156	0.964	0.914	1701	0.995
Ptp4a3	-3.27	2	-1.36	0.0875	157	0.964	0.913	1700	0.995
Hpx	-3.27	2	-1.36	0.0876	158	0.964	0.912	1699	0.995
Tuba8	-4.62	4	-1.35	0.0884	159	0.964	0.912	1698	0.995
Ndst1	-3.26	2	-1.35	0.0887	160	0.964	0.911	1697	0.995
Lars	-4.58	4	-1.34	0.0902	161	0.964	0.91	1696	0.995
Riok1	-5.59	6	-1.33	0.091	162	0.964	0.909	1695	0.995
Cdkl2	-4.56	4	-1.33	0.0912	163	0.964	0.909	1694	0.995
Mtmr1	-4.56	4	-1.33	0.0912	164	0.964	0.909	1693	0.995
Hc	-5.58	6	-1.33	0.0918	165	0.964	0.908	1692	0.995
Ppp1r14d	-5.56	6	-1.32	0.0926	166	0.964	0.907	1691	0.995
Cks2	-5.53	6	-1.32	0.0939	167	0.964	0.906	1690	0.995
Got1	-6.39	8	-1.32	0.0939	168	0.964	0.906	1689	0.995
Cxcl10	-7.12	10	-1.31	0.0949	169	0.964	0.905	1688	0.995
Ptpn18	-5.49	6	-1.31	0.0958	170	0.964	0.904	1687	0.995
Baiap2l1	-3.16	2	-1.3	0.0965	171	0.964	0.903	1686	0.995
Cyp2c55	-4.46	4	-1.3	0.0971	172	0.964	0.903	1685	0.995
Cdk4	-3.14	2	-1.29	0.0981	173	0.964	0.902	1684	0.995
F2r	-8.3	14	-1.29	0.0987	174	0.964	0.901	1683	0.995
Kcnj8	-3.14	2	-1.29	0.0987	175	0.964	0.901	1682	0.995
Prkci	-4.42	4	-1.28	0.0996	176	0.964	0.9	1681	0.995
Mtmr2	-5.4	6	-1.28	0.101	177	0.964	0.899	1680	0.994
Capns1	-4.4	4	-1.28	0.101	178	0.964	0.899	1679	0.994
Mme	-4.38	4	-1.27	0.102	179	0.964	0.898	1678	0.994
Fggy	-6.18	8	-1.27	0.103	180	0.964	0.897	1677	0.994
Cd55	-5.35	6	-1.27	0.103	181	0.964	0.897	1676	0.994
Ppp1r2	-6.16	8	-1.26	0.104	182	0.964	0.896	1675	0.994
Gk5	-6.06	8	-1.24	0.108	183	0.964	0.892	1674	0.99
Bdkrb2	-6.42	9	-1.23	0.109	184	0.964	0.891	1673	0.989
Pkia	-6	8	-1.22	0.111	185	0.964	0.889	1672	0.988
Cyp2c38	-5.19	6	-1.22	0.111	186	0.964	0.889	1671	0.988
Akr1b3	-6.68	10	-1.21	0.112	187	0.964	0.888	1670	0.987
Fads2	-5.95	8	-1.21	0.113	188	0.964	0.887	1669	0.987
Padi3	-4.21	4	-1.21	0.113	189	0.964	0.887	1668	0.987
Gba	-4.2	4	-1.21	0.114	190	0.964	0.886	1667	0.987
Gapdhs	-4.19	4	-1.2	0.114	191	0.964	0.886	1666	0.987
Slco1a4	-4.19	4	-1.2	0.114	192	0.964	0.886	1665	0.987
Slc18a1	-4.18	4	-1.2	0.115	193	0.964	0.885	1664	0.987
Gpx5	-5.89	8	-1.2	0.116	194	0.964	0.884	1663	0.987
Hadha	-5.89	8	-1.2	0.116	195	0.964	0.884	1662	0.987
Arl3	-5.89	8	-1.19	0.116	196	0.964	0.884	1661	0.987
Acvr2b	-3.57	3	-1.18	0.119	197	0.964	0.881	1660	0.985
Gcsh	-5.04	6	-1.18	0.12	198	0.964	0.88	1659	0.985
Galm	-2.9	2	-1.17	0.121	199	0.964	0.879	1658	0.985
Pccb	-4.09	4	-1.17	0.121	200	0.964	0.879	1657	0.985
Glra3	-4.09	4	-1.17	0.121	201	0.964	0.879	1656	0.985
Akr1a1	-4.09	4	-1.17	0.121	202	0.964	0.879	1655	0.985
Erbb4	-5.78	8	-1.17	0.122	203	0.964	0.878	1654	0.985
Slc22a6	-2.88	2	-1.16	0.123	204	0.964	0.877	1653	0.985
Tbk1	-2.86	2	-1.15	0.125	205	0.964	0.875	1652	0.984
Gng2	-5.35	7	-1.15	0.125	206	0.964	0.875	1651	0.984
Mapk8ip2	-2.85	2	-1.15	0.125	207	0.964	0.875	1650	0.984
Dcps	-4.02	4	-1.14	0.126	208	0.964	0.874	1649	0.984
Ptpdc1	-2.84	2	-1.14	0.126	209	0.964	0.874	1648	0.984
Nudt9	-4.91	6	-1.14	0.127	210	0.964	0.873	1647	0.984
Gucy2c	-4.91	6	-1.14	0.127	211	0.964	0.873	1646	0.984
Myh7	-4.01	4	-1.14	0.127	212	0.964	0.873	1645	0.984
Snf8	-5.65	8	-1.14	0.128	213	0.964	0.872	1644	0.984
Acp1	-3.46	3	-1.13	0.128	214	0.964	0.872	1643	0.984
Psph	-4.87	6	-1.13	0.129	215	0.964	0.871	1642	0.984
Tyk2	-4.86	6	-1.13	0.13	216	0.964	0.87	1641	0.984
Gale	-5.59	8	-1.12	0.131	217	0.964	0.869	1640	0.984
Prdx6	-2.79	2	-1.12	0.132	218	0.964	0.868	1639	0.984
Cmas	-3.94	4	-1.12	0.132	219	0.964	0.868	1638	0.984
Ugt3a1	-3.91	4	-1.11	0.134	220	0.964	0.866	1637	0.982
Nelfe	-5.5	8	-1.1	0.136	221	0.964	0.864	1636	0.981
Hrh4	-5.48	8	-1.1	0.137	222	0.964	0.863	1635	0.98
Lyz1	-3.86	4	-1.09	0.138	223	0.964	0.862	1634	0.98
Slc25a15	-3.86	4	-1.09	0.138	224	0.964	0.862	1633	0.98
Uap1	-3.85	4	-1.09	0.139	225	0.964	0.861	1632	0.98
Pik3c2a	-2.72	2	-1.08	0.139	226	0.964	0.861	1631	0.98
Krt7	-5.43	8	-1.08	0.139	227	0.964	0.861	1630	0.98
Alas2	-5.4	8	-1.07	0.141	228	0.964	0.859	1629	0.979
Hck	-2.69	2	-1.07	0.142	229	0.964	0.858	1628	0.979
Fshr	-4.67	6	-1.07	0.142	230	0.964	0.858	1627	0.979
Mmp13	-5.38	8	-1.07	0.142	231	0.964	0.858	1626	0.979
Gfm1	-5.36	8	-1.07	0.143	232	0.964	0.857	1625	0.979
Myh14	-4.64	6	-1.06	0.144	233	0.964	0.856	1624	0.979
Ckmt1	-2.68	2	-1.06	0.144	234	0.964	0.856	1623	0.979
Cyp2c65	-3.78	4	-1.06	0.144	235	0.964	0.856	1622	0.979
Pik3r1	-5.34	8	-1.06	0.145	236	0.964	0.855	1621	0.979
Desi1	-4.59	6	-1.05	0.147	237	0.964	0.853	1620	0.978
Asna1	-3.74	4	-1.05	0.147	238	0.964	0.853	1619	0.978
Nnmt	-3.74	4	-1.05	0.147	239	0.964	0.853	1618	0.978
Lcn9	-3.74	4	-1.05	0.148	240	0.964	0.852	1617	0.978
D10Jhu81e	-2.63	2	-1.04	0.149	241	0.964	0.851	1616	0.978
Ftcd	-4.53	6	-1.03	0.151	242	0.964	0.849	1615	0.976
Adh1	-4.52	6	-1.03	0.151	243	0.964	0.849	1614	0.976
Ptprg	-5.21	8	-1.03	0.152	244	0.964	0.848	1613	0.976
Car12	-2.6	2	-1.03	0.153	245	0.964	0.847	1612	0.976
Hmgcs1	-2.59	2	-1.02	0.153	246	0.964	0.847	1611	0.976
Tlr8	-5.19	8	-1.02	0.153	247	0.964	0.847	1610	0.976
Cd4	-2.59	2	-1.02	0.154	248	0.964	0.846	1609	0.976
Tufm	-3.66	4	-1.02	0.154	249	0.964	0.846	1608	0.976
Hrh1	-3.66	4	-1.02	0.154	250	0.964	0.846	1607	0.976
Pskh1	-5.16	8	-1.02	0.155	251	0.964	0.845	1606	0.976
Chm	-3.64	4	-1.01	0.155	252	0.964	0.845	1605	0.976
Hipk2	-2.57	2	-1.01	0.156	253	0.964	0.844	1604	0.976
Vrk2	-5.12	8	-1.01	0.157	254	0.964	0.843	1603	0.976
Ptprm	-4.42	6	-1	0.158	255	0.964	0.842	1602	0.976
Mlkl	-4.41	6	-1	0.159	256	0.964	0.841	1601	0.976
Tlr7	-5.67	10	-1	0.16	257	0.964	0.84	1600	0.975
Fgfr2	-4.38	6	-0.99	0.161	258	0.964	0.839	1599	0.975
Brd3	-3.56	4	-0.98	0.163	259	0.964	0.837	1598	0.973
Inpp5a	-4.32	6	-0.97	0.165	260	0.964	0.835	1597	0.971
Pask	-3.51	4	-0.97	0.166	261	0.964	0.834	1596	0.97
Trappc5	-5.53	10	-0.96	0.168	262	0.964	0.832	1595	0.969
Hs3st1	-3.49	4	-0.96	0.168	263	0.964	0.832	1594	0.969
Prkag2	-4.27	6	-0.96	0.168	264	0.964	0.832	1593	0.969
Trib2	-4.26	6	-0.96	0.169	265	0.964	0.831	1592	0.969
Adck5	-3.47	4	-0.95	0.17	266	0.964	0.83	1591	0.969
Hcn2	-3.47	4	-0.95	0.17	267	0.964	0.83	1590	0.969
Cyp3a16	-4.24	6	-0.95	0.171	268	0.964	0.829	1589	0.969
Dut	-4.23	6	-0.95	0.171	269	0.964	0.829	1588	0.969
Hagh	-4.23	6	-0.95	0.172	270	0.964	0.828	1587	0.969
Gabrg3	-4.2	6	-0.94	0.174	271	0.964	0.826	1586	0.967
Ndufb4	-4.84	8	-0.94	0.174	272	0.964	0.826	1585	0.967
Gcdh	-3.42	4	-0.94	0.174	273	0.964	0.826	1584	0.967
Cd247	-4.18	6	-0.93	0.175	274	0.964	0.825	1583	0.967
Sult2a4	-5.09	9	-0.93	0.177	275	0.964	0.823	1582	0.966
Csnk1a1	-3.39	4	-0.93	0.177	276	0.964	0.823	1581	0.966
Casr	-2.39	2	-0.92	0.178	277	0.964	0.822	1580	0.966
F2	-4.14	6	-0.92	0.178	278	0.964	0.822	1579	0.966
Akap4	-4.14	6	-0.92	0.178	279	0.964	0.822	1578	0.966
Rarres1	-2.39	2	-0.92	0.178	280	0.964	0.822	1577	0.966
Csad	-3.37	4	-0.92	0.179	281	0.964	0.821	1576	0.966
Ppcdc	-3.37	4	-0.92	0.179	282	0.964	0.821	1575	0.966
Lepre1	-5.3	10	-0.91	0.181	283	0.964	0.819	1574	0.966
Esd	-3.74	5	-0.91	0.181	284	0.964	0.819	1573	0.966
Tpte	-3.35	4	-0.91	0.181	285	0.964	0.819	1572	0.966
Gpx7	-3.34	4	-0.91	0.182	286	0.964	0.818	1571	0.966
Chrna6	-4.71	8	-0.91	0.182	287	0.964	0.818	1570	0.966
Prkab1	-3.33	4	-0.91	0.183	288	0.964	0.817	1569	0.966
Atp5c1	-4.7	8	-0.9	0.183	289	0.964	0.817	1568	0.966
Scn2a1	-3.71	5	-0.9	0.183	290	0.964	0.817	1567	0.966
Thnsl1	-3.31	4	-0.9	0.184	291	0.964	0.816	1566	0.966
Me2	-2.34	2	-0.9	0.185	292	0.964	0.815	1565	0.966
Bub1	-4.05	6	-0.9	0.185	293	0.964	0.815	1564	0.966
Fcer1a	-3.69	5	-0.9	0.185	294	0.964	0.815	1563	0.966
Pip5k1a	-4.04	6	-0.89	0.185	295	0.964	0.815	1562	0.966
Aldh5a1	-3.3	4	-0.89	0.186	296	0.964	0.814	1561	0.966
Hdhd1a	-2.33	2	-0.89	0.186	297	0.964	0.814	1560	0.966
Akap7	-2.32	2	-0.89	0.187	298	0.964	0.813	1559	0.966
Cs	-2.32	2	-0.89	0.187	299	0.964	0.813	1558	0.966
Rala	-2.32	2	-0.89	0.187	300	0.964	0.813	1557	0.966
Ccr5	-4.01	6	-0.89	0.188	301	0.964	0.812	1556	0.966
Cdh5	-3.26	4	-0.88	0.19	302	0.964	0.81	1555	0.966
Ppp2r4	-5.13	10	-0.88	0.19	303	0.964	0.81	1554	0.966
Slc7a2	-4.59	8	-0.88	0.191	304	0.964	0.809	1553	0.966
Pi4k2a	-2.29	2	-0.87	0.191	305	0.964	0.809	1552	0.966
Grk4	-3.23	4	-0.87	0.192	306	0.964	0.808	1551	0.966
Styk1	-3.95	6	-0.87	0.192	307	0.964	0.808	1550	0.966
Pde8a	-5.1	10	-0.87	0.193	308	0.964	0.807	1549	0.966
Pfkfb4	-4.56	8	-0.87	0.193	309	0.964	0.807	1548	0.966
Cacna1i	-2.77	3	-0.86	0.195	310	0.964	0.805	1547	0.966
Csnk1g1	-2.26	2	-0.86	0.195	311	0.964	0.805	1546	0.966
G6pc2	-3.19	4	-0.86	0.195	312	0.964	0.805	1545	0.966
Gdi1	-3.91	6	-0.86	0.196	313	0.964	0.804	1544	0.966
Nr1i2	-3.19	4	-0.86	0.196	314	0.964	0.804	1543	0.966
Akap3	-3.9	6	-0.86	0.196	315	0.964	0.804	1542	0.966
Mmaa	-2.24	2	-0.85	0.198	316	0.964	0.802	1541	0.966
P4ha2	-3.16	4	-0.85	0.198	317	0.964	0.802	1540	0.966
Prkacb	-2.22	2	-0.84	0.201	318	0.964	0.799	1539	0.965
Trappc6a	-3.84	6	-0.84	0.201	319	0.964	0.799	1538	0.965
Cyth3	-3.13	4	-0.84	0.202	320	0.964	0.798	1537	0.965
Mylk	-3.13	4	-0.84	0.202	321	0.964	0.798	1536	0.965
Polr2m	-4.42	8	-0.83	0.202	322	0.964	0.798	1535	0.965
Epor	-3.82	6	-0.83	0.203	323	0.964	0.797	1534	0.965
Map3k13	-3.11	4	-0.83	0.203	324	0.964	0.797	1533	0.965
Rps6ka3	-3.81	6	-0.83	0.204	325	0.964	0.796	1532	0.965
Tlk2	-4.39	8	-0.83	0.204	326	0.964	0.796	1531	0.965
Mmab	-4.91	10	-0.83	0.204	327	0.964	0.796	1530	0.965
Pnkp	-2.19	2	-0.83	0.204	328	0.964	0.796	1529	0.965
Phkb	-3.8	6	-0.83	0.205	329	0.964	0.795	1528	0.965
Gabra1	-3.09	4	-0.82	0.205	330	0.964	0.795	1527	0.965
Ndufc2	-4.37	8	-0.82	0.205	331	0.964	0.795	1526	0.965
Ppp1r12c	-4.37	8	-0.82	0.205	332	0.964	0.795	1525	0.965
Prkag3	-3.78	6	-0.82	0.206	333	0.964	0.794	1524	0.965
Ptger3	-2.18	2	-0.82	0.206	334	0.964	0.794	1523	0.965
Serp1	-3.76	6	-0.82	0.207	335	0.964	0.793	1522	0.965
Aspa	-3.76	6	-0.81	0.208	336	0.964	0.792	1521	0.965
Akap12	-3.06	4	-0.81	0.208	337	0.964	0.792	1520	0.965
Ppp1r16b	-3.06	4	-0.81	0.209	338	0.964	0.791	1519	0.965
Cdk2	-2.16	2	-0.81	0.209	339	0.964	0.791	1518	0.965
Tesk2	-3.74	6	-0.81	0.209	340	0.964	0.791	1517	0.965
Ptprn	-3.04	4	-0.81	0.21	341	0.964	0.79	1516	0.965
Ndufb3	-2.15	2	-0.81	0.21	342	0.964	0.79	1515	0.965
Ptprj	-3.71	6	-0.8	0.211	343	0.964	0.789	1514	0.965
Cyb5r1	-3.7	6	-0.8	0.212	344	0.964	0.788	1513	0.965
Nt5c2	-3.02	4	-0.8	0.213	345	0.964	0.787	1512	0.965
H2-Q7	-3	4	-0.79	0.214	346	0.964	0.786	1511	0.965
Gsta1	-3	4	-0.79	0.215	347	0.964	0.785	1510	0.965
Oprk1	-2.12	2	-0.79	0.215	348	0.964	0.785	1509	0.965
Tinf2	-3	4	-0.79	0.215	349	0.964	0.785	1508	0.965
Ctsf	-2.99	4	-0.79	0.216	350	0.964	0.784	1507	0.965
Sult1b1	-4.67	10	-0.77	0.219	351	0.964	0.781	1506	0.963
Tnk1	-2.95	4	-0.77	0.219	352	0.964	0.781	1505	0.963
Cacnb3	-2.94	4	-0.77	0.22	353	0.964	0.78	1504	0.963
Chrnb4	-2.08	2	-0.77	0.22	354	0.964	0.78	1503	0.963
Slc36a1	-2.92	4	-0.76	0.223	355	0.964	0.777	1502	0.961
Ppp1r15a	-2.06	2	-0.76	0.223	356	0.964	0.777	1501	0.961
Ndufa11	-3.57	6	-0.76	0.223	357	0.964	0.777	1500	0.961
Padi1	-2.91	4	-0.76	0.224	358	0.964	0.776	1499	0.961
F11	-2.06	2	-0.76	0.224	359	0.964	0.776	1498	0.961
Dusp8	-2.9	4	-0.76	0.225	360	0.964	0.775	1497	0.961
Gykl1	-4.1	8	-0.76	0.225	361	0.964	0.775	1496	0.961
Epx	-2.05	2	-0.75	0.225	362	0.964	0.775	1495	0.961
Map3k19	-4.09	8	-0.75	0.226	363	0.964	0.774	1494	0.961
Retsat	-3.54	6	-0.75	0.226	364	0.964	0.774	1493	0.961
Hao2	-3.23	5	-0.75	0.226	365	0.964	0.774	1492	0.961
Pcyt1b	-4.07	8	-0.75	0.227	366	0.964	0.773	1491	0.961
Ptpn14	-4.06	8	-0.75	0.228	367	0.964	0.772	1490	0.961
Acvr1	-4.04	8	-0.74	0.23	368	0.964	0.77	1489	0.961
Med1	-4.03	8	-0.74	0.23	369	0.964	0.77	1488	0.961
Slc29a1	-2.46	3	-0.74	0.231	370	0.964	0.769	1487	0.961
Pdf	-4.02	8	-0.74	0.231	371	0.964	0.769	1486	0.961
Ptpn9	-4.48	10	-0.73	0.232	372	0.964	0.768	1485	0.961
Pink1	-2	2	-0.73	0.232	373	0.964	0.768	1484	0.961
Try5	-3.46	6	-0.73	0.232	374	0.964	0.768	1483	0.961
Nr3c2	-3.16	5	-0.73	0.232	375	0.964	0.768	1482	0.961
C1ra	-3.44	6	-0.73	0.234	376	0.964	0.766	1481	0.96
Cdc42bpb	-3.97	8	-0.72	0.234	377	0.964	0.766	1480	0.96
Clk1	-1.98	2	-0.72	0.235	378	0.964	0.765	1479	0.96
Slc25a20	-4.84	12	-0.72	0.236	379	0.964	0.764	1478	0.96
Ppp1r9a	-1.97	2	-0.72	0.236	380	0.964	0.764	1477	0.96
Prkx	-3.41	6	-0.72	0.236	381	0.964	0.764	1476	0.96
Hibadh	-3.93	8	-0.71	0.238	382	0.964	0.762	1475	0.96
Glyat	-3.4	6	-0.71	0.238	383	0.964	0.762	1474	0.96
Stk32a	-1.96	2	-0.71	0.238	384	0.964	0.762	1473	0.96
Idh3g	-1.96	2	-0.71	0.239	385	0.964	0.761	1472	0.96
Elane	-1.95	2	-0.71	0.239	386	0.964	0.761	1471	0.96
Impa1	-3.38	6	-0.71	0.24	387	0.964	0.76	1470	0.96
Cps1	-1.95	2	-0.71	0.24	388	0.964	0.76	1469	0.96
Papola	-3.37	6	-0.7	0.24	389	0.964	0.76	1468	0.96
Odc1	-1.94	2	-0.7	0.241	390	0.964	0.759	1467	0.96
Mtrr	-1.94	2	-0.7	0.241	391	0.964	0.759	1466	0.96
Gm2a	-3.88	8	-0.7	0.241	392	0.964	0.759	1465	0.96
Fpr1	-3.36	6	-0.7	0.241	393	0.964	0.759	1464	0.96
Dctd	-3.35	6	-0.7	0.242	394	0.964	0.758	1463	0.96
Camp	-1.93	2	-0.7	0.243	395	0.964	0.757	1462	0.96
Pla2g7	-2.73	4	-0.7	0.243	396	0.964	0.757	1461	0.96
Ptprb	-2.72	4	-0.69	0.244	397	0.964	0.756	1460	0.96
Eftud1	-4.69	12	-0.69	0.245	398	0.964	0.755	1459	0.96
G6pc3	-3.31	6	-0.69	0.246	399	0.964	0.754	1458	0.96
Inpp4b	-1.91	2	-0.69	0.246	400	0.964	0.754	1457	0.96
Brd2	-4.66	12	-0.68	0.247	401	0.964	0.753	1456	0.96
Prx	-3.8	8	-0.68	0.247	402	0.964	0.753	1455	0.96
Acsl4	-4.25	10	-0.68	0.247	403	0.964	0.753	1454	0.96
Bglap	-2.68	4	-0.68	0.248	404	0.964	0.752	1453	0.96
Dld	-4.22	10	-0.68	0.249	405	0.964	0.751	1452	0.96
Nme4	-3.77	8	-0.68	0.249	406	0.964	0.751	1451	0.96
Sgk2	-3.77	8	-0.67	0.25	407	0.964	0.75	1450	0.96
Kcnn4	-3.25	6	-0.67	0.252	408	0.964	0.748	1449	0.959
Acad8	-3.74	8	-0.67	0.252	409	0.964	0.748	1448	0.959
Pmp2	-3.21	6	-0.66	0.255	410	0.964	0.745	1447	0.956
Ctdp1	-1.85	2	-0.66	0.256	411	0.964	0.744	1446	0.956
Cdk5	-2.6	4	-0.65	0.257	412	0.964	0.743	1445	0.955
Sbf1	-3.88	9	-0.65	0.259	413	0.964	0.741	1444	0.953
Erbb2	-1.83	2	-0.65	0.259	414	0.964	0.741	1443	0.953
Ppp6c	-2.59	4	-0.65	0.259	415	0.964	0.741	1442	0.953
Trpv1	-1.81	2	-0.64	0.262	416	0.964	0.738	1441	0.951
Cd1d1	-2.54	4	-0.63	0.263	417	0.964	0.737	1440	0.95
Lats2	-3.58	8	-0.63	0.265	418	0.964	0.735	1439	0.949
Htr4	-2.19	3	-0.63	0.266	419	0.964	0.734	1438	0.949
Adrbk1	-1.78	2	-0.62	0.266	420	0.964	0.734	1437	0.949
Shpk	-3.56	8	-0.62	0.266	421	0.964	0.734	1436	0.949
Cbr1	-2.52	4	-0.62	0.267	422	0.964	0.733	1435	0.949
Aurkaip1	-2.5	4	-0.62	0.268	423	0.964	0.732	1434	0.947
Arpc2	-3.93	10	-0.61	0.27	424	0.964	0.73	1433	0.946
Cacng1	-3.91	10	-0.61	0.271	425	0.964	0.729	1432	0.945
Ndufa12	-3.03	6	-0.61	0.271	426	0.964	0.729	1431	0.945
Rcvrn	-1.75	2	-0.61	0.271	427	0.964	0.729	1430	0.945
Prpf4b	-2.47	4	-0.61	0.272	428	0.964	0.728	1429	0.945
Stmn4	-1.75	2	-0.61	0.272	429	0.964	0.728	1428	0.945
Cyp2c66	-2.46	4	-0.6	0.273	430	0.964	0.727	1427	0.945
Cxcr1	-3.47	8	-0.6	0.274	431	0.964	0.726	1426	0.945
Lgsn	-3.66	9	-0.6	0.275	432	0.964	0.725	1425	0.944
H2-Q1	-1.72	2	-0.6	0.276	433	0.964	0.724	1424	0.944
Dgkq	-2.97	6	-0.59	0.277	434	0.964	0.723	1423	0.944
Ppm1b	-1.71	2	-0.59	0.278	435	0.964	0.722	1422	0.943
Csf1r	-2.95	6	-0.59	0.278	436	0.964	0.722	1421	0.943
Ppp1r8	-3.41	8	-0.59	0.279	437	0.964	0.721	1420	0.943
Slc25a4	-2.69	5	-0.59	0.279	438	0.964	0.721	1419	0.943
Crb2	-1.69	2	-0.58	0.281	439	0.964	0.719	1418	0.942
Yars	-2.38	4	-0.58	0.282	440	0.964	0.718	1417	0.941
Tpsb2	-1.68	2	-0.58	0.282	441	0.964	0.718	1416	0.941
Cerkl	-2.38	4	-0.58	0.283	442	0.964	0.717	1415	0.941
Gabbr2	-1.68	2	-0.57	0.283	443	0.964	0.717	1414	0.941
Aatk	-3.91	11	-0.57	0.285	444	0.964	0.715	1413	0.94
Ak8	-2.04	3	-0.57	0.285	445	0.964	0.715	1412	0.94
Plod1	-2.89	6	-0.57	0.285	446	0.964	0.715	1411	0.94
Rabggtb	-2.88	6	-0.57	0.285	447	0.964	0.715	1410	0.94
Mrpl50	-1.66	2	-0.57	0.286	448	0.964	0.714	1409	0.94
Hif1an	-3.31	8	-0.56	0.287	449	0.964	0.713	1408	0.94
Pdhb	-2.34	4	-0.56	0.287	450	0.964	0.713	1407	0.94
Pdk1	-2.86	6	-0.56	0.288	451	0.964	0.712	1406	0.94
Akap8	-2.33	4	-0.56	0.288	452	0.964	0.712	1405	0.94
Gabrr1	-1.64	2	-0.56	0.289	453	0.964	0.711	1404	0.94
Itpk1	-2.6	5	-0.56	0.289	454	0.964	0.711	1403	0.94
C8g	-1.64	2	-0.55	0.29	455	0.964	0.71	1402	0.94
Cdk16	-1.64	2	-0.55	0.29	456	0.964	0.71	1401	0.94
Uck2	-4	12	-0.55	0.29	457	0.964	0.71	1400	0.94
Cacna2d1	-2.83	6	-0.55	0.291	458	0.964	0.709	1399	0.94
Pgk1	-2.82	6	-0.55	0.291	459	0.964	0.709	1398	0.94
Map4k5	-2.3	4	-0.55	0.292	460	0.964	0.708	1397	0.94
Uqcr10	-2.82	6	-0.55	0.292	461	0.964	0.708	1396	0.94
Ndufa8	-2.29	4	-0.55	0.293	462	0.964	0.707	1395	0.94
Sec14l3	-1.61	2	-0.54	0.294	463	0.964	0.706	1394	0.94
Kif5b	-2.27	4	-0.54	0.295	464	0.964	0.705	1393	0.939
Psap	-3.58	10	-0.54	0.296	465	0.964	0.704	1392	0.939
Lhpp	-1.59	2	-0.53	0.297	466	0.964	0.703	1391	0.938
Il11ra1	-3.56	10	-0.53	0.297	467	0.964	0.703	1390	0.938
Madd	-2.76	6	-0.53	0.298	468	0.964	0.702	1389	0.938
Clps	-2.75	6	-0.53	0.299	469	0.964	0.701	1388	0.938
Gart	-1.58	2	-0.53	0.3	470	0.964	0.7	1387	0.938
Mylk4	-2.73	6	-0.52	0.3	471	0.964	0.7	1386	0.938
Dclk1	-2.22	4	-0.52	0.302	472	0.964	0.698	1385	0.937
Bcat2	-2.71	6	-0.52	0.302	473	0.964	0.698	1384	0.936
Pnp	-2.71	6	-0.52	0.303	474	0.964	0.697	1383	0.936
Zc3hc1	-1.91	3	-0.52	0.303	475	0.964	0.697	1382	0.936
Mtmr10	-2.21	4	-0.52	0.303	476	0.964	0.697	1381	0.936
Pkn2	-2.2	4	-0.51	0.303	477	0.964	0.697	1380	0.936
P2ry2	-2.2	4	-0.51	0.304	478	0.964	0.696	1379	0.936
Gabra6	-1.55	2	-0.51	0.305	479	0.964	0.695	1378	0.936
Spg21	-2.65	6	-0.5	0.308	480	0.964	0.692	1377	0.934
Nme5	-2.17	4	-0.5	0.308	481	0.964	0.692	1376	0.934
Phkg1	-2.16	4	-0.5	0.308	482	0.964	0.692	1375	0.934
Fam3c	-1.52	2	-0.5	0.309	483	0.964	0.691	1374	0.934
Irak2	-2.16	4	-0.5	0.309	484	0.964	0.691	1373	0.934
Gla	-2.64	6	-0.5	0.309	485	0.964	0.691	1372	0.934
Lsm2	-1.52	2	-0.49	0.31	486	0.964	0.69	1371	0.934
Ifngr1	-2.63	6	-0.49	0.31	487	0.964	0.69	1370	0.934
Bdh1	-2.14	4	-0.49	0.311	488	0.964	0.689	1369	0.934
Grin3b	-3.21	9	-0.49	0.311	489	0.964	0.689	1368	0.934
Ephb3	-1.51	2	-0.49	0.311	490	0.964	0.689	1367	0.934
Styxl1	-2.13	4	-0.49	0.312	491	0.964	0.688	1366	0.934
Clk4	-3.01	8	-0.49	0.313	492	0.964	0.687	1365	0.934
Pdgfra	-2.12	4	-0.49	0.313	493	0.964	0.687	1364	0.934
Dapk1	-2.6	6	-0.49	0.313	494	0.964	0.687	1363	0.934
Pip5kl1	-2.12	4	-0.49	0.314	495	0.964	0.686	1362	0.934
Ftl1	-2.12	4	-0.49	0.314	496	0.964	0.686	1361	0.934
Cdk6	-2.11	4	-0.48	0.314	497	0.964	0.686	1360	0.934
Bag1	-2.58	6	-0.48	0.315	498	0.964	0.685	1359	0.934
Gpx8	-1.48	2	-0.48	0.316	499	0.964	0.684	1358	0.934
Mertk	-2.09	4	-0.48	0.317	500	0.964	0.683	1357	0.934
Csf2rb2	-1.48	2	-0.48	0.317	501	0.964	0.683	1356	0.934
Ephb4	-2.09	4	-0.48	0.317	502	0.964	0.683	1355	0.934
Yipf3	-2.95	8	-0.47	0.318	503	0.964	0.682	1354	0.934
Ece1	-2.07	4	-0.47	0.32	504	0.964	0.68	1353	0.933
Rock1	-2.53	6	-0.47	0.32	505	0.964	0.68	1352	0.933
Ptger1	-1.46	2	-0.47	0.321	506	0.964	0.679	1351	0.933
Dusp19	-2.52	6	-0.46	0.321	507	0.964	0.679	1350	0.933
Kit	-2.51	6	-0.46	0.323	508	0.964	0.677	1349	0.933
Nek5	-2.51	6	-0.46	0.323	509	0.964	0.677	1348	0.933
Car13	-1.45	2	-0.46	0.323	510	0.964	0.677	1347	0.933
Mapkapk2	-2.49	6	-0.46	0.324	511	0.964	0.676	1346	0.933
Igsf10	-2.02	4	-0.45	0.326	512	0.964	0.674	1345	0.931
Myo3b	-2.47	6	-0.45	0.326	513	0.964	0.674	1344	0.931
Fga	-2.01	4	-0.45	0.327	514	0.964	0.673	1343	0.93
Agtr2	-2.01	4	-0.45	0.327	515	0.964	0.673	1342	0.93
Hcrt	-3.73	14	-0.44	0.329	516	0.964	0.671	1341	0.929
Cyp3a44	-2.44	6	-0.44	0.33	517	0.964	0.67	1340	0.929
Anxa5	-2.81	8	-0.44	0.33	518	0.964	0.67	1339	0.929
Fyn	-2.81	8	-0.44	0.33	519	0.964	0.67	1338	0.929
Lta4h	-2.8	8	-0.44	0.331	520	0.964	0.669	1337	0.929
Chrne	-2.42	6	-0.44	0.331	521	0.964	0.669	1336	0.929
Nmt1	-1.97	4	-0.44	0.332	522	0.964	0.668	1335	0.929
Cdk5r2	-2.42	6	-0.44	0.332	523	0.964	0.668	1334	0.929
Camk2a	-1.97	4	-0.44	0.332	524	0.964	0.668	1333	0.929
Sh3kbp1	-2.79	8	-0.43	0.332	525	0.964	0.668	1332	0.929
Pla2g1b	-1.39	2	-0.43	0.333	526	0.964	0.667	1331	0.929
Yes1	-1.38	2	-0.43	0.335	527	0.964	0.665	1330	0.929
Eea1	-1.38	2	-0.43	0.335	528	0.964	0.665	1329	0.929
Spryd3	-2.38	6	-0.42	0.336	529	0.964	0.664	1328	0.929
Ptgfr	-2.38	6	-0.42	0.336	530	0.964	0.664	1327	0.929
Ppp1r3a	-1.37	2	-0.42	0.336	531	0.964	0.664	1326	0.929
Decr1	-1.37	2	-0.42	0.336	532	0.964	0.664	1325	0.929
Cyp3a41a	-1.37	2	-0.42	0.336	533	0.964	0.664	1324	0.929
Gabra3	-1.37	2	-0.42	0.337	534	0.964	0.663	1323	0.929
Egln1	-1.93	4	-0.42	0.337	535	0.964	0.663	1322	0.929
Mapk15	-1.36	2	-0.42	0.338	536	0.964	0.662	1321	0.929
Pstpip1	-1.92	4	-0.42	0.338	537	0.964	0.662	1320	0.929
Cd3d	-2.35	6	-0.42	0.338	538	0.964	0.662	1319	0.929
Renbp	-1.36	2	-0.42	0.339	539	0.964	0.661	1318	0.929
Nme7	-2.35	6	-0.42	0.339	540	0.964	0.661	1317	0.929
Akap13	-1.35	2	-0.41	0.339	541	0.964	0.661	1316	0.929
Camkk1	-1.35	2	-0.41	0.339	542	0.964	0.661	1315	0.929
Ramp2	-1.35	2	-0.41	0.34	543	0.964	0.66	1314	0.929
Skp2	-1.91	4	-0.41	0.34	544	0.964	0.66	1313	0.929
Cdkn1b	-2.13	5	-0.41	0.341	545	0.964	0.659	1312	0.929
Chd1	-1.35	2	-0.41	0.341	546	0.964	0.659	1311	0.929
Ppef1	-1.34	2	-0.41	0.341	547	0.964	0.659	1310	0.929
Ptgr1	-2.13	5	-0.41	0.341	548	0.964	0.659	1309	0.929
Eif2ak4	-2.32	6	-0.41	0.341	549	0.964	0.659	1308	0.929
Pisd	-2.32	6	-0.41	0.342	550	0.964	0.658	1307	0.929
Sync	-1.34	2	-0.41	0.342	551	0.964	0.658	1306	0.929
Slc25a12	-1.34	2	-0.41	0.342	552	0.964	0.658	1305	0.929
Ctdsp1	-2.3	6	-0.4	0.344	553	0.964	0.656	1304	0.929
Glra2	-1.33	2	-0.4	0.344	554	0.964	0.656	1303	0.929
Aldh3b1	-1.88	4	-0.4	0.344	555	0.964	0.656	1302	0.929
Ing4	-1.32	2	-0.4	0.345	556	0.964	0.655	1301	0.929
Cdc42se2	-1.32	2	-0.4	0.345	557	0.964	0.655	1300	0.929
Dhcr7	-1.87	4	-0.4	0.345	558	0.964	0.655	1299	0.929
Pdp1	-2.28	6	-0.4	0.345	559	0.964	0.655	1298	0.929
Mapkapk5	-1.86	4	-0.4	0.346	560	0.964	0.654	1297	0.929
Iyd	-1.85	4	-0.39	0.347	561	0.964	0.653	1296	0.929
Hmox2	-2.26	6	-0.39	0.347	562	0.964	0.653	1295	0.929
Lct	-2.61	8	-0.39	0.348	563	0.964	0.652	1294	0.929
Try10	-2.6	8	-0.39	0.348	564	0.964	0.652	1293	0.929
Kcnj3	-2.6	8	-0.39	0.349	565	0.964	0.651	1292	0.929
Tubb2b	-2.59	8	-0.39	0.349	566	0.964	0.651	1291	0.929
Prlr	-1.83	4	-0.39	0.35	567	0.964	0.65	1290	0.929
Ndufab1	-1.83	4	-0.39	0.35	568	0.964	0.65	1289	0.929
Acsl3	-1.83	4	-0.39	0.35	569	0.964	0.65	1288	0.929
Metap2	-2.41	7	-0.38	0.351	570	0.964	0.649	1287	0.929
Dusp6	-2.23	6	-0.38	0.352	571	0.964	0.648	1286	0.929
Epha3	-1.28	2	-0.38	0.352	572	0.964	0.648	1285	0.929
Hs3st3a1	-2.03	5	-0.38	0.352	573	0.964	0.648	1284	0.929
Ces1d	-1.81	4	-0.38	0.352	574	0.964	0.648	1283	0.929
Casp7	-2.21	6	-0.38	0.353	575	0.964	0.647	1282	0.929
Clcnkb	-2.55	8	-0.38	0.353	576	0.964	0.647	1281	0.929
Dpep1	-1.27	2	-0.37	0.355	577	0.964	0.645	1280	0.929
Taok3	-2.52	8	-0.37	0.356	578	0.964	0.644	1279	0.929
Leprel1	-1.26	2	-0.37	0.356	579	0.964	0.644	1278	0.929
Ppp1r15b	-2.5	8	-0.36	0.358	580	0.964	0.642	1277	0.929
Pde6h	-2.16	6	-0.36	0.358	581	0.964	0.642	1276	0.929
Pde11a	-2.16	6	-0.36	0.358	582	0.964	0.642	1275	0.929
Stk32c	-2.48	8	-0.36	0.359	583	0.964	0.641	1274	0.929
Csnk1g3	-1.76	4	-0.36	0.359	584	0.964	0.641	1273	0.929
Slc18a2	-1.24	2	-0.36	0.36	585	0.964	0.64	1272	0.929
Camk4	-2.76	10	-0.36	0.36	586	0.964	0.64	1271	0.929
Blk	-2.14	6	-0.36	0.361	587	0.964	0.639	1270	0.929
Art1	-1.23	2	-0.35	0.362	588	0.964	0.638	1269	0.929
Myl12b	-2.12	6	-0.35	0.362	589	0.964	0.638	1268	0.929
Npsr1	-1.73	4	-0.35	0.362	590	0.964	0.638	1267	0.929
Kif1a	-2.12	6	-0.35	0.363	591	0.964	0.637	1266	0.929
Apon	-2.11	6	-0.35	0.363	592	0.964	0.637	1265	0.929
Dusp12	-1.22	2	-0.35	0.364	593	0.964	0.636	1264	0.929
Piga	-1.72	4	-0.35	0.364	594	0.964	0.636	1263	0.929
Myo3a	-2.1	6	-0.35	0.364	595	0.964	0.636	1262	0.929
Ndufb6	-1.21	2	-0.35	0.365	596	0.964	0.635	1261	0.929
Acox1	-1.72	4	-0.35	0.365	597	0.964	0.635	1260	0.929
Mbl2	-1.21	2	-0.35	0.365	598	0.964	0.635	1259	0.929
Mgat1	-1.21	2	-0.34	0.365	599	0.964	0.635	1258	0.929
5730455P16Rik	-2.09	6	-0.34	0.366	600	0.964	0.634	1257	0.929
Htr1b	-2.09	6	-0.34	0.366	601	0.964	0.634	1256	0.929
Aldh3a1	-1.9	5	-0.34	0.366	602	0.964	0.634	1255	0.929
Serpinb3d	-2.08	6	-0.34	0.367	603	0.964	0.633	1254	0.929
Mat2a	-1.89	5	-0.34	0.368	604	0.964	0.632	1253	0.929
Camkk2	-2.07	6	-0.34	0.368	605	0.964	0.632	1252	0.929
Pik3c2g	-1.46	3	-0.34	0.369	606	0.964	0.631	1251	0.929
Akap10	-2.06	6	-0.34	0.369	607	0.964	0.631	1250	0.929
Rab8b	-2.06	6	-0.33	0.369	608	0.964	0.631	1249	0.929
Cdk7	-2.05	6	-0.33	0.37	609	0.964	0.63	1248	0.929
Camk1	-2.37	8	-0.33	0.37	610	0.964	0.63	1247	0.929
Pik3r4	-1.18	2	-0.33	0.372	611	0.964	0.628	1246	0.929
Car9	-1.66	4	-0.33	0.372	612	0.964	0.628	1245	0.929
Gne	-2.03	6	-0.33	0.372	613	0.964	0.628	1244	0.929
Pcyt1a	-1.17	2	-0.32	0.373	614	0.964	0.627	1243	0.929
Nsf	-2.33	8	-0.32	0.373	615	0.964	0.627	1242	0.929
Myl6b	-1.16	2	-0.32	0.374	616	0.964	0.626	1241	0.929
Csf2rb	-1.16	2	-0.32	0.374	617	0.964	0.626	1240	0.929
Pik3ca	-1.42	3	-0.32	0.374	618	0.964	0.626	1239	0.929
Mapkap1	-1.64	4	-0.32	0.375	619	0.964	0.625	1238	0.929
Lgals2	-2.31	8	-0.32	0.375	620	0.964	0.625	1237	0.929
Sik2	-2.59	10	-0.32	0.375	621	0.964	0.625	1236	0.929
Gsta2	-2	6	-0.32	0.375	622	0.964	0.625	1235	0.929
Khk	-1.63	4	-0.32	0.375	623	0.964	0.625	1234	0.929
Dusp23	-1.63	4	-0.32	0.376	624	0.964	0.624	1233	0.929
Mmachc	-1.15	2	-0.32	0.376	625	0.964	0.624	1232	0.929
Ppp1r3b	-1.63	4	-0.32	0.376	626	0.964	0.624	1231	0.929
Pon1	-1.15	2	-0.32	0.376	627	0.964	0.624	1230	0.929
Sctr	-1.63	4	-0.32	0.376	628	0.964	0.624	1229	0.929
Arpc3	-1.99	6	-0.32	0.376	629	0.964	0.624	1228	0.929
Pcsk1	-1.97	6	-0.31	0.379	630	0.964	0.621	1227	0.929
Gpx6	-1.6	4	-0.31	0.38	631	0.964	0.62	1226	0.929
Cdkl5	-1.13	2	-0.31	0.38	632	0.964	0.62	1225	0.929
Wnk1	-1.95	6	-0.3	0.381	633	0.964	0.619	1224	0.929
Mylk3	-1.59	4	-0.3	0.381	634	0.964	0.619	1223	0.929
Pggt1b	-2.52	10	-0.3	0.381	635	0.964	0.619	1222	0.929
Chrm3	-2.51	10	-0.3	0.381	636	0.964	0.619	1221	0.929
Pfn1	-1.77	5	-0.3	0.382	637	0.964	0.618	1220	0.929
Abat	-1.12	2	-0.3	0.382	638	0.964	0.618	1219	0.929
Lamtor3	-2.5	10	-0.3	0.382	639	0.964	0.618	1218	0.929
Crybb1	-1.11	2	-0.3	0.383	640	0.964	0.617	1217	0.929
Fntb	-1.57	4	-0.3	0.384	641	0.964	0.616	1216	0.929
Gabrr2	-1.92	6	-0.3	0.384	642	0.964	0.616	1215	0.929
Oas1a	-2.22	8	-0.3	0.384	643	0.964	0.616	1214	0.929
Ms4a1	-1.57	4	-0.3	0.384	644	0.964	0.616	1213	0.929
Ppp1r7	-1.56	4	-0.29	0.385	645	0.964	0.615	1212	0.929
Mmp16	-1.91	6	-0.29	0.385	646	0.964	0.615	1211	0.929
Riok2	-1.56	4	-0.29	0.385	647	0.964	0.615	1210	0.929
Ppm1f	-1.1	2	-0.29	0.386	648	0.964	0.614	1209	0.929
Mr1	-1.09	2	-0.29	0.387	649	0.964	0.613	1208	0.929
Tnfsf13b	-1.34	3	-0.29	0.387	650	0.964	0.613	1207	0.929
Cit	-1.09	2	-0.28	0.388	651	0.964	0.612	1206	0.929
Camk2d	-1.09	2	-0.28	0.388	652	0.964	0.612	1205	0.929
Htr2b	-1.08	2	-0.28	0.39	653	0.964	0.61	1204	0.929
Pygm	-1.07	2	-0.28	0.391	654	0.964	0.609	1203	0.929
Kif3b	-1.51	4	-0.28	0.391	655	0.964	0.609	1202	0.929
Ndufv3	-0.75	1	-0.27	0.392	656	0.964	0.608	1201	0.929
Pfkl	-1.82	6	-0.27	0.395	657	0.964	0.605	1200	0.929
Med10	-1.49	4	-0.27	0.395	658	0.964	0.605	1199	0.929
Lyz2	-1.81	6	-0.26	0.396	659	0.964	0.604	1198	0.929
Prg2	-1.47	4	-0.26	0.396	660	0.964	0.604	1197	0.929
Hars	-1.04	2	-0.26	0.397	661	0.964	0.603	1196	0.929
Ogfod1	-1.04	2	-0.26	0.398	662	0.964	0.602	1195	0.929
Adrbk2	-1.03	2	-0.26	0.398	663	0.964	0.602	1194	0.929
Rbks	-1.46	4	-0.26	0.399	664	0.964	0.601	1193	0.929
Pgam2	-1.03	2	-0.26	0.399	665	0.964	0.601	1192	0.929
Kdr	-1.78	6	-0.26	0.399	666	0.964	0.601	1191	0.929
Wnk4	-1.78	6	-0.25	0.4	667	0.964	0.6	1190	0.929
Gfer	-2.05	8	-0.25	0.4	668	0.964	0.6	1189	0.929
Cdc42bpa	-2.04	8	-0.25	0.4	669	0.964	0.6	1188	0.929
Melk	-1.02	2	-0.25	0.401	670	0.964	0.599	1187	0.929
Stk3	-2.04	8	-0.25	0.401	671	0.964	0.599	1186	0.929
Rps6kl1	-2.03	8	-0.25	0.401	672	0.964	0.599	1185	0.929
Ptprr	-1.02	2	-0.25	0.401	673	0.964	0.599	1184	0.929
Stk11ip	-1.01	2	-0.25	0.402	674	0.964	0.598	1183	0.929
Ept1	-1.43	4	-0.25	0.402	675	0.964	0.598	1182	0.929
Rps6kb2	-1.75	6	-0.25	0.402	676	0.964	0.598	1181	0.929
Scyl2	-1.43	4	-0.25	0.402	677	0.964	0.598	1180	0.929
Pctp	-1.74	6	-0.24	0.403	678	0.964	0.597	1179	0.929
Acy1	-1.42	4	-0.24	0.404	679	0.964	0.596	1178	0.929
Reg1	-2.45	12	-0.24	0.405	680	0.964	0.595	1177	0.929
Car5a	-1.39	4	-0.23	0.408	681	0.964	0.592	1176	0.929
Cacnb2	-1.68	6	-0.23	0.41	682	0.964	0.59	1175	0.929
Gch1	-0.97	2	-0.23	0.411	683	0.964	0.589	1174	0.929
Csnk1d	-1.94	8	-0.23	0.411	684	0.964	0.589	1173	0.929
Matk	-1.37	4	-0.23	0.411	685	0.964	0.589	1172	0.929
Mmp24	-1.93	8	-0.22	0.411	686	0.964	0.589	1171	0.929
Fpgs	-0.96	2	-0.22	0.411	687	0.964	0.589	1170	0.929
Phyh	-1.36	4	-0.22	0.412	688	0.964	0.588	1169	0.929
Ace	-0.96	2	-0.22	0.413	689	0.964	0.587	1168	0.929
Ide	-1.35	4	-0.22	0.413	690	0.964	0.587	1167	0.929
Dusp22	-1.65	6	-0.22	0.414	691	0.964	0.586	1166	0.929
Prkca	-0.95	2	-0.22	0.414	692	0.964	0.586	1165	0.929
Mmp3	-1.9	8	-0.22	0.414	693	0.964	0.586	1164	0.929
Cyth2	-1.63	6	-0.21	0.416	694	0.964	0.584	1163	0.929
Pde3b	-0.94	2	-0.21	0.416	695	0.964	0.584	1162	0.929
Prdx5	-1.32	4	-0.21	0.417	696	0.964	0.583	1161	0.929
Amy1	-0.93	2	-0.21	0.418	697	0.964	0.582	1160	0.929
Pde4c	-1.61	6	-0.21	0.418	698	0.964	0.582	1159	0.929
Padi4	-1.31	4	-0.21	0.418	699	0.964	0.582	1158	0.929
Ndufa5	-0.92	2	-0.2	0.419	700	0.964	0.581	1157	0.929
Gkap1	-1.3	4	-0.2	0.42	701	0.964	0.58	1156	0.929
Ppfia3	-1.12	3	-0.2	0.421	702	0.964	0.579	1155	0.929
Acvr2a	-1.82	8	-0.2	0.422	703	0.964	0.578	1154	0.929
Fcgr4	-1.28	4	-0.2	0.422	704	0.964	0.578	1153	0.929
Ripk3	-0.91	2	-0.2	0.422	705	0.964	0.578	1152	0.929
Maob	-0.9	2	-0.19	0.423	706	0.964	0.577	1151	0.929
Bglap3	-2.21	12	-0.19	0.423	707	0.964	0.577	1150	0.929
Plekha1	-1.27	4	-0.19	0.424	708	0.964	0.576	1149	0.929
Ckmt2	-1.55	6	-0.19	0.424	709	0.964	0.576	1148	0.929
Taok1	-1.55	6	-0.19	0.424	710	0.964	0.576	1147	0.929
Pde3a	-1.26	4	-0.19	0.426	711	0.964	0.574	1146	0.929
Ppef2	-0.89	2	-0.19	0.426	712	0.964	0.574	1145	0.929
Car8	-1.53	6	-0.18	0.427	713	0.964	0.573	1144	0.929
En2	-1.76	8	-0.18	0.427	714	0.964	0.573	1143	0.929
Cdc14b	-1.24	4	-0.18	0.428	715	0.964	0.572	1142	0.929
St14	-1.24	4	-0.18	0.429	716	0.964	0.571	1141	0.929
Gabrg2	-1.95	10	-0.18	0.429	717	0.964	0.571	1140	0.929
Ppp2ca	-1.51	6	-0.18	0.429	718	0.964	0.571	1139	0.929
Aprt	-1.51	6	-0.18	0.429	719	0.964	0.571	1138	0.929
Ppme1	-1.74	8	-0.18	0.429	720	0.964	0.571	1137	0.929
Tssk4	-1.23	4	-0.18	0.43	721	0.964	0.57	1136	0.929
Csk	-1.37	5	-0.18	0.43	722	0.964	0.57	1135	0.929
Atp5o	-1.22	4	-0.17	0.431	723	0.964	0.569	1134	0.929
Adrb2	-0.86	2	-0.17	0.431	724	0.964	0.569	1133	0.929
Crat	-1.49	6	-0.17	0.431	725	0.964	0.569	1132	0.929
Lipt1	-1.21	4	-0.17	0.432	726	0.964	0.568	1131	0.929
Anxa3	-1.21	4	-0.17	0.432	727	0.964	0.568	1130	0.929
Dok1	-1.2	4	-0.17	0.434	728	0.964	0.566	1129	0.929
Camk1g	-1.19	4	-0.16	0.435	729	0.964	0.565	1128	0.929
Stk38	-1.68	8	-0.16	0.435	730	0.964	0.565	1127	0.929
Grik5	-0.84	2	-0.16	0.436	731	0.964	0.564	1126	0.929
Mb	-1.45	6	-0.16	0.436	732	0.964	0.564	1125	0.929
Acot13	-0.83	2	-0.16	0.437	733	0.964	0.563	1124	0.929
Pde9a	-1.66	8	-0.16	0.437	734	0.964	0.563	1123	0.929
Nadsyn1	-0.83	2	-0.16	0.438	735	0.964	0.562	1122	0.929
Cinp	-0.83	2	-0.16	0.438	736	0.964	0.562	1121	0.929
Vwa7	-1.84	10	-0.16	0.438	737	0.964	0.562	1120	0.929
Asrgl1	-1.84	10	-0.16	0.438	738	0.964	0.562	1119	0.929
Chrng	-1.16	4	-0.15	0.438	739	0.964	0.562	1118	0.929
Oprl1	-1.64	8	-0.15	0.439	740	0.964	0.561	1117	0.929
Prkd2	-1.41	6	-0.15	0.44	741	0.964	0.56	1116	0.929
Nek1	-1.63	8	-0.15	0.44	742	0.964	0.56	1115	0.929
Acvrl1	-1.82	10	-0.15	0.44	743	0.964	0.56	1114	0.929
Cd3e	-0.81	2	-0.15	0.441	744	0.964	0.559	1113	0.929
Ffar1	-1.4	6	-0.15	0.442	745	0.964	0.558	1112	0.929
Alas1	-0.8	2	-0.14	0.443	746	0.964	0.557	1111	0.929
Pik3c2b	-1.12	4	-0.14	0.444	747	0.964	0.556	1110	0.929
Ptger2	-1.37	6	-0.14	0.444	748	0.964	0.556	1109	0.929
Dcaf11	-1.37	6	-0.14	0.445	749	0.964	0.555	1108	0.929
Bmpr1b	-1.11	4	-0.14	0.446	750	0.964	0.554	1107	0.929
Scyl1	-1.36	6	-0.14	0.446	751	0.964	0.554	1106	0.929
Itgal	-1.92	12	-0.14	0.446	752	0.964	0.554	1105	0.929
Kcnh6	-2.07	14	-0.13	0.446	753	0.964	0.554	1104	0.929
Grm4	-1.35	6	-0.13	0.447	754	0.964	0.553	1103	0.929
Adck1	-1.1	4	-0.13	0.447	755	0.964	0.553	1102	0.929
Pcbd1	-1.33	6	-0.13	0.449	756	0.964	0.551	1101	0.929
Ctsl	-1.72	10	-0.13	0.449	757	0.964	0.551	1100	0.929
Pdk3	-0.77	2	-0.13	0.449	758	0.964	0.551	1099	0.929
Snx3	-1.53	8	-0.13	0.45	759	0.964	0.55	1098	0.929
Nucks1	-1.52	8	-0.12	0.451	760	0.964	0.549	1097	0.929
Chuk	-0.76	2	-0.12	0.451	761	0.964	0.549	1096	0.929
Cyp4a10	-1.31	6	-0.12	0.451	762	0.964	0.549	1095	0.929
Naga	-1.51	8	-0.12	0.451	763	0.964	0.549	1094	0.929
Glrx	-0.75	2	-0.12	0.453	764	0.964	0.547	1093	0.929
Irak4	-1.06	4	-0.12	0.453	765	0.964	0.547	1092	0.929
Sis	-0.74	2	-0.11	0.455	766	0.964	0.545	1091	0.928
Pdpr	-1.04	4	-0.11	0.455	767	0.964	0.545	1090	0.928
Prkar2b	-1.04	4	-0.11	0.455	768	0.964	0.545	1089	0.928
Mgst1	-1.28	6	-0.11	0.455	769	0.964	0.545	1088	0.928
Pdxk	-0.74	2	-0.11	0.456	770	0.964	0.544	1087	0.928
Pdxdc1	-1.27	6	-0.11	0.456	771	0.964	0.544	1086	0.928
Mttp	-0.73	2	-0.11	0.456	772	0.964	0.544	1085	0.928
Kcnq2	-1.04	4	-0.11	0.456	773	0.964	0.544	1084	0.928
Dyrk1b	-1.16	5	-0.11	0.456	774	0.964	0.544	1083	0.928
Stk31	-1.64	10	-0.11	0.456	775	0.964	0.544	1082	0.928
Cysltr1	-1.25	6	-0.11	0.458	776	0.964	0.542	1081	0.928
Sytl4	-0.51	1	-0.1	0.458	777	0.964	0.542	1080	0.928
Slc19a2	-0.51	1	-0.1	0.458	778	0.964	0.542	1079	0.928
Elovl4	-1.02	4	-0.1	0.458	779	0.964	0.542	1078	0.928
Dgkz	-1.69	11	-0.1	0.458	780	0.964	0.542	1077	0.928
Nop16	-1.6	10	-0.1	0.459	781	0.964	0.541	1076	0.928
Ggps1	-1.23	6	-0.1	0.461	782	0.964	0.539	1075	0.928
Msra	-1.23	6	-0.1	0.461	783	0.964	0.539	1074	0.928
Glra1	-1.22	6	-0.1	0.461	784	0.964	0.539	1073	0.928
Ppp1r14a	-0.99	4	-0.1	0.462	785	0.964	0.538	1072	0.928
Prps1l1	-0.99	4	-0.09	0.462	786	0.964	0.538	1071	0.928
Trappc1	-0.7	2	-0.09	0.463	787	0.964	0.537	1070	0.928
Ptpre	-0.98	4	-0.09	0.463	788	0.964	0.537	1069	0.928
Ppp1r1b	-1.2	6	-0.09	0.464	789	0.964	0.536	1068	0.928
Cox7a1	-0.69	2	-0.09	0.465	790	0.964	0.535	1067	0.928
Rora	-0.97	4	-0.09	0.465	791	0.964	0.535	1066	0.928
Alpl	-1.18	6	-0.09	0.466	792	0.964	0.534	1065	0.928
Prkaa2	-1.35	8	-0.08	0.467	793	0.964	0.533	1064	0.928
Got2	-1.17	6	-0.08	0.468	794	0.964	0.532	1063	0.928
Pim3	-1.16	6	-0.08	0.468	795	0.964	0.532	1062	0.928
Hk3	-1.64	12	-0.08	0.468	796	0.964	0.532	1061	0.928
Kcnj5	-0.67	2	-0.08	0.469	797	0.964	0.531	1060	0.928
Prkar1a	-1.33	8	-0.08	0.469	798	0.964	0.531	1059	0.928
Scn4a	-1.41	9	-0.08	0.469	799	0.964	0.531	1058	0.928
Stk32b	-1.62	12	-0.08	0.47	800	0.964	0.53	1057	0.928
Anxa2	-0.93	4	-0.07	0.47	801	0.964	0.53	1056	0.928
Prl5a1	-0.93	4	-0.07	0.471	802	0.964	0.529	1055	0.928
Prkrir	-1.14	6	-0.07	0.471	803	0.964	0.529	1054	0.928
Arsa	-1.14	6	-0.07	0.471	804	0.964	0.529	1053	0.928
Ppp1r3c	-0.93	4	-0.07	0.471	805	0.964	0.529	1052	0.928
Ntrk3	-0.92	4	-0.07	0.472	806	0.964	0.528	1051	0.928
Pi4kb	-1.13	6	-0.07	0.472	807	0.964	0.528	1050	0.928
Pdp2	-0.65	2	-0.07	0.472	808	0.964	0.528	1049	0.928
Ehhadh	-1.12	6	-0.07	0.473	809	0.964	0.527	1048	0.928
Adora1	-1.29	8	-0.07	0.473	810	0.964	0.527	1047	0.928
Fnta	-0.64	2	-0.07	0.473	811	0.964	0.527	1046	0.928
Dbi	-0.91	4	-0.07	0.474	812	0.964	0.526	1045	0.928
Ppp2r2d	-0.64	2	-0.07	0.474	813	0.964	0.526	1044	0.928
Dguok	-1.11	6	-0.07	0.474	814	0.964	0.526	1043	0.928
Mylk2	-0.9	4	-0.06	0.475	815	0.964	0.525	1042	0.928
B4galt2	-1.26	8	-0.06	0.476	816	0.964	0.524	1041	0.928
Cuta	-0.89	4	-0.06	0.477	817	0.964	0.523	1040	0.928
Plaur	-1.4	10	-0.06	0.477	818	0.964	0.523	1039	0.928
Slc1a7	-1.25	8	-0.06	0.477	819	0.964	0.523	1038	0.928
Oat	-1.53	12	-0.06	0.477	820	0.964	0.523	1037	0.928
Ttbk2	-1.08	6	-0.06	0.478	821	0.964	0.522	1036	0.928
Glp2r	-1.24	8	-0.05	0.478	822	0.964	0.522	1035	0.928
Prkd1	-1.23	8	-0.05	0.479	823	0.964	0.521	1034	0.928
Pmvk	-0.87	4	-0.05	0.479	824	0.964	0.521	1033	0.928
Ppp1r3d	-1.36	10	-0.05	0.48	825	0.964	0.52	1032	0.928
Guk1	-1.22	8	-0.05	0.48	826	0.964	0.52	1031	0.928
Pip5k1b	-0.86	4	-0.05	0.481	827	0.964	0.519	1030	0.928
Cdkl1	-1.21	8	-0.05	0.481	828	0.964	0.519	1029	0.928
Ppif	-0.96	5	-0.05	0.481	829	0.964	0.519	1028	0.928
Hsd17b10	-0.86	4	-0.05	0.481	830	0.964	0.519	1027	0.928
Pank3	-1.05	6	-0.05	0.481	831	0.964	0.519	1026	0.928
Chrnd	-0.6	2	-0.05	0.481	832	0.964	0.519	1025	0.928
Stk38l	-0.59	2	-0.04	0.483	833	0.964	0.517	1024	0.928
Trpm7	-0.84	4	-0.04	0.483	834	0.964	0.517	1023	0.928
Arl5b	-0.59	2	-0.04	0.484	835	0.964	0.516	1022	0.928
Nr1i3	-0.59	2	-0.04	0.485	836	0.964	0.515	1021	0.928
Mos	-1	6	-0.03	0.486	837	0.964	0.514	1020	0.928
Trpm2	-0.99	6	-0.03	0.487	838	0.964	0.513	1019	0.928
Mtmr14	-1.15	8	-0.03	0.487	839	0.964	0.513	1018	0.928
Ramp1	-0.57	2	-0.03	0.487	840	0.964	0.513	1017	0.928
Slc13a1	-0.4	1	-0.03	0.489	841	0.964	0.511	1016	0.928
Akap11	-0.4	1	-0.03	0.489	842	0.964	0.511	1015	0.928
Bmpr1a	-0.56	2	-0.03	0.49	843	0.964	0.51	1014	0.928
Ern1	-1.25	10	-0.03	0.49	844	0.964	0.51	1013	0.928
Itk	-0.79	4	-0.02	0.49	845	0.964	0.51	1012	0.928
Cpd	-0.96	6	-0.02	0.491	846	0.964	0.509	1011	0.928
Imp4	-1.23	10	-0.02	0.492	847	0.964	0.508	1010	0.928
Fst	-0.95	6	-0.02	0.492	848	0.964	0.508	1009	0.928
Pak6	-0.77	4	-0.02	0.492	849	0.964	0.508	1008	0.928
Ptpn4	-0.94	6	-0.02	0.493	850	0.964	0.507	1007	0.928
Nek11	-0.94	6	-0.02	0.493	851	0.964	0.507	1006	0.928
Gnrhr	-0.54	2	-0.02	0.494	852	0.964	0.506	1005	0.928
Ms4a2	-0.66	3	-0.02	0.494	853	0.964	0.506	1004	0.928
Scyl3	-0.76	4	-0.02	0.494	854	0.964	0.506	1003	0.928
Chrna7	-0.76	4	-0.01	0.495	855	0.964	0.505	1002	0.928
Kcnk6	-0.75	4	-0.01	0.495	856	0.964	0.505	1001	0.928
Eef2	-0.92	6	-0.01	0.496	857	0.964	0.504	1000	0.928
Wdsub1	-0.92	6	-0.01	0.496	858	0.964	0.504	999	0.928
Stk19	-0.91	6	-0.01	0.496	859	0.964	0.504	998	0.928
Nadk	-1.05	8	-0.01	0.497	860	0.964	0.503	997	0.928
Egln2	-0.74	4	-0.01	0.497	861	0.964	0.503	996	0.928
Irak3	-0.74	4	-0.01	0.497	862	0.964	0.503	995	0.928
Rtcb	-0.9	6	-0.01	0.498	863	0.964	0.502	994	0.928
Lcn2	-0.73	4	-0.01	0.498	864	0.964	0.502	993	0.928
Gabrb1	-1.14	10	0	0.5	865	0.964	0.5	992	0.928
Dlat	-1.01	8	0	0.501	866	0.964	0.499	991	0.928
Bmpr2	-0.71	4	0	0.501	867	0.964	0.499	990	0.928
Ppic	-0.87	6	0	0.501	868	0.964	0.499	989	0.928
Agtr1a	-0.92	7	0.01	0.503	869	0.964	0.497	988	0.928
Mtmr11	-0.7	4	0.01	0.503	870	0.964	0.497	987	0.928
Magi2	-1.54	20	0.01	0.504	871	0.964	0.496	986	0.928
Gabrb2	-0.69	4	0.01	0.504	872	0.964	0.496	985	0.928
Nars2	-0.68	4	0.01	0.505	873	0.964	0.495	984	0.928
Cdc25a	-0.83	6	0.01	0.506	874	0.964	0.494	983	0.928
Lpl	-0.67	4	0.02	0.506	875	0.964	0.494	982	0.928
Ren1	-0.67	4	0.02	0.507	876	0.964	0.493	981	0.928
Trpv3	-0.47	2	0.02	0.507	877	0.964	0.493	980	0.928
Cdkn2d	-0.47	2	0.02	0.507	878	0.964	0.493	979	0.928
Flt3	-0.47	2	0.02	0.507	879	0.964	0.493	978	0.928
Arl1	-0.93	8	0.02	0.509	880	0.964	0.491	977	0.928
Prkdc	-1.03	10	0.02	0.509	881	0.964	0.491	976	0.928
Ggcx	-1.01	10	0.03	0.511	882	0.964	0.489	975	0.928
Alox5	-0.63	4	0.03	0.512	883	0.964	0.488	974	0.928
Ppp1r12a	-0.63	4	0.03	0.512	884	0.964	0.488	973	0.928
Enpep	-0.88	8	0.03	0.513	885	0.964	0.487	972	0.928
Acaca	-0.62	4	0.03	0.513	886	0.964	0.487	971	0.928
Dyrk2	-0.43	2	0.04	0.514	887	0.964	0.486	970	0.928
Pnmt	-0.86	8	0.04	0.515	888	0.964	0.485	969	0.928
Pstpip2	-0.61	4	0.04	0.515	889	0.964	0.485	968	0.928
Ltf	-0.86	8	0.04	0.515	890	0.964	0.485	967	0.928
Akap6	-0.61	4	0.04	0.515	891	0.964	0.485	966	0.928
Usp39	-0.6	4	0.04	0.516	892	0.964	0.484	965	0.928
Ptpro	-0.95	10	0.04	0.516	893	0.964	0.484	964	0.928
Brsk1	-0.52	3	0.04	0.516	894	0.964	0.484	963	0.928
Ispd	-1.04	12	0.04	0.516	895	0.964	0.484	962	0.928
Hipk1	-0.42	2	0.04	0.516	896	0.964	0.484	961	0.928
Myo1d	-0.6	4	0.04	0.516	897	0.964	0.484	960	0.928
Man1a	-0.73	6	0.04	0.517	898	0.964	0.483	959	0.928
Cdk15	-0.73	6	0.04	0.517	899	0.964	0.483	958	0.928
Nek7	-0.59	4	0.04	0.517	900	0.964	0.483	957	0.928
Dph5	-0.59	4	0.04	0.518	901	0.964	0.482	956	0.928
Gmds	-1.09	14	0.05	0.518	902	0.964	0.482	955	0.928
Gsto1	-0.41	2	0.05	0.518	903	0.964	0.482	954	0.928
Sacm1l	-0.65	5	0.05	0.518	904	0.964	0.482	953	0.928
Col2a1	-0.41	2	0.05	0.519	905	0.964	0.481	952	0.928
H2-Bl	-0.7	6	0.05	0.521	906	0.964	0.479	951	0.928
Kcnmb1	-0.57	4	0.05	0.521	907	0.964	0.479	950	0.928
Acat3	-0.89	10	0.05	0.521	908	0.964	0.479	949	0.928
Ppard	-0.49	3	0.05	0.521	909	0.964	0.479	948	0.928
Akp3	-0.56	4	0.05	0.522	910	0.964	0.478	947	0.928
Fgr	-0.56	4	0.05	0.522	911	0.964	0.478	946	0.928
Prkaa1	-0.39	2	0.06	0.522	912	0.964	0.478	945	0.928
Map3k15	-0.68	6	0.06	0.523	913	0.964	0.477	944	0.928
Grm8	-0.55	4	0.06	0.523	914	0.964	0.477	943	0.928
Tspo	-0.55	4	0.06	0.524	915	0.964	0.476	942	0.928
Obscn	-0.86	10	0.06	0.524	916	0.964	0.476	941	0.928
Canx	-0.39	2	0.06	0.524	917	0.964	0.476	940	0.928
Adora3	-0.54	4	0.06	0.524	918	0.964	0.476	939	0.928
Gak	-0.53	4	0.06	0.526	919	0.964	0.474	938	0.928
Ssh3	-0.53	4	0.06	0.526	920	0.964	0.474	937	0.928
Pfkp	-0.53	4	0.07	0.526	921	0.964	0.474	936	0.928
Sucnr1	-0.64	6	0.07	0.527	922	0.964	0.473	935	0.928
Riok3	-0.64	6	0.07	0.527	923	0.964	0.473	934	0.928
Glul	-0.62	6	0.07	0.529	924	0.964	0.471	933	0.928
Otc	-0.62	6	0.07	0.53	925	0.964	0.47	932	0.928
Kcnk1	-0.62	6	0.07	0.53	926	0.964	0.47	931	0.928
Noxo1	-0.5	4	0.08	0.53	927	0.964	0.47	930	0.928
Ppig	-0.35	2	0.08	0.53	928	0.964	0.47	929	0.928
Bhmt	-0.49	4	0.08	0.531	929	0.964	0.469	928	0.928
Rbp3	-0.6	6	0.08	0.531	930	0.964	0.469	927	0.928
Gars	-0.48	4	0.08	0.532	931	0.964	0.468	926	0.928
Cpa1	-0.76	10	0.08	0.533	932	0.964	0.467	925	0.928
Atp6v1b2	-0.42	3	0.08	0.533	933	0.964	0.467	924	0.928
Nuak2	-0.41	3	0.08	0.533	934	0.964	0.467	923	0.928
Abl2	-0.34	2	0.08	0.533	935	0.964	0.467	922	0.928
Enpp2	-0.67	8	0.08	0.533	936	0.964	0.467	921	0.928
Pkmyt1	-0.47	4	0.08	0.534	937	0.964	0.466	920	0.928
Car4	-0.45	4	0.09	0.536	938	0.964	0.464	919	0.928
Pros1	-0.56	6	0.09	0.536	939	0.964	0.464	918	0.928
Cacnb4	-0.45	4	0.09	0.536	940	0.964	0.464	917	0.928
Epha10	-0.45	4	0.09	0.537	941	0.964	0.463	916	0.928
Ppp5c	-0.44	4	0.1	0.538	942	0.964	0.462	915	0.928
Akap1	-0.38	3	0.1	0.538	943	0.964	0.462	914	0.928
Smg1	-0.43	4	0.1	0.54	944	0.964	0.46	913	0.928
Ip6k3	-0.61	8	0.1	0.54	945	0.964	0.46	912	0.928
Trpd52l3	-0.3	2	0.1	0.54	946	0.964	0.46	911	0.928
Tll2	-0.6	8	0.1	0.54	947	0.964	0.46	910	0.928
Glp1r	-0.6	8	0.1	0.541	948	0.964	0.459	909	0.928
Fdxr	-0.59	8	0.1	0.541	949	0.964	0.459	908	0.928
Pdlim5	-0.3	2	0.1	0.541	950	0.964	0.459	907	0.928
Dhps	-0.29	2	0.11	0.542	951	0.964	0.458	906	0.928
Kcnk9	-0.4	4	0.11	0.544	952	0.964	0.456	905	0.928
Mgst3	-0.4	4	0.11	0.544	953	0.964	0.456	904	0.928
Mtor	-0.69	12	0.11	0.544	954	0.964	0.456	903	0.928
Atr	-0.48	6	0.11	0.545	955	0.964	0.455	902	0.928
Cda	-0.55	8	0.11	0.545	956	0.964	0.455	901	0.928
Sdsl	-0.33	3	0.11	0.546	957	0.964	0.454	900	0.928
Cga	-0.26	2	0.12	0.548	958	0.964	0.452	899	0.928
Ppp4c	-0.26	2	0.12	0.548	959	0.964	0.452	898	0.928
Tnik	-0.37	4	0.12	0.548	960	0.964	0.452	897	0.928
Ripk2	-0.37	4	0.12	0.548	961	0.964	0.452	896	0.928
Hrh3	-0.36	4	0.12	0.549	962	0.964	0.451	895	0.928
Extl2	-0.43	6	0.13	0.55	963	0.964	0.45	894	0.928
Ros1	-0.35	4	0.13	0.55	964	0.964	0.45	893	0.928
Tars2	-0.49	8	0.13	0.551	965	0.964	0.449	892	0.928
Ccbl1	-0.43	6	0.13	0.551	966	0.964	0.449	891	0.928
Gad2	-0.55	10	0.13	0.551	967	0.964	0.449	890	0.928
Pik3cd	-0.34	4	0.13	0.552	968	0.964	0.448	889	0.928
G6pc	-0.24	2	0.13	0.553	969	0.964	0.447	888	0.928
Gpx1	-0.47	8	0.13	0.553	970	0.964	0.447	887	0.928
Cnr2	-0.37	5	0.13	0.553	971	0.964	0.447	886	0.928
Pars2	-0.41	6	0.13	0.553	972	0.964	0.447	885	0.928
Mastl	-0.33	4	0.13	0.553	973	0.964	0.447	884	0.928
H2-D1	-0.32	4	0.14	0.554	974	0.964	0.446	883	0.928
Lsm6	-0.4	6	0.14	0.554	975	0.964	0.446	882	0.928
Rdh14	-0.32	4	0.14	0.555	976	0.964	0.445	881	0.928
Fech	-0.39	6	0.14	0.555	977	0.964	0.445	880	0.928
Ppih	-0.38	6	0.14	0.556	978	0.964	0.444	879	0.928
Fth1	-0.38	6	0.14	0.556	979	0.964	0.444	878	0.928
Mmp7	-0.38	6	0.14	0.556	980	0.964	0.444	877	0.928
Cyc1	-0.44	8	0.14	0.556	981	0.964	0.444	876	0.928
Mtr	-0.37	6	0.14	0.557	982	0.964	0.443	875	0.928
Suox	-0.3	4	0.14	0.557	983	0.964	0.443	874	0.928
Cdo1	-0.21	2	0.14	0.557	984	0.964	0.443	873	0.928
Nme1	-0.42	8	0.15	0.558	985	0.964	0.442	872	0.928
Murc	-0.41	8	0.15	0.559	986	0.964	0.441	871	0.928
Cd80	-0.28	4	0.15	0.561	987	0.964	0.439	870	0.928
Vkorc1	-0.38	8	0.15	0.562	988	0.964	0.438	869	0.928
Hpn	-0.19	2	0.16	0.562	989	0.964	0.438	868	0.928
C4b	-0.19	2	0.16	0.562	990	0.964	0.438	867	0.928
Ak3	-0.26	4	0.16	0.562	991	0.964	0.438	866	0.928
F5	-0.37	8	0.16	0.563	992	0.964	0.437	865	0.928
Ptpn20	-0.18	2	0.16	0.563	993	0.964	0.437	864	0.928
Rps6ka6	-0.31	6	0.16	0.563	994	0.964	0.437	863	0.928
Sds	-0.31	6	0.16	0.564	995	0.964	0.436	862	0.928
Oxsr1	-0.3	6	0.16	0.565	996	0.964	0.435	861	0.928
Bub1b	-0.17	2	0.17	0.566	997	0.964	0.434	860	0.928
B4galt3	-0.24	4	0.17	0.566	998	0.964	0.434	859	0.928
Fes	-0.38	10	0.17	0.566	999	0.964	0.434	858	0.928
Mccc1	-0.23	4	0.17	0.567	1000	0.964	0.433	857	0.928
Spire2	-0.28	6	0.17	0.567	1001	0.964	0.433	856	0.928
Camk2n1	-0.23	4	0.17	0.567	1002	0.964	0.433	855	0.928
Clk2	-0.27	6	0.17	0.568	1003	0.964	0.432	854	0.928
Ngb	-0.27	6	0.17	0.569	1004	0.964	0.431	853	0.928
Ugt1a10	-0.15	2	0.17	0.569	1005	0.964	0.431	852	0.928
Txnrd1	-0.3	8	0.17	0.569	1006	0.964	0.431	851	0.928
Fgg	-0.15	2	0.17	0.569	1007	0.964	0.431	850	0.928
Zmynd8	-0.34	10	0.17	0.569	1008	0.964	0.431	849	0.928
Ptprn2	-0.15	2	0.18	0.57	1009	0.964	0.43	848	0.928
Pik3r3	-0.21	4	0.18	0.57	1010	0.964	0.43	847	0.928
Map3k6	-0.15	2	0.18	0.57	1011	0.964	0.43	846	0.928
Stk17b	-0.2	4	0.18	0.571	1012	0.964	0.429	845	0.928
Map3k10	-0.14	2	0.18	0.571	1013	0.964	0.429	844	0.928
Ppm1g	-0.28	8	0.18	0.571	1014	0.964	0.429	843	0.928
Ptpn11	-0.14	2	0.18	0.571	1015	0.964	0.429	842	0.928
Soat2	-0.24	6	0.18	0.572	1016	0.964	0.428	841	0.928
Pth	-0.19	4	0.18	0.572	1017	0.964	0.428	840	0.928
Rdh8	-0.27	8	0.18	0.572	1018	0.964	0.428	839	0.928
Stk40	-0.26	8	0.18	0.573	1019	0.964	0.427	838	0.928
Ptpn13	-0.29	10	0.18	0.573	1020	0.964	0.427	837	0.928
Phka1	-0.13	2	0.19	0.574	1021	0.964	0.426	836	0.928
Ndufb10	-0.18	4	0.19	0.574	1022	0.964	0.426	835	0.928
Agxt	-0.21	6	0.19	0.575	1023	0.964	0.425	834	0.928
Chrna2	-0.12	2	0.19	0.575	1024	0.964	0.425	833	0.928
Dyrk3	-0.25	10	0.19	0.577	1025	0.964	0.423	832	0.928
Ikbkap	-0.2	6	0.19	0.577	1026	0.964	0.423	831	0.928
Enpp3	-0.11	2	0.19	0.577	1027	0.964	0.423	830	0.928
Akr1b8	-0.16	4	0.19	0.577	1028	0.964	0.423	829	0.928
Adra2b	-0.1	2	0.2	0.579	1029	0.964	0.421	828	0.928
Tnk2	-0.1	2	0.2	0.579	1030	0.964	0.421	827	0.928
Pnliprp2	-0.1	2	0.2	0.58	1031	0.964	0.42	826	0.928
Slc16a6	-0.1	2	0.2	0.58	1032	0.964	0.42	825	0.928
Ppp2r5b	-0.13	4	0.2	0.58	1033	0.964	0.42	824	0.928
Pak4	-0.16	6	0.2	0.58	1034	0.964	0.42	823	0.928
Mast1	-0.2	10	0.21	0.581	1035	0.964	0.419	822	0.928
Sorcs3	-0.19	10	0.21	0.582	1036	0.964	0.418	821	0.928
Hspb8	-0.08	2	0.21	0.582	1037	0.964	0.418	820	0.928
Irak1bp1	-0.15	8	0.21	0.584	1038	0.964	0.416	819	0.928
Cckar	-0.07	2	0.21	0.584	1039	0.964	0.416	818	0.928
Sgpp1	-0.07	2	0.21	0.585	1040	0.964	0.415	817	0.928
Hrsp12	-0.07	2	0.21	0.585	1041	0.964	0.415	816	0.928
Ppp2r1a	-0.12	6	0.22	0.585	1042	0.964	0.415	815	0.928
Prkaca	-0.09	4	0.22	0.586	1043	0.964	0.414	814	0.928
Cp	-0.11	6	0.22	0.587	1044	0.964	0.413	813	0.928
B2m	-0.09	4	0.22	0.587	1045	0.964	0.413	812	0.928
F10	-0.08	4	0.22	0.587	1046	0.964	0.413	811	0.928
Naglu	-0.1	6	0.22	0.587	1047	0.964	0.413	810	0.928
Folr2	-0.06	2	0.22	0.587	1048	0.964	0.413	809	0.928
Allc	-0.08	4	0.22	0.587	1049	0.964	0.413	808	0.928
Ntrk2	-0.08	4	0.22	0.588	1050	0.964	0.412	807	0.928
Trem1	-0.07	4	0.22	0.588	1051	0.964	0.412	806	0.928
Ptk2b	-0.09	6	0.22	0.588	1052	0.964	0.412	805	0.928
Rab7	-0.05	2	0.23	0.589	1053	0.964	0.411	804	0.928
Taf1	-0.06	4	0.23	0.59	1054	0.964	0.41	803	0.928
Amy2a4	-0.08	6	0.23	0.59	1055	0.964	0.41	802	0.928
Npy2r	-0.06	4	0.23	0.59	1056	0.964	0.41	801	0.928
Htr3a	-0.1	10	0.23	0.59	1057	0.964	0.41	800	0.928
Cfb	-0.08	8	0.23	0.591	1058	0.964	0.409	799	0.928
Chrnb2	-0.06	10	0.24	0.593	1059	0.964	0.407	798	0.928
Ass1	-0.05	8	0.24	0.593	1060	0.964	0.407	797	0.928
Ddr1	-0.02	2	0.24	0.595	1061	0.964	0.405	796	0.928
Vrk3	-0.03	6	0.24	0.595	1062	0.964	0.405	795	0.928
Gsg2	-0.01	2	0.24	0.596	1063	0.964	0.404	794	0.928
Sec14l2	-0.01	2	0.24	0.596	1064	0.964	0.404	793	0.928
Bglap2	-0.01	5	0.24	0.597	1065	0.964	0.403	792	0.928
Avpr2	-0.02	7	0.24	0.597	1066	0.964	0.403	791	0.928
Cdk18	-0.01	2	0.24	0.597	1067	0.964	0.403	790	0.928
Epha4	-0.01	4	0.24	0.597	1068	0.964	0.403	789	0.928
Gpx3	-0.01	2	0.25	0.597	1069	0.964	0.403	788	0.928
Ppp1ca	0	4	0.25	0.598	1070	0.964	0.402	787	0.928
Ephb6	0	7	0.25	0.598	1071	0.964	0.402	786	0.928
Mknk2	0	2	0.25	0.599	1072	0.964	0.401	785	0.928
Hsd11b2	0	4	0.25	0.599	1073	0.964	0.401	784	0.928
Rpl19	0.01	7	0.25	0.6	1074	0.964	0.4	783	0.928
Ngf	0.01	6	0.25	0.6	1075	0.964	0.4	782	0.928
Gabra2	0.01	4	0.25	0.6	1076	0.964	0.4	781	0.928
Pcsk2	0.01	2	0.25	0.6	1077	0.964	0.4	780	0.928
Commd8	0.02	8	0.25	0.601	1078	0.964	0.399	779	0.928
Oprd1	0.04	6	0.26	0.602	1079	0.964	0.398	778	0.928
Akt1	0.03	4	0.26	0.603	1080	0.964	0.397	777	0.928
Pank2	0.03	4	0.26	0.603	1081	0.964	0.397	776	0.928
Cep63	0.04	4	0.26	0.603	1082	0.964	0.397	775	0.928
Ctsk	0.03	2	0.26	0.603	1083	0.964	0.397	774	0.928
Epn1	0.05	6	0.26	0.603	1084	0.964	0.397	773	0.928
Cyp4a32	0.04	4	0.26	0.604	1085	0.964	0.396	772	0.928
Pick1	0.06	6	0.27	0.605	1086	0.964	0.395	771	0.928
Ppp2r3a	0.06	6	0.27	0.605	1087	0.964	0.395	770	0.928
Brsk2	0.05	4	0.27	0.605	1088	0.964	0.395	769	0.928
Limk1	0.04	2	0.27	0.605	1089	0.964	0.395	768	0.928
Rdh12	0.09	10	0.27	0.605	1090	0.964	0.395	767	0.928
Prkcb	0.06	4	0.27	0.606	1091	0.964	0.394	766	0.928
H2-Q2	0.07	4	0.27	0.607	1092	0.964	0.393	765	0.928
Slc12a6	0.05	2	0.27	0.608	1093	0.964	0.392	764	0.928
Tlk1	0.07	4	0.27	0.608	1094	0.964	0.392	763	0.928
Dars2	0.1	6	0.28	0.609	1095	0.964	0.391	762	0.928
Amhr2	0.11	6	0.28	0.61	1096	0.964	0.39	761	0.928
Pim1	0.14	10	0.28	0.61	1097	0.964	0.39	760	0.928
Ncoa5	0.09	4	0.28	0.61	1098	0.964	0.39	759	0.928
Gabrd	0.09	4	0.28	0.61	1099	0.964	0.39	758	0.928
Flt1	0.09	4	0.28	0.611	1100	0.964	0.389	757	0.928
Atp5a1	0.16	10	0.28	0.611	1101	0.964	0.389	756	0.928
Atp6v1c1	0.07	2	0.28	0.612	1102	0.964	0.388	755	0.928
Pdk2	0.1	4	0.28	0.612	1103	0.964	0.388	754	0.928
Pkdcc	0.16	8	0.29	0.614	1104	0.964	0.386	753	0.928
Cacnb1	0.12	4	0.29	0.614	1105	0.964	0.386	752	0.928
Mtap	0.12	4	0.29	0.614	1106	0.964	0.386	751	0.928
Pomc	0.12	4	0.29	0.614	1107	0.964	0.386	750	0.928
Pak2	0.18	8	0.29	0.615	1108	0.964	0.385	749	0.928
Trpm8	0.18	8	0.29	0.615	1109	0.964	0.385	748	0.928
Ephb2	0.09	2	0.29	0.616	1110	0.964	0.384	747	0.928
Cask	0.16	6	0.3	0.616	1111	0.964	0.384	746	0.928
Cpt2	0.14	4	0.3	0.616	1112	0.964	0.384	745	0.928
Cdk9	0.22	10	0.3	0.616	1113	0.964	0.384	744	0.928
Dusp15	0.14	4	0.3	0.617	1114	0.964	0.383	743	0.928
Cdk11b	0.1	2	0.3	0.617	1115	0.964	0.383	742	0.928
Egfr	0.18	6	0.3	0.617	1116	0.964	0.383	741	0.928
Ctdspl	0.21	8	0.3	0.618	1117	0.964	0.382	740	0.928
Plcl1	0.18	6	0.3	0.618	1118	0.964	0.382	739	0.928
Lipa	0.21	8	0.3	0.618	1119	0.964	0.382	738	0.928
Pde4b	0.11	2	0.3	0.619	1120	0.964	0.381	737	0.928
Ak7	0.11	2	0.3	0.619	1121	0.964	0.381	736	0.928
Inpp5k	0.16	4	0.3	0.62	1122	0.964	0.38	735	0.928
Ppat	0.21	6	0.31	0.621	1123	0.964	0.379	734	0.928
Pts	0.17	4	0.31	0.621	1124	0.964	0.379	733	0.928
Dbf4	0.18	4	0.31	0.621	1125	0.964	0.379	732	0.928
Ilkap	0.22	6	0.31	0.622	1126	0.964	0.378	731	0.928
Rpl37	0.18	4	0.31	0.623	1127	0.964	0.377	730	0.928
Sult2a5	0.22	5	0.32	0.624	1128	0.964	0.376	729	0.928
Adora2a	0.2	4	0.32	0.624	1129	0.964	0.376	728	0.928
Ppap2b	0.2	4	0.32	0.624	1130	0.964	0.376	727	0.928
Pip4k2b	0.24	6	0.32	0.625	1131	0.964	0.375	726	0.928
Cfl1	0.15	2	0.32	0.625	1132	0.964	0.375	725	0.928
Ppm1d	0.15	2	0.32	0.626	1133	0.964	0.374	724	0.928
Etfdh	0.21	4	0.32	0.626	1134	0.964	0.374	723	0.928
Prkar2a	0.21	4	0.32	0.626	1135	0.964	0.374	722	0.928
Ctsg	0.33	9	0.32	0.627	1136	0.964	0.373	721	0.928
Caly	0.22	4	0.32	0.627	1137	0.964	0.373	720	0.928
Ddr2	0.16	2	0.32	0.627	1138	0.964	0.373	719	0.928
Chrm5	0.16	2	0.33	0.628	1139	0.964	0.372	718	0.928
Cox6a2	0.19	3	0.33	0.628	1140	0.964	0.372	717	0.928
Gadl1	0.16	2	0.33	0.628	1141	0.964	0.372	716	0.928
Neu1	0.32	7	0.33	0.63	1142	0.964	0.37	715	0.928
Ulk4	0.25	4	0.34	0.632	1143	0.964	0.368	714	0.928
Ptgr2	0.4	10	0.34	0.632	1144	0.964	0.368	713	0.928
Ppp1r9b	0.26	4	0.34	0.633	1145	0.964	0.367	712	0.928
Lipf	0.32	6	0.34	0.633	1146	0.964	0.367	711	0.928
Sgk3	0.18	2	0.34	0.633	1147	0.964	0.367	710	0.928
Ppm1a	0.26	4	0.34	0.633	1148	0.964	0.367	709	0.928
Bmx	0.26	4	0.34	0.633	1149	0.964	0.367	708	0.928
Sphkap	0.27	4	0.34	0.633	1150	0.964	0.367	707	0.928
Pycr2	0.43	10	0.34	0.634	1151	0.964	0.366	706	0.928
Ntsr2	0.27	4	0.34	0.634	1152	0.964	0.366	705	0.928
Mgst2	0.27	4	0.34	0.634	1153	0.964	0.366	704	0.928
Kcnd2	0.33	6	0.34	0.634	1154	0.964	0.366	703	0.928
Pik3cb	0.34	6	0.34	0.635	1155	0.964	0.365	702	0.928
Ptplb	0.19	2	0.34	0.635	1156	0.964	0.365	701	0.928
Drd3	0.34	6	0.34	0.635	1157	0.964	0.365	700	0.928
Mc2r	0.36	6	0.35	0.637	1158	0.964	0.363	699	0.928
Ephb1	0.39	7	0.35	0.637	1159	0.964	0.363	698	0.928
Ndufc1	0.51	12	0.35	0.637	1160	0.964	0.363	697	0.928
Gabrb3	0.33	5	0.35	0.638	1161	0.964	0.362	696	0.928
Ptpn2	0.21	2	0.35	0.638	1162	0.964	0.362	695	0.928
Ssh2	0.3	4	0.35	0.638	1163	0.964	0.362	694	0.928
Nrep	0.22	2	0.36	0.639	1164	0.964	0.361	693	0.928
Bche	0.31	4	0.36	0.64	1165	0.964	0.36	692	0.928
Ick	0.39	6	0.36	0.64	1166	0.964	0.36	691	0.928
Mgam	0.32	4	0.36	0.641	1167	0.964	0.359	690	0.928
Agpat3	0.24	2	0.37	0.643	1168	0.964	0.357	689	0.928
Dusp3	0.25	2	0.37	0.644	1169	0.964	0.356	688	0.928
F9	0.35	4	0.37	0.644	1170	0.964	0.356	687	0.928
Ddah2	0.43	6	0.37	0.644	1171	0.964	0.356	686	0.928
Ndufa4l2	0.35	4	0.37	0.644	1172	0.964	0.356	685	0.928
Lats1	0.35	4	0.37	0.645	1173	0.964	0.355	684	0.928
Prss8	0.43	6	0.37	0.645	1174	0.964	0.355	683	0.928
Pip4k2a	0.44	6	0.37	0.645	1175	0.964	0.355	682	0.928
Kcnh7	0.36	4	0.37	0.645	1176	0.964	0.355	681	0.928
Pdpk1	0.44	6	0.37	0.646	1177	0.964	0.354	680	0.928
Oplah	0.36	4	0.37	0.646	1178	0.964	0.354	679	0.928
Sar1b	0.45	6	0.38	0.647	1179	0.964	0.353	678	0.928
Tbck	0.53	8	0.38	0.647	1180	0.964	0.353	677	0.928
Hmgcl	0.46	6	0.38	0.647	1181	0.964	0.353	676	0.928
Ptpra	0.27	2	0.38	0.648	1182	0.964	0.352	675	0.928
Ogdh	0.6	10	0.38	0.648	1183	0.964	0.352	674	0.928
P2ry12	0.47	6	0.38	0.648	1184	0.964	0.352	673	0.928
Ltk	0.47	6	0.38	0.649	1185	0.964	0.351	672	0.928
Mast2	0.39	4	0.38	0.649	1186	0.964	0.351	671	0.928
Cyp2c39	0.44	5	0.38	0.649	1187	0.964	0.351	670	0.928
Jak2	0.28	2	0.38	0.65	1188	0.964	0.35	669	0.928
Acvr1c	0.39	4	0.38	0.65	1189	0.964	0.35	668	0.928
Ulk3	0.39	4	0.38	0.65	1190	0.964	0.35	667	0.928
Rfk	0.49	6	0.39	0.651	1191	0.964	0.349	666	0.928
Nags	0.29	2	0.39	0.651	1192	0.964	0.349	665	0.928
Aars2	0.5	6	0.39	0.652	1193	0.964	0.348	664	0.928
Cdk5r1	0.41	4	0.39	0.652	1194	0.964	0.348	663	0.928
Ndufa9	0.41	4	0.39	0.652	1195	0.964	0.348	662	0.928
Sphk2	0.36	3	0.39	0.652	1196	0.964	0.348	661	0.928
Ret	0.51	6	0.39	0.653	1197	0.964	0.347	660	0.928
Ppp1cb	0.42	4	0.39	0.653	1198	0.964	0.347	659	0.928
Pik3r2	0.3	2	0.4	0.654	1199	0.964	0.346	658	0.928
Grm7	0.3	2	0.4	0.654	1200	0.964	0.346	657	0.928
Slc6a4	0.54	6	0.4	0.656	1201	0.964	0.344	656	0.928
Dars	0.45	4	0.4	0.657	1202	0.964	0.343	655	0.928
Mtmr4	0.32	2	0.4	0.657	1203	0.964	0.343	654	0.928
Ptdss2	0.56	6	0.41	0.658	1204	0.964	0.342	653	0.928
Adra1a	0.56	6	0.41	0.658	1205	0.964	0.342	652	0.928
Qpct	0.32	2	0.41	0.658	1206	0.964	0.342	651	0.928
Cdkn3	0.47	4	0.41	0.659	1207	0.964	0.341	650	0.928
Mark2	0.49	4	0.42	0.662	1208	0.964	0.338	649	0.928
Slc16a4	0.6	6	0.42	0.662	1209	0.964	0.338	648	0.928
Cpb1	0.6	6	0.42	0.663	1210	0.964	0.337	647	0.928
Glud1	0.5	4	0.42	0.663	1211	0.964	0.337	646	0.928
C3	0.51	4	0.42	0.664	1212	0.964	0.336	645	0.928
Mthfd2	0.51	4	0.42	0.664	1213	0.964	0.336	644	0.928
Nek2	0.51	4	0.43	0.665	1214	0.964	0.335	643	0.928
Gprc5a	0.63	6	0.43	0.666	1215	0.964	0.334	642	0.928
Top1mt	0.37	2	0.43	0.666	1216	0.964	0.334	641	0.928
Arpc4	0.74	8	0.43	0.667	1217	0.964	0.333	640	0.928
Kcnd3	0.75	8	0.43	0.667	1218	0.964	0.333	639	0.928
Fads1	0.53	4	0.43	0.668	1219	0.964	0.332	638	0.928
Nmral1	0.71	7	0.43	0.668	1220	0.964	0.332	637	0.928
Slc12a5	0.54	4	0.44	0.668	1221	0.964	0.332	636	0.928
Sbf2	0.72	7	0.44	0.669	1222	0.964	0.331	635	0.928
Adck2	0.47	3	0.44	0.669	1223	0.964	0.331	634	0.928
Lrat	0.55	4	0.44	0.67	1224	0.964	0.33	633	0.928
Hint1	0.78	8	0.44	0.67	1225	0.964	0.33	632	0.928
Cyp3a11	0.68	6	0.44	0.67	1226	0.964	0.33	631	0.928
Gaa	0.68	6	0.44	0.67	1227	0.964	0.33	630	0.928
Cysltr2	0.4	2	0.44	0.671	1228	0.964	0.329	629	0.928
Cd209e	0.56	4	0.44	0.671	1229	0.964	0.329	628	0.928
Npr1	0.57	4	0.44	0.672	1230	0.964	0.328	627	0.928
Gmpr	0.7	6	0.45	0.672	1231	0.964	0.328	626	0.928
Eef2k	0.7	6	0.45	0.673	1232	0.964	0.327	625	0.928
Dclk3	0.58	4	0.45	0.673	1233	0.964	0.327	624	0.928
Atm	0.58	4	0.45	0.673	1234	0.964	0.327	623	0.928
Ppp1r10	0.58	4	0.45	0.674	1235	0.964	0.326	622	0.928
Mak	0.42	2	0.45	0.675	1236	0.964	0.325	621	0.928
Ppp3ca	0.42	2	0.46	0.676	1237	0.964	0.324	620	0.928
Ramp3	0.6	4	0.46	0.676	1238	0.964	0.324	619	0.928
Minpp1	0.6	4	0.46	0.676	1239	0.964	0.324	618	0.928
Hal	0.43	2	0.46	0.677	1240	0.964	0.323	617	0.928
Nid1	0.61	4	0.46	0.677	1241	0.964	0.323	616	0.928
Mark4	0.87	8	0.46	0.678	1242	0.964	0.322	615	0.928
Fam21	0.69	5	0.46	0.678	1243	0.964	0.322	614	0.928
Prkcg	0.97	10	0.46	0.678	1244	0.964	0.322	613	0.928
Acads	0.98	10	0.46	0.678	1245	0.964	0.322	612	0.928
Abl1	0.62	4	0.46	0.678	1246	0.964	0.322	611	0.928
Rdh13	0.76	6	0.46	0.679	1247	0.964	0.321	610	0.928
Alpk1	0.63	4	0.47	0.679	1248	0.964	0.321	609	0.928
Mmp11	0.63	4	0.47	0.679	1249	0.964	0.321	608	0.928
Aldh9a1	0.63	4	0.47	0.68	1250	0.964	0.32	607	0.928
Fuk	0.78	6	0.47	0.681	1251	0.964	0.319	606	0.928
Gstk1	0.45	2	0.47	0.681	1252	0.964	0.319	605	0.928
Ptpn12	0.46	2	0.47	0.682	1253	0.964	0.318	604	0.928
Chit1	0.46	2	0.48	0.683	1254	0.964	0.317	603	0.928
Fbp1	0.66	4	0.48	0.683	1255	0.964	0.317	602	0.928
Ephx2	0.66	4	0.48	0.683	1256	0.964	0.317	601	0.928
Cdk10	0.96	8	0.48	0.686	1257	0.964	0.314	600	0.928
Hk1	0.68	4	0.48	0.686	1258	0.964	0.314	599	0.928
Pank4	0.59	3	0.49	0.686	1259	0.964	0.314	598	0.928
Hspa5	0.97	8	0.49	0.687	1260	0.964	0.313	597	0.928
Trib3	0.85	6	0.49	0.687	1261	0.964	0.313	596	0.928
Csnk1g2	0.98	8	0.49	0.687	1262	0.964	0.313	595	0.928
Mapk6	0.49	2	0.49	0.688	1263	0.964	0.312	594	0.928
Cfd	0.7	4	0.49	0.688	1264	0.964	0.312	593	0.928
Ifnar2	0.98	8	0.49	0.688	1265	0.964	0.312	592	0.928
Cubn	0.86	6	0.49	0.689	1266	0.964	0.311	591	0.928
Rab5a	0.71	4	0.5	0.69	1267	0.964	0.31	590	0.928
Dhrs11	0.51	2	0.5	0.69	1268	0.964	0.31	589	0.928
Sigmar1	1.24	12	0.5	0.69	1269	0.964	0.31	588	0.928
Atp5b	1.03	8	0.5	0.692	1270	0.964	0.308	587	0.928
Htr1a	0.89	6	0.5	0.692	1271	0.964	0.308	586	0.928
Klk6	0.52	2	0.5	0.692	1272	0.964	0.308	585	0.928
Ache	0.73	4	0.5	0.692	1273	0.964	0.308	584	0.928
Scpep1	1.04	8	0.5	0.693	1274	0.964	0.307	583	0.928
Nt5m	0.74	4	0.5	0.693	1275	0.964	0.307	582	0.928
Kcnj12	0.74	4	0.51	0.693	1276	0.964	0.307	581	0.928
Pura	1.05	8	0.51	0.694	1277	0.964	0.306	580	0.928
Serpinc1	0.75	4	0.51	0.694	1278	0.964	0.306	579	0.928
Sharpin	0.53	2	0.51	0.694	1279	0.964	0.306	578	0.928
Ppp4r1	1.07	8	0.51	0.695	1280	0.964	0.305	577	0.928
Ppp1r14c	0.76	4	0.51	0.696	1281	0.964	0.304	576	0.928
Prkcdbp	1.08	8	0.51	0.696	1282	0.964	0.304	575	0.928
Csnk2a2	0.94	6	0.51	0.696	1283	0.964	0.304	574	0.928
Cygb	0.55	2	0.52	0.697	1284	0.964	0.303	573	0.928
Kidins220	0.55	2	0.52	0.698	1285	0.964	0.302	572	0.928
Lrp1	0.96	6	0.52	0.698	1286	0.964	0.302	571	0.928
Sdha	1.11	8	0.52	0.699	1287	0.964	0.301	570	0.928
Acacb	0.79	4	0.52	0.699	1288	0.964	0.301	569	0.928
Slc16a3	0.79	4	0.52	0.699	1289	0.964	0.301	568	0.928
Prodh	0.97	6	0.52	0.699	1290	0.964	0.301	567	0.928
Scly	0.56	2	0.52	0.699	1291	0.964	0.301	566	0.928
Gabrg1	0.97	6	0.52	0.7	1292	0.964	0.3	565	0.928
Smpd4	0.79	4	0.52	0.7	1293	0.964	0.3	564	0.928
Psat1	1.12	8	0.52	0.7	1294	0.964	0.3	563	0.928
Oprm1	0.8	4	0.52	0.7	1295	0.964	0.3	562	0.928
Lmtk2	0.8	4	0.52	0.7	1296	0.964	0.3	561	0.928
Grm2	0.57	2	0.53	0.701	1297	0.964	0.299	560	0.928
Inpp5j	0.57	2	0.53	0.702	1298	0.964	0.298	559	0.928
Ppp2r2b	0.57	2	0.53	0.702	1299	0.964	0.298	558	0.928
Aanat	0.58	2	0.53	0.703	1300	0.964	0.297	557	0.928
Exosc5	1.01	6	0.53	0.703	1301	0.964	0.297	556	0.928
Ptk2	0.58	2	0.53	0.703	1302	0.964	0.297	555	0.928
Slc7a8	1.09	7	0.53	0.704	1303	0.964	0.296	554	0.928
Alpk3	1.31	10	0.54	0.704	1304	0.964	0.296	553	0.928
Slc1a4	0.83	4	0.54	0.704	1305	0.964	0.296	552	0.928
Mvk	1.02	6	0.54	0.705	1306	0.964	0.295	551	0.928
Ikbkg	0.83	4	0.54	0.705	1307	0.964	0.295	550	0.928
Fer	1.19	8	0.54	0.706	1308	0.964	0.294	549	0.928
Cerk	1.34	10	0.54	0.706	1309	0.964	0.294	548	0.928
Nek8	0.85	4	0.54	0.706	1310	0.964	0.294	547	0.928
Gstm4	1.04	6	0.54	0.706	1311	0.964	0.294	546	0.928
Cdk8	0.6	2	0.54	0.707	1312	0.964	0.293	545	0.928
Htr1f	1.04	6	0.54	0.707	1313	0.964	0.293	544	0.928
Cdkn1a	0.6	2	0.54	0.707	1314	0.964	0.293	543	0.928
Daf2	0.61	2	0.55	0.707	1315	0.964	0.293	542	0.928
Prpf19	0.61	2	0.55	0.707	1316	0.964	0.293	541	0.928
Scn11a	0.61	2	0.55	0.708	1317	0.964	0.292	540	0.928
Rnase4	1.06	6	0.55	0.708	1318	0.964	0.292	539	0.928
Adra1d	0.61	2	0.55	0.709	1319	0.964	0.291	538	0.928
Pycrl	1.07	6	0.55	0.709	1320	0.964	0.291	537	0.928
Kynu	0.62	2	0.55	0.709	1321	0.964	0.291	536	0.928
Ctla4	1.39	10	0.55	0.71	1322	0.964	0.29	535	0.928
Acta1	0.62	2	0.55	0.71	1323	0.964	0.29	534	0.928
Fah	0.62	2	0.55	0.71	1324	0.964	0.29	533	0.928
Trib1	1.08	6	0.56	0.711	1325	0.964	0.289	532	0.928
Ctdsp2	0.89	4	0.56	0.711	1326	0.964	0.289	531	0.928
Glipr2	0.89	4	0.56	0.712	1327	0.964	0.288	530	0.928
Lck	1.28	8	0.56	0.713	1328	0.964	0.287	529	0.928
Slc6a3	0.64	2	0.56	0.713	1329	0.964	0.287	528	0.928
Stradb	1.12	6	0.57	0.714	1330	0.964	0.286	527	0.928
Arf6	1.12	6	0.57	0.714	1331	0.964	0.286	526	0.928
Pikfyve	0.65	2	0.57	0.714	1332	0.964	0.286	525	0.928
Akap14	1.3	8	0.57	0.714	1333	0.964	0.286	524	0.928
Etnk1	1.3	8	0.57	0.715	1334	0.964	0.285	523	0.928
Gnat1	0.92	4	0.57	0.715	1335	0.964	0.285	522	0.928
Ppp2r1b	0.93	4	0.57	0.716	1336	0.964	0.284	521	0.928
Nrbp1	0.93	4	0.57	0.716	1337	0.964	0.284	520	0.928
Ppp1r1c	0.81	3	0.57	0.716	1338	0.964	0.284	519	0.928
Kars	0.94	4	0.57	0.717	1339	0.964	0.283	518	0.928
Nek9	1.32	8	0.57	0.717	1340	0.964	0.283	517	0.928
Inpp5f	1.16	6	0.58	0.718	1341	0.964	0.282	516	0.928
Ctns	0.94	4	0.58	0.718	1342	0.964	0.282	515	0.928
Htr2a	0.67	2	0.58	0.718	1343	0.964	0.282	514	0.928
Nt5c	0.67	2	0.58	0.719	1344	0.964	0.281	513	0.928
Rpia	0.68	2	0.58	0.72	1345	0.964	0.28	512	0.928
Ankk1	0.97	4	0.58	0.72	1346	0.964	0.28	511	0.928
Dusp10	1.53	10	0.58	0.721	1347	0.964	0.279	510	0.928
Ksr1	0.69	2	0.58	0.721	1348	0.964	0.279	509	0.928
Gad1	0.69	2	0.59	0.721	1349	0.964	0.279	508	0.928
Ins2	0.97	4	0.59	0.721	1350	0.964	0.279	507	0.928
Camk2b	1.39	8	0.59	0.722	1351	0.964	0.278	506	0.928
1700088E04Rik	0.99	4	0.59	0.723	1352	0.964	0.277	505	0.928
Slc6a8	0.99	4	0.59	0.723	1353	0.964	0.277	504	0.928
Chrnb1	0.7	2	0.59	0.723	1354	0.964	0.277	503	0.928
Cant1	0.7	2	0.59	0.724	1355	0.964	0.276	502	0.928
Lap3	1.22	6	0.59	0.724	1356	0.964	0.276	501	0.928
Ak2	1	4	0.59	0.724	1357	0.964	0.276	500	0.928
Hmgcr	1.23	6	0.6	0.724	1358	0.964	0.276	499	0.928
Yars2	0.71	2	0.6	0.725	1359	0.964	0.275	498	0.928
Pip	1.44	8	0.6	0.726	1360	0.964	0.274	497	0.928
Fabp6	1.02	4	0.6	0.727	1361	0.964	0.273	496	0.928
Mmp21	1.26	6	0.6	0.727	1362	0.964	0.273	495	0.928
Apoh	0.73	2	0.61	0.728	1363	0.964	0.272	494	0.928
Slc16a5	0.73	2	0.61	0.728	1364	0.964	0.272	493	0.928
Kcnn1	1.27	6	0.61	0.729	1365	0.964	0.271	492	0.928
Nme6	1.28	6	0.61	0.73	1366	0.964	0.27	491	0.928
Inpp5d	1.05	4	0.61	0.73	1367	0.964	0.27	490	0.928
Phospho1	0.75	2	0.62	0.731	1368	0.964	0.269	489	0.928
Dapk3	1.07	4	0.62	0.732	1369	0.964	0.268	488	0.928
Ghrhr	0.76	2	0.62	0.733	1370	0.964	0.267	487	0.928
Lhcgr	1.53	8	0.62	0.733	1371	0.964	0.267	486	0.928
Nars	1.53	8	0.62	0.733	1372	0.964	0.267	485	0.928
Cdk1	1.32	6	0.62	0.734	1373	0.964	0.266	484	0.928
Stk35	1.09	4	0.63	0.734	1374	0.964	0.266	483	0.928
Ppap2c	1.34	6	0.63	0.735	1375	0.964	0.265	482	0.928
Padi2	1.34	6	0.63	0.735	1376	0.964	0.265	481	0.928
Cast	0.78	2	0.63	0.737	1377	0.964	0.263	480	0.928
Pck1	1.11	4	0.63	0.737	1378	0.964	0.263	479	0.928
Ly96	0.79	2	0.64	0.737	1379	0.964	0.263	478	0.928
Inpp5b	1.37	6	0.64	0.738	1380	0.964	0.262	477	0.928
Ip6k2	1.12	4	0.64	0.738	1381	0.964	0.262	476	0.928
Ptpn1	1.38	6	0.64	0.739	1382	0.964	0.261	475	0.928
Bckdk	0.8	2	0.64	0.739	1383	0.964	0.261	474	0.928
Kcnk2	1.13	4	0.64	0.739	1384	0.964	0.261	473	0.928
Cd86	1.14	4	0.64	0.74	1385	0.964	0.26	472	0.928
Pde7a	0.99	3	0.64	0.74	1386	0.964	0.26	471	0.928
Gabrr3	0.81	2	0.64	0.74	1387	0.964	0.26	470	0.928
Hibch	0.81	2	0.64	0.741	1388	0.964	0.259	469	0.928
Leprel2	1.4	6	0.65	0.741	1389	0.964	0.259	468	0.928
Ttbk1	1.15	4	0.65	0.742	1390	0.964	0.258	467	0.928
Car6	0.82	2	0.65	0.742	1391	0.964	0.258	466	0.928
Plau	0.82	2	0.65	0.743	1392	0.964	0.257	465	0.928
Pomk	0.83	2	0.65	0.743	1393	0.964	0.257	464	0.928
Chka	1.17	4	0.66	0.744	1394	0.964	0.256	463	0.928
Aldh3a2	0.83	2	0.66	0.744	1395	0.964	0.256	462	0.928
Nme2	1.18	4	0.66	0.744	1396	0.964	0.256	461	0.928
Ears2	1.46	6	0.66	0.746	1397	0.964	0.254	460	0.928
Krt8	1.46	6	0.66	0.746	1398	0.964	0.254	459	0.928
Cacna1s	1.46	6	0.66	0.746	1399	0.964	0.254	458	0.928
Dclk2	0.84	2	0.66	0.746	1400	0.964	0.254	457	0.928
Map1a	0.85	2	0.66	0.747	1401	0.964	0.253	456	0.928
Ldhc	1.7	8	0.67	0.747	1402	0.964	0.253	455	0.928
Ahcy	0.85	2	0.67	0.747	1403	0.964	0.253	454	0.928
Clcn2	1.04	3	0.67	0.747	1404	0.964	0.253	453	0.928
Pak3	1.49	6	0.67	0.748	1405	0.964	0.252	452	0.928
Rabggta	1.49	6	0.67	0.749	1406	0.964	0.251	451	0.928
Hipk3	1.49	6	0.67	0.749	1407	0.964	0.251	450	0.928
Camkv	0.86	2	0.67	0.749	1408	0.964	0.251	449	0.928
Gca	0.86	2	0.67	0.749	1409	0.964	0.251	448	0.928
Ikbke	0.87	2	0.67	0.749	1410	0.964	0.251	447	0.928
Fgfr3	1.22	4	0.67	0.749	1411	0.964	0.251	446	0.928
Uhmk1	1.22	4	0.67	0.749	1412	0.964	0.251	445	0.928
Hlcs	1.95	10	0.68	0.751	1413	0.964	0.249	444	0.928
Hdc	1.24	4	0.68	0.751	1414	0.964	0.249	443	0.928
Hadh	1.76	8	0.68	0.752	1415	0.964	0.248	442	0.928
Suclg1	1.77	8	0.68	0.752	1416	0.964	0.248	441	0.928
Chrm4	1.88	9	0.68	0.753	1417	0.964	0.247	440	0.928
Kcnj11	1.26	4	0.68	0.753	1418	0.964	0.247	439	0.928
Pip5k1c	0.89	2	0.69	0.753	1419	0.964	0.247	438	0.928
Nagk	1.26	4	0.69	0.754	1420	0.964	0.246	437	0.928
Iars2	1.26	4	0.69	0.754	1421	0.964	0.246	436	0.928
Gpr18	0.9	2	0.69	0.755	1422	0.964	0.245	435	0.928
Taar1	0.9	2	0.69	0.755	1423	0.964	0.245	434	0.928
Mtm1	1.27	4	0.69	0.755	1424	0.964	0.245	433	0.928
Acpt	1.56	6	0.69	0.755	1425	0.964	0.245	432	0.928
Ctsh	1.58	6	0.69	0.756	1426	0.964	0.244	431	0.928
Cib3	1.29	4	0.7	0.757	1427	0.964	0.243	430	0.928
Dyrk1a	0.92	2	0.7	0.757	1428	0.964	0.243	429	0.928
Ilk	0.92	2	0.7	0.758	1429	0.964	0.242	428	0.928
Tssk3	1.3	4	0.7	0.758	1430	0.964	0.242	427	0.928
Flt4	2.06	10	0.7	0.758	1431	0.964	0.242	426	0.928
Pitpna	2.28	12	0.7	0.76	1432	0.964	0.24	425	0.928
Gm13305	0.94	2	0.71	0.761	1433	0.964	0.239	424	0.928
Pde1b	1.89	8	0.71	0.762	1434	0.964	0.238	423	0.928
Gabbr1	0.67	1	0.71	0.762	1435	0.964	0.238	422	0.928
Prkce	2.12	10	0.71	0.762	1436	0.964	0.238	421	0.928
Kcnh2	2.13	10	0.71	0.763	1437	0.964	0.237	420	0.928
Lyn	1.9	8	0.72	0.763	1438	0.964	0.237	419	0.928
Shmt2	1.35	4	0.72	0.763	1439	0.964	0.237	418	0.928
Cdk12	1.91	8	0.72	0.764	1440	0.964	0.236	417	0.928
Clpx	0.96	2	0.72	0.764	1441	0.964	0.236	416	0.928
Ndufb9	1.66	6	0.72	0.764	1442	0.964	0.236	415	0.928
Fastk	1.79	7	0.72	0.764	1443	0.964	0.236	414	0.928
Ubfd1	1.92	8	0.72	0.764	1444	0.964	0.236	413	0.928
Fars2	0.96	2	0.72	0.764	1445	0.964	0.236	412	0.928
Mknk1	1.92	8	0.72	0.764	1446	0.964	0.236	411	0.928
Mtmr12	1.66	6	0.72	0.764	1447	0.964	0.236	410	0.928
Htr7	1.36	4	0.72	0.764	1448	0.964	0.236	409	0.928
Cela2a	0.97	2	0.72	0.765	1449	0.964	0.235	408	0.928
Pah	1.67	6	0.72	0.765	1450	0.964	0.235	407	0.928
Mapk11	1.37	4	0.73	0.766	1451	0.964	0.234	406	0.928
Ndufa2	1.54	5	0.73	0.766	1452	0.964	0.234	405	0.928
Tlr2	0.98	2	0.73	0.767	1453	0.964	0.233	404	0.928
Twf1	0.98	2	0.73	0.767	1454	0.964	0.233	403	0.928
Pfas	0.98	2	0.73	0.767	1455	0.964	0.233	402	0.928
Hsd17b7	1.39	4	0.73	0.767	1456	0.964	0.233	401	0.928
Dgkh	1.39	4	0.73	0.768	1457	0.964	0.232	400	0.928
Nmt2	0.99	2	0.73	0.768	1458	0.964	0.232	399	0.928
Csnk2b	0.99	2	0.73	0.768	1459	0.964	0.232	398	0.928
Chkb	0.99	2	0.73	0.768	1460	0.964	0.232	397	0.928
Dusp27	1.72	6	0.73	0.769	1461	0.964	0.231	396	0.928
Oaz3	1.41	4	0.74	0.77	1462	0.964	0.23	395	0.928
Oaz2	1.74	6	0.74	0.77	1463	0.964	0.23	394	0.928
Plk3	1.42	4	0.74	0.77	1464	0.964	0.23	393	0.928
Slc25a10	1.74	6	0.74	0.771	1465	0.964	0.229	392	0.928
Traf3ip3	1.01	2	0.74	0.771	1466	0.964	0.229	391	0.928
Ptprc	1.24	3	0.74	0.772	1467	0.964	0.228	390	0.928
Aars	1.43	4	0.74	0.772	1468	0.964	0.228	389	0.928
Gpx2	1.43	4	0.75	0.772	1469	0.964	0.228	388	0.928
Ddx39b	1.43	4	0.75	0.772	1470	0.964	0.228	387	0.928
Rtca	1.76	6	0.75	0.772	1471	0.964	0.228	386	0.928
Ndufs2	2.04	8	0.75	0.773	1472	0.964	0.227	385	0.928
Lat	1.45	4	0.75	0.773	1473	0.964	0.227	384	0.928
Npc1l1	1.02	2	0.75	0.773	1474	0.964	0.227	383	0.928
Mink1	1.46	4	0.75	0.774	1475	0.964	0.226	382	0.928
Tars	1.47	4	0.76	0.776	1476	0.964	0.224	381	0.928
Dlg4	1.05	2	0.76	0.777	1477	0.964	0.223	380	0.928
Gpd1	1.05	2	0.76	0.777	1478	0.964	0.223	379	0.928
Pdgfrb	1.49	4	0.77	0.778	1479	0.964	0.222	378	0.928
Nsdhl	1.07	2	0.77	0.78	1480	0.964	0.22	377	0.928
Pi4ka	1.07	2	0.77	0.78	1481	0.964	0.22	376	0.928
Kcnq3	2.14	8	0.77	0.78	1482	0.964	0.22	375	0.928
Dusp7	2.15	8	0.78	0.781	1483	0.964	0.219	374	0.928
Car2	1.08	2	0.78	0.782	1484	0.964	0.218	373	0.928
Pklr	1.53	4	0.78	0.782	1485	0.964	0.218	372	0.928
Speg	2.17	8	0.78	0.782	1486	0.964	0.218	371	0.928
Npr2	1.88	6	0.78	0.782	1487	0.964	0.218	370	0.928
Acp6	1.89	6	0.78	0.783	1488	0.964	0.217	369	0.928
Ctss	1.1	2	0.79	0.784	1489	0.964	0.216	368	0.928
Pik3ap1	1.9	6	0.79	0.784	1490	0.964	0.216	367	0.928
Nfs1	1.9	6	0.79	0.784	1491	0.964	0.216	366	0.928
Lta	2.06	7	0.79	0.785	1492	0.964	0.215	365	0.928
Dhodh	1.1	2	0.79	0.785	1493	0.964	0.215	364	0.928
Ppp1r1a	1.92	6	0.79	0.785	1494	0.964	0.215	363	0.928
Pth1r	1.11	2	0.79	0.786	1495	0.964	0.214	362	0.928
Farsa	2.22	8	0.79	0.786	1496	0.964	0.214	361	0.928
Pde6g	1.12	2	0.8	0.788	1497	0.964	0.212	360	0.928
Slc16a8	2.26	8	0.8	0.789	1498	0.964	0.211	359	0.928
Actr2	1.61	4	0.81	0.79	1499	0.964	0.21	358	0.928
Pxk	1.61	4	0.81	0.79	1500	0.964	0.21	357	0.928
Inpp5e	2.56	10	0.81	0.791	1501	0.964	0.209	356	0.928
Dao	1.15	2	0.81	0.792	1502	0.964	0.208	355	0.928
Serpina5	2	6	0.81	0.792	1503	0.964	0.208	354	0.928
Gatm	1.63	4	0.81	0.792	1504	0.964	0.208	353	0.928
Sv2a	1.63	4	0.81	0.792	1505	0.964	0.208	352	0.928
Ppm1m	1.63	4	0.81	0.792	1506	0.964	0.208	351	0.928
Phgdh	2.01	6	0.82	0.793	1507	0.964	0.207	350	0.928
Ptgdr	1.16	2	0.82	0.794	1508	0.964	0.206	349	0.928
Chrm2	2.02	6	0.82	0.794	1509	0.964	0.206	348	0.928
Kcnj6	2.02	6	0.82	0.794	1510	0.964	0.206	347	0.928
Csnk2a1	1.66	4	0.82	0.795	1511	0.964	0.205	346	0.928
Pik3r5	1.66	4	0.82	0.795	1512	0.964	0.205	345	0.928
Ndufa7	2.03	6	0.82	0.795	1513	0.964	0.205	344	0.928
Hexb	1.66	4	0.82	0.795	1514	0.964	0.205	343	0.928
Gabra5	1.18	2	0.83	0.796	1515	0.964	0.204	342	0.928
Qdpr	1.67	4	0.83	0.796	1516	0.964	0.204	341	0.928
Ltc4s	2.05	6	0.83	0.796	1517	0.964	0.204	340	0.928
Cacna1c	1.67	4	0.83	0.796	1518	0.964	0.204	339	0.928
Mmp10	1.19	2	0.83	0.797	1519	0.964	0.203	338	0.928
Ndufv2	1.2	2	0.83	0.798	1520	0.964	0.202	337	0.928
Atp1a1	2.4	8	0.84	0.798	1521	0.964	0.202	336	0.928
Gsr	1.2	2	0.84	0.799	1522	0.964	0.201	335	0.928
H2-Ke6	2.09	6	0.84	0.799	1523	0.964	0.201	334	0.928
Drd4	2.56	9	0.84	0.8	1524	0.964	0.2	333	0.928
Adck4	1.22	2	0.85	0.801	1525	0.964	0.199	332	0.928
Aldh18a1	1.22	2	0.85	0.801	1526	0.964	0.199	331	0.928
Drd5	1.73	4	0.85	0.802	1527	0.964	0.198	330	0.928
P4hb	2.46	8	0.85	0.803	1528	0.964	0.197	329	0.928
Gm10639	2.46	8	0.85	0.803	1529	0.964	0.197	328	0.928
Cartpt	1.23	2	0.85	0.803	1530	0.964	0.197	327	0.928
Chrna4	1.75	4	0.85	0.804	1531	0.964	0.196	326	0.928
Stk39	2.48	8	0.86	0.804	1532	0.964	0.196	325	0.928
Nagpa	2.15	6	0.86	0.804	1533	0.964	0.196	324	0.928
Ptdss1	2.49	8	0.86	0.805	1534	0.964	0.195	323	0.928
Hspg2	2.17	6	0.86	0.806	1535	0.964	0.194	322	0.928
Epm2a	2.17	6	0.86	0.806	1536	0.964	0.194	321	0.928
Lss	2.81	10	0.86	0.806	1537	0.964	0.194	320	0.928
Aldh1l1	2.52	8	0.87	0.807	1538	0.964	0.193	319	0.928
Cpe	1.26	2	0.87	0.807	1539	0.964	0.193	318	0.928
Enpp1	1.26	2	0.87	0.807	1540	0.964	0.193	317	0.928
Hpd	1.79	4	0.87	0.808	1541	0.964	0.192	316	0.928
Pecr	2.2	6	0.87	0.808	1542	0.964	0.192	315	0.928
Itga2b	1.28	2	0.88	0.81	1543	0.964	0.19	314	0.928
Ppp1r11	1.3	2	0.88	0.812	1544	0.964	0.188	313	0.928
Taok2	2.6	8	0.89	0.812	1545	0.964	0.188	312	0.928
Mmp25	2.26	6	0.89	0.813	1546	0.964	0.187	311	0.928
Cnksr3	1.85	4	0.89	0.813	1547	0.964	0.187	310	0.928
Prkab2	1.85	4	0.89	0.813	1548	0.964	0.187	309	0.928
Pdxp	1.31	2	0.89	0.814	1549	0.964	0.186	308	0.928
Ppia	1.86	4	0.89	0.814	1550	0.964	0.186	307	0.928
Tomm70a	1.31	2	0.89	0.814	1551	0.964	0.186	306	0.928
Galk1	2.95	10	0.9	0.815	1552	0.964	0.185	305	0.928
Aldh4a1	1.87	4	0.9	0.815	1553	0.964	0.185	304	0.928
Cnr1	1.88	4	0.9	0.816	1554	0.964	0.184	303	0.928
Trim33	2.31	6	0.9	0.816	1555	0.964	0.184	302	0.928
Atox1	1.34	2	0.9	0.817	1556	0.964	0.183	301	0.928
Ptprs	2.69	8	0.91	0.818	1557	0.964	0.182	300	0.928
Sec14l4	2.33	6	0.91	0.818	1558	0.964	0.182	299	0.928
Ptgis	2.52	7	0.91	0.818	1559	0.964	0.182	298	0.928
Ppm1e	2.34	6	0.91	0.819	1560	0.964	0.181	297	0.928
Pfkm	1.91	4	0.91	0.819	1561	0.964	0.181	296	0.928
Tubb1	2.36	6	0.92	0.82	1562	0.964	0.18	295	0.928
Tada1	2.55	7	0.92	0.821	1563	0.964	0.179	294	0.928
H2-Q10	1.37	2	0.92	0.821	1564	0.964	0.179	293	0.928
Adra2a	2.58	7	0.92	0.822	1565	0.964	0.178	292	0.928
Inppl1	2.4	6	0.93	0.823	1566	0.964	0.177	291	0.928
Ksr2	1.39	2	0.93	0.824	1567	0.964	0.176	290	0.928
Muc2	3.41	12	0.93	0.824	1568	0.964	0.176	289	0.928
Sik3	1.4	2	0.93	0.825	1569	0.964	0.175	288	0.928
Adssl1	1.41	2	0.94	0.826	1570	0.964	0.174	287	0.928
Cyb5b	2.45	6	0.94	0.827	1571	0.964	0.173	286	0.928
Prnp	2.83	8	0.94	0.827	1572	0.964	0.173	285	0.928
Tssk6	2.46	6	0.95	0.828	1573	0.964	0.172	284	0.928
Dusp14	1.42	2	0.95	0.828	1574	0.964	0.172	283	0.928
Cdc25b	2.46	6	0.95	0.828	1575	0.964	0.172	282	0.928
Rpl3	2.85	8	0.95	0.829	1576	0.964	0.171	281	0.928
Fdx1	2.86	8	0.95	0.829	1577	0.964	0.171	280	0.928
Fgf4	2.48	6	0.95	0.829	1578	0.964	0.171	279	0.928
Slc7a1	2.03	4	0.95	0.829	1579	0.964	0.171	278	0.928
Mark1	1.76	3	0.95	0.83	1580	0.964	0.17	277	0.928
Cdc7	1.44	2	0.95	0.83	1581	0.964	0.17	276	0.928
Oxtr	1.44	2	0.96	0.83	1582	0.964	0.17	275	0.928
Trrap	3.54	12	0.96	0.831	1583	0.964	0.169	274	0.928
Cnksr1	1.45	2	0.96	0.831	1584	0.964	0.169	273	0.928
Ndufs3	1.78	3	0.96	0.831	1585	0.964	0.169	272	0.928
Gls	2.53	6	0.97	0.833	1586	0.964	0.167	271	0.928
Isg20	2.08	4	0.97	0.834	1587	0.964	0.166	270	0.928
Slc13a3	1.47	2	0.97	0.834	1588	0.964	0.166	269	0.928
Gck	2.56	6	0.97	0.834	1589	0.964	0.166	268	0.928
Cdk20	1.48	2	0.97	0.835	1590	0.964	0.165	267	0.928
Bcr	2.09	4	0.97	0.835	1591	0.964	0.165	266	0.928
Gk2	1.48	2	0.98	0.836	1592	0.964	0.164	265	0.928
Grin2d	2.97	8	0.98	0.836	1593	0.964	0.164	264	0.928
Kat5	2.58	6	0.98	0.836	1594	0.964	0.164	263	0.928
Prkag1	2.12	4	0.98	0.837	1595	0.964	0.163	262	0.928
Nmnat1	2.59	6	0.98	0.837	1596	0.964	0.163	261	0.928
Me3	2.59	6	0.98	0.837	1597	0.964	0.163	260	0.928
Lalba	1.5	2	0.98	0.838	1598	0.964	0.162	259	0.928
Ogfod2	2.12	4	0.98	0.838	1599	0.964	0.162	258	0.928
Rdx	2.12	4	0.98	0.838	1600	0.964	0.162	257	0.928
Man2a1	1.51	2	0.99	0.839	1601	0.964	0.161	256	0.928
Csf2ra	2.14	4	0.99	0.839	1602	0.964	0.161	255	0.928
Gucy2e	1.51	2	0.99	0.839	1603	0.964	0.161	254	0.928
Plk1	2.15	4	0.99	0.84	1604	0.964	0.16	253	0.928
Itpkb	1.52	2	0.99	0.84	1605	0.964	0.16	252	0.928
Ptp4a1	1.52	2	0.99	0.84	1606	0.964	0.16	251	0.928
Bmp2k	1.52	2	0.99	0.84	1607	0.964	0.16	250	0.928
Atp2c1	1.53	2	1	0.841	1608	0.964	0.159	249	0.928
Acpp	2.16	4	1	0.841	1609	0.964	0.159	248	0.928
Cela1	2.66	6	1	0.842	1610	0.964	0.158	247	0.928
Ntrk1	2.19	4	1.01	0.843	1611	0.964	0.157	246	0.928
Il5	2.19	4	1.01	0.843	1612	0.964	0.157	245	0.928
Enoph1	2.68	6	1.01	0.843	1613	0.964	0.157	244	0.928
Grid1	1.55	2	1.01	0.843	1614	0.964	0.157	243	0.928
Mat1a	3.47	10	1.01	0.843	1615	0.964	0.157	242	0.928
Grin3a	1.55	2	1.01	0.843	1616	0.964	0.157	241	0.928
Gldc	1.56	2	1.01	0.844	1617	0.964	0.156	240	0.928
Atp2a1	3.49	10	1.01	0.845	1618	0.964	0.155	239	0.928
Ptpn3	2.21	4	1.01	0.845	1619	0.964	0.155	238	0.928
Oxt	3.84	12	1.02	0.845	1620	0.964	0.155	237	0.928
Cyp4a31	1.92	3	1.02	0.845	1621	0.964	0.155	236	0.928
Ptp4a2	2.22	4	1.02	0.845	1622	0.964	0.155	235	0.928
Ptger4	2.23	4	1.02	0.846	1623	0.964	0.154	234	0.928
Epha6	3.52	10	1.02	0.846	1624	0.964	0.154	233	0.928
Mmp19	1.58	2	1.02	0.846	1625	0.964	0.154	232	0.928
Htr6	3.16	8	1.02	0.847	1626	0.964	0.153	231	0.928
Ndufb7	2.78	6	1.04	0.85	1627	0.964	0.15	230	0.928
Ero1lb	2.27	4	1.04	0.85	1628	0.964	0.15	229	0.928
Chrna10	3.22	8	1.04	0.85	1629	0.964	0.15	228	0.928
Bhmt2	2.28	4	1.04	0.851	1630	0.964	0.149	227	0.928
Fgfr4	2.28	4	1.04	0.851	1631	0.964	0.149	226	0.928
Bphl	2.56	5	1.04	0.851	1632	0.964	0.149	225	0.928
Prkcq	2.29	4	1.04	0.851	1633	0.964	0.149	224	0.928
Musk	1.62	2	1.04	0.852	1634	0.964	0.148	223	0.928
Hk2	1.62	2	1.04	0.852	1635	0.964	0.148	222	0.928
Gcgr	2.31	4	1.05	0.853	1636	0.964	0.147	221	0.928
Slc25a18	2.59	5	1.05	0.853	1637	0.964	0.147	220	0.928
Pnp2	2.32	4	1.05	0.854	1638	0.964	0.146	219	0.928
Map3k9	1.65	2	1.06	0.855	1639	0.964	0.145	218	0.928
Fbp2	2.87	6	1.06	0.855	1640	0.964	0.145	217	0.928
Dgkb	1.66	2	1.06	0.855	1641	0.964	0.145	216	0.928
Scn2b	1.66	2	1.06	0.856	1642	0.964	0.144	215	0.928
P4htm	3.32	8	1.06	0.856	1643	0.964	0.144	214	0.928
Ndufs6	2.35	4	1.06	0.856	1644	0.964	0.144	213	0.928
Fgb	2.35	4	1.06	0.856	1645	0.964	0.144	212	0.928
Chrm1	2.88	6	1.06	0.857	1646	0.964	0.143	211	0.928
Dhrs4	2.36	4	1.07	0.857	1647	0.964	0.143	210	0.928
Cdk19	1.67	2	1.07	0.857	1648	0.964	0.143	209	0.928
Bst1	1.67	2	1.07	0.857	1649	0.964	0.143	208	0.928
Pfkfb2	2.89	6	1.07	0.857	1650	0.964	0.143	207	0.928
Prkg1	1.68	2	1.07	0.858	1651	0.964	0.142	206	0.928
Il6ra	2.92	6	1.07	0.859	1652	0.965	0.141	205	0.928
Cat	1.69	2	1.08	0.859	1653	0.965	0.141	204	0.928
Car5b	1.69	2	1.08	0.86	1654	0.965	0.14	203	0.928
Slc5a6	2.69	5	1.08	0.86	1655	0.965	0.14	202	0.928
Car11	1.71	2	1.09	0.861	1656	0.965	0.139	201	0.928
Atp4a	2.44	4	1.09	0.863	1657	0.965	0.137	200	0.928
Stk36	2.45	4	1.1	0.863	1658	0.965	0.137	199	0.928
Pkn3	2.45	4	1.1	0.864	1659	0.965	0.136	198	0.928
Pglyrp3	3.47	8	1.1	0.864	1660	0.965	0.136	197	0.928
Gnb1	1.74	2	1.1	0.865	1661	0.965	0.135	196	0.928
Galnt1	1.74	2	1.1	0.865	1662	0.965	0.135	195	0.928
Dnpep	3.02	6	1.1	0.865	1663	0.965	0.135	194	0.928
Insr	2.48	4	1.11	0.866	1664	0.965	0.134	193	0.928
Ptpn23	3.04	6	1.11	0.866	1665	0.965	0.134	192	0.928
B4galt4	1.76	2	1.11	0.867	1666	0.965	0.133	191	0.928
Ctdnep1	3.53	8	1.11	0.867	1667	0.965	0.133	190	0.928
Mtnr1b	1.77	2	1.12	0.868	1668	0.965	0.132	189	0.928
Tex14	1.78	2	1.12	0.868	1669	0.966	0.132	188	0.928
Lctl	3.09	6	1.12	0.869	1670	0.966	0.131	187	0.928
Arpc1b	2.53	4	1.12	0.87	1671	0.966	0.13	186	0.928
Itga4	2.53	4	1.13	0.87	1672	0.966	0.13	185	0.928
Rpl10l	3.12	6	1.13	0.871	1673	0.966	0.129	184	0.928
Clk3	3.61	8	1.13	0.871	1674	0.966	0.129	183	0.928
Ubl4	1.81	2	1.14	0.872	1675	0.966	0.128	182	0.928
Proz	3.14	6	1.14	0.872	1676	0.966	0.128	181	0.928
Cdkn2b	4.1	10	1.15	0.874	1677	0.966	0.126	180	0.928
Met	1.84	2	1.15	0.875	1678	0.966	0.125	179	0.928
Mapk8ip1	2.6	4	1.15	0.875	1679	0.966	0.125	178	0.928
Gusb	3.69	8	1.15	0.876	1680	0.966	0.124	177	0.928
Eif3b	1.85	2	1.16	0.876	1681	0.966	0.124	176	0.928
Kcnn3	3.72	8	1.16	0.877	1682	0.966	0.123	175	0.928
Cdc25c	1.86	2	1.16	0.877	1683	0.966	0.123	174	0.928
Dusp16	1.86	2	1.16	0.877	1684	0.966	0.123	173	0.928
D17Wsu104e	2.65	4	1.17	0.878	1685	0.966	0.122	172	0.928
Stk33	2.65	4	1.17	0.879	1686	0.966	0.121	171	0.928
Ak1	2.31	3	1.17	0.879	1687	0.966	0.121	170	0.928
C1qa	1.89	2	1.17	0.88	1688	0.966	0.12	169	0.928
Gp9	2.67	4	1.17	0.88	1689	0.966	0.12	168	0.928
Panx1	3.79	8	1.18	0.88	1690	0.966	0.12	167	0.928
Comp	3.8	8	1.18	0.881	1691	0.966	0.119	166	0.928
Gabrq	2.69	4	1.18	0.881	1692	0.966	0.119	165	0.928
Htr1d	1.91	2	1.18	0.882	1693	0.966	0.118	164	0.928
Ddc	1.91	2	1.19	0.882	1694	0.966	0.118	163	0.928
Cacna1a	1.91	2	1.19	0.882	1695	0.966	0.118	162	0.928
Git1	2.72	4	1.19	0.883	1696	0.966	0.117	161	0.928
Wnk2	3.33	6	1.19	0.883	1697	0.966	0.117	160	0.928
Grik4	1.95	2	1.21	0.886	1698	0.967	0.114	159	0.928
Irak1	1.97	2	1.21	0.887	1699	0.967	0.113	158	0.928
Slc25a5	5.22	14	1.21	0.888	1700	0.967	0.112	157	0.928
Slc25a22	1.98	2	1.22	0.888	1701	0.967	0.112	156	0.928
Map4k3	1.99	2	1.22	0.89	1702	0.967	0.11	155	0.928
Tenc1	3.47	6	1.23	0.891	1703	0.967	0.109	154	0.928
Kalrn	2.02	2	1.24	0.892	1704	0.967	0.108	153	0.928
Dusp11	2.86	4	1.24	0.893	1705	0.967	0.107	152	0.928
Phka2	2.86	4	1.24	0.893	1706	0.967	0.107	151	0.928
Arpc5	2.87	4	1.24	0.893	1707	0.967	0.107	150	0.928
Mark3	3.52	6	1.24	0.893	1708	0.967	0.107	149	0.928
Nrk	2.87	4	1.24	0.893	1709	0.967	0.107	148	0.928
Acy3	3.54	6	1.25	0.894	1710	0.967	0.106	147	0.928
Pten	3.23	5	1.25	0.894	1711	0.967	0.106	146	0.928
Pdha1	3.54	6	1.25	0.894	1712	0.967	0.106	145	0.928
Cdk13	2.89	4	1.25	0.895	1713	0.967	0.105	144	0.928
Dcxr	2.9	4	1.25	0.895	1714	0.967	0.105	143	0.928
Fam104a	5.25	13	1.26	0.896	1715	0.967	0.104	142	0.928
Car7	2.92	4	1.26	0.896	1716	0.967	0.104	141	0.928
Hsd17b11	2.92	4	1.26	0.896	1717	0.967	0.104	140	0.928
Braf	2.07	2	1.26	0.896	1718	0.967	0.104	139	0.928
Aldh1b1	2.94	4	1.27	0.897	1719	0.967	0.103	138	0.928
Nme3	4.17	8	1.27	0.898	1720	0.967	0.102	137	0.928
Sbk1	3.61	6	1.27	0.898	1721	0.967	0.102	136	0.928
Pfkfb3	2.97	4	1.28	0.899	1722	0.967	0.101	135	0.928
Metap1	2.97	4	1.28	0.9	1723	0.967	0.1	134	0.928
Slc7a4	2.98	4	1.28	0.9	1724	0.967	0.0998	133	0.928
Vkorc1l1	4.22	8	1.28	0.9	1725	0.967	0.0997	132	0.928
Slco1b2	2.12	2	1.29	0.901	1726	0.967	0.0991	131	0.928
Adam33	3.67	6	1.29	0.901	1727	0.967	0.099	130	0.928
Galk2	4.24	8	1.29	0.901	1728	0.967	0.0988	129	0.928
Ppt1	2.6	3	1.29	0.901	1729	0.967	0.0986	128	0.928
Hbb-bs	3.69	6	1.29	0.902	1730	0.967	0.0981	127	0.928
Ppp2r5a	3.4	5	1.3	0.904	1731	0.967	0.0964	126	0.928
Nek6	4.84	10	1.31	0.905	1732	0.967	0.0952	125	0.928
Mmp1a	3.06	4	1.31	0.905	1733	0.967	0.0951	124	0.928
Rlbp1	2.17	2	1.31	0.905	1734	0.967	0.0949	123	0.928
Pip4k2c	3.07	4	1.31	0.905	1735	0.967	0.0948	122	0.928
Dgke	2.17	2	1.31	0.905	1736	0.967	0.0947	121	0.928
Clpp	2.18	2	1.31	0.906	1737	0.967	0.0943	120	0.928
Acat2	3.08	4	1.32	0.906	1738	0.967	0.0939	119	0.928
Blvrb	3.79	6	1.32	0.907	1739	0.967	0.0934	118	0.928
Ckb	2.19	2	1.32	0.907	1740	0.967	0.0931	117	0.928
Kcnq1	4.92	10	1.33	0.908	1741	0.968	0.0921	116	0.928
Ptgir	4.43	8	1.34	0.909	1742	0.968	0.0909	115	0.928
Pi4k2b	4.44	8	1.34	0.909	1743	0.968	0.0905	114	0.928
Gyg	3.17	4	1.35	0.911	1744	0.968	0.089	113	0.928
Cacna2d2	3.18	4	1.35	0.911	1745	0.968	0.0886	112	0.928
Prkar1b	2.25	2	1.35	0.912	1746	0.968	0.0884	111	0.928
Blvra	3.91	6	1.35	0.912	1747	0.968	0.0877	110	0.928
Acss2	3.58	5	1.36	0.913	1748	0.968	0.0874	109	0.928
Afg3l2	3.21	4	1.36	0.913	1749	0.968	0.087	108	0.928
Mast3	3.23	4	1.37	0.914	1750	0.968	0.0858	107	0.928
Pde8b	3.23	4	1.37	0.914	1751	0.968	0.0858	106	0.928
Ibtk	2.28	2	1.37	0.914	1752	0.968	0.0857	105	0.928
Kcna4	3.23	4	1.37	0.914	1753	0.968	0.0856	104	0.928
Gls2	3.96	6	1.37	0.915	1754	0.968	0.0855	103	0.928
Epha5	3.26	4	1.38	0.916	1755	0.968	0.084	102	0.928
Il3ra	3.29	4	1.39	0.917	1756	0.968	0.0826	101	0.928
Rpl15	2.34	2	1.4	0.919	1757	0.968	0.0814	100	0.928
Ace2	3.31	4	1.4	0.919	1758	0.968	0.0812	99	0.928
Aadacl2	2.36	2	1.41	0.92	1759	0.968	0.08	98	0.928
Krt12	3.34	4	1.41	0.92	1760	0.968	0.0797	97	0.928
Dolpp1	3.35	4	1.41	0.92	1761	0.968	0.0795	96	0.928
Slc6a9	5.3	10	1.41	0.921	1762	0.968	0.0793	95	0.928
Gp1ba	4.11	6	1.41	0.921	1763	0.968	0.0789	94	0.928
Pgd	2.38	2	1.42	0.922	1764	0.968	0.0784	93	0.928
Nlk	2.38	2	1.42	0.922	1765	0.968	0.0782	92	0.928
Epha2	5.84	12	1.42	0.922	1766	0.968	0.0781	91	0.928
Adora2b	3.39	4	1.42	0.923	1767	0.968	0.0772	90	0.928
Pycr1	4.16	6	1.42	0.923	1768	0.968	0.0771	89	0.928
Cdc42bpg	2.41	2	1.43	0.924	1769	0.968	0.0764	88	0.928
Pdik1l	3.41	4	1.43	0.924	1770	0.968	0.0761	87	0.928
Qprt	5.41	10	1.44	0.924	1771	0.968	0.0756	86	0.928
Lrrk1	3.43	4	1.44	0.925	1772	0.968	0.0751	85	0.928
Kcnmb4	3.85	5	1.44	0.925	1773	0.968	0.0745	84	0.928
Dmpk	4.88	8	1.44	0.926	1774	0.968	0.0744	83	0.928
Atp8a1	4.25	6	1.45	0.927	1775	0.968	0.0735	82	0.928
Ptprf	5.49	10	1.45	0.927	1776	0.968	0.0733	81	0.928
Erbb3	3.5	4	1.46	0.928	1777	0.969	0.0718	80	0.928
Epha8	5.58	10	1.47	0.93	1778	0.97	0.0705	79	0.928
Igf1r	3.54	4	1.48	0.93	1779	0.97	0.0698	78	0.928
Csnk1e	4.36	6	1.48	0.931	1780	0.97	0.069	77	0.928
Xylb	5.05	8	1.49	0.931	1781	0.97	0.0686	76	0.928
Fn3krp	4.38	6	1.49	0.932	1782	0.97	0.0684	75	0.928
Pim2	4.4	6	1.49	0.932	1783	0.971	0.0676	74	0.928
Gsk3a	3.62	4	1.5	0.934	1784	0.971	0.0665	73	0.928
Uckl1	2.58	2	1.51	0.935	1785	0.971	0.065	72	0.928
Mocos	3.65	4	1.52	0.935	1786	0.971	0.0649	71	0.928
Apoe	3.67	4	1.52	0.936	1787	0.971	0.064	70	0.928
L3mbtl1	4.51	6	1.52	0.936	1788	0.971	0.0638	69	0.928
Itpka	4.51	6	1.52	0.936	1789	0.971	0.0637	68	0.928
Vps25	3.71	4	1.53	0.937	1790	0.971	0.0626	67	0.928
Mmp8	2.63	2	1.54	0.938	1791	0.971	0.0621	66	0.928
Kcnk3	4.58	6	1.54	0.939	1792	0.971	0.0613	65	0.928
Kat2a	3.74	4	1.54	0.939	1793	0.971	0.0612	64	0.928
Dgki	2.64	2	1.54	0.939	1794	0.971	0.0612	63	0.928
Cacna1d	3.75	4	1.55	0.939	1795	0.971	0.0608	62	0.928
Cct3	4.6	6	1.55	0.94	1796	0.971	0.0605	61	0.928
Avpr1a	3.78	4	1.56	0.941	1797	0.971	0.0593	60	0.928
Gria1	4.66	6	1.57	0.941	1798	0.971	0.0586	59	0.928
Sult2a3	5.71	9	1.57	0.942	1799	0.971	0.0584	58	0.928
Smox	3.82	4	1.57	0.942	1800	0.972	0.0578	57	0.928
Gss	3.86	4	1.59	0.944	1801	0.972	0.0565	56	0.928
H2-Ab1	5.47	8	1.59	0.944	1802	0.972	0.056	55	0.928
Plekha4	4.74	6	1.59	0.944	1803	0.972	0.0559	54	0.928
Eprs	2.76	2	1.6	0.945	1804	0.972	0.0547	53	0.928
Idh3b	3.93	4	1.61	0.946	1805	0.973	0.0537	52	0.928
Crh	3.93	4	1.61	0.946	1806	0.973	0.0536	51	0.928
Alppl2	2.8	2	1.62	0.947	1807	0.973	0.0525	50	0.928
Cth	4.86	6	1.62	0.948	1808	0.973	0.0523	49	0.928
Dstyk	4.87	6	1.63	0.948	1809	0.973	0.0519	48	0.928
Aldh1a2	5.66	8	1.63	0.949	1810	0.973	0.0511	47	0.928
Pla2g2d	4.9	6	1.64	0.949	1811	0.973	0.0509	46	0.928
Grin2c	5.7	8	1.65	0.95	1812	0.973	0.0499	45	0.928
Trappc6b	6.07	9	1.65	0.951	1813	0.973	0.0493	44	0.928
Akt2	4.97	6	1.65	0.951	1814	0.973	0.0491	43	0.928
Rps6ka4	2.91	2	1.67	0.953	1815	0.974	0.0472	42	0.928
Dgkg	2.94	2	1.69	0.954	1816	0.975	0.0456	41	0.928
Adrb3	5.89	8	1.69	0.955	1817	0.975	0.0452	40	0.928
Grin1	6.6	10	1.7	0.955	1818	0.975	0.0449	39	0.928
Ndufa1	5.12	6	1.7	0.955	1819	0.975	0.0448	38	0.928
Chrna1	3	2	1.72	0.957	1820	0.976	0.0427	37	0.928
H2-Q6	4.26	4	1.73	0.958	1821	0.976	0.0421	36	0.928
Kcnc4	4.27	4	1.73	0.958	1822	0.976	0.0419	35	0.928
Prep	4.28	4	1.73	0.958	1823	0.976	0.0415	34	0.928
Txndc12	3.04	2	1.74	0.959	1824	0.976	0.041	33	0.928
Prkcd	5.3	6	1.75	0.96	1825	0.976	0.0402	32	0.928
Tas1r2	5.37	6	1.77	0.961	1826	0.976	0.0386	31	0.928
Begain	3.11	2	1.77	0.962	1827	0.976	0.0383	30	0.928
Htr2c	4.41	4	1.78	0.962	1828	0.976	0.0379	29	0.928
Dbh	3.82	3	1.78	0.962	1829	0.976	0.0377	28	0.928
Gapdh	5.55	6	1.82	0.965	1830	0.979	0.0345	27	0.928
Ppa1	5.66	6	1.85	0.968	1831	0.981	0.0321	26	0.928
Ncan	4.64	4	1.86	0.968	1832	0.981	0.0317	25	0.928
Proc	8.06	12	1.86	0.969	1833	0.981	0.0314	24	0.928
Acvr1b	5.78	6	1.89	0.97	1834	0.982	0.0297	23	0.928
Mccc2	6.78	8	1.91	0.972	1835	0.983	0.028	22	0.928
Mst1r	7.68	10	1.93	0.973	1836	0.984	0.0267	21	0.928
Hnmt	3.46	2	1.94	0.974	1837	0.984	0.026	20	0.928
H2-K1	4.93	4	1.96	0.975	1838	0.984	0.0252	19	0.928
Cherp	7	8	1.97	0.975	1839	0.984	0.0247	18	0.928
Cox8a	6.59	7	1.97	0.976	1840	0.984	0.0242	17	0.928
Zdhhc8	7.96	10	1.99	0.977	1841	0.985	0.0231	16	0.928
Slc6a5	6.3	6	2.03	0.979	1842	0.986	0.0211	15	0.928
Sbk2	5.17	4	2.04	0.979	1843	0.986	0.0207	14	0.928
Trio	3.71	2	2.07	0.981	1844	0.987	0.0193	13	0.928
Npr3	5.25	4	2.07	0.981	1845	0.987	0.0193	12	0.928
Rsl24d1	6.53	6	2.1	0.982	1846	0.987	0.018	11	0.928
Abcg1	6.73	6	2.15	0.984	1847	0.988	0.0157	10	0.928
Dusp2	3.9	2	2.16	0.985	1848	0.988	0.0154	9	0.928
Ndufb5	5.55	4	2.17	0.985	1849	0.988	0.0149	8	0.928
Ppp1r3f	5.56	4	2.18	0.985	1850	0.988	0.0148	7	0.928
Adra2c	9.11	10	2.24	0.988	1851	0.99	0.0124	6	0.928
Trp53rk	5.86	4	2.28	0.989	1852	0.991	0.0114	5	0.928
Mast4	6.4	4	2.47	0.993	1853	0.995	0.00679	4	0.928
Cdkn2a	13.4	10	3.19	0.999	1854	1	0.000719	3	0.445
Irgc1	15.53	6	4.64	1	1855	1	1.72e-06	2	0.0016

## Sheet: DESeq2
gene_id	baseMean	log2FC	lfcSE	stat	P.Value	p.adj
Ptgs1	52.367	-4.80813	0.665188	-7.22823	4.89e-13	3.34e-12
Hdhd1a	1.20811	-3.45313	2.54287	-1.35796	0.174475	0.232092
Ndufv3	0.372742	-1.77108	4.32463	-0.409534	0.682148	0.752031
Gabra3	1.87643	-1.12587	1.97919	-0.568853	0.569456	0.650811
Sytl4	0.231314	-1.02066	4.97946	-0.204974	0.837592	0.8753
Slc19a2	0.231314	-1.02066	4.97946	-0.204974	0.837592	0.8753
Cel	5741.34	-0.90999	0.0788986	-11.5337	8.93e-31	2.63e-29
Reep3	3779.4	-0.900064	0.0459518	-19.5871	1.99e-85	9.24e-83
Cyp2c29	232.471	-0.884537	0.173725	-5.09159	3.55e-07	1.28e-06
C1rb	347.096	-0.87963	0.141784	-6.204	5.5e-10	2.79e-09
Trappc2	1251.43	-0.877018	0.0773084	-11.3444	7.91e-30	2.07e-28
Slc13a1	0.186371	-0.863021	4.98966	-0.172962	0.862682	0.896474
Akap11	0.186371	-0.863021	4.98966	-0.172962	0.862682	0.896474
Pgk2	2464.82	-0.862675	0.0554264	-15.5643	1.27e-54	1.48e-52
F3	501.065	-0.860127	0.11816	-7.27934	3.35e-13	2.33e-12
Man1b1	6825.59	-0.848491	0.0333193	-25.4655	4.76e-143	8.84e-140
Eif2ak1	832.027	-0.80326	0.0930356	-8.6339	5.93e-18	6.44e-17
Efnb2	2018.63	-0.788437	0.061026	-12.9197	3.49e-38	1.75e-36
M6pr	1326.2	-0.78389	0.0730976	-10.7239	7.86e-27	1.74e-25
Ak4	2682.86	-0.776583	0.0513519	-15.1228	1.15e-51	1.18e-49
Pfn2	2047.92	-0.7597	0.0602073	-12.6181	1.68e-36	7.42e-35
Cd46	842.106	-0.749183	0.0917406	-8.16633	3.18e-16	2.98e-15
Ugt1a9	1863.49	-0.719293	0.0638077	-11.2728	1.79e-29	4.49e-28
Mapk8ip2	29.2593	-0.697015	0.480076	-1.45189	0.146533	0.1979
Cdkn2c	2546.37	-0.696654	0.0535448	-13.0107	1.06e-38	5.64e-37
Sirt3	3614.69	-0.682516	0.0449407	-15.187	4.31e-52	4.71e-50
Sptlc1	9613.35	-0.651146	0.0324686	-20.0546	1.84e-89	1.14e-86
Galm	95.2619	-0.64702	0.297105	-2.17775	0.0294249	0.0475976
Cox7b	2342.95	-0.645023	0.0549768	-11.7326	8.67e-32	2.98e-30
Slc7a3	1137.04	-0.643971	0.0833477	-7.72632	1.11e-14	9.1e-14
Gsta3	1486.64	-0.642166	0.0686074	-9.36001	7.97e-21	1.01e-19
Dck	5349.89	-0.638061	0.0378785	-16.8449	1.14e-63	2.12e-61
Miip	1459.17	-0.625176	0.0684487	-9.1335	6.63e-20	7.95e-19
Acat1	2172.62	-0.615559	0.0565559	-10.8841	1.37e-27	3.19e-26
Ifngr2	1915.04	-0.593437	0.0611351	-9.70696	2.82e-22	4.02e-21
Hgs	2535.4	-0.592947	0.0558913	-10.6089	2.71e-26	5.59e-25
Ppfia2	2286.56	-0.590582	0.0562277	-10.5034	8.33e-26	1.63e-24
Acvr2b	759.827	-0.576988	0.0971231	-5.94079	2.84e-09	1.32e-08
Ptpn22	1072.64	-0.570209	0.0812172	-7.02079	2.21e-12	1.41e-11
Slco1a1	4506.07	-0.567668	0.0417567	-13.5947	4.31e-42	2.58e-40
Ppp3r1	757.289	-0.56483	0.098101	-5.75763	8.53e-09	3.72e-08
Rbp1	1812.75	-0.562634	0.0618516	-9.09652	9.33e-20	1.1e-18
Ddah1	5310.61	-0.561532	0.0371573	-15.1123	1.34e-51	1.31e-49
Gcsh	7572.6	-0.559034	0.032528	-17.1863	3.36e-66	7.81e-64
Yes1	5.13777	-0.558862	1.13929	-0.490537	0.623754	0.699886
Lcmt2	3099.27	-0.553317	0.0486484	-11.3738	5.65e-30	1.52e-28
Tk2	5073.78	-0.536027	0.0413935	-12.9495	2.36e-38	1.22e-36
Aldh5a1	34.8114	-0.535987	0.442861	-1.21028	0.22617	0.29141
Hipk2	176.597	-0.533643	0.19401	-2.75059	0.00594879	0.0110029
Npsr1	375.571	-0.529413	0.234808	-2.25466	0.0241544	0.0396594
Ip6k1	977.348	-0.529366	0.0835649	-6.3348	2.38e-10	1.25e-09
Cyp2c55	4758.68	-0.527868	0.0415168	-12.7146	4.91e-37	2.22e-35
Pptc7	3387.7	-0.525693	0.045786	-11.4815	1.63e-30	4.67e-29
Dyrk4	793.17	-0.524199	0.0974253	-5.38052	7.43e-08	2.93e-07
Kcnq2	1707.59	-0.523477	0.0631763	-8.28598	1.17e-16	1.18e-15
Pnck	6569.84	-0.521603	0.0348192	-14.9803	9.87e-51	9.17e-49
Amt	1149.16	-0.510631	0.0771294	-6.62045	3.58e-11	2.02e-10
Gabrp	1794.5	-0.502369	0.0638001	-7.87411	3.43e-15	2.91e-14
Ripk4	12747.5	-0.495332	0.0253562	-19.5349	5.54e-85	2.06e-82
Amn	1812.27	-0.491024	0.0616597	-7.96345	1.67e-15	1.49e-14
Ppm1l	1089.03	-0.487845	0.0823717	-5.92249	3.17e-09	1.46e-08
Nfe2l1	976.925	-0.486385	0.0832683	-5.84118	5.18e-09	2.32e-08
Grk5	6877.56	-0.480842	0.03316	-14.5007	1.2e-47	1.01e-45
Nt5c2	116.731	-0.473148	0.242633	-1.95005	0.0511698	0.0789222
Ndufs1	6835.99	-0.47046	0.0333304	-14.115	3.07e-45	2.11e-43
Nuak1	1075.05	-0.469013	0.0792527	-5.91794	3.26e-09	1.5e-08
Hprt	2716.74	-0.468057	0.0528417	-8.85773	8.17e-19	9.3e-18
Ptpdc1	443.842	-0.467453	0.12285	-3.80507	0.000141762	0.00034457
Chrnb3	2970.82	-0.464077	0.0484083	-9.58671	9.09e-22	1.25e-20
Pnkp	71.1597	-0.459776	0.308322	-1.49122	0.135903	0.185841
Cyth3	935.871	-0.459066	0.0856303	-5.36102	8.28e-08	3.24e-07
Grid2	2298.34	-0.458516	0.0573565	-7.99414	1.3e-15	1.18e-14
Csnk1g1	213.903	-0.45684	0.178391	-2.56089	0.0104405	0.0185344
Iars	909.817	-0.45611	0.0914928	-4.98519	6.19e-07	2.15e-06
Dusp18	2534.16	-0.455877	0.0535861	-8.50737	1.78e-17	1.86e-16
Mme	2113.98	-0.453869	0.0569949	-7.96333	1.67e-15	1.49e-14
Kcnma1	2294.09	-0.453439	0.0551666	-8.21945	2.04e-16	1.99e-15
Dclk1	1776.06	-0.448672	0.0669702	-6.69958	2.09e-11	1.22e-10
Acadsb	2612.52	-0.446637	0.0512708	-8.71132	3e-18	3.34e-17
Capn1	7445.73	-0.444783	0.0317782	-13.9965	1.64e-44	1.05e-42
Cdkl3	5054.93	-0.441226	0.0375456	-11.7518	6.92e-32	2.42e-30
Dapk2	1394.15	-0.440986	0.070733	-6.23451	4.53e-10	2.31e-09
Ptp4a3	1546.14	-0.440037	0.0666394	-6.60326	4.02e-11	2.26e-10
Nqo2	3039.62	-0.439747	0.0486604	-9.03705	1.61e-19	1.89e-18
Prkci	4610.71	-0.438001	0.0413964	-10.5807	3.66e-26	7.48e-25
Slco1a6	2558.63	-0.436693	0.0582982	-7.49068	6.85e-14	5.19e-13
Ugp2	4212.74	-0.430807	0.0410349	-10.4986	8.77e-26	1.7e-24
Ppp1r9a	115.873	-0.426564	0.24892	-1.71366	0.0865909	0.124844
Baiap2l1	2061.61	-0.424353	0.0600446	-7.06729	1.58e-12	1.04e-11
Cdk4	2526.05	-0.421912	0.0546425	-7.7213	1.15e-14	9.38e-14
Kcnj8	2574.98	-0.420009	0.0522352	-8.04073	8.93e-16	8.13e-15
Hpx	3359.37	-0.41886	0.0466811	-8.9728	2.89e-19	3.36e-18
Uqcrb	4332.09	-0.418288	0.0410135	-10.1988	2.01e-24	3.52e-23
Pik3ca	248.747	-0.417841	0.168202	-2.48416	0.0129859	0.022643
Prkab1	602.106	-0.415019	0.105997	-3.91538	9.03e-05	0.000227125
Stk4	4224.35	-0.414458	0.0426158	-9.72545	2.35e-22	3.38e-21
Sult2a6	8365.82	-0.411326	0.0308772	-13.3213	1.74e-40	1.01e-38
Ppm1b	27.9389	-0.405684	0.49344	-0.822155	0.410988	0.490526
Mtmr6	9576.61	-0.405378	0.028258	-14.3456	1.13e-46	9.16e-45
Slc29a1	2297.55	-0.405192	0.0574071	-7.05821	1.69e-12	1.1e-11
2810408M09Rik	7790.27	-0.402939	0.0342121	-11.7777	5.09e-32	1.85e-30
Agxt2	7220.05	-0.401113	0.0342036	-11.7272	9.24e-32	3.12e-30
Slco1a4	1972.19	-0.400048	0.0603123	-6.63294	3.29e-11	1.86e-10
Ndufs8	3189.15	-0.39973	0.0469681	-8.51067	1.73e-17	1.81e-16
Ndst1	8016.65	-0.398707	0.0309127	-12.8979	4.63e-38	2.26e-36
Hmgcs1	580.989	-0.395634	0.111982	-3.53302	0.000410843	0.000922534
Rab9	3368.68	-0.393993	0.0458459	-8.59385	8.41e-18	8.98e-17
Acp1	2276.7	-0.393796	0.0547101	-7.19787	6.12e-13	4.1e-12
Fgfr2	4787.14	-0.38916	0.0412157	-9.44203	3.66e-21	4.75e-20
Slc22a6	1860.66	-0.386997	0.0627135	-6.17088	6.79e-10	3.4e-09
Phospho2	5663.37	-0.384377	0.0369852	-10.3927	2.68e-25	4.97e-24
Adh5	1375.3	-0.383032	0.0720569	-5.31568	1.06e-07	4.1e-07
Tbk1	1493.36	-0.38185	0.0676052	-5.64824	1.62e-08	6.92e-08
Magi3	7963.91	-0.379968	0.032524	-11.6827	1.56e-31	5.18e-30
H2-Q4	1457.84	-0.379825	0.0749688	-5.06644	4.05e-07	1.44e-06
Psma2	4158.68	-0.376247	0.0474966	-7.92157	2.35e-15	2.02e-14
Gngt1	10990.3	-0.376152	0.0266257	-14.1274	2.58e-45	1.84e-43
Ugt3a2	2317.38	-0.37588	0.05593	-6.72054	1.81e-11	1.07e-10
Eif2ak3	2671.64	-0.375037	0.0507586	-7.38865	1.48e-13	1.08e-12
Prdx6	1744.3	-0.373943	0.0638755	-5.85424	4.79e-09	2.16e-08
Twistnb	7695.08	-0.370931	0.0330509	-11.223	3.14e-29	7.78e-28
Chek2	7936.72	-0.370236	0.032066	-11.5461	7.73e-31	2.31e-29
Pik3c2a	1059.53	-0.369393	0.0845241	-4.37027	1.24e-05	3.61e-05
Cyp2c65	8149.86	-0.368865	0.0304113	-12.1292	7.4e-34	2.92e-32
Pkn1	9725.44	-0.366619	0.0285989	-12.8193	1.28e-37	6.08e-36
Stmn4	101.263	-0.364353	0.257647	-1.41415	0.157317	0.21093
Ckmt1	937.336	-0.363981	0.0863482	-4.21527	2.49e-05	6.84e-05
Stk24	4157.57	-0.363758	0.0411807	-8.8332	1.02e-18	1.14e-17
Dnase1	8111.69	-0.362655	0.0318346	-11.3919	4.59e-30	1.26e-28
Gapdhs	1855.93	-0.362203	0.0642862	-5.63423	1.76e-08	7.47e-08
Kcnj1	5355.34	-0.361053	0.082309	-4.38655	1.15e-05	3.38e-05
F2	1178.78	-0.358314	0.0761558	-4.70501	2.54e-06	8.17e-06
Car12	709.552	-0.356359	0.099077	-3.59679	0.000322163	0.000731366
Acyp2	3061.59	-0.356202	0.0475558	-7.49021	6.88e-14	5.19e-13
Mtmr7	7345.13	-0.35335	0.0335461	-10.5333	6.07e-26	1.21e-24
D10Jhu81e	2461.27	-0.351854	0.0533644	-6.59341	4.3e-11	2.4e-10
Me2	586.225	-0.351386	0.108471	-3.23945	0.00119761	0.00252436
Zc3hc1	824.132	-0.349277	0.0899407	-3.88341	0.000103	0.000256052
Akap12	2707.11	-0.348893	0.0508804	-6.85713	7.03e-12	4.28e-11
Cd4	1114.11	-0.348371	0.078025	-4.46487	8.01e-06	2.4e-05
Ptpn6	3305.54	-0.348183	0.0474815	-7.33302	2.25e-13	1.61e-12
Abcc2	4394.96	-0.346979	0.0417871	-8.30351	1.01e-16	1.02e-15
H2-Q1	231.065	-0.344165	0.169637	-2.02883	0.0424757	0.0667854
Prkch	11296.8	-0.342415	0.0286186	-11.9648	5.44e-33	2.02e-31
BC030499	5514.94	-0.342046	0.0374584	-9.13136	6.76e-20	8.05e-19
Ugt3a1	1630.23	-0.341269	0.0671503	-5.08217	3.73e-07	1.34e-06
Glt6d1	5661.58	-0.33779	0.0358176	-9.43082	4.07e-21	5.25e-20
Thnsl1	14764.6	-0.337531	0.0239256	-14.1075	3.41e-45	2.26e-43
Lrrk2	9758.81	-0.336978	0.0279392	-12.0611	1.69e-33	6.56e-32
Pnlip	9219.75	-0.333157	0.0293057	-11.3683	6.01e-30	1.6e-28
Dusp13	3726.86	-0.33247	0.0432378	-7.68934	1.48e-14	1.18e-13
Dpp6	11177.1	-0.332037	0.0276532	-12.0072	3.26e-33	1.23e-31
Mylk4	1398.1	-0.330842	0.0704928	-4.69327	2.69e-06	8.58e-06
Pccb	9212.73	-0.330546	0.0286232	-11.5482	7.54e-31	2.29e-29
Got1	7813.22	-0.330219	0.0349634	-9.44469	3.56e-21	4.66e-20
Lman1	7907.42	-0.329118	0.0314204	-10.4746	1.13e-25	2.16e-24
Glrx2	5596.44	-0.329043	0.0371814	-8.84967	8.78e-19	9.94e-18
Hs3st1	3504.92	-0.328958	0.0455289	-7.22527	5e-13	3.38e-12
Cyp3a16	1196.4	-0.32758	0.0763378	-4.2912	1.78e-05	5.03e-05
Slc19a3	7380.88	-0.326771	0.0326299	-10.0145	1.32e-23	2.18e-22
Hck	6500.39	-0.326601	0.0356859	-9.15211	5.58e-20	6.78e-19
Gng2	4158.68	-0.326473	0.0423192	-7.71454	1.21e-14	9.76e-14
Araf	4730.68	-0.32486	0.0408413	-7.95421	1.8e-15	1.59e-14
Cks2	15179.9	-0.321643	0.023366	-13.7654	4.11e-43	2.55e-41
Pip5k1a	3270.3	-0.321024	0.0458973	-6.9944	2.66e-12	1.7e-11
Pak6	2107.22	-0.320732	0.0590509	-5.43144	5.59e-08	2.24e-07
Casr	1348.71	-0.318974	0.0712375	-4.47761	7.55e-06	2.26e-05
Rarres1	1850.14	-0.317643	0.0607071	-5.23239	1.67e-07	6.32e-07
Cdkl2	7059.95	-0.317433	0.0339134	-9.36011	7.97e-21	1.01e-19
Cacna1i	779.562	-0.315717	0.0956984	-3.29908	0.000970017	0.00208486
Il2rb	7079.49	-0.311442	0.0326014	-9.553	1.26e-21	1.68e-20
Akap13	26.1479	-0.3084	0.502547	-0.613674	0.53943	0.621802
Crb2	361.182	-0.308294	0.139093	-2.21647	0.0266596	0.0433891
Pfkfb4	6232.68	-0.306859	0.0340681	-9.00721	2.11e-19	2.47e-18
Grik3	3044.56	-0.3054	0.0494159	-6.1802	6.4e-10	3.21e-09
Tuba8	3554.96	-0.304187	0.0442947	-6.86733	6.54e-12	4.01e-11
Akap7	2203.72	-0.303669	0.0607537	-4.99837	5.78e-07	2.02e-06
Mmaa	833.257	-0.303418	0.0901675	-3.36505	0.000765304	0.00166413
Rala	2900.64	-0.303416	0.0489742	-6.19543	5.81e-10	2.93e-09
Ptpn11	1.37196	-0.303303	2.38698	-0.127066	0.898888	0.92581
Akr1a1	3225.53	-0.302938	0.0464351	-6.52391	6.85e-11	3.77e-10
Por	5270.36	-0.301258	0.0368592	-8.17319	3e-16	2.83e-15
Ptpn5	4626.95	-0.30039	0.039402	-7.62372	2.46e-14	1.93e-13
Lta4h	7268.04	-0.300369	0.0778373	-3.85893	0.000113885	0.000281603
Pi4k2a	1772.24	-0.298424	0.0661084	-4.51416	6.36e-06	1.92e-05
Car10	7725.44	-0.297319	0.0324644	-9.1583	5.27e-20	6.48e-19
Mtfmt	9569.93	-0.293113	0.0286774	-10.221	1.6e-24	2.88e-23
Cs	3330.37	-0.292882	0.0456897	-6.41025	1.45e-10	7.73e-10
G6pc2	518.954	-0.292153	0.121229	-2.40994	0.0159553	0.0273583
Prkx	6132.75	-0.291989	0.0361557	-8.07589	6.7e-16	6.13e-15
Dcps	8438.74	-0.290745	0.0304027	-9.56315	1.14e-21	1.56e-20
Sync	52.864	-0.289948	0.352689	-0.822105	0.411017	0.490526
Slc25a15	1477.21	-0.28904	0.0683439	-4.2292	2.35e-05	6.47e-05
Ptger3	1931	-0.288401	0.0591048	-4.87949	1.06e-06	3.58e-06
Btk	4528.86	-0.288056	0.0404089	-7.12853	1.01e-12	6.78e-12
Lars	3075.64	-0.287663	0.0479794	-5.99555	2.03e-09	9.66e-09
Ptprj	4692.05	-0.287367	0.0395026	-7.27465	3.47e-13	2.41e-12
Hsd17b6	8014.16	-0.287233	0.0303996	-9.44857	3.43e-21	4.55e-20
Gria3	2739.63	-0.285955	0.0507197	-5.63794	1.72e-08	7.33e-08
Capns1	9497.6	-0.284354	0.0291291	-9.76188	1.64e-22	2.38e-21
Serp1	3554.12	-0.283099	0.044233	-6.40018	1.55e-10	8.23e-10
Ndufb3	2161.62	-0.282659	0.0572924	-4.93361	8.07e-07	2.78e-06
Ptpn18	6272.76	-0.282278	0.0341553	-8.26456	1.4e-16	1.39e-15
Chrna3	8651.28	-0.281912	0.0295041	-9.55503	1.24e-21	1.66e-20
Prkacb	3493.72	-0.280278	0.0469907	-5.96455	2.45e-09	1.16e-08
Scn2a1	5862.86	-0.279757	0.03872	-7.22512	5.01e-13	3.38e-12
Hadha	6382.21	-0.27952	0.0336105	-8.31644	9.06e-17	9.25e-16
Csad	785.183	-0.278726	0.0947102	-2.94293	0.00325119	0.00631534
Bag1	4880.79	-0.27775	0.039959	-6.95087	3.63e-12	2.28e-11
Ppp2r2a	2356.36	-0.276513	0.0543567	-5.087	3.64e-07	1.31e-06
Epx	998.717	-0.274596	0.0817827	-3.35763	0.000786138	0.00170544
Hrh1	10816.8	-0.27418	0.0309379	-8.86228	7.84e-19	8.99e-18
Anxa5	8973.79	-0.273025	0.0298459	-9.14781	5.81e-20	7.01e-19
Ptprn	5548.6	-0.272973	0.0365419	-7.47014	8.01e-14	5.97e-13
Nr3c2	3129.64	-0.272956	0.0486578	-5.60971	2.03e-08	8.55e-08
Ppp1r15a	1730.66	-0.272303	0.0625778	-4.35142	1.35e-05	3.93e-05
H6pd	3417.58	-0.271304	0.0449685	-6.0332	1.61e-09	7.73e-09
D10Wsu102e	6566.19	-0.269308	0.0339411	-7.93458	2.11e-15	1.84e-14
Adh1	7784.43	-0.266825	0.0312366	-8.54207	1.32e-17	1.39e-16
Sult2a4	14076.1	-0.266547	0.0261057	-10.2103	1.78e-24	3.18e-23
Mmp27	4230.9	-0.266111	0.0408634	-6.51221	7.41e-11	4.06e-10
Larp7	2885.52	-0.265347	0.049179	-5.39554	6.83e-08	2.71e-07
Vrk2	4693.88	-0.265062	0.0407337	-6.50719	7.66e-11	4.18e-10
Sptlc3	7113.21	-0.262462	0.033392	-7.86002	3.84e-15	3.24e-14
Pink1	2731.53	-0.261964	0.0500268	-5.23647	1.64e-07	6.2e-07
Jak3	10648.4	-0.261774	0.0268147	-9.76231	1.63e-22	2.38e-21
Clk1	1705.47	-0.261745	0.063308	-4.13447	3.56e-05	9.56e-05
Gba	5694.05	-0.261229	0.0356936	-7.31865	2.5e-13	1.78e-12
Riok1	5357.54	-0.26012	0.0365527	-7.11631	1.11e-12	7.35e-12
Lipt1	11152.4	-0.260085	0.0629938	-4.12874	3.65e-05	9.77e-05
Cd247	1672.07	-0.259724	0.0640497	-4.05504	5.01e-05	0.000131104
Cdk2	4804.21	-0.258818	0.0390056	-6.63541	3.24e-11	1.83e-10
Myh7	2193.81	-0.258408	0.0565789	-4.5672	4.94e-06	1.52e-05
Nudt9	4099.37	-0.257861	0.0421536	-6.11719	9.52e-10	4.72e-09
Car1	3728.58	-0.257813	0.0459302	-5.61316	1.99e-08	8.4e-08
Stk32a	1906.8	-0.256739	0.0595953	-4.30804	1.65e-05	4.71e-05
Idh3g	1444.89	-0.255953	0.0709527	-3.60737	0.000309318	0.000708266
Mapkap1	2193.07	-0.255622	0.0557002	-4.58924	4.45e-06	1.38e-05
Camp	1279.42	-0.255574	0.0730162	-3.50024	0.000464837	0.0010375
Oprk1	4379.63	-0.25528	0.0400888	-6.36786	1.92e-10	1.01e-09
Lyz1	2526.75	-0.254895	0.0526461	-4.84166	1.29e-06	4.28e-06
Mtrr	1271.49	-0.254649	0.0725563	-3.50968	0.000448653	0.00100259
Slc18a1	4352.21	-0.254473	0.0416394	-6.11137	9.88e-10	4.87e-09
F11	3777.53	-0.253047	0.0428952	-5.89918	3.65e-09	1.67e-08
Bglap	2280.56	-0.252608	0.0547619	-4.61284	3.97e-06	1.24e-05
Ak8	444.629	-0.251368	0.12315	-2.04115	0.0412361	0.0650046
Cox5a	15440.4	-0.250472	0.0251244	-9.96926	2.08e-23	3.38e-22
Rbks	966.419	-0.250338	0.0836714	-2.99192	0.00277228	0.0054593
Chrnb4	4513.69	-0.249163	0.0393845	-6.32643	2.51e-10	1.31e-09
Akap5	966.983	-0.248146	0.0830386	-2.98833	0.00280509	0.0055064
Glrb	4832.85	-0.247003	0.0422809	-5.84197	5.16e-09	2.32e-08
Ppp2r4	10643.2	-0.246908	0.0268698	-9.18908	3.96e-20	4.97e-19
Elane	3053.38	-0.246225	0.0501218	-4.91253	8.99e-07	3.06e-06
Nr1i2	2489.92	-0.245621	0.0542038	-4.53143	5.86e-06	1.78e-05
Cps1	3135.02	-0.245144	0.0471373	-5.20064	1.99e-07	7.45e-07
F7	7081.2	-0.245058	0.0338118	-7.2477	4.24e-13	2.92e-12
Ndufa6	11337.4	-0.244883	0.0283986	-8.6231	6.52e-18	7e-17
Inpp4b	2989.9	-0.244256	0.0485565	-5.03035	4.9e-07	1.72e-06
Il11ra1	2826.68	-0.24389	0.0521376	-4.67781	2.9e-06	9.2e-06
B4galt1	1842.38	-0.243459	0.0634869	-3.83479	0.000125673	0.000308696
Rdh5	12723.5	-0.242212	0.0250516	-9.66854	4.1e-22	5.73e-21
Cd1d1	428.74	-0.241281	0.123804	-1.94889	0.051309	0.0790057
Fcer1g	7195.2	-0.241022	0.0322778	-7.46712	8.2e-14	6.09e-13
Ptprg	8993.19	-0.240829	0.0303856	-7.92575	2.27e-15	1.97e-14
Nek5	6998.33	-0.239913	0.033256	-7.21412	5.43e-13	3.65e-12
Alas2	6323.6	-0.239634	0.0339966	-7.04877	1.81e-12	1.17e-11
Akap3	5599.77	-0.23928	0.0362928	-6.59303	4.31e-11	2.4e-10
Impa1	4900.78	-0.23923	0.0406285	-5.88823	3.9e-09	1.77e-08
Odc1	3760.04	-0.238543	0.0432772	-5.51199	3.55e-08	1.45e-07
Erbb2	1679.16	-0.238309	0.0634581	-3.75538	0.000173081	0.000412595
Matk	5921.84	-0.23747	0.0378562	-6.27295	3.54e-10	1.83e-09
Trpv1	1993.53	-0.236109	0.0581458	-4.06064	4.89e-05	0.00012854
Mbl2	179.982	-0.235882	0.196715	-1.1991	0.230488	0.29641
Ide	5831.13	-0.235709	0.0351193	-6.71165	1.92e-11	1.13e-10
Map4k5	2249.05	-0.232889	0.0553185	-4.20997	2.55e-05	7e-05
Ndufs4	5618.03	-0.232196	0.0367617	-6.31625	2.68e-10	1.4e-09
Chm	2708.56	-0.231901	0.0516295	-4.49164	7.07e-06	2.13e-05
Try5	4681.24	-0.231624	0.040665	-5.69591	1.23e-08	5.29e-08
Ppp1r14d	8811.98	-0.231399	0.0305683	-7.56992	3.73e-14	2.87e-13
Brd3	2723.65	-0.231004	0.0508365	-4.54406	5.52e-06	1.69e-05
Ppp6c	2998.63	-0.230738	0.0491076	-4.69861	2.62e-06	8.4e-06
C1ra	5667.69	-0.229123	0.0354643	-6.46067	1.04e-10	5.64e-10
Adck5	7009.7	-0.229022	0.032177	-7.11758	1.1e-12	7.31e-12
Brdt	5247.06	-0.228567	0.0374343	-6.10581	1.02e-09	5.02e-09
Pdp1	16724.9	-0.228533	0.0227146	-10.0611	8.21e-24	1.4e-22
Dusp8	5304.19	-0.228098	0.0375663	-6.07187	1.26e-09	6.13e-09
Ptk7	3017.07	-0.22767	0.0478937	-4.75365	2e-06	6.5e-06
Dyrk1b	2612.51	-0.227133	0.0537982	-4.22195	2.42e-05	6.66e-05
Akap4	2572.16	-0.223972	0.0550299	-4.07002	4.7e-05	0.000123827
Cdk15	3241.89	-0.222938	0.0461435	-4.8314	1.36e-06	4.5e-06
Hagh	3623.65	-0.222584	0.0444602	-5.00637	5.55e-07	1.94e-06
Gabbr2	1040.68	-0.222521	0.0801325	-2.77691	0.00548779	0.0102318
Sgk2	6315.88	-0.222165	0.0337813	-6.57657	4.81e-11	2.67e-10
Pik3r4	301.583	-0.221463	0.15108	-1.46587	0.142684	0.193405
Gabra1	877.905	-0.220913	0.0871925	-2.53363	0.0112889	0.0199272
Nnmt	2109.98	-0.22068	0.0582731	-3.787	0.00015248	0.000367734
Rcvrn	3097.9	-0.219622	0.0484336	-4.5345	5.77e-06	1.76e-05
Ctdp1	6659.79	-0.219399	0.0332851	-6.59151	4.35e-11	2.42e-10
Htr4	2061.88	-0.219244	0.0579614	-3.78258	0.000155211	0.000373836
Tpsb2	1908.3	-0.21823	0.0594163	-3.6729	0.000239815	0.000555283
Masp2	8957.18	-0.217769	0.0291366	-7.47407	7.78e-14	5.82e-13
Cdk14	7573.87	-0.217479	0.0312307	-6.96362	3.32e-12	2.09e-11
Ndufa11	2314.16	-0.217384	0.0570808	-3.80836	0.000139893	0.00034067
Htr2b	112.561	-0.216754	0.241288	-0.898323	0.369013	0.445589
Ripk1	7353.07	-0.215945	0.0323988	-6.66522	2.64e-11	1.51e-10
Reg1	7131.61	-0.215135	0.0322781	-6.66503	2.65e-11	1.51e-10
Akap8	5139.67	-0.214651	0.0373245	-5.75095	8.87e-09	3.86e-08
Adrbk1	4239.08	-0.21437	0.0428559	-5.00212	5.67e-07	1.98e-06
Gdi1	6178.32	-0.21365	0.0347511	-6.14801	7.85e-10	3.92e-09
Akr1b3	3995.68	-0.213563	0.0422305	-5.05708	4.26e-07	1.51e-06
Ppp1r2	9750.06	-0.212707	0.0280018	-7.59621	3.05e-14	2.38e-13
Ptprb	1398.3	-0.212272	0.0699419	-3.03497	0.00240557	0.00478054
Pisd	4111.32	-0.212194	0.0411903	-5.15155	2.58e-07	9.58e-07
C8g	2668.73	-0.212097	0.0532726	-3.98136	6.85e-05	0.000175272
Cyp2c66	8791.98	-0.210498	0.0303687	-6.93141	4.17e-12	2.6e-11
Lgals2	6750.36	-0.210424	0.032751	-6.42495	1.32e-10	7.04e-10
Tinf2	3775.49	-0.210181	0.0432783	-4.8565	1.19e-06	3.99e-06
Sec14l3	2172.77	-0.20932	0.0566143	-3.6973	0.000217908	0.000507723
Tlr8	3726.15	-0.207977	0.0430929	-4.82624	1.39e-06	4.61e-06
Gart	1048.83	-0.207124	0.0914887	-2.26393	0.0235786	0.0387918
Fam3c	730.802	-0.206749	0.0956532	-2.16144	0.0306615	0.0494687
Gucy2c	6816.31	-0.206403	0.0356597	-5.78812	7.12e-09	3.15e-08
Pdf	4840.12	-0.206366	0.0385118	-5.35852	8.39e-08	3.27e-07
Cyp2c38	2665.26	-0.205957	0.0515802	-3.99295	6.53e-05	0.000167378
Cdc14a	5444.17	-0.205215	0.0373723	-5.49108	3.99e-08	1.63e-07
Brsk1	4489.91	-0.205165	0.0400411	-5.12387	2.99e-07	1.09e-06
Map3k13	9706.75	-0.204977	0.0290412	-7.05813	1.69e-12	1.1e-11
Gpx7	3836.9	-0.203828	0.0424334	-4.80349	1.56e-06	5.15e-06
Pkn2	10099.5	-0.203726	0.0281919	-7.22638	4.96e-13	3.37e-12
Pask	3753.17	-0.202378	0.0456843	-4.42992	9.43e-06	2.79e-05
Padi3	13287.4	-0.20209	0.0249597	-8.09664	5.65e-16	5.19e-15
Lhpp	2976.29	-0.201073	0.0505129	-3.98063	6.87e-05	0.000175565
Abat	413.51	-0.201002	0.126528	-1.5886	0.112152	0.155771
Gabrr1	3498.87	-0.20094	0.0464687	-4.32421	1.53e-05	4.41e-05
Aspa	11371.9	-0.199194	0.0262623	-7.58479	3.33e-14	2.59e-13
Pcyt1b	6790.97	-0.198487	0.0329101	-6.03118	1.63e-09	7.81e-09
Gabrg3	3980.25	-0.198169	0.0420373	-4.71411	2.43e-06	7.84e-06
Mut	5445.44	-0.197848	0.0372088	-5.31724	1.05e-07	4.08e-07
Gabra6	2883.03	-0.197671	0.0499952	-3.95379	7.69e-05	0.000194613
Styxl1	3062.79	-0.196621	0.0483627	-4.06555	4.79e-05	0.000126041
Hrh4	3869.37	-0.196387	0.0422966	-4.64308	3.43e-06	1.08e-05
Asna1	3834.16	-0.196317	0.0442031	-4.44126	8.94e-06	2.66e-05
Mr1	306.897	-0.196248	0.150326	-1.30548	0.19173	0.251621
Mrpl50	5494.74	-0.196224	0.0371252	-5.28546	1.25e-07	4.78e-07
Glra3	4934.78	-0.196054	0.0378485	-5.17998	2.22e-07	8.31e-07
P4ha1	5297.45	-0.195232	0.0368375	-5.29982	1.16e-07	4.45e-07
Agtr2	2927.7	-0.194842	0.0484267	-4.02344	5.74e-05	0.000148547
Kif3b	1294.57	-0.194369	0.078167	-2.48659	0.0128973	0.0225308
Ephb3	1055.68	-0.194261	0.0823241	-2.35971	0.0182892	0.0310164
Cxcl10	9613.88	-0.194004	0.0287899	-6.73861	1.6e-11	9.46e-11
Cdk16	4873.6	-0.192964	0.0379727	-5.08167	3.74e-07	1.34e-06
Gpx8	839.163	-0.192699	0.089355	-2.15656	0.0310399	0.0499923
Comtd1	10245.1	-0.1921	0.0279862	-6.86412	6.69e-12	4.09e-11
Kif5b	1429.05	-0.190844	0.0684102	-2.7897	0.00527565	0.00987589
Csf2rb2	2321.93	-0.190409	0.0540845	-3.52059	0.000430585	0.000964532
Rock2	10260.4	-0.189935	0.0274381	-6.92229	4.44e-12	2.75e-11
Nme7	1359.71	-0.188934	0.0713786	-2.64693	0.00812256	0.0147014
Rps6ka3	5065.08	-0.186666	0.0378648	-4.92981	8.23e-07	2.82e-06
Pdk4	7274.15	-0.185894	0.0325931	-5.70347	1.17e-08	5.07e-08
Fpr1	4491.3	-0.184598	0.0402408	-4.58734	4.49e-06	1.39e-05
Lsm2	3210.04	-0.184424	0.0489176	-3.7701	0.000163181	0.000391004
Oxct1	9041.76	-0.183503	0.0314957	-5.8263	5.67e-09	2.54e-08
Hao2	3198.16	-0.182104	0.0465542	-3.91164	9.17e-05	0.000230042
Kit	10856.3	-0.181961	0.0267664	-6.79811	1.06e-11	6.31e-11
Ptger1	3006.68	-0.180587	0.0487976	-3.70074	0.000214975	0.000501518
Gcdh	5650.12	-0.180443	0.0355653	-5.07356	3.9e-07	1.39e-06
Scn4b	6724.35	-0.180066	0.0330248	-5.45245	4.97e-08	2e-07
Eea1	1069.9	-0.179772	0.080294	-2.23892	0.0251609	0.0412391
Fntb	1889.69	-0.179697	0.0614409	-2.92471	0.00344778	0.00666236
Art1	617.543	-0.179524	0.104239	-1.72223	0.0850279	0.122781
Amy1	191.043	-0.178592	0.186929	-0.9554	0.339376	0.414892
Trappc5	10839.4	-0.178158	0.0280245	-6.35722	2.05e-10	1.08e-09
Clk4	6177.25	-0.177037	0.0347042	-5.10132	3.37e-07	1.22e-06
Myh14	5112.89	-0.176977	0.0392208	-4.51233	6.41e-06	1.93e-05
Glra2	677.828	-0.176864	0.100931	-1.75233	0.0797177	0.116016
Grm4	9436.02	-0.175974	0.0309421	-5.68719	1.29e-08	5.55e-08
Cyp3a41a	1953.67	-0.175532	0.0586112	-2.99486	0.00274571	0.00541272
Mmp13	9105.75	-0.175091	0.029394	-5.95668	2.57e-09	1.2e-08
Ctsf	11009.8	-0.17371	0.0267067	-6.50437	7.8e-11	4.25e-10
Ppp1r3a	2229.12	-0.173517	0.0580507	-2.98906	0.00279837	0.00549901
Hif1an	5751.88	-0.172953	0.0407117	-4.24823	2.15e-05	5.98e-05
Mylk	11635.9	-0.172825	0.0258679	-6.68106	2.37e-11	1.37e-10
Ftl1	3056.58	-0.172634	0.0478692	-3.60636	0.000310523	0.000709276
Mapk15	2614.11	-0.172623	0.0527029	-3.2754	0.00105512	0.00224765
Ppef1	886.546	-0.172604	0.0876467	-1.96932	0.0489167	0.0761428
Aars2	18900.4	-0.172541	0.023071	-7.47868	7.51e-14	5.64e-13
Prkag2	8673.84	-0.172322	0.0297533	-5.79168	6.97e-09	3.09e-08
Tpte	3611.98	-0.171965	0.0448556	-3.83374	0.000126211	0.000309609
Arpc3	5199.18	-0.17164	0.0376949	-4.5534	5.28e-06	1.62e-05
Ramp2	2478.86	-0.171614	0.0534837	-3.20871	0.00133333	0.00278515
Gsto2	6145.51	-0.1711	0.0367497	-4.65581	3.23e-06	1.02e-05
Chd1	1314.67	-0.169504	0.0747762	-2.26682	0.023401	0.0386272
Stk32b	16114.6	-0.169355	0.0251089	-6.74484	1.53e-11	9.09e-11
Hs3st3a1	8922.98	-0.168927	0.0292749	-5.77038	7.91e-09	3.46e-08
Bub1	3807.32	-0.168604	0.0431107	-3.91096	9.19e-05	0.00023007
Gykl1	5741.26	-0.168355	0.0359255	-4.68621	2.78e-06	8.86e-06
Car13	6194.59	-0.168188	0.0340382	-4.94114	7.77e-07	2.68e-06
Myl6b	639.071	-0.168153	0.101659	-1.65408	0.0981118	0.138761
Cdc42se2	2338.71	-0.167872	0.0546095	-3.07404	0.00211183	0.0042305
Pip5kl1	785.186	-0.167696	0.0930578	-1.80207	0.0715351	0.105345
Ptprh	16920.4	-0.167495	0.0228689	-7.32415	2.4e-13	1.72e-12
Ing4	1481.4	-0.167209	0.0712254	-2.3476	0.0188949	0.0319616
Piga	147.836	-0.167167	0.212344	-0.787245	0.431139	0.513221
C1qb	18817.9	-0.167039	0.02191	-7.62386	2.46e-14	1.93e-13
Epor	8922.82	-0.166265	0.0307478	-5.4074	6.39e-08	2.54e-07
Prkag3	7248.5	-0.165375	0.0338844	-4.88057	1.06e-06	3.57e-06
Egln1	8829.81	-0.165087	0.0293771	-5.61959	1.91e-08	8.12e-08
Mapkapk5	2300.7	-0.164953	0.0569769	-2.89509	0.00379051	0.00725316
Acad8	6957.14	-0.164877	0.0323005	-5.10448	3.32e-07	1.21e-06
Adrb2	77.0666	-0.164827	0.295198	-0.558362	0.576597	0.657299
Ppp1r16b	4318.49	-0.164593	0.0405749	-4.05651	4.98e-05	0.000130649
Trappc6a	1921	-0.164047	0.0614686	-2.6688	0.0076123	0.0138182
Camkk1	3725.17	-0.163816	0.0435253	-3.7637	0.000167418	0.000400638
Maob	381.652	-0.162832	0.130879	-1.24414	0.213448	0.276604
Prpf4b	5255.98	-0.162635	0.036828	-4.41608	1.01e-05	2.97e-05
Sds	10816.3	-0.162102	0.0305662	-5.3033	1.14e-07	4.37e-07
Acvr1	4820.77	-0.162099	0.0388049	-4.17728	2.95e-05	8.02e-05
P2ry2	8878.85	-0.161716	0.0291431	-5.54905	2.87e-08	1.19e-07
Slc25a12	3493.89	-0.161525	0.0446846	-3.61478	0.000300602	0.00069001
Cyb5r1	3767.45	-0.161334	0.0430109	-3.75101	0.000176123	0.000418622
Pdgfra	4078.39	-0.160866	0.0433586	-3.71012	0.000207158	0.000486336
Krt7	6510.88	-0.160844	0.0345786	-4.65153	3.29e-06	1.04e-05
Dgkq	10820.1	-0.160725	0.0268141	-5.99404	2.05e-09	9.72e-09
Cinp	79.4653	-0.160516	0.287175	-0.558946	0.576198	0.657248
Cacnb3	5109.29	-0.160436	0.0377332	-4.25185	2.12e-05	5.89e-05
Mertk	2251.01	-0.160424	0.0547011	-2.93274	0.00335983	0.00651275
Slc18a2	921.059	-0.160077	0.0849673	-1.88399	0.0595666	0.0901509
Decr1	5326.18	-0.159131	0.039836	-3.99466	6.48e-05	0.000166404
Pla2g1b	5294.79	-0.158946	0.0422543	-3.76166	0.000168791	0.000403405
Mtmr1	4775.8	-0.158733	0.0394621	-4.02243	5.76e-05	0.000148979
Snf8	8923.49	-0.158482	0.0293371	-5.40209	6.59e-08	2.61e-07
Scyl2	1725.06	-0.158139	0.0637758	-2.4796	0.013153	0.0229128
Rps6kb1	17298	-0.15771	0.0230348	-6.84662	7.56e-12	4.57e-11
Ndufb6	1031.35	-0.156982	0.0800486	-1.96109	0.0498687	0.0772362
Renbp	12400.2	-0.156928	0.0251728	-6.23405	4.55e-10	2.31e-09
Dctd	9122.43	-0.156165	0.0306055	-5.1025	3.35e-07	1.22e-06
Mtmr2	8373.99	-0.155957	0.0305966	-5.09722	3.45e-07	1.25e-06
Pecr	8856.11	-0.155765	0.0290677	-5.35868	8.38e-08	3.27e-07
Pmp2	5616.19	-0.155663	0.0360083	-4.32297	1.54e-05	4.43e-05
safe	404243	-0.154215	0.0115951	-13.3001	2.31e-40	1.3e-38
Tnk1	8688.16	-0.154202	0.029827	-5.16988	2.34e-07	8.72e-07
Dusp12	2287.36	-0.153599	0.0548273	-2.80151	0.00508647	0.00956999
Cdc42bpb	10314	-0.152636	0.0272925	-5.59259	2.24e-08	9.38e-08
Ndufa8	3037.81	-0.15223	0.0482092	-3.15769	0.00159026	0.00325951
Pdk3	216.28	-0.15205	0.175214	-0.867798	0.385505	0.463055
Anxa2	806.25	-0.151783	0.0909572	-1.66873	0.0951709	0.135708
Leprel1	3509.3	-0.15126	0.0488096	-3.09897	0.00194194	0.00392402
Epha3	3984.56	-0.150934	0.046614	-3.23796	0.00120389	0.00253472
Cd3d	10655.7	-0.1507	0.0273809	-5.50382	3.72e-08	1.52e-07
D6Wsu163e	4725.65	-0.150292	0.039627	-3.79266	0.000149044	0.000359916
Ptprr	519.604	-0.149852	0.113371	-1.32178	0.18624	0.246021
Enpep	10898.7	-0.149532	0.0282569	-5.29185	1.21e-07	4.64e-07
Crybb1	995.023	-0.149486	0.0884213	-1.69061	0.0909111	0.130566
Oprd1	1668.85	-0.149035	0.0671343	-2.21995	0.0264221	0.0430402
Csf1r	5230.74	-0.148565	0.0367463	-4.04299	5.28e-05	0.000137835
Ccr5	2481.21	-0.148365	0.05243	-2.82977	0.0046581	0.00881042
H2-Q7	107.439	-0.148169	0.25587	-0.579077	0.562537	0.644834
Glyat	3833.05	-0.148078	0.0437234	-3.3867	0.000707393	0.00154544
Fshr	602.812	-0.147456	0.106573	-1.38362	0.166475	0.221816
Csf2rb	1691.56	-0.147352	0.0634491	-2.32237	0.0202133	0.0339079
Yars	3081.86	-0.146954	0.0471077	-3.11953	0.00181139	0.00368026
Retsat	5673.34	-0.146721	0.035725	-4.10695	4.01e-05	0.000106968
Ckmt2	6222.88	-0.146126	0.0345656	-4.2275	2.36e-05	6.51e-05
Mmachc	2531.26	-0.145768	0.0542075	-2.68907	0.00716515	0.0130704
Dpep1	5210.91	-0.14538	0.0368695	-3.94311	8.04e-05	0.000202936
Mgat1	3561.74	-0.145126	0.0439784	-3.29995	0.000967023	0.00208084
Ppp2ca	5898.49	-0.144163	0.0350838	-4.1091	3.97e-05	0.000106131
Mttp	157.869	-0.142089	0.205041	-0.692981	0.488322	0.568535
Cerkl	4425.59	-0.142059	0.0412192	-3.44642	0.000568068	0.00125584
Rab8b	10256.5	-0.141596	0.0274892	-5.15098	2.59e-07	9.59e-07
Cdkl5	2669.85	-0.141583	0.0507448	-2.7901	0.00526914	0.00987366
Slc25a4	6437.37	-0.140726	0.034533	-4.07513	4.6e-05	0.000121479
Rbp3	5865.07	-0.140407	0.0350026	-4.01134	6.04e-05	0.000155498
H2-D1	4463.57	-0.140068	0.0401612	-3.48765	0.000487287	0.0010837
Pgk1	4088.49	-0.139767	0.0425096	-3.28789	0.00100942	0.00215955
Slc7a2	12569	-0.139728	0.0257447	-5.42745	5.72e-08	2.29e-07
Ptpn14	10156.7	-0.139389	0.0276776	-5.03616	4.75e-07	1.68e-06
Dhcr7	892.281	-0.139345	0.0862852	-1.61494	0.106323	0.148677
Kcnh7	7028.32	-0.137603	0.0321062	-4.28587	1.82e-05	5.14e-05
Pde8a	17038.4	-0.13749	0.0226071	-6.08172	1.19e-09	5.78e-09
Ppp3cc	4761.76	-0.136882	0.0388737	-3.5212	0.000429591	0.000963467
Pygm	1262.62	-0.13558	0.0724841	-1.87048	0.0614178	0.0927259
Cxcr1	5207.23	-0.135158	0.0368203	-3.67075	0.000241842	0.000559279
Pik3c2g	1659.17	-0.134905	0.0643365	-2.09686	0.0360062	0.0573935
Dusp23	4298.98	-0.134694	0.0410543	-3.28087	0.00103488	0.00220893
Kcnn4	12967	-0.134478	0.0248161	-5.41899	5.99e-08	2.39e-07
Camk2d	1686.46	-0.134475	0.0657589	-2.04497	0.0408579	0.064518
Tlr7	13799.2	-0.133955	0.0240869	-5.56133	2.68e-08	1.11e-07
Pla2g7	2730.44	-0.133716	0.0505455	-2.64546	0.00815798	0.0147511
Ogfod1	857.922	-0.133666	0.088385	-1.51232	0.130453	0.179312
Dbf4	995.744	-0.133638	0.0816334	-1.63705	0.10162	0.143287
Chrna6	12131.5	-0.133453	0.0255276	-5.22781	1.72e-07	6.46e-07
Ppp1r3b	7185.67	-0.13337	0.0329916	-4.04254	5.29e-05	0.000137908
Ppme1	10970.2	-0.133011	0.0572094	-2.32499	0.0200726	0.0337329
Mylk3	3148.47	-0.132921	0.0485467	-2.73799	0.00618151	0.0113767
Hars	2163.36	-0.132845	0.0585696	-2.26816	0.0233193	0.0385266
Dut	11687.5	-0.132771	0.0258596	-5.1343	2.83e-07	1.04e-06
Pcyt1a	4942.82	-0.132589	0.0402151	-3.29698	0.000977289	0.002096
Mmp7	5006.57	-0.131777	0.0390385	-3.37556	0.000736664	0.0016075
Pon1	4816.95	-0.131191	0.0394037	-3.32942	0.000870281	0.0018792
Aatk	19204.6	-0.131036	0.0211803	-6.18666	6.15e-10	3.09e-09
Polr2m	8909.84	-0.130711	0.0288996	-4.52294	6.1e-06	1.85e-05
Paics	6202.15	-0.130003	0.0340392	-3.81922	0.000133875	0.000326684
Tlk2	9666.52	-0.129917	0.0282015	-4.60673	4.09e-06	1.27e-05
Cd55	9283.59	-0.129656	0.0301345	-4.30259	1.69e-05	4.81e-05
Aldh3b1	3455.43	-0.129515	0.0452337	-2.86324	0.00419337	0.00798675
Adrbk2	1608.28	-0.129097	0.0650937	-1.98325	0.0473393	0.0738731
Atp6v1b2	943.244	-0.128672	0.0837003	-1.53729	0.124222	0.171382
Cmas	5235.45	-0.128609	0.0395603	-3.25096	0.00115016	0.0024354
Cbr1	7502.74	-0.12858	0.0324791	-3.95885	7.53e-05	0.000190793
Ces1d	3069.78	-0.128116	0.048595	-2.6364	0.00837908	0.0150921
Nme5	6038.75	-0.127744	0.0344566	-3.70739	0.000209403	0.000490986
Try10	17668.1	-0.127719	0.0222482	-5.74066	9.43e-09	4.09e-08
Arf1	7080.78	-0.127683	0.0329857	-3.87085	0.000108457	0.000269258
Mos	4700.06	-0.126306	0.0386107	-3.27126	0.00107068	0.00227489
Pde6h	7271.86	-0.125901	0.0327378	-3.84573	0.000120193	0.000296019
Gfm1	8245.1	-0.125606	0.0303605	-4.13715	3.52e-05	9.46e-05
Pstpip1	4330.88	-0.125568	0.0408477	-3.07404	0.00211178	0.0042305
Melk	1471.66	-0.125534	0.0678513	-1.85013	0.0642946	0.0965199
Hmox2	8186.82	-0.125506	0.0303999	-4.1285	3.65e-05	9.77e-05
Spg21	8321.22	-0.125304	0.0301191	-4.16029	3.18e-05	8.6e-05
Crat	8778.55	-0.124909	0.0309294	-4.03853	5.38e-05	0.000140091
Kcnk9	4865.96	-0.124813	0.0393124	-3.17491	0.00149884	0.00308918
Ppm1f	4934.83	-0.124699	0.0394528	-3.16071	0.00157385	0.00322944
Casp7	6410.07	-0.124354	0.0336423	-3.69637	0.000218705	0.000508941
Ptprm	4790.76	-0.124181	0.0392108	-3.16701	0.00154017	0.00316382
Dok1	4190.51	-0.124081	0.0425741	-2.91448	0.00356282	0.00687037
Gne	4596.15	-0.123953	0.0389796	-3.17995	0.00147301	0.00304608
Cit	8475.51	-0.123677	0.0299465	-4.12992	3.63e-05	9.74e-05
Pde3b	1208.81	-0.123453	0.0794084	-1.55466	0.120026	0.165963
Ptpn9	12120.1	-0.123041	0.0258775	-4.75474	1.99e-06	6.47e-06
Bdkrb2	9218.65	-0.123023	0.0286245	-4.29784	1.72e-05	4.89e-05
Clcnkb	11109	-0.122929	0.0263965	-4.65703	3.21e-06	1.01e-05
Desi1	7563.45	-0.121541	0.0324042	-3.75078	0.000176286	0.000418622
Trpa1	10153.7	-0.121336	0.027975	-4.33731	1.44e-05	4.18e-05
Gale	4213.71	-0.121104	0.0410642	-2.94914	0.0031866	0.00620648
Fn3k	5903.94	-0.119474	0.039571	-3.01924	0.00253414	0.0050116
Tnfsf13b	905.437	-0.118761	0.0853992	-1.39066	0.164329	0.219381
Pgam2	5984.7	-0.118671	0.0390666	-3.03765	0.00238429	0.00474559
Gsta2	1354.15	-0.118085	0.0709019	-1.66547	0.0958195	0.136246
Ppcdc	6422.66	-0.117467	0.0339879	-3.45616	0.000547937	0.00121278
Nuak2	1681.25	-0.11736	0.0636473	-1.84392	0.0651955	0.0974783
Fpgs	3150.73	-0.116956	0.0518194	-2.257	0.0240084	0.0394544
Bdh1	7037.56	-0.116787	0.0326554	-3.57635	0.000348427	0.00078906
Dapk1	5286.96	-0.116442	0.0365182	-3.1886	0.00142964	0.00296631
Fads2	8286.01	-0.11631	0.0301973	-3.85168	0.00011731	0.000289303
Ass1	5188.31	-0.115892	0.0368741	-3.14292	0.00167274	0.00341724
Ptgr1	7938.79	-0.115504	0.0303926	-3.80039	0.000144468	0.000349318
Cyp3a44	13321	-0.115159	0.0243677	-4.72587	2.29e-06	7.41e-06
Nmt1	5553.36	-0.115	0.0359421	-3.1996	0.00137619	0.00286179
Elovl4	771.344	-0.114756	0.09393	-1.22172	0.221812	0.286443
Fcer1a	4894.75	-0.114676	0.0380317	-3.01528	0.00256739	0.00507195
Kif1a	5840.51	-0.114639	0.0350008	-3.27532	0.00105544	0.00224765
Ndufa5	1911.78	-0.114566	0.0601633	-1.90425	0.0568773	0.0865039
Gars	1405.4	-0.114332	0.0692012	-1.65217	0.0985001	0.139205
Pskh1	3218.25	-0.114268	0.0494984	-2.30853	0.0209699	0.0350821
Stk11ip	4610.45	-0.113857	0.0391771	-2.90621	0.00365831	0.00703988
Pank3	1457.57	-0.113246	0.0677862	-1.67064	0.094793	0.135408
Ace	3181.14	-0.112442	0.0463979	-2.42343	0.0153746	0.0264358
Prkca	3245.11	-0.112174	0.046981	-2.38764	0.0169568	0.0289219
Htr1b	6332.65	-0.112163	0.033959	-3.30289	0.000956936	0.00206152
Med10	10621.7	-0.111969	0.0316716	-3.53531	0.000407302	0.000916799
Plk3	12932.5	-0.111857	0.025223	-4.43473	9.22e-06	2.74e-05
Map3k19	7619.87	-0.111848	0.0315573	-3.54429	0.00039367	0.000888269
Grin3b	8153.11	-0.111556	0.0304116	-3.66821	0.000244253	0.000564151
Fgr	16003.2	-0.111452	0.0236769	-4.70718	2.51e-06	8.1e-06
Erbb4	7789.43	-0.111005	0.0330576	-3.35794	0.000785256	0.00170544
Slc25a18	79.7513	-0.110916	0.305896	-0.362594	0.716908	0.782095
Grk4	4420.49	-0.110787	0.0407818	-2.71659	0.00659588	0.0120794
Ppef2	939.47	-0.110064	0.0838554	-1.31254	0.189338	0.249009
Chrng	2970.37	-0.109797	0.0480407	-2.2855	0.0222836	0.0369747
Gkap1	2854.8	-0.109612	0.0497639	-2.20264	0.02762	0.0448341
Ripk3	1966.81	-0.108763	0.0600632	-1.81081	0.0701708	0.10383
Gch1	5076.92	-0.108087	0.0386345	-2.79767	0.00514722	0.00967447
Gsta1	4957.14	-0.107648	0.0376699	-2.85766	0.00426776	0.00812011
Tufm	4634.86	-0.10733	0.0394457	-2.72094	0.00650964	0.0119333
Gpx6	1486.38	-0.107028	0.0668643	-1.60068	0.109447	0.152586
Trdmt1	8637.33	-0.106567	0.02962	-3.5978	0.000320923	0.000729443
Sctr	3736.97	-0.10655	0.0431586	-2.46881	0.0135564	0.0235054
Mknk1	8434.65	-0.106388	0.0302679	-3.51487	0.000439972	0.000984372
Metap2	13381.5	-0.105504	0.0266063	-3.96536	7.33e-05	0.000186426
Lepre1	12780	-0.105088	0.0249252	-4.21615	2.49e-05	6.83e-05
Inpp5a	4077.97	-0.104805	0.04131	-2.53703	0.0111799	0.0197536
Dlat	7422.62	-0.10473	0.0353568	-2.9621	0.00305549	0.00597268
Camk2a	4518.02	-0.104391	0.0415611	-2.51174	0.0120137	0.0211064
Hc	4573.32	-0.104338	0.0404403	-2.58004	0.00987886	0.0176225
Ppp1r12c	11820.3	-0.104014	0.025852	-4.02345	5.74e-05	0.000148547
Grik5	1810.2	-0.102916	0.0632098	-1.62816	0.103491	0.145373
Taok3	10856.9	-0.102801	0.0277427	-3.70552	0.000210958	0.000494009
Map3k15	7402.64	-0.102185	0.0325265	-3.14161	0.00168022	0.00342875
Skp2	776.047	-0.102112	0.0956046	-1.06806	0.285491	0.35749
Khk	3004.88	-0.101601	0.0483239	-2.10249	0.0355104	0.0566519
Ppp1r15b	7901.92	-0.101115	0.0310067	-3.26108	0.0011099	0.00235283
Nadsyn1	1500.59	-0.101088	0.0694234	-1.45611	0.145361	0.19646
Enpp2	7341.46	-0.100791	0.0321468	-3.13532	0.00171664	0.0034954
Acot13	2547.28	-0.100131	0.0521462	-1.9202	0.0548332	0.083669
Egln2	3654.56	-0.0997018	0.0436291	-2.28521	0.0223003	0.0369747
Dusp19	2204.34	-0.0993194	0.0568892	-1.74584	0.0808388	0.117371
Ppp2r1b	4264.52	-0.0986572	0.0418446	-2.35771	0.0183882	0.031156
Ppp5c	3995.05	-0.0984342	0.0419962	-2.34388	0.0190842	0.0322176
Cdkn1b	3973.04	-0.097952	0.0421378	-2.32456	0.0200953	0.0337404
Ece1	3198.03	-0.0978789	0.0464561	-2.10691	0.0351253	0.056134
Ifngr1	7388.91	-0.0976682	0.0314305	-3.10743	0.00188721	0.00382176
Alas1	1565.26	-0.0964599	0.0651932	-1.4796	0.13898	0.18949
B2m	3701.98	-0.0963686	0.0432573	-2.2278	0.0258939	0.0423283
Fdxr	16120.5	-0.0952551	0.0227665	-4.184	2.86e-05	7.81e-05
Cd3e	826.526	-0.0949749	0.0912171	-1.0412	0.297785	0.370169
Psph	5504.82	-0.0947306	0.0363492	-2.60613	0.00915724	0.0163825
Acox1	1730.43	-0.0937411	0.0628052	-1.49257	0.13555	0.185495
Ppif	1788.4	-0.0936283	0.061164	-1.53078	0.125825	0.173336
Chuk	888.887	-0.0935704	0.0897764	-1.04226	0.297291	0.370169
Slc36a1	6659.09	-0.0924239	0.033959	-2.72163	0.00649602	0.0119201
Uqcr10	6165.62	-0.0922973	0.0342045	-2.69839	0.00696749	0.0127223
Csnk1g3	8773.71	-0.0905205	0.0292166	-3.09825	0.00194666	0.00392929
Tyk2	3831.58	-0.089864	0.042649	-2.10706	0.0351122	0.056134
Med1	6131.23	-0.0887115	0.0344533	-2.57483	0.0100289	0.0178388
Aldh3a1	6119.23	-0.0886484	0.0346856	-2.55576	0.0105955	0.0187746
Csnk1a1	5851.89	-0.0882642	0.0348688	-2.53132	0.0113633	0.0200396
Phyh	754.266	-0.0878461	0.0941319	-0.933224	0.350705	0.426832
Ndufa12	7404.33	-0.0878131	0.0320959	-2.73596	0.00621983	0.0114359
Glp2r	3757.45	-0.0877381	0.0432528	-2.0285	0.0425096	0.0667854
Sis	1085.3	-0.0876887	0.0783764	-1.11881	0.263219	0.332742
Ncan	3518.35	-0.0873903	0.0505305	-1.72946	0.0837274	0.121186
Ggps1	3545.71	-0.0870321	0.0442291	-1.96776	0.0490961	0.076358
Ripk2	1141.74	-0.0868267	0.077392	-1.12191	0.261901	0.331301
Glrx	3175.65	-0.086533	0.0482782	-1.79238	0.0730717	0.107268
Ppp2r2d	651.332	-0.0861622	0.101941	-0.845215	0.397991	0.477435
Stk38l	495.548	-0.0861393	0.117489	-0.733167	0.463457	0.545053
Mark4	6561.31	-0.0861192	0.0338572	-2.5436	0.0109716	0.0194041
Alpl	4139.14	-0.0854705	0.0415007	-2.05949	0.039447	0.0623961
Gabrg2	12893.3	-0.0845931	0.0252928	-3.34455	0.000824173	0.00178379
Mtmr14	4966.11	-0.0837348	0.037938	-2.20715	0.0273038	0.0443597
Padi4	4132.73	-0.0835911	0.0426467	-1.96008	0.0499863	0.0773538
Pctp	6154.28	-0.0832195	0.0342206	-2.43185	0.0150219	0.0259254
Txnrd1	6770.02	-0.0830457	0.0347827	-2.38756	0.0169607	0.0289219
Lct	11676.8	-0.082499	0.02592	-3.18284	0.0014584	0.00301923
Styk1	8139	-0.082109	0.0318719	-2.57622	0.00998866	0.0177842
Yipf3	8768.68	-0.0815089	0.0295604	-2.75737	0.00582684	0.0108197
Bglap2	5282.18	-0.0806949	0.0373081	-2.16293	0.0305464	0.0493258
Lsm6	4120.03	-0.0799057	0.0415471	-1.92325	0.0544482	0.08315
Cdkl1	10868.8	-0.0793922	0.026911	-2.95018	0.00317589	0.00619498
Itpk1	3051.58	-0.079257	0.0472768	-1.67645	0.0936509	0.13388
St14	5892.82	-0.0790392	0.0372666	-2.12091	0.0339295	0.0545043
Ept1	5957.75	-0.0789927	0.0392127	-2.01447	0.0439604	0.0688899
Ppfia3	582.759	-0.078895	0.107046	-0.737022	0.461109	0.54298
Iyd	2202.56	-0.0786351	0.0552984	-1.42201	0.155023	0.208004
Eftud1	10121.7	-0.0781067	0.0281787	-2.77184	0.00557409	0.0103718
Otc	4897.16	-0.0780662	0.0398025	-1.96134	0.0498392	0.0772362
Mapkapk2	18213.5	-0.077996	0.0225629	-3.45683	0.000546572	0.0012112
Pdxk	6346.63	-0.0775609	0.0342592	-2.26394	0.0235776	0.0387918
Mtmr10	2739.2	-0.0767699	0.0517731	-1.48281	0.138124	0.1886
Akr1b8	5364.1	-0.0764055	0.0404055	-1.89097	0.058629	0.0888042
Oas1a	11415	-0.0761997	0.0277209	-2.74882	0.00598104	0.0110515
Cdh5	7477.75	-0.0760338	0.0317843	-2.39218	0.0167485	0.0286126
Cox7a1	3908.51	-0.0759968	0.045741	-1.66146	0.0966213	0.137281
Ndufc2	4698.71	-0.0756017	0.0388563	-1.94567	0.0516939	0.0795077
Irak3	5069.51	-0.0753478	0.0383761	-1.9634	0.0495995	0.0769477
Trappc1	4312.72	-0.0751693	0.0412879	-1.82061	0.0686659	0.101832
Kcnj5	3359.46	-0.0750115	0.0458562	-1.6358	0.101882	0.143547
Cyth2	5421.95	-0.0749957	0.0361863	-2.07249	0.0382197	0.0606616
Camk1	2633.18	-0.0749139	0.0513958	-1.45759	0.144954	0.196053
Padi1	3893.18	-0.0743188	0.0425284	-1.74751	0.0805492	0.117042
Acaca	7457.96	-0.0738743	0.0312724	-2.36229	0.0181626	0.0308582
Cdk7	11954.3	-0.0738503	0.0256668	-2.87727	0.00401137	0.00765583
Pdpr	4235.98	-0.073626	0.0431257	-1.70724	0.0877774	0.126457
Lats2	6683.75	-0.073454	0.0346409	-2.12044	0.033969	0.0545207
Mmab	7490.35	-0.0733172	0.0329164	-2.22737	0.0259224	0.0423376
Cdkn2d	413.844	-0.0733005	0.129238	-0.567174	0.570596	0.651659
Magi2	14935.8	-0.0732929	0.0237489	-3.08616	0.0020276	0.00407273
Adra1a	3602.79	-0.0723349	0.046281	-1.56295	0.118064	0.163372
Hint1	5487.28	-0.072149	0.0363567	-1.98448	0.0472026	0.0737217
Prkd1	4549.9	-0.0718914	0.0403487	-1.78175	0.0747892	0.109443
Prkar2b	5475.81	-0.0714388	0.0367209	-1.94545	0.0517207	0.0795077
Phkb	6185.93	-0.0711305	0.0340203	-2.09082	0.0365439	0.0581508
F2r	14927.2	-0.0706026	0.0233267	-3.02669	0.00247248	0.00490534
Pdp2	3647.72	-0.0703529	0.043805	-1.60605	0.108263	0.151048
Chrne	4081.72	-0.0698704	0.0414469	-1.68578	0.0918381	0.131592
Ppp1r3d	14970	-0.0694226	0.024565	-2.82607	0.00471227	0.00890202
Akap6	8249.26	-0.0693941	0.0325288	-2.13331	0.0328993	0.0528952
Rpl19	12016	-0.0693071	0.026228	-2.64249	0.0082299	0.0148664
Acsl4	10274.9	-0.0689737	0.0276333	-2.49604	0.0125589	0.0219811
Chrm3	9981.54	-0.0686274	0.0282873	-2.42608	0.0152628	0.0262678
Chrnd	1863.02	-0.0684331	0.0605193	-1.13076	0.258154	0.327678
Fnta	5387.92	-0.0683021	0.037522	-1.82032	0.0687104	0.101832
Ppp1r3c	3079.5	-0.0681704	0.0469903	-1.45073	0.146854	0.198189
Nme4	10184.8	-0.0675666	0.0272645	-2.47819	0.0132051	0.0229605
Prkaa1	143.613	-0.0671998	0.217171	-0.309432	0.756993	0.815922
Cacnb1	3915.5	-0.0670564	0.043524	-1.54068	0.123396	0.170369
Dyrk2	255.713	-0.0670451	0.16344	-0.410213	0.68165	0.752031
Murc	9676.14	-0.0670066	0.0287176	-2.33329	0.0196329	0.0330537
Cacna2d1	3445.58	-0.0668827	0.0457483	-1.46197	0.143749	0.194564
Nr1i3	771.655	-0.066505	0.0937155	-0.709647	0.477923	0.558529
Ptgfr	4645.39	-0.066392	0.0393972	-1.6852	0.0919507	0.131652
Man1a	11051.6	-0.0659759	0.0268945	-2.45313	0.0141617	0.024532
Bmpr1b	10045.3	-0.0658061	0.0274419	-2.39801	0.0164843	0.0281872
Gm10639	8656.38	-0.0657955	0.0318547	-2.06549	0.0388771	0.0616522
Rora	3607.77	-0.0657825	0.0447802	-1.46901	0.14183	0.192669
Rabggtb	3206.37	-0.0656485	0.0471165	-1.39332	0.163522	0.218461
Adck1	1263.39	-0.0656063	0.0728032	-0.901145	0.367511	0.444315
Extl2	4732.45	-0.0655771	0.0395655	-1.65743	0.0974319	0.137905
Arl5b	2199.84	-0.0654824	0.058135	-1.12639	0.260002	0.329573
Gaa	10325.3	-0.0653649	0.0285105	-2.29266	0.0218674	0.0363868
Myl12b	8189.95	-0.0653489	0.031696	-2.06174	0.0392324	0.0621096
Ramp1	2543.91	-0.0645677	0.0514876	-1.25404	0.209826	0.272671
Plaur	11465.2	-0.0639548	0.0261908	-2.44188	0.0146111	0.0252412
Hcn2	6819.99	-0.0637109	0.0330373	-1.92845	0.0537992	0.0822942
Phkg1	6430.6	-0.0634694	0.0342932	-1.85079	0.0642001	0.096456
Bcat2	7254.7	-0.0632209	0.0317667	-1.99016	0.0465732	0.0728
Ramp3	980.84	-0.0631532	0.0853471	-0.739957	0.459326	0.541224
Serpinb3d	6350.11	-0.0630626	0.0353276	-1.78508	0.0742479	0.108737
Tbck	9934.76	-0.062522	0.0283989	-2.20156	0.0276962	0.0449186
Cyc1	18490.7	-0.0624171	0.0214872	-2.90485	0.00367428	0.00706328
Lcn9	6427.01	-0.0623791	0.0339471	-1.83754	0.0661303	0.098717
Bmpr1a	2327.62	-0.062338	0.0562393	-1.10844	0.267671	0.336994
Csnk1d	10559	-0.0620945	0.0281191	-2.20827	0.0272258	0.0442717
Aurkaip1	4629.11	-0.0620223	0.0388673	-1.59575	0.110546	0.154001
Trib2	10755.7	-0.0620086	0.0275821	-2.24815	0.0245668	0.0403008
Gpx5	11667.6	-0.0619098	0.0257566	-2.40365	0.0162323	0.0278076
Ptpn4	1477.73	-0.0613131	0.0670682	-0.914191	0.360617	0.437404
Pick1	8096.8	-0.0612736	0.030927	-1.98124	0.0475648	0.0741628
Dpp4	6399.6	-0.0610774	0.0339465	-1.79923	0.0719825	0.10592
Cacng1	16289.2	-0.0603749	0.0225482	-2.67759	0.0074154	0.013474
G6pc3	1734.14	-0.0599025	0.0624003	-0.959972	0.337069	0.412888
Slc25a20	7921.45	-0.0598863	0.0306955	-1.95098	0.0510597	0.0788179
Gfer	2836.19	-0.0597532	0.0502335	-1.18951	0.23424	0.300195
Lgsn	6717.89	-0.059722	0.0336727	-1.7736	0.076129	0.111316
Gnrhr	3100.19	-0.0595364	0.0468476	-1.27085	0.20378	0.265558
Nek1	5507.82	-0.0588597	0.0364094	-1.61661	0.105962	0.148395
Ppig	170.543	-0.058478	0.198259	-0.294958	0.768026	0.823192
Cdk6	3376.58	-0.0583971	0.0511538	-1.1416	0.253621	0.322819
Ngf	7758.02	-0.0582319	0.0315317	-1.84677	0.0647801	0.0970425
Epn1	11810.7	-0.0572416	0.0265302	-2.15761	0.0309585	0.0499044
Apon	4871.5	-0.0569032	0.039763	-1.43106	0.152413	0.204947
Dars2	4932.5	-0.0567767	0.0402163	-1.41178	0.158014	0.211559
Pnp	10427.7	-0.0565646	0.0290829	-1.94494	0.0517817	0.0795357
Ephb1	20259.7	-0.0564494	0.0227198	-2.48459	0.0129702	0.0226369
Pik3c2b	4161.53	-0.0555095	0.0422426	-1.31406	0.188824	0.248509
Ndufa10	6060.66	-0.0551241	0.0348438	-1.58204	0.113641	0.157604
Imp4	4873.65	-0.0549089	0.0379349	-1.44745	0.147771	0.199282
Mat2a	956.651	-0.054815	0.0846887	-0.647252	0.517469	0.600212
Flt3	552.253	-0.0540017	0.112551	-0.479797	0.631371	0.707151
Ptger2	7609.3	-0.0531432	0.0314114	-1.69184	0.0906762	0.130329
Eef2	3493.66	-0.0523074	0.0453904	-1.15239	0.249161	0.318001
Hspa5	7874.94	-0.0510896	0.0306262	-1.66817	0.0952828	0.135708
Blk	11350.6	-0.0508533	0.0273361	-1.8603	0.0628437	0.0945712
Pts	2748.18	-0.0508016	0.0512327	-0.991586	0.3214	0.397486
B4galt3	2255.32	-0.0501232	0.0566225	-0.885218	0.376039	0.453444
Prdx5	4753.18	-0.0499727	0.0385561	-1.2961	0.19494	0.255292
Arpc2	6871	-0.0490008	0.0324619	-1.50949	0.131175	0.179905
Gk5	14263	-0.0486447	0.0240091	-2.02609	0.0427552	0.0671145
Hsd17b10	5040.73	-0.0484382	0.0377846	-1.28196	0.199858	0.260996
Pim1	20632.1	-0.0482725	0.0209931	-2.29945	0.0214793	0.0358053
Psap	2894.29	-0.0480259	0.0490162	-0.979795	0.327187	0.403444
Prkdc	9994.2	-0.047393	0.0276135	-1.7163	0.0861069	0.124243
Scn4a	9413.31	-0.0470622	0.0289231	-1.62715	0.103705	0.145563
Atp5c1	11504.8	-0.0468206	0.0276109	-1.69573	0.0899373	0.129368
Lpl	2811.3	-0.0462609	0.0503129	-0.919463	0.357853	0.43462
Ppp2r1a	4503.17	-0.0460461	0.0397736	-1.1577	0.246985	0.315441
Mmp3	12247	-0.0457448	0.0252554	-1.81129	0.0700958	0.103802
Hipk1	1570.13	-0.0454418	0.06553	-0.693451	0.488027	0.568535
Npr1	6081.19	-0.0453457	0.0344371	-1.31677	0.187916	0.247664
Trpv3	4502.87	-0.0450974	0.0400182	-1.12692	0.259775	0.32951
Prkrir	6648.27	-0.0450814	0.0344151	-1.30993	0.190219	0.249814
Gabrb2	4793.13	-0.0447672	0.0382047	-1.17177	0.241288	0.308802
Ankk1	10106.2	-0.0442659	0.0277738	-1.5938	0.110982	0.154377
Tars2	6070.46	-0.0441859	0.0350282	-1.26144	0.207151	0.269572
Naga	1961.47	-0.0441846	0.0607302	-0.727556	0.466886	0.548738
Scyl1	7696.14	-0.0439295	0.0310998	-1.41253	0.157793	0.211415
Ppat	11841.5	-0.0433882	0.0267693	-1.62082	0.105056	0.147348
Tubb2b	4838.29	-0.0432081	0.0388203	-1.11303	0.265696	0.335188
Gsto1	1813.41	-0.0431372	0.0606983	-0.710682	0.477281	0.558131
Ssh3	3530.38	-0.043136	0.0472711	-0.912525	0.361492	0.43799
Chrna7	1886.07	-0.0425256	0.0598291	-0.710785	0.477218	0.558131
Pfkl	6636.26	-0.0418755	0.0346034	-1.21016	0.226219	0.29141
Dcaf11	12560.8	-0.041696	0.0255608	-1.63125	0.102838	0.144675
Pde3a	3251.73	-0.0413271	0.0464375	-0.889951	0.373492	0.450666
Acy1	1047.62	-0.04098	0.0807764	-0.507327	0.611925	0.68953
Lyz2	5342.57	-0.0408659	0.0368663	-1.10849	0.26765	0.336994
Madd	5431.36	-0.0405832	0.0361196	-1.12358	0.261192	0.330629
Guk1	10685.2	-0.0404688	0.0267996	-1.51005	0.13103	0.179839
Trpm7	7992.99	-0.0404557	0.0308474	-1.31148	0.189696	0.249304
Cyp4a10	1934.82	-0.0403756	0.0589717	-0.684661	0.493558	0.574271
Pde4c	5731.4	-0.0396996	0.0361707	-1.09756	0.272395	0.342014
Bhmt	731.789	-0.0396545	0.0955895	-0.414842	0.678258	0.750164
Uck2	16985.4	-0.0389844	0.0222224	-1.75428	0.0793822	0.115618
Col2a1	1864.18	-0.0385152	0.0623843	-0.617386	0.53698	0.61982
Ctsh	12020.9	-0.0383632	0.026665	-1.43871	0.150233	0.202309
Alpk3	16510.5	-0.037549	0.022619	-1.66006	0.096902	0.137391
Trpm2	7410.45	-0.0373593	0.0313604	-1.19129	0.23354	0.299506
Pkia	9820.78	-0.0366808	0.0283626	-1.29328	0.195914	0.256386
Cacnb4	3030.62	-0.0358832	0.0477131	-0.752062	0.452014	0.533963
Dguok	17738.9	-0.035397	0.0231909	-1.52633	0.126927	0.174724
Pfkp	3650.47	-0.0352938	0.045409	-0.777243	0.437015	0.519218
Htr1f	10734.2	-0.0348829	0.0271576	-1.28446	0.198981	0.260033
Abl2	1519.88	-0.0335024	0.0682065	-0.491191	0.623291	0.69979
Canx	7357.89	-0.0333989	0.0329872	-1.01248	0.311308	0.385913
Plod1	5215.47	-0.0331129	0.0374791	-0.883502	0.376965	0.454266
Ppp1r12a	6120.58	-0.0315645	0.0341143	-0.925259	0.354831	0.431514
Oat	14709.1	-0.0315363	0.0237634	-1.3271	0.184476	0.243997
Prkaa2	14492	-0.0311383	0.0249258	-1.24924	0.211577	0.274731
Got2	4686.47	-0.0310204	0.0386978	-0.801606	0.422781	0.504242
Nars2	7667.62	-0.0309865	0.0312697	-0.990944	0.321713	0.397486
Papola	9339.46	-0.0309857	0.028384	-1.09166	0.274983	0.344797
Tssk4	4239.35	-0.030873	0.0444	-0.695337	0.486844	0.567526
G6pc	397.576	-0.0308527	0.127927	-0.241175	0.80942	0.85403
Itk	3141.88	-0.030532	0.0513499	-0.594588	0.552119	0.634458
Acvr2a	7435.01	-0.0302628	0.0316104	-0.957369	0.338381	0.413948
Gabrr2	7805.21	-0.0300856	0.0312013	-0.964243	0.334924	0.411617
Plcl1	7634.36	-0.029075	0.0309233	-0.940231	0.347099	0.423219
Hrh3	2118.82	-0.0289829	0.0569303	-0.509095	0.610685	0.688551
Cysltr1	10301.1	-0.0284309	0.0273074	-1.04114	0.29781	0.370169
Rdh14	6446.41	-0.0283257	0.0343586	-0.824414	0.409704	0.489665
Trpd52l3	1176.71	-0.0279488	0.0753632	-0.370855	0.710746	0.7773
Sult1b1	13233.5	-0.0278361	0.0255177	-1.09085	0.275337	0.345007
Ftcd	16238.4	-0.0276202	0.0228269	-1.20998	0.226286	0.29141
Taok1	5033.16	-0.0274494	0.0378008	-0.726159	0.467741	0.549396
Mlkl	6464.56	-0.0268836	0.0337758	-0.795945	0.426064	0.507831
Prlr	2758.58	-0.026374	0.0542572	-0.486092	0.626902	0.702744
Ikbkg	1651.12	-0.0260091	0.0646979	-0.402008	0.687678	0.756528
Ern1	16155.8	-0.0259207	0.0232541	-1.11467	0.264991	0.334754
Irak2	1784.51	-0.0258851	0.0632542	-0.409222	0.682376	0.752031
Brsk2	10815.8	-0.0253991	0.0271377	-0.935935	0.349306	0.425631
Prg2	4665.47	-0.0247286	0.0408573	-0.605244	0.545017	0.627462
Ndufc1	12887.2	-0.024564	0.0252312	-0.973559	0.330276	0.406982
Slc1a7	7144.17	-0.0238721	0.0320463	-0.744926	0.456317	0.538361
Dhps	4164.71	-0.0220908	0.0435905	-0.50678	0.612309	0.689544
Gmds	19813.3	-0.0218275	0.0233917	-0.933132	0.350752	0.426832
Prx	12714	-0.0218133	0.0260261	-0.838132	0.401957	0.481881
Camk1g	7680.73	-0.0217256	0.0334085	-0.6503	0.515498	0.598551
Pdlim5	1149.92	-0.0211447	0.0799225	-0.264565	0.791345	0.841172
Cep63	3401.74	-0.0208246	0.0474152	-0.439197	0.660519	0.735362
Ppp4c	2931.89	-0.0207358	0.0482115	-0.430101	0.667122	0.740494
Cp	1727.43	-0.0207256	0.0639307	-0.324188	0.745796	0.805668
Pnmt	8436.32	-0.0206892	0.0296438	-0.697927	0.485223	0.565992
Nadk	4581.42	-0.0196956	0.0392882	-0.50131	0.616153	0.693032
Sdha	13399.8	-0.0195938	0.024785	-0.79055	0.429207	0.511249
Cd86	1599.21	-0.0194339	0.0712124	-0.272901	0.784929	0.835788
Adra2b	155.891	-0.0190191	0.225186	-0.0844594	0.932691	0.950608
Cga	3443.28	-0.0189954	0.0462578	-0.410641	0.681336	0.752031
Kcnj3	6369.74	-0.0189704	0.0336042	-0.564524	0.572397	0.653314
Pik3r1	18019.2	-0.0187087	0.0249156	-0.750886	0.452721	0.534459
Cuta	6866.46	-0.0184874	0.0325034	-0.568783	0.569503	0.650811
P2ry12	4696.31	-0.0180086	0.0423284	-0.42545	0.670509	0.74292
Aldh4a1	4794.71	-0.0179382	0.0382531	-0.468933	0.639117	0.715395
Pomc	4444.6	-0.0172835	0.0419477	-0.412024	0.680322	0.75187
Ppp1r8	18033.6	-0.0170628	0.0217226	-0.785487	0.432168	0.514117
Riok2	7585.51	-0.0169861	0.0314033	-0.5409	0.588576	0.667361
Akap10	10744.7	-0.0168574	0.026951	-0.625484	0.531653	0.614745
Suox	2490.15	-0.0161168	0.0546889	-0.294699	0.768224	0.823192
Glul	5503.73	-0.0159215	0.0361412	-0.440536	0.659549	0.734722
Ptprn2	67.1013	-0.0153414	0.310697	-0.0493774	0.960619	0.973196
Myo3a	11721.4	-0.0153186	0.0261241	-0.586377	0.557622	0.639991
Mknk2	2.41302	-0.0153152	1.61148	-0.00950382	0.992417	0.995096
Clps	4899.56	-0.0152331	0.0377785	-0.403222	0.686785	0.756347
Glra1	4503.89	-0.0152026	0.0394964	-0.384911	0.700303	0.7676
Taok2	14387.4	-0.0151591	0.0240829	-0.629457	0.52905	0.612116
Arl3	15037.2	-0.015097	0.0235612	-0.640759	0.521679	0.604718
Fcgr4	988.035	-0.0147051	0.0845179	-0.173988	0.861875	0.896474
Mmp21	9786.28	-0.014558	0.0299626	-0.485872	0.627058	0.702744
Fggy	16133.4	-0.0141365	0.0230114	-0.614325	0.539001	0.621692
Ehhadh	2975.04	-0.0140849	0.049423	-0.284987	0.775654	0.828763
Sphkap	4687.22	-0.0140628	0.0388308	-0.362155	0.717236	0.782095
Car8	6412.15	-0.0140539	0.0336796	-0.417281	0.676473	0.748635
Vwa7	7659.21	-0.0134075	0.0308421	-0.434712	0.663771	0.738098
Cdo1	4629.88	-0.0129925	0.0390346	-0.332846	0.73925	0.800927
Mmp16	7946.18	-0.0123356	0.0313438	-0.393557	0.693908	0.762929
Slc16a4	3918.34	-0.0123325	0.0428993	-0.287475	0.773749	0.827203
Sult2a5	9466.7	-0.0122464	0.0283816	-0.431492	0.666111	0.740256
Stk40	3310.69	-0.0118198	0.0461405	-0.256171	0.797819	0.846116
Flt4	4199.53	-0.0116199	0.0423711	-0.274241	0.7839	0.83517
Hpn	3237.92	-0.0109277	0.0466585	-0.234206	0.814825	0.858757
Sucnr1	6282.36	-0.0104794	0.0337064	-0.310902	0.755875	0.815607
Grm8	2240.94	-0.0103655	0.0552619	-0.18757	0.851214	0.88704
Map3k10	247.339	-0.0102294	0.164229	-0.062287	0.950334	0.964738
Cftr	4399.51	-0.0100887	0.0398731	-0.25302	0.800253	0.847729
Fyn	7239.09	-0.0100264	0.0339527	-0.295304	0.767761	0.823192
Hlcs	15866.5	-0.0100214	0.0230078	-0.435565	0.663153	0.737852
Adora3	5459.19	-0.00988838	0.0360244	-0.274491	0.783707	0.83517
Rarg	9664.46	-0.00934008	0.0301913	-0.309363	0.757045	0.815922
Wdsub1	7210.71	-0.00932978	0.0319507	-0.292005	0.770283	0.824447
Ugt1a10	1503.94	-0.00922444	0.0678983	-0.135857	0.891934	0.920179
Kdr	5654.45	-0.00892807	0.0361954	-0.246663	0.805169	0.85148
Clk2	12317.7	-0.00880661	0.0271181	-0.32475	0.74537	0.805668
Ptpn20	5675.31	-0.00861525	0.0353263	-0.243876	0.807327	0.853276
Pak2	8256.92	-0.00827379	0.0314168	-0.263356	0.792277	0.841259
Wnk4	7102.11	-0.00825258	0.0323595	-0.255028	0.798702	0.846569
C4b	5110.49	-0.00780168	0.0378588	-0.206073	0.836734	0.8753
Gla	2675.8	-0.00767849	0.0533128	-0.144027	0.885479	0.915044
Bub1b	2451.17	-0.00712107	0.0534957	-0.133115	0.894103	0.921392
Mgst3	16822.7	-0.00665559	0.0222157	-0.29959	0.76449	0.821562
Mccc1	13044.7	-0.00649488	0.0247252	-0.262683	0.792795	0.841269
Spire2	2101.3	-0.00642893	0.0580362	-0.110775	0.911795	0.933349
Cdc42bpa	8206.46	-0.00627084	0.030447	-0.205959	0.836823	0.8753
Fga	2466.13	-0.00616718	0.0543567	-0.113458	0.909668	0.933289
Ndufb4	9837.94	-0.00609866	0.0284661	-0.214243	0.830358	0.872157
Ppp1r14c	6174.09	-0.00575682	0.0340456	-0.169092	0.865725	0.898631
Tspo	3320.17	-0.00504411	0.045367	-0.111184	0.91147	0.933349
Ms4a2	3482.87	-0.00462984	0.0445488	-0.103928	0.917227	0.937935
Trem1	3028.98	-0.00450205	0.0476527	-0.0944761	0.924731	0.94353
Akap14	8056.32	-0.00450185	0.0312385	-0.144113	0.885412	0.915044
Tesk2	5711.08	-0.0043654	0.0362282	-0.120497	0.904089	0.930135
Fgg	4646.17	-0.00422158	0.0413601	-0.102069	0.918702	0.938927
Crp	9506.73	-0.00407234	0.0290722	-0.140077	0.888599	0.917248
Rdh8	12605.4	-0.00373872	0.0253476	-0.147498	0.882739	0.913229
Pcsk1	6801.71	-0.00363607	0.0329907	-0.110215	0.912239	0.933349
Sik2	14121.6	-0.00329004	0.0246864	-0.133273	0.893977	0.921392
Map3k6	1234.03	-0.00290793	0.0741654	-0.0392087	0.968724	0.978946
Ngb	1642.63	-0.00283744	0.0674701	-0.0420547	0.966455	0.978042
Nop16	25270.7	-0.00189934	0.0192549	-0.098642	0.921423	0.940672
Hrsp12	591.92	-0.00183187	0.109761	-0.0166895	0.986684	0.99149
Phka1	5048.47	-0.00164702	0.037322	-0.04413	0.964801	0.9769
Gad2	14687.6	-0.000909689	0.0249113	-0.0365171	0.97087	0.97984
Hk3	11277.1	-0.000871441	0.0265949	-0.0327672	0.97386	0.981258
Ttbk2	14800.7	-0.000722258	0.0246251	-0.0293302	0.976601	0.983486
Tnk2	601.909	-0.000231087	0.10447	-0.00221198	0.998235	0.998235
Pdk2	1149.17	-0.000219442	0.0776362	-0.00282654	0.997745	0.998235
Pik3cb	14915.5	-0.000145354	0.0242162	-0.00600235	0.995211	0.997359
Cdc25a	3318.79	0.00019416	0.0457713	0.00424197	0.996615	0.998228
Slc16a6	1081.93	0.000215656	0.078207	0.0027575	0.9978	0.998235
Mastl	5449.96	0.000505755	0.0372694	0.0135702	0.989173	0.993383
Oaz2	5055.75	0.000694393	0.0376741	0.0184316	0.985295	0.991166
Enpp3	4242.41	0.000695193	0.0405821	0.0171306	0.986332	0.99149
Chrna2	1134.83	0.000842693	0.0773034	0.0109011	0.991302	0.994516
Sacm1l	5114.78	0.000961223	0.0381152	0.0252189	0.97988	0.986254
Cyp4a32	7263.71	0.0012147	0.0324991	0.0373766	0.970185	0.979681
Rps6kl1	7087.43	0.0017424	0.0320937	0.054291	0.956703	0.970288
Ppp4r1	12754.5	0.00179952	0.0258961	0.0694898	0.9446	0.961163
Vrk3	8070.61	0.00190158	0.0302877	0.0627838	0.949939	0.964738
Ctdspl	16245.5	0.00202044	0.0230606	0.0876143	0.930183	0.948572
Mmp24	5166.21	0.00244751	0.0370019	0.0661456	0.947262	0.963344
Ppp1r7	1061.19	0.00274466	0.0804282	0.0341256	0.972777	0.980699
Nelfe	8238.12	0.00425284	0.0300477	0.141537	0.887446	0.916567
Hspb8	5434.3	0.00428794	0.0364827	0.117533	0.906437	0.931519
Irak1bp1	4727.95	0.00450352	0.0385516	0.116818	0.907004	0.931586
Pnliprp2	3759.7	0.00466402	0.0465656	0.10016	0.920217	0.939958
Cckar	1171.89	0.00467467	0.0756258	0.0618133	0.950712	0.964738
Car9	461.768	0.00482587	0.119864	0.0402613	0.967885	0.978946
Sgpp1	3907.26	0.00494173	0.0427924	0.115482	0.908063	0.932158
Folr2	878.124	0.00563273	0.0897247	0.062778	0.949943	0.964738
Akp3	248.109	0.00587254	0.165224	0.0355428	0.971647	0.980091
Ptpn13	13028.5	0.00599051	0.0246348	0.243172	0.807872	0.853367
Pank4	7236.9	0.00610907	0.0320905	0.19037	0.849019	0.885249
Car5a	2242.08	0.00632472	0.0562642	0.112411	0.910498	0.933349
Ltf	17313.3	0.00645758	0.0220511	0.292846	0.76964	0.824234
Lcn2	2371.93	0.00657935	0.0540213	0.121792	0.903064	0.929595
Ldhc	8751.82	0.00662457	0.0295546	0.224147	0.822643	0.864544
Oprl1	9165.57	0.00667392	0.0287045	0.232504	0.816146	0.859662
Slc6a4	3956.1	0.00676418	0.0424576	0.159316	0.87342	0.904596
Rab7	378.268	0.00694021	0.131596	0.052739	0.95794	0.971012
Rps6ka6	3320.56	0.00702911	0.0453655	0.154944	0.876866	0.907659
Cdk5	3498.2	0.00726417	0.0442346	0.164219	0.869559	0.901603
Cpd	11537.9	0.00732311	0.0264098	0.277288	0.781559	0.833633
Cdk18	190.376	0.00733293	0.188264	0.0389502	0.96893	0.978946
Cask	3956.49	0.00746201	0.045083	0.165517	0.868537	0.901046
Mgst1	4023.27	0.00758976	0.0434343	0.174741	0.861283	0.896474
Oxsr1	13066.1	0.007701	0.0250945	0.30688	0.758935	0.81701
Prkaca	3467.22	0.00771687	0.0448325	0.172127	0.863338	0.896655
Cdk5r2	5086.47	0.00773821	0.0385899	0.200524	0.84107	0.878441
Camk4	19467.3	0.00780337	0.021258	0.367079	0.71356	0.779474
Gpx1	7385.46	0.00780549	0.0331081	0.235758	0.813621	0.857975
Cdk9	15024.3	0.00801267	0.0235948	0.339594	0.734162	0.795878
Hmgcl	7103.48	0.00805149	0.0332937	0.241832	0.80891	0.853977
Pggt1b	10344	0.008131	0.0274373	0.296349	0.766964	0.823192
Pik3r3	4650.95	0.00827069	0.0387481	0.213447	0.830978	0.872316
Mtr	11746.1	0.0085055	0.0263554	0.322723	0.746905	0.806397
P4ha2	3677.8	0.00851591	0.0437838	0.194499	0.845785	0.882868
Rps6kb2	6308.75	0.00857795	0.034249	0.250458	0.802233	0.848859
Acat3	9793.32	0.00861706	0.0284539	0.302843	0.76201	0.81937
Tll2	17001	0.00875002	0.0224049	0.39054	0.696137	0.764927
Tnik	1101.37	0.00882747	0.0797527	0.110686	0.911866	0.933349
Pth	2700.29	0.00924066	0.0503598	0.183493	0.854411	0.889872
Hk1	3245.53	0.00956954	0.0462763	0.206791	0.836173	0.8753
Riok3	13280	0.00967855	0.0250759	0.38597	0.699519	0.767281
Pkmyt1	12292.4	0.00975176	0.026001	0.375054	0.707621	0.774338
En2	2488.59	0.00995306	0.0522724	0.190408	0.84899	0.885249
Pycrl	5196.95	0.0100595	0.0370646	0.271405	0.786079	0.836532
Kcnmb1	498.268	0.0101522	0.122249	0.0830455	0.933815	0.95071
Atp2a1	7799.74	0.0102151	0.0308848	0.330749	0.740834	0.802175
Pars2	4675.48	0.010711	0.0385783	0.277643	0.781286	0.833633
Ppm1g	8967.66	0.0107281	0.0295004	0.363661	0.716111	0.781786
Hal	9.49323	0.0112129	0.86343	0.0129865	0.989639	0.993383
Npy2r	5380.64	0.0112653	0.0381679	0.295152	0.767878	0.823192
Pip4k2a	15452.9	0.0114649	0.0230235	0.497964	0.618509	0.695261
Taf1	4580.41	0.0115932	0.0403041	0.287644	0.773619	0.827203
Ptdss2	7225.16	0.0117928	0.0321277	0.367061	0.713573	0.779474
Igsf10	6618.05	0.011878	0.0344052	0.345238	0.729915	0.792199
Ppp1ca	2556.04	0.0119529	0.0529046	0.225933	0.821253	0.864287
Cdkn3	2094	0.0120163	0.0584763	0.20549	0.837189	0.8753
Amy2a4	3326.21	0.0120573	0.045796	0.263282	0.792333	0.841259
Plekha1	6665.16	0.0123015	0.0352695	0.348784	0.727251	0.790231
Pde9a	7547.23	0.012484	0.032052	0.389491	0.696913	0.765327
Dyrk3	22994.1	0.0126261	0.0500512	0.252263	0.800838	0.847865
Cfb	13419.4	0.0127065	0.0245253	0.5181	0.604388	0.682694
Gsg2	1864.36	0.0129017	0.0619495	0.208261	0.835025	0.8753
Prkar1a	8810.67	0.013301	0.031098	0.427714	0.668859	0.741535
Lta	6413.28	0.013368	0.0343821	0.388806	0.69742	0.765431
B4galt2	9188.23	0.0133898	0.0288361	0.464342	0.642403	0.717343
Stk31	13147	0.0136403	0.0262175	0.520274	0.602872	0.681811
Ddr1	9877.44	0.013974	0.0300458	0.465091	0.641867	0.717343
Gpx3	3644.69	0.014224	0.0434396	0.327444	0.743332	0.803975
Sec14l2	3283.63	0.0142392	0.0462349	0.307976	0.758101	0.816586
Nsf	10878.9	0.0148296	0.0268355	0.552611	0.58053	0.660162
Rpl37	5415.53	0.0149074	0.0362156	0.41163	0.68061	0.75187
Kcnd2	11454.8	0.0149737	0.0276889	0.540782	0.588658	0.667361
Gprc5a	5617.86	0.0150973	0.0357814	0.421933	0.673074	0.745318
Csnk1g2	4412.73	0.0152966	0.042558	0.359429	0.719274	0.783767
Dusp15	9225.88	0.01532	0.0297315	0.515279	0.606358	0.684503
Akt1	6484.52	0.0154778	0.0346328	0.446913	0.654938	0.730024
Nek9	8272.23	0.015484	0.0298243	0.519172	0.60364	0.682264
Stk38	9293.44	0.0155398	0.0285561	0.544185	0.586314	0.665924
Pcsk2	2551.55	0.0157665	0.0518038	0.30435	0.760861	0.818609
Hsd11b2	10077.5	0.0161074	0.0282104	0.570973	0.568018	0.649914
Ndufb10	3054.33	0.0163825	0.0474463	0.345284	0.729881	0.792199
Car4	2773.08	0.0173602	0.0505649	0.343324	0.731355	0.793298
Itgal	8832.53	0.0176644	0.030267	0.58362	0.559476	0.641722
Ppia	7205.56	0.0177813	0.0319775	0.556057	0.578172	0.658287
5730455P16Rik	2599.87	0.0179948	0.0549623	0.327403	0.743363	0.803975
Ctsk	2752.55	0.0180053	0.0501573	0.358976	0.719613	0.783767
Mtor	19796.2	0.0182781	0.022174	0.824302	0.409768	0.489665
Prkcb	2659.07	0.0185123	0.0521328	0.355099	0.722516	0.78606
Dbi	4148.85	0.0187186	0.0410977	0.455466	0.648774	0.724022
Lats1	6203.41	0.0187324	0.0367108	0.51027	0.609862	0.68804
Pcbd1	6409.41	0.0187746	0.0339361	0.553234	0.580103	0.660081
Pik3r5	10143.5	0.0194963	0.0276803	0.704336	0.481223	0.561679
Tlk1	5659.98	0.0195255	0.036763	0.531117	0.595338	0.6737
Limk1	4139.21	0.0201945	0.0409568	0.493068	0.621964	0.698722
Ptprs	22224.5	0.0205465	0.0211193	0.972878	0.330614	0.407129
Mtap	6996.5	0.0205703	0.0324636	0.633643	0.526314	0.60933
Sigmar1	16143.2	0.0206877	0.0235598	0.878093	0.379893	0.457498
Etnk1	5844.14	0.0211354	0.0366119	0.577283	0.563748	0.645824
Cd80	1235.25	0.021931	0.0771861	0.284132	0.776309	0.828986
Pkig	16244	0.0222995	0.0232142	0.960596	0.336756	0.412888
Arl1	13280.6	0.0224912	0.0247415	0.90905	0.363324	0.439826
Slc12a6	2066.87	0.0235354	0.0584317	0.402785	0.687107	0.756347
Ctdsp1	2410.61	0.02411	0.0537415	0.448629	0.653699	0.729081
Pmvk	4861.95	0.0249498	0.0382457	0.652357	0.514171	0.597507
Sdsl	2049.23	0.0249948	0.0580506	0.430569	0.666782	0.740494
Noxo1	6215.1	0.0257096	0.0356181	0.721813	0.470409	0.551832
Lhcgr	5602.17	0.0257186	0.0363972	0.706609	0.47981	0.560381
Ctsg	3821.37	0.0258604	0.0431426	0.599416	0.548895	0.631145
Rpl23	24294.2	0.0258845	0.0195844	1.32169	0.186271	0.246021
Lamtor3	11521.8	0.0262862	0.0265169	0.991301	0.321538	0.397486
Flt1	1210.56	0.0263015	0.0750526	0.350441	0.726008	0.789342
F5	11758	0.0263041	0.0257788	1.02038	0.307549	0.381764
Pfn1	13112.8	0.0263067	0.02486	1.05819	0.289967	0.362361
Sbf2	3521.22	0.0268047	0.0481637	0.556532	0.577847	0.658287
Atr	3264.39	0.0268597	0.0466134	0.576222	0.564465	0.646246
Ndufa9	9475.09	0.0274005	0.0288657	0.949239	0.342499	0.41816
Cyp3a11	5058.73	0.0280257	0.0392765	0.713547	0.475507	0.55706
Eif2ak4	8376.63	0.0287422	0.0303809	0.946063	0.344116	0.419858
Ispd	18404.3	0.0288912	0.0219202	1.31802	0.187497	0.247289
Mthfd2	4726.88	0.0291341	0.0403385	0.722239	0.470148	0.551832
Rdh12	7755.12	0.0294334	0.0319089	0.922419	0.35631	0.433029
Stk3	12053.3	0.0301604	0.0272921	1.1051	0.269118	0.338357
Gabra2	4830.07	0.0302687	0.0386378	0.783398	0.433394	0.515244
Cdk5r1	1734.17	0.0303609	0.0653434	0.464636	0.642192	0.717343
Lrp1	5528.09	0.0304458	0.0399757	0.761608	0.446294	0.528745
Asrgl1	6456.61	0.0306607	0.0335289	0.914458	0.360476	0.437404
Ak7	2009.91	0.0311397	0.0583339	0.533818	0.593467	0.671993
Ppm1d	47.0808	0.0314671	0.378012	0.0832435	0.933658	0.95071
Cerk	7975.42	0.0319915	0.0304416	1.05092	0.293298	0.365785
Cfl1	4521.41	0.0320768	0.0418489	0.766491	0.443384	0.525776
Nek11	7475.48	0.0322522	0.0325705	0.990227	0.322063	0.397654
Chrm5	14769.9	0.034602	0.0235102	1.47179	0.141078	0.191927
Ddr2	3298.25	0.0350773	0.0460735	0.761333	0.446458	0.528745
Ms4a1	2229.95	0.0353601	0.0553613	0.638715	0.523008	0.605881
Cdk11b	1367.46	0.0356132	0.0766895	0.464381	0.642375	0.717343
Bmx	5438.37	0.0356772	0.0410923	0.868221	0.385273	0.463055
Alox5	4847.48	0.0371391	0.0385722	0.962848	0.335624	0.412205
Nme1	5200.01	0.0371862	0.0384361	0.967481	0.333304	0.409897
Pdpk1	1250.45	0.0373015	0.0737942	0.50548	0.613221	0.690153
Atp6v1c1	124.718	0.0378622	0.236866	0.159847	0.873002	0.904596
Pdgfrb	6577.08	0.0381872	0.0332396	1.14885	0.250619	0.319423
Ssh2	6520.34	0.0384156	0.0341382	1.1253	0.260463	0.329931
Gadl1	1651.29	0.0384428	0.0649853	0.591561	0.554144	0.636392
Ptplb	4952.9	0.0384709	0.0383181	1.00399	0.315385	0.390707
Pde4b	346.302	0.038593	0.144227	0.267585	0.789019	0.83918
Ggcx	17367.2	0.0403133	0.0219797	1.83411	0.0666374	0.0992347
Ogdh	13308.4	0.0403503	0.0245708	1.64221	0.100547	0.14199
Pitpna	6182.81	0.0405716	0.0339852	1.1938	0.232555	0.298655
Ptpn2	8055.03	0.0406445	0.0312368	1.30118	0.193198	0.253368
Neu1	4709.92	0.0409613	0.0392711	1.04304	0.296929	0.370065
Amhr2	3760.35	0.0410667	0.0428841	0.957621	0.338254	0.413948
Dars	13738.9	0.0412967	0.0247837	1.66629	0.0956563	0.136118
Epha4	5816.04	0.0415611	0.0361456	1.14982	0.250216	0.319129
Kcnk6	6692.18	0.0421211	0.0335226	1.2565	0.208935	0.271703
F10	5068.99	0.0423093	0.037972	1.11422	0.265183	0.334769
Ppp2r5b	2979.91	0.042476	0.048621	0.873615	0.382328	0.459834
Sgk3	1068.9	0.0425603	0.0786839	0.540901	0.588576	0.667361
Myo1d	8941.77	0.0426726	0.0299852	1.42312	0.1547	0.207721
Inpp5b	14529.2	0.0433662	0.0237974	1.82231	0.0684083	0.101546
Bche	2556.48	0.0435776	0.0514578	0.84686	0.397073	0.476642
Mtmr11	1908.11	0.0439035	0.0598244	0.733873	0.463026	0.544892
Pik3ap1	4160.5	0.0439138	0.0417356	1.05219	0.292713	0.365301
Cda	17749.8	0.0444234	0.0217546	2.04202	0.0411493	0.0649229
Mgst2	146.002	0.0446546	0.212012	0.210622	0.833182	0.874135
Soat2	7399.79	0.0447703	0.0332856	1.34504	0.178614	0.237088
Prl5a1	4634.11	0.0450669	0.0389273	1.15772	0.246978	0.315441
Kcnd3	6289.13	0.0452774	0.0351639	1.28761	0.197882	0.258779
Ctsl	15411.2	0.0453497	0.0242587	1.86942	0.0615642	0.0928714
Gak	10653.1	0.0457951	0.0279538	1.63825	0.101371	0.143043
Nmral1	5206.72	0.0458624	0.0372159	1.23233	0.217825	0.281882
Dusp3	4355.07	0.0459339	0.0403311	1.13892	0.254737	0.323818
Drd3	8102.15	0.0459394	0.0304048	1.51092	0.130808	0.179667
Ddah2	10946.8	0.0461597	0.0264028	1.74829	0.080414	0.116937
Msra	8123.29	0.046775	0.0304941	1.5339	0.125054	0.172401
Atm	4330.13	0.04736	0.0403034	1.17509	0.23996	0.307315
Adora1	6185.22	0.047382	0.0346905	1.36585	0.171986	0.228945
Agpat3	1731.71	0.0476685	0.0619594	0.769351	0.441685	0.524431
Stradb	8584.12	0.0477145	0.0300266	1.58907	0.112044	0.155737
Nek2	6511.61	0.0478045	0.0345533	1.3835	0.166512	0.221816
Glud1	8932.88	0.0481586	0.0288703	1.6681	0.095295	0.135708
Pdhb	1131.19	0.0481891	0.0775982	0.621008	0.534594	0.617761
Rfk	14159.9	0.0482336	0.0264538	1.82332	0.0682556	0.101482
Mast2	10911.1	0.0484916	0.026828	1.8075	0.0706847	0.104341
Ptpra	2149.55	0.0485732	0.0581987	0.83461	0.403937	0.483943
Fastk	1693.27	0.0488933	0.0648806	0.753589	0.451096	0.53334
Acsl3	3838.92	0.0492962	0.0451265	1.0924	0.274657	0.344621
Ppard	2657.98	0.0493638	0.0513159	0.961958	0.336071	0.412481
Kcnk2	4232.11	0.0497548	0.0405159	1.22803	0.219435	0.283768
Cib3	5608.74	0.0497563	0.0370983	1.3412	0.179855	0.238467
Htr1a	3039.67	0.0502298	0.0472566	1.06292	0.28782	0.359921
Avpr2	12313.8	0.0506627	0.0262091	1.93302	0.0532337	0.0815635
Fads1	1304.17	0.0508492	0.0745567	0.682021	0.495226	0.575851
Jak2	2229.83	0.050981	0.0563625	0.904519	0.36572	0.442438
Mmp11	10414.2	0.0510978	0.026958	1.89546	0.058032	0.0881156
Cacna1c	4819.52	0.0513712	0.0383072	1.34103	0.17991	0.238467
Glp1r	7333.95	0.0515144	0.0318147	1.6192	0.105404	0.147725
Dusp22	3471.4	0.051839	0.0447233	1.1591	0.246414	0.315145
C3	2625.28	0.0518967	0.051042	1.01675	0.309275	0.383649
Pik3r2	4852.13	0.052138	0.0392036	1.32993	0.183542	0.242935
Mc2r	6355.62	0.052372	0.0357819	1.46365	0.143291	0.194085
Zmynd8	37776.7	0.0525291	0.0167439	3.1372	0.00170568	0.00347689
Pdxdc1	4647.77	0.0525519	0.0388283	1.35345	0.175913	0.233838
Kcnj6	12102.3	0.0528639	0.0259279	2.03888	0.0414621	0.0653054
Cacna2d2	3058.99	0.053778	0.0471086	1.14157	0.253631	0.322819
Ephb4	8110.28	0.0541367	0.0302536	1.78943	0.0735461	0.107879
Dclk3	6596.09	0.0543232	0.0336112	1.61622	0.106046	0.148401
Slc16a3	7289.68	0.0543709	0.0315162	1.72517	0.0844963	0.122109
Nags	1516.91	0.0545494	0.066066	0.82568	0.408985	0.489359
Rabggta	9086.34	0.0547837	0.0289278	1.89381	0.0582506	0.0883211
Prps1l1	10587	0.0549354	0.0281372	1.95241	0.0508891	0.0786199
Ptpre	2634.6	0.0551186	0.055766	0.98839	0.322962	0.398498
Hibadh	8791.1	0.0555605	0.0296163	1.87601	0.0606542	0.0916476
Caly	5250.9	0.0556388	0.0386387	1.43998	0.149874	0.201971
Prkd2	3504.02	0.0556679	0.0451081	1.2341	0.217165	0.281224
Mat1a	15433.5	0.0561146	0.0235352	2.38429	0.0171123	0.0291537
Cacna1s	5022.15	0.0563138	0.0380024	1.48185	0.13838	0.188812
Inpp5k	6216.93	0.0567775	0.0340312	1.6684	0.0952368	0.135708
Ephb2	29.1211	0.056809	0.480974	0.118113	0.905978	0.931519
Acads	9199.26	0.056998	0.0312765	1.82239	0.0683957	0.101546
Pak4	3560.51	0.057137	0.0473773	1.206	0.227818	0.293179
Nrep	307.968	0.057402	0.152467	0.376488	0.706554	0.773626
Shpk	12636.3	0.0575075	0.0251474	2.28681	0.0222067	0.0368853
Irak4	5794.3	0.0586695	0.0349664	1.67788	0.0933702	0.133581
Ifnar2	5177.8	0.0587696	0.0391873	1.49971	0.13369	0.183219
Camk2b	7888.81	0.0589593	0.0310734	1.89742	0.0577726	0.0877935
Fn3krp	4043.8	0.0591337	0.0414113	1.42796	0.153304	0.205995
Gm2a	9318.75	0.0591692	0.0283456	2.08742	0.0368498	0.0585874
Lipf	17359.4	0.0599049	0.0229588	2.60924	0.00907438	0.0162656
Trpm8	7824.41	0.0600546	0.030667	1.95828	0.0501969	0.0776151
Ppic	15286.9	0.0602427	0.0230964	2.60832	0.00909877	0.0162936
Inpp5f	4184.17	0.0602684	0.0457246	1.31807	0.187479	0.247289
Anxa3	6692.09	0.0605073	0.0327892	1.84534	0.0649879	0.0972461
Dusp6	13111	0.0606055	0.0259563	2.3349	0.0195485	0.0329415
Fgb	16780.2	0.0607497	0.0230305	2.63779	0.00834471	0.0150448
Ilkap	12305.8	0.0615375	0.0252011	2.44186	0.0146119	0.0252412
Stk17b	2482.9	0.0626929	0.0525418	1.1932	0.23279	0.29875
Pank2	3235.16	0.0640509	0.0459083	1.39519	0.162958	0.217864
Mgam	9426.05	0.0642245	0.0282231	2.2756	0.0228699	0.0378515
Cacnb2	3981.88	0.0645763	0.0415931	1.55257	0.120525	0.166529
Mtmr4	821.955	0.0646084	0.0902748	0.715686	0.474185	0.55591
Nid1	1571.93	0.0646843	0.0667927	0.968435	0.332827	0.409583
Acacb	1805.84	0.0647461	0.0624306	1.03709	0.299695	0.372263
Pde1b	10302.7	0.0648263	0.0280259	2.31308	0.0207181	0.0346921
Qprt	17669.2	0.0649508	0.0231065	2.81093	0.00493983	0.00931297
Dusp7	8457.84	0.0657961	0.0295237	2.22858	0.0258417	0.0422802
Abl1	3140.55	0.0657988	0.046926	1.40218	0.160861	0.215215
Stk39	20829.6	0.066009	0.0204749	3.22389	0.00126461	0.00265354
Ret	13116.6	0.0662015	0.0246387	2.6869	0.00721195	0.01313
Wnk1	4049.05	0.0664467	0.0416516	1.5953	0.110645	0.154024
Sh3kbp1	17492.6	0.0668075	0.0223025	2.99551	0.00273986	0.00540693
Ppp1r10	10032.8	0.0669359	0.0275426	2.43026	0.0150879	0.0259909
Rab5a	5821.98	0.0669791	0.035042	1.91139	0.055954	0.0852392
Ephx2	2311.19	0.0676105	0.0541366	1.24889	0.211707	0.274731
Snx3	9579.15	0.0679157	0.0283151	2.39857	0.0164594	0.0281706
Pak3	5737.86	0.0679489	0.0383437	1.7721	0.0763779	0.111592
Pip4k2b	9243.44	0.0680546	0.0285874	2.38058	0.0172856	0.029422
Ncoa5	4709.15	0.0684766	0.0386704	1.77078	0.0765978	0.111738
Csk	4373.95	0.0686327	0.0413458	1.65997	0.096921	0.137391
Fst	5673.29	0.068715	0.0354205	1.93998	0.0523823	0.0803917
Nrbp1	5161.08	0.068894	0.0372634	1.84884	0.0644813	0.0967219
Aldh9a1	3838.31	0.069054	0.0423313	1.63128	0.102832	0.144675
Ppp2r3a	4701.61	0.0693631	0.0388089	1.7873	0.0738893	0.108297
Fabp6	5479.46	0.0697351	0.0388989	1.79273	0.0730164	0.107268
Alpk1	5452.59	0.0700449	0.036349	1.92701	0.0539785	0.0825005
Acvrl1	12637.4	0.0703474	0.0252021	2.79133	0.00524912	0.00984608
Top1mt	557.401	0.0704952	0.114201	0.617289	0.537044	0.61982
Ache	2187.13	0.070507	0.0579785	1.21609	0.223951	0.289004
Ntrk2	2400.2	0.0710049	0.0557639	1.27331	0.202907	0.264606
Ulk4	2934.17	0.0710897	0.0511727	1.38921	0.164769	0.21981
Nt5m	13259.2	0.0711381	0.0249658	2.84942	0.00437986	0.00831636
Trib1	2364.73	0.0711886	0.0532617	1.33658	0.181359	0.240216
Gstk1	5088.17	0.0716602	0.0944946	0.758352	0.44824	0.530517
Etfdh	5208.94	0.0721139	0.0378389	1.90581	0.0566744	0.0862659
Cysltr2	1167.12	0.0722522	0.0760492	0.950072	0.342076	0.417918
Grm7	371.43	0.072761	0.132384	0.549619	0.582581	0.662088
Myo3b	3632.53	0.0729768	0.0452653	1.6122	0.106918	0.149283
Inppl1	5251.82	0.0743839	0.0368792	2.01696	0.0436997	0.0685392
Cyp2c39	2988.53	0.0747577	0.0476359	1.56936	0.116565	0.161417
Gnat1	8287.62	0.0754835	0.0301879	2.50045	0.0124034	0.0217294
Sorcs3	4075.27	0.0755112	0.0432946	1.74412	0.0811375	0.117713
Pura	23492.4	0.0758558	0.0198166	3.82789	0.000129247	0.00031622
Sbf1	11947.4	0.0761746	0.025831	2.94896	0.00318847	0.00620648
Obscn	19325.2	0.0762159	0.0215223	3.54125	0.000398235	0.000897479
Dgkh	2788.71	0.0770142	0.0506271	1.52121	0.128208	0.176357
Nars	16343.5	0.0774579	0.0231718	3.34276	0.000829492	0.00179321
Tada1	4724.79	0.0775731	0.039357	1.97101	0.0487226	0.0759042
Mak	638.431	0.0779846	0.101532	0.768081	0.442439	0.52499
Lrat	3408.62	0.0781949	0.044897	1.74165	0.0815695	0.118247
Arpc4	7504.76	0.0782289	0.0311881	2.50829	0.0121317	0.0212936
Ptpro	18498.2	0.0782816	0.0216637	3.61349	0.000302107	0.000692607
Ptpn12	2977.41	0.0782864	0.0533064	1.46861	0.141938	0.192675
Chit1	1323.28	0.0785044	0.0711535	1.10331	0.269893	0.3391
Sar1b	1761	0.0789055	0.0618356	1.27605	0.201937	0.263526
Pi4kb	3993.05	0.0791507	0.0417964	1.89372	0.0582624	0.0883211
Gabrb1	12800.7	0.0792718	0.0247683	3.20053	0.00137174	0.00285575
Cdc14b	7602.89	0.0793665	0.0320136	2.47915	0.0131695	0.0229202
Scpep1	4854.34	0.0794475	0.0385322	2.06185	0.0392224	0.0621096
Nme6	3575.8	0.0795067	0.0439387	1.80949	0.0703748	0.103967
Stk19	4604.89	0.0802156	0.0413808	1.93847	0.0525654	0.0806061
Ephb6	6211.21	0.08032	0.0338956	2.36963	0.017806	0.03028
Gabrg1	7499.37	0.0807479	0.0320978	2.51569	0.0118801	0.0208914
Hipk3	6039.37	0.0808318	0.0345201	2.34159	0.019202	0.032387
Pde7a	545.294	0.0816086	0.109947	0.742253	0.457934	0.539926
Usp39	6263.76	0.0816779	0.035255	2.31678	0.020516	0.0343846
Smg1	7744.11	0.0820112	0.0313211	2.6184	0.0088343	0.0158505
Gmpr	6780.47	0.0821267	0.0331713	2.47584	0.0132924	0.0230691
Nagk	13359.1	0.0821457	0.0255058	3.22067	0.00127892	0.00268053
Leprel2	9676.74	0.0823843	0.0291141	2.82971	0.00465904	0.00881042
Minpp1	9055.4	0.083993	0.0292746	2.86914	0.00411594	0.00784732
Hpd	8603.09	0.0844188	0.0300789	2.80658	0.0050071	0.00943022
Camkk2	7297.23	0.0846674	0.0315398	2.68446	0.00726463	0.013213
Ptdss1	15878.8	0.0853226	0.0232719	3.66634	0.000246049	0.000567593
Lck	8600.5	0.0856571	0.0302404	2.83254	0.004618	0.00875065
Egfr	2796.32	0.086089	0.0518585	1.66008	0.0968991	0.137391
Kidins220	5507.04	0.0862125	0.0367531	2.34572	0.0189902	0.032088
Ppm1a	10100.5	0.0864393	0.0280101	3.086	0.00202869	0.00407273
Ndufs2	9142.59	0.0875278	0.0286665	3.05332	0.00226327	0.00451924
Prkcg	6884.75	0.0878169	0.0330357	2.65824	0.00785498	0.0142448
Scyl3	11249.1	0.0879471	0.0271648	3.23754	0.00120564	0.00253553
Sharpin	1277.42	0.0879678	0.0734146	1.19823	0.230827	0.29664
Ptgr2	12043	0.0880861	0.0258531	3.40717	0.000656398	0.00143912
Insr	7360.84	0.088243	0.0316905	2.78452	0.00536068	0.0100149
Camk2n1	2461.28	0.0888889	0.0523742	1.69719	0.0896609	0.12907
Cnr1	5139.83	0.0890462	0.0400158	2.22527	0.0260628	0.0424922
Padi2	4557.25	0.0892158	0.0424126	2.10352	0.0354201	0.0565565
Cdc25b	6806.31	0.0893653	0.032938	2.71314	0.00666493	0.0121819
Lipa	15065.6	0.0894544	0.0240257	3.72327	0.000196656	0.000464029
Mvk	8370.93	0.0896567	0.0296604	3.02277	0.00250469	0.00496395
Pde11a	2981.3	0.0897257	0.0497839	1.8023	0.0714979	0.105345
Mapk11	3713.33	0.0900959	0.043348	2.07843	0.0376695	0.0598395
Ppm1m	4537.46	0.0901817	0.0391122	2.30571	0.0211266	0.0353124
Slc1a4	7106.19	0.0910771	0.0343848	2.64876	0.00807875	0.0146363
Ffar1	20944.9	0.0910814	0.0226486	4.0215	5.78e-05	0.000149354
Grm2	1902.42	0.0911376	0.0613888	1.4846	0.13765	0.188092
Atp1a1	10543.2	0.0912101	0.0274133	3.32722	0.000877172	0.00189188
Arsa	6886.25	0.0914779	0.0331794	2.75707	0.00583227	0.0108197
Slc6a8	5568.81	0.0920528	0.0357655	2.57379	0.0100592	0.0178756
Inpp5j	3089.37	0.0922304	0.0481671	1.9148	0.055518	0.0846444
Ndufab1	4006.84	0.0925646	0.0415886	2.22572	0.026033	0.0424809
Kcnq3	16325.4	0.0928382	0.0228927	4.05537	5.01e-05	0.000131104
Pip	7906.03	0.0933352	0.0314541	2.96735	0.00300378	0.0058902
Fes	4331.48	0.0934106	0.0401517	2.32644	0.0199951	0.0336331
Scly	2316.94	0.0936437	0.054222	1.72704	0.0841599	0.121717
Fah	5978.26	0.0937481	0.0345138	2.71625	0.00660255	0.0120797
Drd5	8548.16	0.093751	0.0295323	3.17453	0.0015008	0.00308979
Dgkz	6976.43	0.0939984	0.0321738	2.92159	0.00348254	0.00672254
Cdkn1a	3682.81	0.0940483	0.0434376	2.16514	0.0303772	0.0490953
Rpl10l	7454.56	0.0941305	0.0338427	2.78141	0.00541233	0.0101012
Scn11a	4891.72	0.0941654	0.041047	2.29409	0.0217856	0.0362833
Kcnj12	5670.41	0.0942192	0.0363839	2.58959	0.00960914	0.0171579
Epha6	13438.2	0.094365	0.0254899	3.70205	0.000213863	0.000499551
Rtcb	1660.82	0.0944461	0.0642749	1.46941	0.141722	0.192663
Cpb1	5590.46	0.0946141	0.0359701	2.63036	0.00852957	0.0153483
Daf2	4015.39	0.0946708	0.042326	2.23671	0.0253055	0.0414394
Grin2d	5021.02	0.0953822	0.0381223	2.50201	0.0123492	0.0216548
Kcnh6	12410.9	0.0954633	0.0259156	3.68363	0.000229938	0.000534411
Mb	12044.2	0.0956259	0.0258171	3.70397	0.000212248	0.000496403
Kcnk1	7409.98	0.0961265	0.0316154	3.04049	0.00236191	0.00470609
Cfd	6800.85	0.0966032	0.0332988	2.90111	0.00371849	0.00713351
Prnp	4007.43	0.0966883	0.04271	2.26384	0.0235842	0.0387918
Hdc	4460.82	0.0967379	0.0394641	2.45129	0.0142346	0.0246352
Brd2	18512.8	0.0975593	0.0220676	4.42092	9.83e-06	2.91e-05
H2-Q2	1170.6	0.0977238	0.0752124	1.2993	0.193839	0.254029
Ccbl1	17733.6	0.0978016	0.0227005	4.30835	1.64e-05	4.71e-05
Agtr1a	17850.6	0.0980133	0.0231445	4.23483	2.29e-05	6.33e-05
H2-Bl	18094	0.0980429	0.0216649	4.52542	6.03e-06	1.83e-05
Pck1	4026.59	0.0980861	0.041547	2.36085	0.0182333	0.03095
Gpx2	6472.5	0.0982229	0.0334749	2.93422	0.00334384	0.00648852
Htr6	13487	0.0986625	0.0247366	3.98852	6.65e-05	0.000170299
Dhrs11	574.246	0.0989103	0.10841	0.912375	0.361572	0.43799
Nek7	1181.68	0.0992564	0.081067	1.22438	0.220811	0.285348
Ick	3667.53	0.099598	0.0432599	2.30232	0.0213173	0.0355672
Cdk8	2370.1	0.100513	0.0546788	1.83824	0.066027	0.098642
Fech	6280.1	0.101206	0.0363169	2.78675	0.00532397	0.00995631
Ppp3ca	110.938	0.101397	0.263737	0.384461	0.700637	0.7676
Cygb	585.952	0.101449	0.105662	0.960125	0.336992	0.412888
Adra1d	2326.83	0.101604	0.0555445	1.82923	0.0673653	0.100238
Prpf19	721.437	0.101815	0.0956875	1.06403	0.287313	0.359529
Ksr1	8815.12	0.101887	0.0292414	3.48435	0.000493337	0.00109454
Aldh1l1	7293.61	0.101895	0.0320818	3.1761	0.00149268	0.00307989
Ins2	2568.21	0.102364	0.0521236	1.96387	0.0495453	0.0769278
Slc6a3	1189.31	0.102405	0.0757801	1.35135	0.176584	0.234561
Gstm4	7391.34	0.10256	0.0316003	3.24555	0.00117225	0.00247935
Cnr2	3884.95	0.102641	0.0452398	2.26883	0.0232786	0.0384937
Ikbkap	3705.85	0.102853	0.0438134	2.34753	0.0188981	0.0319616
Ndufa2	1908.46	0.103004	0.0593676	1.73503	0.0827362	0.119845
Rdh13	4757.41	0.104177	0.038771	2.68699	0.00720999	0.01313
Ptpn1	5528.23	0.104186	0.0359892	2.89492	0.00379258	0.00725316
Drd4	8274.85	0.104588	0.0320023	3.26815	0.00108253	0.00229744
Mark2	4880.21	0.104676	0.0382241	2.73848	0.00617235	0.0113767
Pdk1	5417.52	0.105027	0.0369707	2.84081	0.00449998	0.00853571
Pikfyve	2106.53	0.105064	0.0572565	1.83496	0.066511	0.0992056
Serpina5	4235.02	0.105217	0.041578	2.53059	0.0113872	0.0200626
Mtm1	5654.98	0.105298	0.0363321	2.8982	0.00375307	0.00719241
Oaz3	6705.64	0.105483	0.0331348	3.18346	0.00145525	0.00301608
Acta1	1322.12	0.105723	0.0720659	1.46703	0.142368	0.193117
Cdkn2b	12640.4	0.105888	0.0258077	4.10298	4.08e-05	0.000108511
Pkdcc	8097.28	0.106102	0.0303589	3.49491	0.000474228	0.00105593
Ppp1r9b	6573.22	0.106504	0.0341897	3.11507	0.00183898	0.00373223
Aanat	664.889	0.106545	0.100739	1.05764	0.290219	0.362432
Allc	9269.71	0.106628	0.0287349	3.71075	0.000206645	0.000485748
Ctns	9805.03	0.106914	0.0286153	3.73626	0.000186776	0.000442403
Chrnb1	4008.97	0.107093	0.0419153	2.55498	0.0106195	0.0187993
Htr2a	2389.63	0.107368	0.0536452	2.00144	0.0453449	0.0709398
Nt5c	2015.61	0.107418	0.0577352	1.86053	0.0628101	0.0945712
Fam21	3102.67	0.107698	0.0467479	2.30381	0.0212334	0.0354591
Apoh	5591.42	0.107965	0.0357319	3.02153	0.00251502	0.00497909
Cubn	18049.3	0.108391	0.0223707	4.84519	1.26e-06	4.22e-06
Rpia	1877.75	0.108702	0.0600688	1.80963	0.0703539	0.103967
Ndufa7	7379.89	0.10932	0.0344403	3.17419	0.00150255	0.00308997
Pim3	9875.4	0.109742	0.0276801	3.96466	7.35e-05	0.000186716
Psat1	5013.4	0.110091	0.0373489	2.94763	0.00320218	0.00622665
P4htm	9067.59	0.11072	0.0294801	3.75574	0.000172833	0.000412532
Lap3	5858.12	0.110969	0.0347707	3.19144	0.00141563	0.00294053
Chrnb2	16609.7	0.110999	0.0225763	4.91661	8.81e-07	3.01e-06
Ppap2c	10228.2	0.111068	0.0281205	3.94973	7.82e-05	0.000197673
Prodh	11820	0.111158	0.0264506	4.2025	2.64e-05	7.22e-05
Yars2	3339.07	0.111162	0.0457268	2.43101	0.0150569	0.0259616
Tssk6	9134.3	0.111274	0.0298998	3.72157	0.000197989	0.00046599
Ghrhr	6740.87	0.111419	0.0326968	3.40765	0.00065524	0.00143828
Fam104a	18146	0.112824	0.0219406	5.14225	2.71e-07	1e-06
Me3	5318.61	0.113307	0.0386523	2.93143	0.00337403	0.00653344
Dusp27	9943.03	0.11406	0.0277934	4.10385	4.06e-05	0.000108256
Epha10	7445.26	0.11438	0.034144	3.34992	0.000808353	0.00175159
Shmt2	2731.27	0.114576	0.052473	2.18353	0.0289971	0.0469465
Hspg2	9796.94	0.114607	0.0279691	4.09761	4.17e-05	0.000110901
Pycr1	5616.09	0.114752	0.0358492	3.20095	0.00136974	0.00285478
Cela1	10373.3	0.114852	0.0284627	4.03516	5.46e-05	0.000141916
Cast	7017.81	0.115429	0.034051	3.38988	0.000699231	0.00152941
Ip6k2	9828.33	0.115438	0.0294505	3.91975	8.86e-05	0.000223349
Tubb1	5509.85	0.115685	0.0390506	2.96244	0.00305208	0.0059723
Ppp2r2b	483.11	0.116466	0.116378	1.00076	0.316942	0.392375
Ears2	13616.4	0.116579	0.024403	4.77723	1.78e-06	5.82e-06
Ros1	2333.65	0.116795	0.055408	2.10791	0.0350392	0.0560929
Cpt2	6125.56	0.116817	0.0341498	3.42073	0.000624542	0.00137414
Ak2	1234.29	0.116829	0.0791599	1.47586	0.139981	0.190575
Clk3	8102.02	0.117189	0.0305572	3.83508	0.000125523	0.000308696
1700088E04Rik	5671.68	0.117277	0.0364775	3.21505	0.0013042	0.00272736
Kcnj11	8435.09	0.117505	0.0304008	3.86519	0.000111001	0.000275206
Cant1	1010.23	0.117576	0.0820113	1.43365	0.151672	0.204097
Car6	5637.3	0.117657	0.0356998	3.29573	0.000981677	0.00210262
Trib3	5488.97	0.117824	0.0366088	3.21846	0.0012888	0.00269819
Stk32c	6457.03	0.117935	0.0344361	3.42476	0.000615353	0.00135553
Rock1	5762.73	0.117983	0.0374764	3.1482	0.00164281	0.0033635
Ppp1r1b	11401.1	0.117984	0.0262873	4.48825	7.18e-06	2.16e-05
Tenc1	5199.58	0.118746	0.0373757	3.17708	0.00148765	0.00307293
Kat5	11772.1	0.119045	0.0260852	4.56369	5.03e-06	1.55e-05
Dusp10	18710.7	0.119321	0.0225524	5.29085	1.22e-07	4.65e-07
Dmpk	5103.96	0.119417	0.037972	3.14486	0.00166165	0.00339833
Nek8	22141.5	0.119496	0.0207097	5.77003	7.93e-09	3.46e-08
Aldh3a2	5194.47	0.119843	0.0388129	3.0877	0.00201714	0.00406272
Npr2	2822.37	0.119891	0.0495291	2.42062	0.0154939	0.0265917
Htr3a	10731.1	0.120057	0.027798	4.31889	1.57e-05	4.51e-05
Gabrd	2590.14	0.120099	0.0530116	2.26552	0.0234809	0.0387247
Klk6	308.831	0.120496	0.145066	0.830631	0.406182	0.486319
Ntsr2	5259.18	0.12064	0.0368426	3.27447	0.00105861	0.00225183
Isg20	9625.58	0.120715	0.0279709	4.31574	1.59e-05	4.57e-05
Kcnh2	23074.3	0.121571	0.0198705	6.11813	9.47e-10	4.7e-09
Ahcy	6711.15	0.122293	0.0750264	1.63	0.103102	0.144936
Tars	6622.37	0.1223	0.0339219	3.60533	0.000311753	0.00071121
Lat	9084.52	0.122618	0.0286255	4.28353	1.84e-05	5.19e-05
Map1a	10136.4	0.122773	0.0275704	4.45307	8.47e-06	2.53e-05
Ulk3	752.2	0.122877	0.172308	0.713129	0.475766	0.55706
Stk33	1708.2	0.12301	0.0666132	1.84664	0.0647995	0.0970425
Ppap2b	5060.28	0.123391	0.03818	3.23182	0.00123005	0.00258394
Ppih	11429.7	0.123404	0.0270491	4.56221	5.06e-06	1.55e-05
Gp1ba	11086.5	0.124336	0.0265455	4.68387	2.82e-06	8.95e-06
Ltc4s	9229.84	0.124427	0.028921	4.3023	1.69e-05	4.81e-05
Bglap3	12615	0.124715	0.0255444	4.8823	1.05e-06	3.55e-06
Pah	7098.75	0.124877	0.0321417	3.8852	0.000102245	0.000254516
Ly96	2326.23	0.124906	0.0546672	2.28484	0.0223223	0.0369781
Cdk1	11241.4	0.124942	0.0261213	4.78316	1.73e-06	5.66e-06
Fuk	4448.73	0.124985	0.0401455	3.11331	0.00185003	0.00375055
Eef2k	6020.5	0.125192	0.0349367	3.58338	0.000339179	0.000769054
Prkcdbp	3613.35	0.125543	0.0436124	2.8786	0.00399442	0.00763132
Plau	1260	0.125749	0.0745681	1.68637	0.0917248	0.131592
Mapk6	241.17	0.12579	0.166959	0.753418	0.451199	0.53334
Slc7a1	14261.1	0.126166	0.0248149	5.08428	3.69e-07	1.32e-06
Hibch	1090.44	0.126232	0.0797301	1.58325	0.113365	0.157339
Bckdk	1454.78	0.126541	0.0679422	1.86248	0.0625355	0.0942601
Taar1	6071.23	0.126784	0.0369146	3.43452	0.000593598	0.00131072
Cdk10	8965.9	0.126915	0.028811	4.40508	1.06e-05	3.12e-05
Sv2a	11675.1	0.127557	0.0259865	4.90859	9.17e-07	3.11e-06
Vkorc1	12575.4	0.12762	0.0259661	4.91486	8.88e-07	3.03e-06
Speg	5090.71	0.127697	0.0388825	3.28417	0.00102282	0.00218571
Atp5o	975.679	0.127727	0.0853628	1.49629	0.134578	0.184301
Slc16a5	706.444	0.128235	0.0975762	1.31421	0.188777	0.248509
Gabrr3	1151.48	0.128827	0.0764182	1.68582	0.0918301	0.131592
Pip5k1b	4428.6	0.129242	0.0402896	3.20784	0.00133736	0.00279042
Trim33	3691.07	0.129283	0.047213	2.73829	0.00617589	0.0113767
Fgfr3	1752.98	0.129526	0.0618688	2.09355	0.0362997	0.0578117
Ak3	8491.14	0.129972	0.0309401	4.20074	2.66e-05	7.27e-05
Ilk	9564.96	0.1306	0.028315	4.61241	3.98e-06	1.24e-05
Pomk	2728.2	0.131221	0.0512468	2.56057	0.0104499	0.0185344
Dclk2	1471.7	0.131403	0.0680011	1.93236	0.0533149	0.0816205
Phgdh	3363.38	0.132083	0.0451221	2.92723	0.00341994	0.00661544
Kynu	408.167	0.132974	0.127625	1.04192	0.297451	0.370169
Dyrk1a	4127.04	0.133522	0.0432268	3.08888	0.00200914	0.004051
Inpp5d	3414.98	0.133717	0.0460571	2.90329	0.00369267	0.00709131
D17Wsu104e	7670.46	0.133783	0.0312359	4.283	1.84e-05	5.2e-05
Inpp5e	7748.21	0.133945	0.0321328	4.16849	3.07e-05	8.32e-05
Slc25a5	12976.4	0.134157	0.0246077	5.45183	4.99e-08	2e-07
Farsa	11767.3	0.134569	0.0262102	5.13421	2.83e-07	1.04e-06
Acvr1c	3950.11	0.134609	0.0433994	3.10165	0.00192448	0.00389299
Sphk2	2974.86	0.134767	0.0478062	2.81903	0.00481694	0.00909051
Smpd4	4730.26	0.135224	0.0395954	3.41515	0.00063748	0.00140095
Mmp25	6831.74	0.135371	0.0332407	4.07245	4.65e-05	0.000122713
Pip5k1c	1558.51	0.135557	0.0667801	2.02991	0.0423658	0.0666723
Oprm1	3283.71	0.136526	0.0479048	2.84995	0.00437264	0.00831116
Gck	6321.73	0.136626	0.0344524	3.96564	7.32e-05	0.000186426
Oxt	26686.3	0.137341	0.0204475	6.71676	1.86e-11	1.09e-10
Uhmk1	5529.42	0.137512	0.0361093	3.80821	0.000139974	0.00034067
Chrm4	13285.2	0.138155	0.024677	5.59854	2.16e-08	9.08e-08
Fer	8304.78	0.138175	0.0315799	4.37542	1.21e-05	3.54e-05
Epha2	18506.2	0.139433	0.0214066	6.51354	7.34e-11	4.03e-10
Gpr18	2008.28	0.140455	0.058009	2.42127	0.0154666	0.0265693
Commd8	6379.36	0.140542	0.0336241	4.17981	2.92e-05	7.94e-05
Epha5	8206.88	0.140586	0.0329174	4.27089	1.95e-05	5.46e-05
Acp6	13153.6	0.140686	0.0248106	5.67042	1.42e-08	6.11e-08
Ptk2	119.953	0.14089	0.232101	0.607022	0.543836	0.626491
Ip6k3	13174.3	0.141093	0.0249206	5.6617	1.5e-08	6.41e-08
Pik3cd	7933.41	0.141509	0.0311935	4.53648	5.72e-06	1.75e-05
Ppp1r1a	7912.9	0.141858	0.0309884	4.57777	4.7e-06	1.45e-05
Fth1	19136.8	0.141888	0.0226266	6.27086	3.59e-10	1.85e-09
Nmt2	6022.3	0.141959	0.038566	3.68094	0.000232372	0.000539394
Ubfd1	7054.39	0.142146	0.0324626	4.37875	1.19e-05	3.5e-05
Traf3ip3	7520.25	0.142251	0.0311791	4.56239	5.06e-06	1.55e-05
F9	1597.05	0.142375	0.0646915	2.20083	0.027748	0.0449634
Lmtk2	1888.83	0.142545	0.0622995	2.28806	0.0221339	0.0367973
Chka	3254.29	0.142663	0.0462127	3.08709	0.00202128	0.00406665
Prkab2	7474.81	0.143914	0.0314515	4.57575	4.75e-06	1.47e-05
Cyb5b	13371.9	0.144315	0.0248293	5.8123	6.16e-09	2.75e-08
Hbb-bs	11095.5	0.145135	0.0282318	5.14083	2.74e-07	1.01e-06
Csnk2a1	7975.4	0.145284	0.0305966	4.74836	2.05e-06	6.66e-06
Gm13305	3025.77	0.145589	0.0476266	3.05688	0.00223655	0.00447069
Sult2a3	6619.93	0.145626	0.0364389	3.99644	6.43e-05	0.000165389
Pstpip2	3847.14	0.145699	0.0441922	3.29694	0.000977456	0.002096
Afg3l2	4424.32	0.14598	0.040074	3.64277	0.000269721	0.000620659
Dhrs4	6724.26	0.146218	0.0345573	4.23118	2.32e-05	6.42e-05
Ptk2b	8224.04	0.146646	0.0305717	4.79678	1.61e-06	5.3e-06
Lyn	13815.4	0.146896	0.0244534	6.00718	1.89e-09	9.03e-09
Wnk2	9964.38	0.147055	0.0275568	5.33645	9.48e-08	3.69e-07
Hsd17b7	9326.88	0.147374	0.0287466	5.12664	2.95e-07	1.08e-06
Agxt	9766.46	0.147481	0.0281431	5.24039	1.6e-07	6.08e-07
Fbp1	5101.16	0.147574	0.0388116	3.80232	0.000143347	0.000347386
Twf1	3446.74	0.147621	0.0454923	3.24497	0.00117463	0.00248155
Spryd3	4620.67	0.148307	0.0393196	3.77182	0.000162059	0.000388846
Atp4a	4699.36	0.148636	0.0390933	3.80209	0.000143481	0.000347386
Ndufa4l2	936.156	0.148775	0.0845839	1.7589	0.0785942	0.11456
Kcnq1	15879.7	0.148896	0.0229536	6.48682	8.77e-11	4.76e-10
Muc2	22957.8	0.14928	0.0211898	7.04493	1.86e-12	1.2e-11
Gabrb3	3854.43	0.149479	0.042765	3.49535	0.000473434	0.00105542
Npc1l1	4091.91	0.149482	0.0411174	3.63549	0.000277452	0.00063766
Acpt	4469.38	0.149894	0.04454	3.36537	0.000764407	0.00166413
Pi4ka	6737.99	0.150465	0.0327291	4.59728	4.28e-06	1.33e-05
Slc7a8	7831.86	0.151082	0.0307687	4.91024	9.1e-07	3.09e-06
Acpp	4584.45	0.15211	0.0397012	3.83138	0.000127428	0.000312183
Stk35	2717.09	0.152402	0.0502183	3.03479	0.002407	0.00478054
Pycr2	4460.88	0.152499	0.0395171	3.85907	0.000113822	0.000281603
Fars2	1301.01	0.152592	0.0742301	2.05567	0.0398148	0.0629243
Tlr2	1848.05	0.153069	0.061796	2.47701	0.0132488	0.023015
Nek6	12896.3	0.153311	0.0251148	6.10439	1.03e-09	5.06e-09
Sec14l4	18387.1	0.153438	0.0218184	7.03249	2.03e-12	1.31e-11
Dhodh	7599.78	0.153547	0.0313205	4.90243	9.47e-07	3.21e-06
Aprt	10909	0.153581	0.0285377	5.38169	7.38e-08	2.92e-07
Aars	2690.7	0.153751	0.0504928	3.04501	0.00232675	0.00464101
Adck2	899.386	0.154169	0.0858444	1.79591	0.072509	0.106611
Proz	8217.19	0.154236	0.0317094	4.86405	1.15e-06	3.86e-06
Krt8	10808.1	0.154279	0.026664	5.78605	7.21e-09	3.18e-08
Ppp1r14a	7129.67	0.154303	0.0358717	4.30153	1.7e-05	4.82e-05
Cdk12	6514.54	0.154328	0.0346896	4.44882	8.63e-06	2.57e-05
Mink1	11425.6	0.154529	0.0265991	5.80956	6.26e-09	2.79e-08
Gad1	346.791	0.155621	0.140091	1.11086	0.266629	0.336137
Slc7a4	5485.21	0.15617	0.0365752	4.26983	1.96e-05	5.48e-05
Rtca	12736.6	0.156444	0.0264805	5.90792	3.46e-09	1.59e-08
Exosc5	9036.9	0.156623	0.029411	5.32532	1.01e-07	3.91e-07
Nucks1	21118.9	0.156976	0.0213787	7.34265	2.09e-13	1.51e-12
Phospho1	433.515	0.157156	0.124194	1.26541	0.205726	0.267906
Prkce	8506.15	0.157295	0.0304711	5.1621	2.44e-07	9.07e-07
Pnp2	3809.82	0.157399	0.0431937	3.64404	0.000268395	0.000618375
Cela2a	731.427	0.157482	0.099997	1.57487	0.115286	0.159766
Il6ra	11497.8	0.157529	0.0267154	5.89657	3.71e-09	1.69e-08
Gusb	10733.8	0.15797	0.0267394	5.90777	3.47e-09	1.59e-08
Pde6g	6351.52	0.158471	0.0386916	4.09573	4.21e-05	0.000111641
Gpd1	2315.51	0.158799	0.0545411	2.91154	0.00359648	0.00692808
Ctla4	14238.4	0.159132	0.0253583	6.27534	3.49e-10	1.8e-09
Csf2ra	11571	0.161072	0.0288882	5.57571	2.47e-08	1.03e-07
Pfas	813.09	0.161486	0.0911896	1.77088	0.0765798	0.111738
Dao	7460.32	0.161889	0.0333354	4.85635	1.2e-06	3.99e-06
Car2	3387.09	0.162395	0.0450216	3.60704	0.000309707	0.000708283
Adra2a	3441.83	0.162797	0.0451607	3.60483	0.000312351	0.000711701
Rpl3	10785	0.162908	0.027669	5.88776	3.91e-09	1.77e-08
Nsdhl	1783.44	0.163265	0.0617922	2.64217	0.00823774	0.0148664
Pglyrp3	19318.8	0.164645	0.0218948	7.51983	5.48e-14	4.19e-13
Mark1	7212.5	0.164665	0.0331549	4.96653	6.82e-07	2.36e-06
Comp	15144.3	0.165116	0.0236734	6.97473	3.06e-12	1.94e-11
Hmgcr	21613.4	0.165264	0.0218035	7.57968	3.46e-14	2.68e-13
Galk2	11410.5	0.165315	0.0263679	6.26955	3.62e-10	1.86e-09
Slc6a9	14871.3	0.166839	0.0237514	7.02438	2.15e-12	1.38e-11
Ppm1e	3164.89	0.166856	0.0463102	3.60301	0.000314548	0.000715827
Chrna4	9938.49	0.167303	0.0276799	6.04419	1.5e-09	7.24e-09
Clpx	685.652	0.167804	0.101218	1.65785	0.0973472	0.13789
Qdpr	5304.45	0.168381	0.0364866	4.61489	3.93e-06	1.23e-05
Gcgr	4737.85	0.168837	0.0396479	4.25839	2.06e-05	5.73e-05
Ero1lb	3683.11	0.168923	0.0432862	3.90246	9.52e-05	0.000237986
Gsr	4501.05	0.169169	0.0397046	4.26068	2.04e-05	5.68e-05
none	542263	0.169179	0.0108424	15.6035	6.89e-55	8.53e-53
Uap1	6717.18	0.169832	0.0343406	4.94551	7.59e-07	2.63e-06
Gls	5138.19	0.170671	0.0377476	4.52137	6.14e-06	1.86e-05
Ptprf	18331.7	0.170679	0.0222025	7.68737	1.5e-14	1.2e-13
Pth1r	1550.26	0.170797	0.066294	2.57636	0.00998454	0.0177842
Cartpt	5493.75	0.171095	0.0358362	4.77436	1.8e-06	5.89e-06
Tssk3	3776.46	0.171287	0.0426472	4.01636	5.91e-05	0.000152439
Bphl	3566.79	0.171451	0.0460107	3.72633	0.000194289	0.000459027
Pla2g2d	19472	0.172412	0.0219644	7.84964	4.17e-15	3.51e-14
Ace2	98.1746	0.172707	0.265718	0.649966	0.515714	0.598551
Actr2	19555.8	0.174521	0.0221436	7.88131	3.24e-15	2.76e-14
Nme2	5996.3	0.175194	0.0347917	5.0355	4.77e-07	1.68e-06
Epm2a	13007.5	0.175555	0.0256276	6.85023	7.37e-12	4.47e-11
Cpa1	12314.1	0.175695	0.0257022	6.8358	8.15e-12	4.9e-11
Cd209e	794.74	0.175983	0.0935206	1.88176	0.0598689	0.0905346
Ntrk1	4536.28	0.176284	0.0406673	4.33479	1.46e-05	4.22e-05
Sbk1	8931.08	0.176382	0.0294606	5.98705	2.14e-09	1.01e-08
Chrm2	5197.07	0.177431	0.0369694	4.7994	1.59e-06	5.24e-06
Slc5a6	3826.69	0.17772	0.0427926	4.15305	3.28e-05	8.87e-05
Bcr	3963.68	0.178139	0.0417736	4.2644	2e-05	5.6e-05
Ndufv2	3224.86	0.179742	0.0459562	3.91116	9.19e-05	0.00023007
Ptgis	5367.07	0.179905	0.0364449	4.93635	7.96e-07	2.74e-06
Gabra5	931.388	0.180153	0.0841486	2.14089	0.0322832	0.0519497
Dlg4	700.856	0.180657	0.0984872	1.83432	0.0666068	0.0992347
Ctdnep1	17935.2	0.180764	0.0221073	8.17669	2.92e-16	2.76e-15
Serpinc1	3122.35	0.181528	0.0480398	3.7787	0.000157652	0.000379222
Ptgdr	1658.59	0.181621	0.0693558	2.61869	0.00882681	0.0158505
Nme3	19063.6	0.181628	0.0220035	8.25451	1.53e-16	1.5e-15
Bhmt2	3944.84	0.182308	0.0423477	4.30503	1.67e-05	4.77e-05
Tomm70a	5019.71	0.182696	0.0415348	4.39862	1.09e-05	3.2e-05
Hcrt	8150.63	0.182727	0.0862641	2.11823	0.034156	0.0547262
Panx1	9362.37	0.182838	0.0288307	6.34176	2.27e-10	1.19e-09
Nmnat1	16629.4	0.183428	0.0230697	7.95106	1.85e-15	1.63e-14
Pfkm	3038.08	0.184356	0.0484602	3.80428	0.000142218	0.000345228
Blvrb	7534.53	0.184425	0.0310734	5.93516	2.94e-09	1.36e-08
Ppp1cb	5372.17	0.18511	0.036516	5.06927	3.99e-07	1.42e-06
Ltk	2591.67	0.185578	0.0521524	3.55837	0.000373162	0.000843018
Grin1	26232.1	0.1857	0.0193062	9.6187	6.67e-22	9.24e-21
Htr7	3294.72	0.185765	0.0468125	3.96829	7.24e-05	0.000184657
Il5	6319.02	0.186242	0.0340323	5.47251	4.44e-08	1.8e-07
Stk36	7732.6	0.187018	0.031737	5.89273	3.8e-09	1.73e-08
H2-Q10	5247.2	0.187536	0.0393955	4.76035	1.93e-06	6.31e-06
P4hb	7633.14	0.187877	0.0314865	5.96692	2.42e-09	1.14e-08
Pxk	10610.2	0.188408	0.0272674	6.90965	4.86e-12	3e-11
Lctl	11606.8	0.188562	0.0258796	7.2861	3.19e-13	2.24e-12
Gls2	5350.19	0.188567	0.0364528	5.17289	2.3e-07	8.59e-07
Ptpn23	3834.06	0.188831	0.042911	4.40052	1.08e-05	3.18e-05
Ptpn3	4586.2	0.188952	0.0402398	4.69564	2.66e-06	8.51e-06
Nrk	3460.5	0.189088	0.046394	4.07569	4.59e-05	0.00012136
Acat2	807.786	0.189837	0.0965742	1.96571	0.0493323	0.0766612
Pdik1l	4702.92	0.189888	0.0385204	4.92953	8.24e-07	2.82e-06
Prkcq	7697.35	0.189897	0.0313705	6.05336	1.42e-09	6.86e-09
Enpp1	1677.64	0.189909	0.0684062	2.7762	0.00549988	0.010244
Ptger4	3184.89	0.191153	0.0461801	4.1393	3.48e-05	9.39e-05
Pklr	5833.33	0.192279	0.0352098	5.46094	4.74e-08	1.91e-07
Metap1	3463.23	0.192308	0.0446943	4.30274	1.69e-05	4.81e-05
Prkag1	3090.78	0.193136	0.0487573	3.96117	7.46e-05	0.000189213
Galk1	24982.1	0.19379	0.0197329	9.82067	9.17e-23	1.37e-21
Ppp1r11	2812.52	0.195599	0.0511318	3.82539	0.000130568	0.000319032
Akap1	22.1633	0.196209	0.552653	0.355031	0.722566	0.78606
Itga2b	1178.66	0.196595	0.0749019	2.6247	0.00867259	0.0155905
Pdxp	1474.18	0.19745	0.0669185	2.9506	0.00317154	0.00619301
Atp5b	5393.52	0.198352	0.0369326	5.37065	7.85e-08	3.09e-07
Camkv	223.203	0.198425	0.174325	1.13825	0.255018	0.323918
Slc25a10	3105.53	0.198449	0.0467891	4.24135	2.22e-05	6.16e-05
Atox1	2901.73	0.198715	0.0487498	4.07622	4.58e-05	0.000121259
Hsd17b11	15502.2	0.199168	0.0256381	7.76845	7.95e-15	6.59e-14
Gp9	2949.27	0.199209	0.0481166	4.14013	3.47e-05	9.37e-05
Lss	12408.4	0.19959	0.0269289	7.41172	1.25e-13	9.12e-13
Adck4	678.469	0.199676	0.102439	1.94922	0.0512688	0.0790057
Pkn3	2347.36	0.199784	0.05429	3.67995	0.000233282	0.00054083
Mark3	11684.9	0.2	0.0264078	7.57352	3.63e-14	2.8e-13
Ren1	9435.82	0.200331	0.0286851	6.98381	2.87e-12	1.83e-11
Pros1	5347.08	0.20236	0.0365632	5.53454	3.12e-08	1.29e-07
Ctdsp2	4137.38	0.202369	0.0414623	4.88079	1.06e-06	3.57e-06
Lalba	8674.87	0.202976	0.0322148	6.3007	2.96e-10	1.54e-09
Ppp1r1c	636.955	0.202987	0.101138	2.00704	0.0447452	0.0700605
Naglu	12535	0.203104	0.0260768	7.78869	6.77e-15	5.64e-14
Aldh18a1	735.272	0.203534	0.0960767	2.11845	0.034137	0.0547262
Ikbke	205.858	0.203974	0.179105	1.13885	0.254765	0.323818
Kcnk3	12225.7	0.204204	0.0279053	7.31774	2.52e-13	1.79e-12
Csnk2b	281.06	0.204389	0.164027	1.24607	0.212739	0.275878
Ndufs6	4059.59	0.204921	0.0432862	4.73411	2.2e-06	7.13e-06
Arpc5	5275.78	0.206041	0.0376267	5.47592	4.35e-08	1.77e-07
Ptp4a1	5430.61	0.206124	0.0370561	5.56249	2.66e-08	1.11e-07
Slc13a3	4273.21	0.207999	0.0404456	5.14267	2.71e-07	1e-06
Aldh1a2	23429.6	0.208127	0.0197879	10.5179	7.14e-26	1.41e-24
Ksr2	1452.28	0.208773	0.0679957	3.07039	0.00213778	0.00427786
Atp8a1	3153.84	0.209015	0.047159	4.43213	9.33e-06	2.77e-05
Esd	2038.7	0.210123	0.059453	3.53426	0.000408913	0.000919313
Suclg1	6325.05	0.2105	0.0350568	6.00455	1.92e-09	9.16e-09
Dapk3	1830.46	0.21067	0.0613819	3.43212	0.000598881	0.00132081
Sik3	1511.07	0.210875	0.0673336	3.13179	0.00173744	0.00353388
Grid1	5047.08	0.211038	0.038177	5.52787	3.24e-08	1.33e-07
Grin3a	5421.79	0.211393	0.0364654	5.79709	6.75e-09	3e-08
Il3ra	8844.26	0.212219	0.0293558	7.2292	4.86e-13	3.33e-12
Cdc7	3335.41	0.213992	0.0454871	4.70446	2.55e-06	8.18e-06
Lrrk1	7992.51	0.214564	0.0320943	6.68541	2.3e-11	1.34e-10
Adssl1	1277.48	0.214678	0.072373	2.96627	0.00301431	0.00590462
Rnase4	3470.08	0.214719	0.046529	4.61474	3.94e-06	1.23e-05
Gucy2e	3903.6	0.21595	0.0448622	4.81363	1.48e-06	4.91e-06
Fdx1	18153.7	0.215977	0.0215368	10.0283	1.14e-23	1.93e-22
Pdha1	11829.4	0.216007	0.0260084	8.30526	9.96e-17	1.01e-15
Clcn2	1063.21	0.216846	0.079013	2.74443	0.0060616	0.0111892
Gria1	7691.53	0.217425	0.0331095	6.56685	5.14e-11	2.84e-10
Dusp14	927.824	0.217452	0.0864358	2.51576	0.0118776	0.0208914
Ptgir	5659.95	0.217744	0.037056	5.87608	4.2e-09	1.9e-08
Oxtr	2125.73	0.217955	0.0585652	3.72157	0.000197985	0.00046599
Mast1	22793.7	0.218016	0.0219096	9.95068	2.5e-23	4.01e-22
Gk2	2146.86	0.220583	0.0588577	3.74772	0.000178446	0.000423211
Musk	5133.71	0.221615	0.0383142	5.78415	7.29e-09	3.21e-08
Phka2	10395.5	0.221708	0.0271118	8.17754	2.9e-16	2.76e-15
Trappc6b	13731.3	0.221742	0.0248872	8.90987	5.11e-19	5.89e-18
Iars2	11739.6	0.221954	0.0258335	8.5917	8.57e-18	9.09e-17
Mccc2	9466.02	0.222019	0.0287763	7.71534	1.21e-14	9.74e-14
Scn2b	9034.63	0.223936	0.0298251	7.50831	5.99e-14	4.56e-13
Prkar2a	5465.53	0.224946	0.0366559	6.13671	8.42e-10	4.19e-09
Proc	19833.6	0.225582	0.021185	10.6482	1.78e-26	3.71e-25
Csnk1e	9517.47	0.226672	0.0286161	7.92114	2.35e-15	2.02e-14
Bmp2k	1647.14	0.226846	0.0650968	3.48475	0.000492593	0.00109419
Cdk20	1009.35	0.227309	0.082616	2.75139	0.00593424	0.0109869
Itpkb	2604.22	0.227316	0.052389	4.33901	1.43e-05	4.15e-05
Mast3	7446.28	0.227438	0.0312083	7.28774	3.15e-13	2.22e-12
Car5b	7795.49	0.228787	0.0309939	7.38168	1.56e-13	1.13e-12
Man2a1	1128.61	0.228917	0.0765541	2.99027	0.00278733	0.00548313
Dolpp1	9934.71	0.229552	0.0281687	8.14921	3.66e-16	3.4e-15
Fgf4	10570.7	0.229848	0.0273704	8.39768	4.55e-17	4.7e-16
Abcg1	11205.5	0.230125	0.0261137	8.81244	1.22e-18	1.37e-17
Gldc	2045.25	0.23029	0.0591583	3.89278	9.91e-05	0.000247356
Fbp2	7920.63	0.230291	0.0315843	7.2913	3.07e-13	2.17e-12
Adora2a	6091.29	0.230485	0.0377625	6.10356	1.04e-09	5.07e-09
Arf6	6034.23	0.230515	0.0345046	6.68068	2.38e-11	1.37e-10
Prkg1	4860.88	0.23103	0.0388639	5.94459	2.77e-09	1.29e-08
Arpc1b	6431.99	0.231473	0.0336367	6.88156	5.92e-12	3.64e-11
Car11	6750.88	0.232016	0.0347885	6.66932	2.57e-11	1.47e-10
Ak1	7302.09	0.232219	0.0318928	7.28123	3.31e-13	2.31e-12
Cdk13	5999.4	0.232314	0.0348117	6.67345	2.5e-11	1.44e-10
Dnpep	3627.27	0.232588	0.0444221	5.23587	1.64e-07	6.21e-07
Mmp19	2919.66	0.233565	0.0486511	4.80081	1.58e-06	5.21e-06
Map3k9	3889.75	0.234959	0.0440657	5.33201	9.71e-08	3.77e-07
Git1	5639.06	0.236343	0.0367685	6.42786	1.29e-10	6.93e-10
Trrap	12169	0.236529	0.0256192	9.23249	2.64e-20	3.34e-19
Plk1	10996.2	0.236787	0.0274367	8.6303	6.12e-18	6.61e-17
Chkb	93.3028	0.237003	0.270568	0.875948	0.381058	0.458603
Dusp11	9194.75	0.238744	0.0321138	7.43432	1.05e-13	7.72e-13
Rdx	4000.36	0.24098	0.0429748	5.60749	2.05e-08	8.64e-08
Kcnmb4	3100.71	0.241028	0.0473076	5.09491	3.49e-07	1.26e-06
Ptprc	1798.52	0.241262	0.0616722	3.91201	9.15e-05	0.000230001
Dld	14737.8	0.242002	0.163884	1.47667	0.139765	0.190421
Slc12a5	7318.15	0.244131	0.0316103	7.72314	1.13e-14	9.28e-14
Mapk8ip1	7317.85	0.244806	0.0331443	7.38605	1.51e-13	1.1e-12
Gsk3a	8849.22	0.246275	0.0294383	8.36582	5.97e-17	6.12e-16
Kcnn3	9335.97	0.246296	0.0297692	8.27349	1.3e-16	1.3e-15
Mylk2	8901.68	0.246298	0.0299114	8.23426	1.81e-16	1.77e-15
Pde8b	3156.63	0.246748	0.0476647	5.17675	2.26e-07	8.44e-07
Bst1	2162.93	0.247094	0.0577412	4.27933	1.87e-05	5.27e-05
Adrb3	12287.4	0.247984	0.0251899	9.8446	7.23e-23	1.11e-21
Hadh	14705.2	0.249784	0.0239696	10.4208	1.99e-25	3.74e-24
Avpr1a	5279.13	0.250061	0.0365753	6.83688	8.09e-12	4.88e-11
Vps25	14656.3	0.250714	0.0254441	9.85351	6.62e-23	1.04e-21
Blvra	2663.55	0.250788	0.0538211	4.65966	3.17e-06	1e-05
Itga4	2938.99	0.251656	0.04836	5.20381	1.95e-07	7.34e-07
Pfkfb3	3673.06	0.251768	0.0436139	5.77265	7.8e-09	3.43e-08
Atp5a1	8786.64	0.251937	0.0306542	8.21866	2.06e-16	1.99e-15
Hexb	4856.56	0.252863	0.040348	6.26706	3.68e-10	1.88e-09
Aldh1b1	4554.64	0.253823	0.0392926	6.45982	1.05e-10	5.66e-10
Acy3	10671.2	0.255036	0.0269935	9.44804	3.45e-21	4.55e-20
Csnk2a2	8595.49	0.2551	0.0312549	8.16191	3.3e-16	3.08e-15
Tex14	2987.58	0.256579	0.0527971	4.85972	1.18e-06	3.94e-06
Grin2c	14539.4	0.256884	0.0238694	10.7621	5.2e-27	1.16e-25
B4galt4	2852.36	0.25729	0.0502994	5.11517	3.13e-07	1.14e-06
Cacna1a	12966.2	0.257372	0.0258638	9.95108	2.49e-23	4.01e-22
Gnb1	2102.55	0.257419	0.0568122	4.53105	5.87e-06	1.78e-05
Mtnr1b	2566.11	0.259082	0.0514814	5.03253	4.84e-07	1.71e-06
Ctss	119.023	0.259455	0.234768	1.10515	0.269093	0.338357
Pten	3560.9	0.261502	0.0458038	5.70918	1.14e-08	4.91e-08
Chrm1	6199.55	0.265137	0.0343471	7.71935	1.17e-14	9.48e-14
Idh3b	8112.81	0.265146	0.0304576	8.70539	3.16e-18	3.5e-17
Ndufb7	12491.3	0.265362	0.0274029	9.68371	3.54e-22	5.01e-21
C1qa	4066.25	0.265594	0.0426298	6.23024	4.66e-10	2.36e-09
Kat2a	7997.54	0.266108	0.0333215	7.98606	1.39e-15	1.25e-14
Ubl4	2698.68	0.266241	0.0500938	5.31485	1.07e-07	4.11e-07
Hk2	700.577	0.266292	0.0976708	2.72643	0.00640245	0.01176
Krt12	1826.9	0.268093	0.0619238	4.3294	1.5e-05	4.32e-05
Apoe	4511.24	0.268841	0.0404856	6.64041	3.13e-11	1.78e-10
Galnt1	1039.46	0.26903	0.0830371	3.23988	0.00119581	0.00252342
Map4k3	5340.28	0.269447	0.0388951	6.92754	4.28e-12	2.66e-11
Cnksr3	10893.9	0.269848	0.0267318	10.0946	5.83e-24	1e-22
Acvr1b	9002.84	0.270081	0.0294679	9.16526	4.94e-20	6.12e-19
Met	2119.3	0.270083	0.0575272	4.69488	2.67e-06	8.53e-06
Kars	1579.44	0.270476	0.0649882	4.16193	3.16e-05	8.55e-05
Mst1r	7808.83	0.271497	0.0313784	8.65236	5.04e-18	5.51e-17
Dusp16	3340.94	0.273064	0.0458329	5.95781	2.56e-09	1.2e-08
Irak1	4499.19	0.273482	0.0424436	6.44341	1.17e-10	6.27e-10
Cdc25c	1461.94	0.27503	0.0682226	4.03136	5.55e-05	0.000144029
Gatm	2584.15	0.276101	0.0514839	5.36285	8.19e-08	3.22e-07
Acss2	10416.1	0.276354	0.0280536	9.85093	6.79e-23	1.06e-21
Ddc	2075.98	0.277037	0.0593475	4.66805	3.04e-06	9.64e-06
Erbb3	4349.39	0.279439	0.0402023	6.95081	3.63e-12	2.28e-11
Adra2c	9936.06	0.279578	0.0279156	10.0151	1.31e-23	2.18e-22
Dstyk	10510.9	0.280042	0.0284351	9.84847	6.96e-23	1.08e-21
Tas1r2	3333.49	0.28053	0.045874	6.11522	9.64e-10	4.76e-09
Cpe	290.023	0.280756	0.151449	1.8538	0.0637684	0.0958849
Car7	1187.38	0.281827	0.0755436	3.73066	0.000190979	0.000451781
Cherp	13926.6	0.282192	0.0239631	11.7761	5.18e-32	1.85e-30
Dgkb	623.348	0.282202	0.102237	2.76028	0.00577527	0.0107354
Slc6a5	4241.8	0.282298	0.0406808	6.93935	3.94e-12	2.46e-11
Prkcd	8750.89	0.282433	0.0292	9.67236	3.95e-22	5.56e-21
Nfs1	9009.9	0.282605	0.0295591	9.56068	1.17e-21	1.59e-20
Gabrq	4887.82	0.283301	0.0399319	7.0946	1.3e-12	8.54e-12
Nagpa	5744.16	0.283974	0.0370777	7.65887	1.88e-14	1.49e-13
Xylb	12373.8	0.284054	0.0271307	10.4698	1.19e-25	2.25e-24
Grik4	1279.65	0.284942	0.0739025	3.85564	0.000115426	0.000285034
Vkorc1l1	9583.18	0.28507	0.0289929	9.83244	8.16e-23	1.23e-21
Kcnn1	13407	0.287266	0.026647	10.7804	4.26e-27	9.76e-26
L3mbtl1	9592.03	0.288436	0.0282599	10.2065	1.85e-24	3.28e-23
Zdhhc8	21082.7	0.288683	0.023492	12.2885	1.04e-34	4.51e-33
Htr1d	1007.47	0.288992	0.0850311	3.39866	0.000677159	0.00148288
Braf	3798.22	0.290443	0.0425131	6.83186	8.38e-12	5.02e-11
Pfkfb2	14130.9	0.290453	0.0238545	12.176	4.17e-34	1.68e-32
Pi4k2b	5978.82	0.290571	0.0345008	8.42216	3.7e-17	3.83e-16
Clpp	4973.69	0.291927	0.0391177	7.46279	8.47e-14	6.27e-13
Pim2	8577.76	0.292006	0.0297415	9.81813	9.41e-23	1.4e-21
Slc25a22	1445.34	0.29248	0.0685142	4.26889	1.96e-05	5.49e-05
Atp2c1	512.365	0.292631	0.117442	2.4917	0.0127132	0.0222302
Dph5	11773.5	0.293277	0.0656778	4.46539	7.99e-06	2.39e-05
Ppa1	21605.2	0.294168	0.0543997	5.40753	6.39e-08	2.54e-07
Glipr2	881.983	0.295359	0.0876111	3.37125	0.000748275	0.00163092
Epha8	9390.35	0.295427	0.0286842	10.2993	7.1e-25	1.29e-23
Gyg	5689.92	0.295752	0.0360983	8.19297	2.55e-16	2.44e-15
Ppt1	2032.15	0.296097	0.0589796	5.02034	5.16e-07	1.81e-06
Kcna4	10576.1	0.296171	0.0268414	11.0341	2.62e-28	6.31e-27
Mocos	2331.91	0.296829	0.0543361	5.46284	4.69e-08	1.9e-07
Rsl24d1	5290.66	0.29861	0.0380731	7.84308	4.4e-15	3.68e-14
Cct3	8680.36	0.299482	0.0299987	9.98317	1.81e-23	2.97e-22
Smox	5142.02	0.30088	0.0378735	7.94435	1.95e-15	1.71e-14
Kalrn	1432.99	0.301272	0.0704541	4.27615	1.9e-05	5.34e-05
Prss8	2799.89	0.30248	0.0509841	5.93283	2.98e-09	1.38e-08
Htr2c	7798.2	0.302959	0.0306133	9.89632	4.32e-23	6.85e-22
Ndufs3	11875.4	0.304111	0.0262693	11.5767	5.41e-31	1.67e-29
Ntrk3	9525.63	0.305361	0.0289845	10.5353	5.94e-26	1.2e-24
Akt2	9544.06	0.305858	0.0284191	10.7624	5.18e-27	1.16e-25
Oplah	11212.1	0.306847	0.0276708	11.0892	1.42e-28	3.46e-27
Crh	11133.1	0.308116	0.0264403	11.6532	2.21e-31	6.95e-30
Pip4k2c	224.167	0.309628	0.171485	1.80557	0.0709857	0.104703
Ttbk1	9908.91	0.311362	0.0285923	10.8897	1.29e-27	3.03e-26
Bmpr2	4963.14	0.311515	0.0394715	7.89214	2.97e-15	2.54e-14
Enoph1	7394.16	0.312657	0.0317732	9.84027	7.55e-23	1.15e-21
Mtmr12	1694.91	0.312914	0.0626656	4.99339	5.93e-07	2.07e-06
Dgke	2062.03	0.314905	0.0571148	5.51354	3.52e-08	1.44e-07
Slco1b2	934.636	0.315345	0.0840076	3.75377	0.000174193	0.000414713
Ogfod2	13136.2	0.315645	0.0257283	12.2684	1.34e-34	5.65e-33
Ndufb9	9878.54	0.316473	0.028008	11.2994	1.32e-29	3.36e-28
Cth	7171.87	0.316547	0.0344885	9.17835	4.38e-20	5.46e-19
Kcnc4	3418.81	0.317496	0.0466094	6.81185	9.64e-12	5.75e-11
Ndufa1	6106.31	0.317557	0.0346831	9.15596	5.39e-20	6.58e-19
Cdk19	512.963	0.319026	0.115784	2.75535	0.00586291	0.0108657
Itpka	11685.4	0.325348	0.028719	11.3287	9.46e-30	2.44e-28
Ppp2r5a	2026.79	0.325368	0.0586241	5.55007	2.86e-08	1.19e-07
Cox6a2	3.6503	0.326887	1.45245	0.225059	0.821934	0.864287
Ckb	1219.13	0.327514	0.0748594	4.37505	1.21e-05	3.54e-05
Ibtk	3049.49	0.330367	0.0492437	6.70882	1.96e-11	1.15e-10
Mmp10	21.0663	0.332621	0.552172	0.602386	0.546917	0.62926
Gss	21009.5	0.333835	0.0212384	15.7185	1.13e-55	1.5e-53
Slc16a8	6776.45	0.335496	0.0330818	10.1414	3.62e-24	6.28e-23
Dcxr	3962.67	0.336715	0.0452272	7.44495	9.7e-14	7.15e-13
Aadacl2	3637.35	0.336739	0.0440149	7.65056	2e-14	1.58e-13
Mmp1a	8912.32	0.339903	0.0296142	11.4777	1.71e-30	4.81e-29
Rpl15	1805.59	0.341291	0.0616965	5.53177	3.17e-08	1.31e-07
Prep	5692.95	0.344847	0.213727	1.61349	0.106638	0.149004
Nlk	2518.85	0.345203	0.0535229	6.44963	1.12e-10	6.03e-10
Cat	422.404	0.347762	0.124405	2.79539	0.00518369	0.00973317
Cdc42bpg	1946.56	0.348847	0.0585273	5.96042	2.52e-09	1.18e-08
Cyp4a31	1545.01	0.350025	0.0665408	5.26031	1.44e-07	5.47e-07
Cdkn2a	34319.2	0.350478	0.0191056	18.3443	3.67e-75	9.72e-73
Cacna1d	4309.02	0.351457	0.0405947	8.6577	4.81e-18	5.29e-17
Pgd	1076.38	0.357776	0.0817246	4.37783	1.2e-05	3.51e-05
Cnksr1	40.1503	0.359651	0.400384	0.898264	0.369045	0.445589
Eprs	6641.01	0.364442	0.0331046	11.0088	3.47e-28	8.25e-27
Rlbp1	632.134	0.364849	0.102187	3.57042	0.000356412	0.000806161
Igf1r	1970.71	0.36775	0.0585639	6.27946	3.4e-10	1.76e-09
Plekha4	6018.01	0.368095	0.0343922	10.7029	9.87e-27	2.16e-25
Prkar1b	754.836	0.369806	0.0951095	3.88821	0.000100985	0.000251716
Alppl2	21031.8	0.370046	0.0221779	16.6854	1.67e-62	2.59e-60
Ptp4a2	7342.66	0.378264	0.0328236	11.5241	9.97e-31	2.89e-29
Mmp8	3564.11	0.378676	0.0458226	8.26396	1.41e-16	1.39e-15
Gapdh	1501.8	0.379517	0.0685058	5.53993	3.03e-08	1.25e-07
Ndufb5	7775.73	0.379625	0.0311528	12.1859	3.7e-34	1.52e-32
H2-Q6	5544.03	0.380618	0.0356552	10.6749	1.33e-26	2.85e-25
Dgki	2853.89	0.3807	0.0491035	7.75301	8.97e-15	7.41e-14
Npr3	3204.36	0.381761	0.0469217	8.13614	4.08e-16	3.77e-15
Uckl1	1255.21	0.381763	0.0768166	4.9698	6.7e-07	2.33e-06
Rps6ka4	11267.5	0.382361	0.0269933	14.165	1.51e-45	1.12e-43
Ddx39b	8768.17	0.385985	0.0291514	13.2407	5.11e-40	2.79e-38
Dgkg	6584.49	0.38689	0.0339633	11.3914	4.61e-30	1.26e-28
H2-Ke6	10870.1	0.390859	0.0274646	14.2314	5.85e-46	4.53e-44
Cox8a	6418.73	0.392387	0.0335962	11.6795	1.62e-31	5.28e-30
H2-Ab1	15152.7	0.398431	0.0241688	16.4853	4.68e-61	6.68e-59
Eif3b	285.195	0.398537	0.153251	2.60056	0.0093072	0.0166347
Adora2b	5006.97	0.399453	0.0373573	10.6928	1.1e-26	2.38e-25
Adam33	16438.9	0.400472	0.023466	17.0661	2.66e-65	5.48e-63
H2-K1	6525.88	0.404119	0.0346728	11.6552	2.16e-31	6.91e-30
Trp53rk	4728.81	0.416607	0.0390938	10.6566	1.62e-26	3.43e-25
Mast4	3817.11	0.4188	0.042885	9.76565	1.58e-22	2.33e-21
Begain	4475.44	0.423199	0.0409802	10.3269	5.33e-25	9.79e-24
Ppp1r3f	7441.36	0.427018	0.0335485	12.7284	4.11e-37	1.91e-35
Chrna1	2030.56	0.433434	0.0595895	7.27367	3.5e-13	2.42e-12
Txndc12	1372.18	0.438578	0.0719436	6.09614	1.09e-09	5.3e-09
Dbh	1572.84	0.464701	0.0654362	7.10159	1.23e-12	8.15e-12
Fgfr4	10744.1	0.482117	0.0288354	16.7196	9.44e-63	1.59e-60
Hnmt	1848.64	0.495853	0.0603847	8.21156	2.18e-16	2.1e-15
Chrna10	12216.5	0.500618	0.0261404	19.1511	9.48e-82	2.93e-79
Dusp2	6299.44	0.50905	0.0345777	14.7219	4.66e-49	4.12e-47
Sbk2	18220.9	0.526267	0.0224827	23.4076	3.57e-121	3.32e-118
Qpct	1.04416	0.571921	2.53526	0.225587	0.821523	0.864287
Irgc1	18772.1	0.7273	0.0906928	8.01938	1.06e-15	9.63e-15
Trio	148.267	0.818875	0.217104	3.7718	0.000162071	0.000388846
Gca	0.788825	1.57008	2.90745	0.540019	0.589184	0.66755
Gabbr1	0.313239	2.01807	4.71459	0.428047	0.668617	0.741535
Hpgds	0	NA	NA	NA	NA	NA
Hrh2	0	NA	NA	NA	NA	NA
Gria2	0	NA	NA	NA	NA	NA
Cmpk1	0	NA	NA	NA	NA	NA
Gpt2	0	NA	NA	NA	NA	NA
Raf1	0	NA	NA	NA	NA	NA
Ptprk	0	NA	NA	NA	NA	NA
Caml	0	NA	NA	NA	NA	NA
Prkg2	0	NA	NA	NA	NA	NA
Slc6a14	0	NA	NA	NA	NA	NA
Mapk4	0	NA	NA	NA	NA	NA
Pkm	0	NA	NA	NA	NA	NA
Dstn	0	NA	NA	NA	NA	NA
Pnpo	0	NA	NA	NA	NA	NA
Ndufv1	0	NA	NA	NA	NA	NA
Adra1b	0	NA	NA	NA	NA	NA
Kcnmb3	0	NA	NA	NA	NA	NA
Pacsin3	0	NA	NA	NA	NA	NA
Nrip1	0	NA	NA	NA	NA	NA
Dgcr14	0	NA	NA	NA	NA	NA
Etnk2	0	NA	NA	NA	NA	NA
Egln3	0	NA	NA	NA	NA	NA
Epha7	0	NA	NA	NA	NA	NA
Acp2	0	NA	NA	NA	NA	NA
Plin3	0	NA	NA	NA	NA	NA
Dgkd	0	NA	NA	NA	NA	NA
Mtmr9	0	NA	NA	NA	NA	NA
Tnni3k	0	NA	NA	NA	NA	NA
Prosc	0	NA	NA	NA	NA	NA
Cks1b	0	NA	NA	NA	NA	NA
Ak5	0	NA	NA	NA	NA	NA
Tmprss15	0	NA	NA	NA	NA	NA
Mmp28	0	NA	NA	NA	NA	NA
Adck3	0	NA	NA	NA	NA	NA
Slc22a8	0	NA	NA	NA	NA	NA
Pbk	0	NA	NA	NA	NA	NA
Tat	0	NA	NA	NA	NA	NA
Tango2	0	NA	NA	NA	NA	NA
Kcna1	0	NA	NA	NA	NA	NA
Phkg2	0	NA	NA	NA	NA	NA
Hipk4	0	NA	NA	NA	NA	NA
Trpm6	0	NA	NA	NA	NA	NA
Pank1	0	NA	NA	NA	NA	NA
Gabra4	0	NA	NA	NA	NA	NA
Mapkapk3	0	NA	NA	NA	NA	NA
Slc25a29	0	NA	NA	NA	NA	NA
Prkcz	0	NA	NA	NA	NA	NA
Bpi	0	NA	NA	NA	NA	NA
Adk	0	NA	NA	NA	NA	NA
Cacna1b	0	NA	NA	NA	NA	NA
Cryz	0	NA	NA	NA	NA	NA
Pfkfb1	0	NA	NA	NA	NA	NA
Chrna5	0	NA	NA	NA	NA	NA
Il4i1	0	NA	NA	NA	NA	NA
F13a1	0	NA	NA	NA	NA	NA
Adrb1	0	NA	NA	NA	NA	NA
Ccbl2	0	NA	NA	NA	NA	NA
Akap8l	0	NA	NA	NA	NA	NA
Eif2ak2	0	NA	NA	NA	NA	NA
Gucy2f	0	NA	NA	NA	NA	NA
Pak7	0	NA	NA	NA	NA	NA
Lars2	0	NA	NA	NA	NA	NA
Cd3g	0	NA	NA	NA	NA	NA
Ppp2r2c	0	NA	NA	NA	NA	NA
Pak1	0	NA	NA	NA	NA	NA
Ppib	0	NA	NA	NA	NA	NA
Itpkc	0	NA	NA	NA	NA	NA
Alpk2	0	NA	NA	NA	NA	NA
Slc6a1	0	NA	NA	NA	NA	NA
Bbox1	0	NA	NA	NA	NA	NA
Cyp3a41b	0	NA	NA	NA	NA	NA
Ppp2cb	0	NA	NA	NA	NA	NA
Acsl1	0	NA	NA	NA	NA	NA
Chek1	0	NA	NA	NA	NA	NA
Trappc4	0	NA	NA	NA	NA	NA
Asgr2	0	NA	NA	NA	NA	NA
Mtnr1a	0	NA	NA	NA	NA	NA
Jak1	0	NA	NA	NA	NA	NA
Ckm	0	NA	NA	NA	NA	NA
Trappc3	0	NA	NA	NA	NA	NA
Trim36	0	NA	NA	NA	NA	NA
Epha1	0	NA	NA	NA	NA	NA
Slc6a7	0	NA	NA	NA	NA	NA
Strada	0	NA	NA	NA	NA	NA
Rrp9	0	NA	NA	NA	NA	NA
Ptprz1	0	NA	NA	NA	NA	NA
Hao1	0	NA	NA	NA	NA	NA
Drd2	0	NA	NA	NA	NA	NA
Slc25a13	0	NA	NA	NA	NA	NA
Sepsecs	0	NA	NA	NA	NA	NA
Guca1a	0	NA	NA	NA	NA	NA
Srr	0	NA	NA	NA	NA	NA
Cib2	0	NA	NA	NA	NA	NA
C1qc	0	NA	NA	NA	NA	NA
Limk2	0	NA	NA	NA	NA	NA
Stk25	0	NA	NA	NA	NA	NA
Itpa	0	NA	NA	NA	NA	NA
Cma1	0	NA	NA	NA	NA	NA
Grik2	0	NA	NA	NA	NA	NA
Lmtk3	0	NA	NA	NA	NA	NA
Hbb-bt	0	NA	NA	NA	NA	NA
Napb	0	NA	NA	NA	NA	NA
Nsun2	0	NA	NA	NA	NA	NA
Calr	0	NA	NA	NA	NA	NA
Ppfia1	0	NA	NA	NA	NA	NA
Accs	0	NA	NA	NA	NA	NA
Isyna1	0	NA	NA	NA	NA	NA
Rps6ka5	0	NA	NA	NA	NA	NA
Sirpa	0	NA	NA	NA	NA	NA
Gnmt	0	NA	NA	NA	NA	NA
Eps8l1	0	NA	NA	NA	NA	NA
Gm8909	0	NA	NA	NA	NA	NA
Ppp3cb	0	NA	NA	NA	NA	NA
Gsk3b	0	NA	NA	NA	NA	NA
Nqo1	0	NA	NA	NA	NA	NA
Azgp1	0	NA	NA	NA	NA	NA
Lias	0	NA	NA	NA	NA	NA
Tab1	0	NA	NA	NA	NA	NA
Cdkl4	0	NA	NA	NA	NA	NA
Mtmr3	0	NA	NA	NA	NA	NA
Eno3	0	NA	NA	NA	NA	NA
Wnk3	0	NA	NA	NA	NA	NA
Zap70	0	NA	NA	NA	NA	NA
Idh3a	0	NA	NA	NA	NA	NA
Ptpn7	0	NA	NA	NA	NA	NA
Car3	0	NA	NA	NA	NA	NA
Arf4	0	NA	NA	NA	NA	NA
Alk	0	NA	NA	NA	NA	NA
Serpind1	0	NA	NA	NA	NA	NA
Srpk3	0	NA	NA	NA	NA	NA
Efhd2	0	NA	NA	NA	NA	NA
Crot	0	NA	NA	NA	NA	NA
Camk1d	0	NA	NA	NA	NA	NA
Phpt1	0	NA	NA	NA	NA	NA
Kcnmb2	0	NA	NA	NA	NA	NA
Gltp	0	NA	NA	NA	NA	NA
Il2rg	0	NA	NA	NA	NA	NA
Atp6v1a	0	NA	NA	NA	NA	NA
Flt3l	0	NA	NA	NA	NA	NA
Serpinb2	0	NA	NA	NA	NA	NA
Pvalb	0	NA	NA	NA	NA	NA
Pipox	0	NA	NA	NA	NA	NA
[truncated: 6 more rows]
