# Supplementary material for: Inhibition of DUSP18 impairs cholesterol biosynthesis and promotes anti-tumor immunity in colorectal cancer
Source: Nat Commun. 2024 Jul 12;15:5851. doi: 10.1038/s41467-024-50138-x (PMC11239938; doi:10.1038/s41467-024-50138-x)
Supplement: Supplementary file 6 — Supplementary Data 3 [file 41467_2024_50138_MOESM6_ESM.xlsx]

## Sheet: CTL corrrelation
Genes	CTL corrrelation	p.value
IYD	-0.481048	1.19e-28			Correlations with CTL scores were less than -0.25, and genes with P values less than 0.05 were considered negatively correlated.
PLEKHA6	-0.478343	2.65e-28
CEACAM5	-0.470859	2.31e-27
RNF43	-0.46036	4.4e-26
WNK4	-0.446213	2e-24
CDH17	-0.440849	8.12e-24
ZDHHC9	-0.439968	1.02e-23
SGK2	-0.437097	2.13e-23
VIL1	-0.434854	3.78e-23
IRF2BP2	-0.433741	5e-23
SPIRE2	-0.431713	8.34e-23
TFCP2L1	-0.430263	1.2e-22
TUFT1	-0.428867	1.7e-22
PLXNA2	-0.422694	7.77e-22
IHH	-0.417585	2.67e-21
CDH1	-0.41733	2.84e-21
NR1I2	-0.415853	4.04e-21
PPFIBP2	-0.41394	6.36e-21
OCRL	-0.413753	6.65e-21
PRKAB1	-0.412243	9.49e-21
ZNF774	-0.411955	1.02e-20
ANKH	-0.409232	1.92e-20
TDGF1	-0.4072	3.08e-20
LRRC36	-0.406416	3.69e-20
TRABD2A	-0.404141	6.22e-20
ZMYND8	-0.403965	6.48e-20
AUTS2	-0.403675	6.92e-20
RXFP4	-0.402861	8.34e-20
ZKSCAN1	-0.402616	8.81e-20
SMAP1	-0.400776	1.34e-19
C20orf112	-0.400737	1.35e-19
SEMA5A	-0.399312	1.86e-19
AXIN2	-0.399024	1.99e-19
GUCY2C	-0.396779	3.29e-19
TYW1	-0.393081	7.47e-19
PLCB4	-0.39223	9.01e-19
MANSC1	-0.391453	1.07e-18
TMC7	-0.390991	1.18e-18
CRCP	-0.390083	1.44e-18
ZC4H2	-0.389873	1.51e-18
PTPN3	-0.386069	3.44e-18
MAPRE3	-0.385693	3.73e-18
REPS2	-0.385457	3.93e-18
EPB41L4B	-0.384064	5.29e-18
VIPR1	-0.383291	6.24e-18
A1CF	-0.382927	6.75e-18
GPR125	-0.381144	9.85e-18
ATP9A	-0.380582	1.11e-17
ESRP1	-0.379345	1.44e-17
CFTR	-0.378583	1.69e-17
PIWIL4	-0.377948	1.93e-17
TACC2	-0.37716	2.28e-17
BLCAP	-0.377159	2.28e-17
KLHDC10	-0.37573	3.07e-17
EXOC4	-0.375458	3.24e-17
ARHGEF9	-0.374894	3.65e-17
RAPGEFL1	-0.374519	3.94e-17
MYO10	-0.374475	3.98e-17
RFWD2	-0.374235	4.18e-17
CADPS	-0.373339	5.03e-17
GPR56	-0.372725	5.71e-17
KALRN	-0.371529	7.29e-17
SLC25A27	-0.370155	9.66e-17
LFNG	-0.369203	1.17e-16
GPR160	-0.368667	1.31e-16
KIAA1549	-0.367644	1.61e-16
TMEM63A	-0.366454	2.04e-16
F11R	-0.366259	2.13e-16
FARP1	-0.36533	2.56e-16
GPSM2	-0.363562	3.65e-16
FAM168B	-0.363435	3.74e-16
TSEN2	-0.362969	4.1e-16
ZNF704	-0.362322	4.66e-16
TRAF5	-0.362053	4.92e-16
GJB1	-0.360528	6.65e-16
EPB41L1	-0.359702	7.82e-16
SH3BGRL2	-0.359639	7.92e-16
MYO1D	-0.35944	8.24e-16
PTPRB	-0.358667	9.58e-16
MOGAT3	-0.358503	9.89e-16
CDHR1	-0.357546	1.19e-15
MUC20	-0.357504	1.2e-15
SHANK2	-0.357469	1.21e-15
AVL9	-0.357365	1.24e-15
AMMECR1L	-0.35562	1.73e-15
CUX1	-0.355517	1.77e-15
ICA1	-0.354921	1.99e-15
PIGZ	-0.354912	1.99e-15
PLA2G4F	-0.354906	1.99e-15
TARBP1	-0.354335	2.22e-15
SLC39A5	-0.354306	2.24e-15
CACNA1D	-0.352795	2.99e-15
MYO7B	-0.352596	3.11e-15
METAP1D	-0.352207	3.35e-15
STX19	-0.352108	3.41e-15
SIRT5	-0.351587	3.77e-15
SHROOM4	-0.351466	3.85e-15
CYP39A1	-0.351152	4.09e-15
NOX1	-0.351085	4.15e-15
ATP10B	-0.350636	4.51e-15
USP7	-0.350111	4.99e-15
TTC17	-0.35	5.09e-15
WNK2	-0.349998	5.1e-15
PPARG	-0.349196	5.93e-15
MUC12	-0.348999	6.16e-15
KIAA1841	-0.348952	6.21e-15
HOXA3	-0.34713	8.76e-15
NAALADL2	-0.347074	8.85e-15
CGN	-0.346681	9.53e-15
PHYH	-0.346613	9.65e-15
USP54	-0.346492	9.87e-15
PRR15	-0.346371	1.01e-14
SLC22A3	-0.346264	1.03e-14
ZNF703	-0.346248	1.03e-14
KCNN4	-0.346088	1.07e-14
SYT7	-0.344816	1.35e-14
ZBTB18	-0.344688	1.38e-14
AKAP1	-0.344633	1.4e-14
LRRC2	-0.344148	1.53e-14
TTC37	-0.343858	1.61e-14
MACC1	-0.34373	1.65e-14
GSE1	-0.343579	1.7e-14
CD24	-0.343506	1.72e-14
PFKFB2	-0.342805	1.96e-14
TMEM248	-0.342453	2.09e-14
UPF3A	-0.341116	2.68e-14
NOSTRIN	-0.340762	2.86e-14
BCL9	-0.340477	3.01e-14
KIAA1161	-0.340348	3.08e-14
MTMR11	-0.339998	3.29e-14
ABCC5	-0.339323	3.72e-14
STK38	-0.338289	4.49e-14
EPS8L3	-0.338237	4.54e-14
FMO4	-0.337503	5.18e-14
SLC35D1	-0.336807	5.88e-14
MKRN1	-0.336741	5.95e-14
SECISBP2	-0.33628	6.47e-14
FAM213A	-0.335743	7.13e-14
MFSD9	-0.335643	7.26e-14
NCBP2	-0.335423	7.55e-14
COL9A1	-0.33525	7.79e-14
MLH1	-0.33485	8.37e-14
AIFM3	-0.334756	8.51e-14
ENGASE	-0.334738	8.54e-14
DHRS12	-0.334597	8.76e-14
DUSP18	-0.334481	8.95e-14
RNF32	-0.333959	9.82e-14
SATB2	-0.333841	1e-13
MECOM	-0.333682	1.03e-13
RAD50	-0.333534	1.06e-13
ANO10	-0.333377	1.09e-13
VWA8	-0.333047	1.16e-13
CBFA2T2	-0.333039	1.16e-13
FAM105A	-0.332809	1.21e-13
NEK3	-0.332685	1.23e-13
IRF6	-0.33237	1.3e-13
NIPAL2	-0.332309	1.32e-13
ZNF69	-0.332157	1.36e-13
SLC44A3	-0.331474	1.53e-13
DOPEY2	-0.331469	1.53e-13
COX19	-0.331147	1.62e-13
ESRP2	-0.329672	2.1e-13
MYZAP	-0.32871	2.49e-13
HEPH	-0.32859	2.55e-13
FAIM2	-0.328047	2.8e-13
KIF5B	-0.328028	2.81e-13
AOC1	-0.327955	2.85e-13
HSD11B2	-0.327847	2.9e-13
DIAPH2	-0.327615	3.02e-13
PLXNB1	-0.327531	3.07e-13
TMPRSS4	-0.327392	3.14e-13
TMEM168	-0.32694	3.4e-13
ANKS4B	-0.326678	3.56e-13
ILDR1	-0.326639	3.58e-13
CDK13	-0.326561	3.63e-13
GTF2IRD1	-0.32644	3.71e-13
FAM63A	-0.326424	3.72e-13
SPRYD7	-0.325877	4.09e-13
ARFGEF2	-0.325769	4.17e-13
GALNT6	-0.325448	4.41e-13
HSPH1	-0.325396	4.45e-13
PRR5L	-0.325223	4.58e-13
RPS6KA6	-0.325101	4.68e-13
PIK3C2B	-0.325058	4.72e-13
SPIN3	-0.324816	4.92e-13
PTK6	-0.324695	5.02e-13
LURAP1L	-0.324394	5.29e-13
TMEM211	-0.32423	5.45e-13
AC068533.7	-0.323867	5.8e-13
SNX30	-0.32386	5.8e-13
ACOX2	-0.32377	5.9e-13
HMGCS2	-0.323712	5.95e-13
ENPP3	-0.323619	6.05e-13
DYNC1I2	-0.323183	6.52e-13
KCNH8	-0.322842	6.92e-13
GRM8	-0.322644	7.16e-13
GSK3B	-0.322501	7.34e-13
ZC3H12B	-0.322077	7.89e-13
PIGM	-0.321683	8.44e-13
ZNF514	-0.321501	8.71e-13
CDX2	-0.321063	9.38e-13
FKTN	-0.320995	9.49e-13
TMEM184A	-0.320934	9.59e-13
SCMH1	-0.32075	9.9e-13
DCAF8	-0.320663	1e-12
TGFBI	-0.320528	1.03e-12
ADNP	-0.319863	1.15e-12
KIAA1407	-0.319404	1.25e-12
USP30	-0.319165	1.3e-12
DAPK2	-0.3189	1.36e-12
ARMCX5	-0.318537	1.44e-12
RBM39	-0.317502	1.72e-12
SULT1B1	-0.317496	1.72e-12
BCL11A	-0.317476	1.73e-12
ZNF3	-0.317131	1.83e-12
R3HDML	-0.317119	1.83e-12
AGK	-0.317111	1.83e-12
ARHGEF5	-0.317	1.87e-12
SHD	-0.316793	1.94e-12
KDM5B	-0.316643	1.99e-12
CRB2	-0.316073	2.18e-12
SERINC3	-0.315603	2.36e-12
ACOX1	-0.315522	2.4e-12
GRHL2	-0.315292	2.49e-12
FABP1	-0.315223	2.52e-12
EIF2AK1	-0.31499	2.62e-12
KIF3B	-0.314488	2.85e-12
MEP1A	-0.314292	2.94e-12
GLYR1	-0.31409	3.04e-12
HNF4A	-0.313761	3.21e-12
C11orf49	-0.313711	3.24e-12
PROSER1	-0.313632	3.28e-12
AC106876.2	-0.313348	3.44e-12
MAGI1	-0.313234	3.51e-12
CCDC183	-0.313149	3.56e-12
GPR89B	-0.313044	3.62e-12
PPP1R1B	-0.312973	3.66e-12
PGRMC1	-0.3129	3.71e-12
C9orf152	-0.312715	3.82e-12
NUBPL	-0.312569	3.92e-12
TOX3	-0.312563	3.92e-12
ROCK2	-0.312525	3.95e-12
ANKRD23	-0.312473	3.98e-12
FAM192A	-0.312116	4.22e-12
MLLT4	-0.311759	4.48e-12
SBDS	-0.311543	4.64e-12
DDX27	-0.311523	4.66e-12
POGK	-0.311496	4.68e-12
GTF2IRD2B	-0.311488	4.68e-12
PPP1R14D	-0.311012	5.06e-12
TRIM24	-0.310092	5.89e-12
SH3YL1	-0.310052	5.93e-12
TNPO3	-0.309869	6.11e-12
SAMD13	-0.30982	6.16e-12
GPR89A	-0.309642	6.34e-12
SHROOM1	-0.309307	6.7e-12
ENPP5	-0.308872	7.19e-12
PGPEP1	-0.308396	7.77e-12
CMTM4	-0.308261	7.95e-12
C10orf99	-0.308078	8.19e-12
R3HDM2	-0.307756	8.63e-12
FAM83E	-0.307097	9.6e-12
DDAH2	-0.306922	9.88e-12
KDM7A	-0.306454	1.07e-11
CDK18	-0.306289	1.09e-11
SMG7	-0.306251	1.1e-11
CLRN3	-0.306209	1.11e-11
TGOLN2	-0.306044	1.14e-11
ETS2	-0.306015	1.14e-11
NUFIP1	-0.305956	1.15e-11
MTIF3	-0.305858	1.17e-11
ZHX3	-0.305771	1.19e-11
IMMP2L	-0.305629	1.22e-11
GRAMD1A	-0.305408	1.26e-11
TM9SF4	-0.305027	1.34e-11
PDXDC1	-0.304975	1.35e-11
KLHL31	-0.304875	1.37e-11
MRE11A	-0.304757	1.4e-11
RNF128	-0.304589	1.44e-11
C19orf45	-0.304258	1.52e-11
ZMYM2	-0.304043	1.57e-11
TTC3	-0.303544	1.7e-11
CCDC14	-0.302756	1.93e-11
DIEXF	-0.302647	1.96e-11
GTF2F2	-0.301893	2.21e-11
CYP2B6	-0.301802	2.25e-11
QPRT	-0.301729	2.27e-11
USH1C	-0.301324	2.42e-11
MAB21L3	-0.301306	2.43e-11
MAP1LC3A	-0.30108	2.52e-11
LRRC31	-0.300867	2.61e-11
DPY19L3	-0.300844	2.61e-11
TINAG	-0.300602	2.72e-11
FAM3D	-0.300359	2.82e-11
EPCAM	-0.299784	3.09e-11
APIP	-0.299735	3.12e-11
GPR39	-0.299704	3.13e-11
CTPS2	-0.29958	3.19e-11
SH3D19	-0.299188	3.4e-11
TRPM4	-0.298787	3.62e-11
PRLR	-0.298744	3.64e-11
EPM2AIP1	-0.298575	3.74e-11
TRMT12	-0.298351	3.87e-11
CYP4F12	-0.298314	3.89e-11
LTN1	-0.298261	3.93e-11
ACOT11	-0.298174	3.98e-11
KLC4	-0.298082	4.04e-11
SLC7A6	-0.297498	4.43e-11
PRSS8	-0.297405	4.49e-11
MGLL	-0.297111	4.7e-11
SEMA3C	-0.296962	4.81e-11
FERMT1	-0.296695	5.02e-11
SAMD12	-0.296673	5.03e-11
APP	-0.296598	5.09e-11
ANXA9	-0.296528	5.15e-11
ACSL5	-0.29611	5.49e-11
TRIM68	-0.295996	5.59e-11
BRPF3	-0.295863	5.71e-11
KLHL36	-0.295414	6.12e-11
ZNF846	-0.295305	6.23e-11
CYP4F2	-0.29526	6.27e-11
ENTPD5	-0.294873	6.66e-11
ZNF470	-0.294848	6.68e-11
ZNF41	-0.294814	6.72e-11
ACVR1B	-0.294655	6.89e-11
FREM2	-0.294373	7.19e-11
RPS6KA3	-0.294329	7.24e-11
CLCN5	-0.294308	7.26e-11
CSNK2A2	-0.293358	8.41e-11
GATAD1	-0.293202	8.61e-11
YAE1D1	-0.293136	8.7e-11
FABP6	-0.292885	9.04e-11
CTSV	-0.292879	9.05e-11
MEX3A	-0.292792	9.17e-11
ECHDC2	-0.292765	9.21e-11
FNBP1L	-0.292675	9.34e-11
CLCN2	-0.292614	9.43e-11
NVL	-0.292349	9.82e-11
KRTAP5-1	-0.292294	9.9e-11
RNF44	-0.292283	9.92e-11
PCTP	-0.292264	9.95e-11
CAPN8	-0.291961	1.04e-10
ZBTB10	-0.291843	1.06e-10
TMC4	-0.291659	1.09e-10
TGFBR2	-0.291616	1.1e-10
HSF4	-0.291385	1.14e-10
VDAC1	-0.291382	1.14e-10
C5orf48	-0.291309	1.15e-10
MNX1	-0.291306	1.15e-10
VWA2	-0.291275	1.16e-10
ARMCX3	-0.291189	1.17e-10
TSC22D1	-0.291024	1.2e-10
H3F3A	-0.290982	1.21e-10
STAU1	-0.290981	1.21e-10
ZNF717	-0.290911	1.22e-10
FAM160A2	-0.290909	1.22e-10
PLEKHG6	-0.290824	1.24e-10
GTF2IRD2	-0.290769	1.25e-10
LRIT2	-0.290729	1.26e-10
SMTN	-0.290635	1.28e-10
BRCC3	-0.290433	1.32e-10
OSBPL2	-0.290003	1.4e-10
HPX	-0.289812	1.45e-10
PCLO	-0.289781	1.45e-10
CCDC113	-0.289658	1.48e-10
STRBP	-0.289573	1.5e-10
FAM151A	-0.289555	1.5e-10
GFPT1	-0.289528	1.51e-10
LRRC19	-0.289473	1.52e-10
ABCC3	-0.289403	1.54e-10
GPX2	-0.289361	1.55e-10
NSUN7	-0.289332	1.55e-10
WFDC10B	-0.28924	1.58e-10
VAV3	-0.288748	1.7e-10
AKNAD1	-0.288738	1.7e-10
KIAA1147	-0.288482	1.77e-10
PDCD6IP	-0.288058	1.88e-10
GFOD2	-0.287795	1.96e-10
LNX2	-0.287731	1.98e-10
SAYSD1	-0.28765	2e-10
SERINC5	-0.287151	2.16e-10
SPATA2	-0.287032	2.2e-10
MAP7	-0.286579	2.35e-10
FAM84A	-0.286535	2.37e-10
DUSP16	-0.285952	2.58e-10
PTPRK	-0.285878	2.61e-10
SLC25A43	-0.285624	2.71e-10
SEC63	-0.285552	2.74e-10
ALS2CL	-0.285545	2.75e-10
TRIM4	-0.285532	2.75e-10
TTC30A	-0.285426	2.8e-10
OFD1	-0.285404	2.8e-10
RRP15	-0.28533	2.84e-10
EEPD1	-0.285254	2.87e-10
SHH	-0.284744	3.09e-10
KIAA0226L	-0.284669	3.13e-10
ERCC5	-0.284667	3.13e-10
DTX4	-0.284394	3.26e-10
C14orf93	-0.284258	3.33e-10
COG3	-0.284127	3.39e-10
ZNF605	-0.284119	3.39e-10
TAF4	-0.284109	3.4e-10
DOCK6	-0.283994	3.46e-10
CXorf23	-0.283856	3.53e-10
GNG4	-0.283751	3.59e-10
PTCH1	-0.283724	3.6e-10
ZNF443	-0.283576	3.68e-10
ZNF785	-0.283524	3.71e-10
CDC16	-0.283353	3.8e-10
NEBL	-0.283118	3.94e-10
AZGP1	-0.282936	4.04e-10
ARHGEF38	-0.282917	4.06e-10
ZNF587	-0.282762	4.15e-10
GSPT2	-0.282734	4.17e-10
SATB1	-0.282509	4.31e-10
CYP2J2	-0.282446	4.35e-10
OR2A7	-0.282259	4.47e-10
PMFBP1	-0.282232	4.49e-10
MYRIP	-0.282111	4.57e-10
CNGA1	-0.282081	4.59e-10
FGFR4	-0.28196	4.67e-10
TSPAN6	-0.281871	4.73e-10
KANK1	-0.281773	4.8e-10
SPICE1	-0.281489	5e-10
CACNB3	-0.281432	5.05e-10
GRTP1	-0.281355	5.1e-10
POF1B	-0.281172	5.24e-10
URI1	-0.281167	5.25e-10
KLF7	-0.281028	5.35e-10
MTERFD3	-0.281008	5.37e-10
SYTL2	-0.28081	5.53e-10
ZDHHC23	-0.280709	5.61e-10
TTLL2	-0.280572	5.72e-10
CHMP3	-0.280481	5.8e-10
MYEF2	-0.280273	5.98e-10
COMMD6	-0.280187	6.05e-10
LGALSL	-0.280168	6.07e-10
KIAA0907	-0.280147	6.09e-10
FMO5	-0.279901	6.31e-10
TNNC2	-0.279899	6.31e-10
GABRE	-0.279889	6.32e-10
MPZL1	-0.27986	6.35e-10
ADCK3	-0.279798	6.41e-10
SPACA4	-0.279757	6.45e-10
ELF3	-0.279588	6.61e-10
CYP3A5	-0.279581	6.61e-10
UBAP2	-0.279439	6.75e-10
NCK2	-0.279329	6.86e-10
BAIAP2L1	-0.279278	6.91e-10
NAA38	-0.27926	6.93e-10
KIAA0556	-0.27923	6.96e-10
RPL36A	-0.279046	7.15e-10
EFNA4	-0.278562	7.67e-10
CASK	-0.278523	7.71e-10
LRP11	-0.278451	7.79e-10
GYG2	-0.278403	7.85e-10
ARHGAP27	-0.278054	8.26e-10
SCFD2	-0.278041	8.27e-10
PEX11A	-0.277768	8.6e-10
ATP1A1	-0.277763	8.61e-10
MPHOSPH8	-0.277733	8.65e-10
HOXA2	-0.277705	8.68e-10
RAB4A	-0.277674	8.72e-10
ZC3H8	-0.277229	9.3e-10
ANKDD1B	-0.277051	9.54e-10
BTBD16	-0.277042	9.55e-10
TSGA10	-0.27685	9.82e-10
NGEF	-0.276833	9.85e-10
CROT	-0.276814	9.87e-10
DCAF6	-0.276636	1.01e-09
TMEM192	-0.276528	1.03e-09
RALGAPA2	-0.276299	1.06e-09
IFT88	-0.276256	1.07e-09
KLHL12	-0.276146	1.09e-09
FAM134B	-0.27568	1.16e-09
LY6G6F	-0.275576	1.18e-09
ZNF630	-0.275221	1.24e-09
SUPT20H	-0.275217	1.24e-09
TMTC4	-0.275173	1.25e-09
POFUT1	-0.275139	1.26e-09
ZNF33B	-0.275111	1.26e-09
TCF7	-0.27481	1.32e-09
YIPF6	-0.274792	1.32e-09
PROSER2	-0.274783	1.32e-09
PHF14	-0.274666	1.34e-09
SLC39A11	-0.274549	1.37e-09
LGALS4	-0.274441	1.39e-09
PXMP4	-0.27392	1.49e-09
GGCT	-0.273883	1.5e-09
CDK20	-0.273864	1.51e-09
CDC42BPA	-0.273674	1.55e-09
SLC38A4	-0.273515	1.58e-09
SLC5A1	-0.273468	1.59e-09
PRPF40B	-0.27309	1.68e-09
IFT74	-0.27292	1.72e-09
PAN3	-0.272645	1.79e-09
KBTBD7	-0.272604	1.8e-09
CTTNBP2	-0.27258	1.81e-09
IGBP1	-0.272398	1.85e-09
CEP68	-0.272394	1.86e-09
LEFTY1	-0.272173	1.91e-09
KIAA0319L	-0.272156	1.92e-09
RRAGB	-0.272139	1.92e-09
NCOA6	-0.271818	2.01e-09
RALGAPB	-0.271517	2.1e-09
ANO9	-0.271447	2.12e-09
MYO1A	-0.271368	2.15e-09
MCF2L	-0.271286	2.17e-09
SH3TC2	-0.271026	2.25e-09
ATR	-0.270807	2.32e-09
VPS36	-0.270527	2.41e-09
RNF6	-0.270366	2.47e-09
MTMR8	-0.270343	2.48e-09
TMPRSS7	-0.270198	2.53e-09
C6orf25	-0.270124	2.55e-09
MTHFSD	-0.270071	2.57e-09
USP10	-0.269762	2.69e-09
ARSD	-0.269735	2.7e-09
DARS	-0.269689	2.72e-09
ZNF577	-0.269529	2.78e-09
PHF8	-0.269387	2.83e-09
TMEM8B	-0.269249	2.89e-09
CCDC122	-0.269143	2.93e-09
SYNJ2	-0.269119	2.94e-09
CEBPG	-0.269107	2.95e-09
PABPC1	-0.268946	3.01e-09
KDM4C	-0.268889	3.04e-09
RP11-451M19.3	-0.26888	3.04e-09
DIDO1	-0.268828	3.06e-09
PLEKHB1	-0.268709	3.11e-09
GGT7	-0.268684	3.12e-09
ZXDB	-0.268678	3.13e-09
COBLL1	-0.26867	3.13e-09
MSH5	-0.268624	3.15e-09
PPARA	-0.268329	3.28e-09
PARK2	-0.268185	3.35e-09
ZXDC	-0.268133	3.37e-09
PARD3	-0.268032	3.42e-09
KIAA1199	-0.267752	3.56e-09
JMJD7-PLA2G4B	-0.267627	3.62e-09
DNAJC19	-0.267105	3.89e-09
STX16	-0.266968	3.96e-09
EFCAB5	-0.266966	3.97e-09
SQLE	-0.266929	3.99e-09
SMYD3	-0.266805	4.06e-09
CEACAM6	-0.266703	4.11e-09
PSORS1C1	-0.266662	4.14e-09
RPIA	-0.26659	4.18e-09
C21orf49	-0.266476	4.24e-09
EFNA1	-0.266371	4.31e-09
CDR2	-0.266162	4.43e-09
PTGES3L-AARSD1	-0.266014	4.52e-09
KCTD18	-0.266009	4.53e-09
CACNA1C	-0.265849	4.63e-09
LMOD3	-0.265665	4.75e-09
BFSP1	-0.26552	4.84e-09
FAM171A1	-0.265468	4.88e-09
AGAP6	-0.265463	4.88e-09
TRMT2B	-0.26497	5.22e-09
L3MBTL1	-0.264752	5.38e-09
SLC26A6	-0.264721	5.4e-09
SOWAHC	-0.26472	5.4e-09
DOPEY1	-0.264702	5.42e-09
HNRNPH3	-0.264533	5.54e-09
CYP2R1	-0.264519	5.55e-09
SPDYE3	-0.264328	5.7e-09
PRPF3	-0.26427	5.75e-09
CCDC120	-0.264066	5.91e-09
PHKB	-0.264064	5.91e-09
ZNF12	-0.264055	5.92e-09
UPRT	-0.263922	6.03e-09
TAB3	-0.26355	6.34e-09
RAB3GAP2	-0.263534	6.36e-09
CD46	-0.263426	6.45e-09
PPP1R14C	-0.263419	6.46e-09
FANCF	-0.263342	6.52e-09
SPAG1	-0.263282	6.58e-09
KRIT1	-0.263135	6.71e-09
ZNF789	-0.263069	6.77e-09
PLAGL2	-0.262985	6.85e-09
FHIT	-0.262579	7.24e-09
ATF6B	-0.262483	7.33e-09
GOLIM4	-0.262447	7.37e-09
PTPDC1	-0.262299	7.52e-09
PBX1	-0.262289	7.53e-09
ZNF19	-0.26227	7.55e-09
HENMT1	-0.262199	7.62e-09
CXXC5	-0.262154	7.67e-09
RHOU	-0.262027	7.8e-09
KMT2E	-0.261954	7.88e-09
HSDL2	-0.261891	7.95e-09
ISX	-0.261794	8.05e-09
ZNF444	-0.261589	8.28e-09
YIPF4	-0.261534	8.34e-09
OVGP1	-0.261382	8.51e-09
SH3BP4	-0.261322	8.58e-09
SLC35B3	-0.26125	8.67e-09
TMCC1	-0.2612	8.73e-09
SYDE2	-0.261187	8.74e-09
SLC16A9	-0.261136	8.8e-09
PMEPA1	-0.26112	8.82e-09
NUDT7	-0.260936	9.04e-09
FAM122B	-0.260777	9.24e-09
STK36	-0.260768	9.25e-09
ITFG3	-0.260659	9.39e-09
ARHGEF11	-0.260583	9.48e-09
WDR59	-0.260482	9.61e-09
FANK1	-0.26041	9.71e-09
ATAT1	-0.260384	9.74e-09
KNOP1	-0.260133	1.01e-08
SLC25A26	-0.260039	1.02e-08
CC2D1A	-0.259937	1.03e-08
UTP14A	-0.259839	1.05e-08
NPFFR1	-0.25983	1.05e-08
EIF4EBP2	-0.259795	1.05e-08
NBR1	-0.259765	1.06e-08
XYLT1	-0.259674	1.07e-08
LSG1	-0.259581	1.08e-08
ZFP3	-0.259578	1.09e-08
MROH7	-0.259427	1.11e-08
CMAS	-0.259255	1.13e-08
PTPRF	-0.259222	1.14e-08
NUDT4	-0.259192	1.14e-08
ZFP62	-0.259176	1.15e-08
ETV4	-0.259173	1.15e-08
ASTE1	-0.259081	1.16e-08
NKD1	-0.258963	1.18e-08
APLF	-0.258805	1.2e-08
LGR5	-0.258789	1.21e-08
ELF1	-0.258788	1.21e-08
CXCL14	-0.258732	1.22e-08
PHF20	-0.258638	1.23e-08
JRKL	-0.258604	1.24e-08
TUSC1	-0.258582	1.24e-08
SMPD3	-0.258556	1.24e-08
CCDC64B	-0.258338	1.28e-08
RNF114	-0.258335	1.28e-08
GPALPP1	-0.258305	1.29e-08
FRMD1	-0.258198	1.31e-08
MEST	-0.25812	1.32e-08
TMEM189	-0.257905	1.36e-08
OGT	-0.25784	1.37e-08
SOX4	-0.257814	1.37e-08
HMGN5	-0.257738	1.39e-08
SUN1	-0.2575	1.43e-08
PDE9A	-0.257447	1.44e-08
RRBP1	-0.257296	1.47e-08
KIAA1211L	-0.257154	1.5e-08
DGKD	-0.257115	1.51e-08
SLC6A6	-0.257083	1.51e-08
MEGT1	-0.25706	1.52e-08
HES1	-0.257054	1.52e-08
RBPMS	-0.256872	1.56e-08
WDR77	-0.25673	1.59e-08
SPHK2	-0.256632	1.61e-08
UBR5	-0.256586	1.62e-08
USPL1	-0.256454	1.65e-08
TRIM52	-0.256275	1.69e-08
C1orf56	-0.256211	1.7e-08
CDK8	-0.256194	1.7e-08
PIGX	-0.256151	1.71e-08
N6AMT1	-0.256102	1.72e-08
C7orf31	-0.256014	1.74e-08
GGPS1	-0.256011	1.75e-08
RRNAD1	-0.25577	1.8e-08
PVRL1	-0.255669	1.83e-08
UGT1A10	-0.255545	1.86e-08
TAMM41	-0.255491	1.87e-08
AGFG2	-0.255454	1.88e-08
AARSD1	-0.25539	1.89e-08
CLMN	-0.255278	1.92e-08
KDELR2	-0.255188	1.95e-08
ENAH	-0.255031	1.99e-08
MSH5-SAPCD1	-0.254931	2.01e-08
OXGR1	-0.254897	2.02e-08
EPDR1	-0.254841	2.04e-08
SPIN2B	-0.254655	2.09e-08
LRIF1	-0.254606	2.1e-08
ZBTB38	-0.254538	2.12e-08
TLDC2	-0.254443	2.15e-08
ANKZF1	-0.254415	2.15e-08
CFDP1	-0.254394	2.16e-08
DNAH1	-0.254364	2.17e-08
POU5F1B	-0.254284	2.19e-08
ZNF800	-0.254026	2.27e-08
CTNNA1	-0.253629	2.39e-08
MCMDC2	-0.253501	2.43e-08
VAPB	-0.253434	2.45e-08
C9orf50	-0.253377	2.47e-08
KRBOX4	-0.25325	2.51e-08
TAS2R5	-0.253237	2.51e-08
ATP7B	-0.253108	2.56e-08
PALM3	-0.253072	2.57e-08
COX20	-0.252878	2.63e-08
USP40	-0.252699	2.7e-08
ZDHHC13	-0.25269	2.7e-08
QTRTD1	-0.252631	2.72e-08
ZNF394	-0.252631	2.72e-08
PIBF1	-0.25262	2.72e-08
LY6G6D	-0.252592	2.73e-08
GPR35	-0.252546	2.75e-08
FREM1	-0.252433	2.79e-08
C1orf27	-0.252326	2.83e-08
CLHC1	-0.252142	2.9e-08
CXXC4	-0.252115	2.91e-08
IL17RE	-0.251963	2.97e-08
C2ORF15	-0.251892	2.99e-08
CHN2	-0.251846	3.01e-08
FLVCR1	-0.251809	3.03e-08
DLG1	-0.251695	3.07e-08
GPCPD1	-0.251649	3.09e-08
SLC1A7	-0.251624	3.1e-08
SMURF1	-0.251615	3.1e-08
C2orf70	-0.251546	3.13e-08
CXorf24	-0.251536	3.14e-08
SLC25A13	-0.25143	3.18e-08
PDZD3	-0.251415	3.19e-08
ZNF75D	-0.25137	3.2e-08
NPAS2	-0.251344	3.21e-08
AK9	-0.251054	3.34e-08
AGAP4	-0.250992	3.36e-08
HKR1	-0.250992	3.36e-08
ZFC3H1	-0.25095	3.38e-08
MTERF	-0.250928	3.39e-08
THADA	-0.250771	3.46e-08
BRWD3	-0.250715	3.49e-08
CDCA7	-0.250628	3.53e-08
YWHAB	-0.250544	3.57e-08
KIAA0355	-0.250527	3.57e-08
UBE2H	-0.250475	3.6e-08
RIPPLY3	-0.25043	3.62e-08
LY6G6E	-0.250347	3.66e-08
SNX12	-0.250271	3.69e-08
MINA	-0.25026	3.7e-08
ZNF33A	-0.250255	3.7e-08
BEND7	-0.249948	3.85e-08
CCDC159	-0.249898	3.87e-08
RIIAD1	-0.24984	3.9e-08
PGAP3	-0.249687	3.98e-08
NONO	-0.249401	4.13e-08
VKORC1L1	-0.249267	4.2e-08
DDC	-0.248894	4.41e-08
LARS	-0.248675	4.53e-08
KIAA1217	-0.248603	4.58e-08
ACSS2	-0.248496	4.64e-08
ZNF827	-0.248424	4.68e-08
MAVS	-0.2484	4.7e-08
TMEM105	-0.248358	4.72e-08
ASH1L	-0.248093	4.88e-08
B3GNT8	-0.248092	4.89e-08
PLCG1	-0.248073	4.9e-08
GPD1L	-0.248018	4.93e-08
POLR3E	-0.247944	4.98e-08
GCNT1	-0.247911	5e-08
TOMM20	-0.247701	5.14e-08
JADE3	-0.24758	5.22e-08
RBBP8NL	-0.247465	5.29e-08
LPIN3	-0.247433	5.31e-08
VANGL2	-0.247263	5.43e-08
TG	-0.247245	5.44e-08
ARL4A	-0.24724	5.45e-08
KCNMB3	-0.247154	5.51e-08
CAB39L	-0.247147	5.51e-08
MYO15B	-0.24697	5.64e-08
HEATR1	-0.246938	5.66e-08
RAB22A	-0.246926	5.67e-08
VEGFA	-0.246846	5.73e-08
FTCDNL1	-0.246845	5.73e-08
ERBB3	-0.246794	5.76e-08
SLC35C2	-0.246767	5.78e-08
BECN1	-0.246754	5.79e-08
GARNL3	-0.246633	5.88e-08
IFRD1	-0.246578	5.92e-08
KBTBD2	-0.246399	6.06e-08
CPA6	-0.246227	6.19e-08
MPC2	-0.246174	6.24e-08
ARFGEF1	-0.246086	6.31e-08
SULT2B1	-0.245983	6.39e-08
PLEKHA8	-0.24596	6.41e-08
ABCC10	-0.245811	6.53e-08
SCNN1A	-0.245705	6.62e-08
JUN	-0.245561	6.74e-08
REN	-0.245547	6.75e-08
TM4SF5	-0.245518	6.78e-08
SS18L1	-0.245484	6.8e-08
HECA	-0.245436	6.85e-08
WDR52	-0.245417	6.86e-08
AKAP8L	-0.245316	6.95e-08
TRIM3	-0.245261	7e-08
OVOL1	-0.245229	7.03e-08
USP12	-0.245217	7.04e-08
EIF4EBP3	-0.245126	7.12e-08
WWP1	-0.24503	7.21e-08
ADAM32	-0.244993	7.24e-08
C11orf80	-0.244981	7.25e-08
CEACAM19	-0.244949	7.28e-08
NFYA	-0.244876	7.35e-08
ZNF513	-0.244843	7.38e-08
ERMP1	-0.244824	7.4e-08
CEP41	-0.244819	7.4e-08
PCNXL2	-0.244695	7.52e-08
UFC1	-0.244635	7.57e-08
NLK	-0.244627	7.58e-08
NQO1	-0.244209	7.99e-08
KIF12	-0.24417	8.03e-08
KIF21B	-0.244163	8.04e-08
PHKA2	-0.24405	8.15e-08
RBM6	-0.24402	8.18e-08
ROBO2	-0.24392	8.29e-08
CHMP4B	-0.243847	8.36e-08
DHTKD1	-0.243714	8.5e-08
FAM120A	-0.243639	8.58e-08
UBE2R2	-0.243602	8.62e-08
CAMKMT	-0.243587	8.64e-08
ZNF234	-0.243471	8.77e-08
ZNF112	-0.243418	8.82e-08
WDR60	-0.243317	8.94e-08
RPS24	-0.24329	8.97e-08
MSH3	-0.243078	9.21e-08
UGT1A9	-0.243042	9.25e-08
BDH1	-0.24296	9.34e-08
COL17A1	-0.242865	9.45e-08
DDR1	-0.242844	9.48e-08
MAPKAP1	-0.242778	9.56e-08
SRC	-0.242636	9.73e-08
PRAP1	-0.242476	9.93e-08
EFNB1	-0.2423	1.01e-07
IFT172	-0.242289	1.02e-07
TCEANC2	-0.242215	1.03e-07
TMEM131	-0.241728	1.09e-07
RNLS	-0.24159	1.11e-07
GALNT4	-0.241531	1.12e-07
NUP214	-0.241342	1.14e-07
GRID2IP	-0.241335	1.14e-07
ZNF782	-0.241238	1.16e-07
ZC3H11A	-0.241188	1.16e-07
TEX2	-0.241167	1.17e-07
LRRC6	-0.241165	1.17e-07
HTATIP2	-0.241161	1.17e-07
CBWD7	-0.241128	1.17e-07
FAM199X	-0.241097	1.18e-07
CENPJ	-0.24108	1.18e-07
CELSR3	-0.241032	1.19e-07
LNX1	-0.240982	1.2e-07
SPERT	-0.240969	1.2e-07
PDP2	-0.240939	1.2e-07
KIAA1244	-0.240924	1.2e-07
DKC1	-0.240912	1.21e-07
HDAC8	-0.240903	1.21e-07
IL23R	-0.240877	1.21e-07
MARVELD2	-0.240846	1.22e-07
EGFL8	-0.240731	1.23e-07
ZSWIM5	-0.240612	1.25e-07
PDCD4	-0.240546	1.26e-07
FAM194B	-0.240533	1.26e-07
RPRD2	-0.240347	1.29e-07
SDC4	-0.240288	1.3e-07
SLC19A2	-0.240277	1.3e-07
HSD11B1L	-0.240273	1.3e-07
URGCP	-0.240133	1.33e-07
HNRNPA1L2	-0.239949	1.36e-07
DLGAP4	-0.239862	1.37e-07
NBPF11	-0.239815	1.38e-07
ADGB	-0.239803	1.38e-07
GPR153	-0.2398	1.38e-07
SOX9	-0.239715	1.4e-07
GPATCH1	-0.239695	1.4e-07
FAM84B	-0.239613	1.42e-07
NR6A1	-0.239584	1.42e-07
TSC2	-0.239384	1.46e-07
LRRC37A3	-0.23921	1.49e-07
TSC22D2	-0.239051	1.52e-07
POLR1D	-0.238992	1.53e-07
SORT1	-0.238766	1.57e-07
ANKFN1	-0.238557	1.61e-07
STX6	-0.238498	1.62e-07
KRCC1	-0.238491	1.62e-07
FUK	-0.238401	1.64e-07
SCN8A	-0.238375	1.65e-07
MAPKAPK5	-0.238207	1.68e-07
PARP4	-0.238138	1.7e-07
TRIM2	-0.238082	1.71e-07
UBE2D4	-0.237998	1.73e-07
STON2	-0.237956	1.73e-07
PKD1L1	-0.237954	1.73e-07
LYSMD1	-0.237819	1.76e-07
NECAB3	-0.237792	1.77e-07
PCCA	-0.237674	1.8e-07
MCTS1	-0.237665	1.8e-07
PUM1	-0.237637	1.8e-07
KLF5	-0.237629	1.8e-07
GCLC	-0.237602	1.81e-07
FAM179B	-0.23759	1.81e-07
PRUNE2	-0.23744	1.85e-07
PPP1R3D	-0.237327	1.87e-07
TMED4	-0.237312	1.88e-07
PRR26	-0.23731	1.88e-07
ZP3	-0.237201	1.9e-07
WDR35	-0.237169	1.91e-07
MAGED1	-0.237156	1.91e-07
DAB2	-0.237027	1.94e-07
FBP2	-0.237017	1.94e-07
DNAJC2	-0.23699	1.95e-07
RPL30	-0.236968	1.96e-07
CXADR	-0.236922	1.97e-07
PBLD	-0.236802	2e-07
THRA	-0.236749	2.01e-07
SPRY3	-0.23666	2.03e-07
IQCE	-0.236517	2.07e-07
LAPTM4B	-0.236515	2.07e-07
DAGLA	-0.236503	2.07e-07
TCERG1	-0.236486	2.07e-07
PEX1	-0.236262	2.13e-07
DNASE1	-0.236238	2.14e-07
ATP7A	-0.236208	2.15e-07
IPO7	-0.236085	2.18e-07
MLK4	-0.236065	2.18e-07
ZNF629	-0.236	2.2e-07
ZNF736	-0.235931	2.22e-07
SMAD9	-0.23589	2.23e-07
EDAR	-0.235757	2.27e-07
FAM150A	-0.235588	2.31e-07
FXR1	-0.235585	2.31e-07
C19orf18	-0.235576	2.32e-07
TEAD1	-0.23557	2.32e-07
ZNF503	-0.235525	2.33e-07
ZSCAN21	-0.235502	2.34e-07
DHX35	-0.235422	2.36e-07
VPS41	-0.23542	2.36e-07
KCNJ14	-0.235355	2.38e-07
ZNF608	-0.235351	2.38e-07
DSP	-0.235156	2.44e-07
TAF7	-0.235111	2.45e-07
SLC16A5	-0.235074	2.46e-07
BTG2	-0.234876	2.52e-07
ZNF337	-0.234717	2.57e-07
GABPB2	-0.234698	2.58e-07
TET3	-0.234593	2.61e-07
RRN3	-0.234588	2.61e-07
FAM188B2	-0.234554	2.62e-07
LSM14B	-0.234476	2.64e-07
GK5	-0.234311	2.7e-07
SVIL	-0.234296	2.7e-07
CHRM3	-0.234273	2.71e-07
SORBS2	-0.234271	2.71e-07
SUOX	-0.23415	2.75e-07
RP4-583P15.15	-0.233851	2.85e-07
TTLL3	-0.233825	2.86e-07
SPATA25	-0.233698	2.9e-07
RABEP2	-0.233689	2.91e-07
WDR5B	-0.233546	2.96e-07
TARS2	-0.233476	2.98e-07
SCAF4	-0.233383	3.02e-07
GRIP1	-0.233227	3.07e-07
C11orf1	-0.233077	3.13e-07
CAPS	-0.233021	3.15e-07
GALNT11	-0.232924	3.19e-07
RNPC3	-0.232805	3.23e-07
SMARCC1	-0.232803	3.23e-07
TCEA3	-0.232679	3.28e-07
FOXO3	-0.232662	3.29e-07
ATP11B	-0.232506	3.35e-07
UMODL1	-0.232459	3.37e-07
UBL3	-0.232367	3.41e-07
GOLPH3L	-0.232249	3.45e-07
SYTL5	-0.232105	3.51e-07
ANKRD27	-0.23202	3.55e-07
ZNF274	-0.232014	3.55e-07
LRRC16B	-0.231967	3.57e-07
EIF4G3	-0.231934	3.59e-07
NUPL2	-0.231864	3.62e-07
KAT8	-0.231847	3.62e-07
C6orf132	-0.231762	3.66e-07
AHSA2	-0.231711	3.68e-07
MLLT3	-0.231678	3.7e-07
C21orf59	-0.231381	3.83e-07
OSBPL7	-0.231355	3.84e-07
PIN4	-0.231334	3.85e-07
NUDT13	-0.231318	3.86e-07
SRRM2	-0.231291	3.87e-07
TMEM178A	-0.231165	3.93e-07
TIMM8A	-0.231068	3.97e-07
ARMCX4	-0.231008	4e-07
TMEM63C	-0.230922	4.04e-07
LUC7L3	-0.230918	4.04e-07
LRP4	-0.230838	4.08e-07
TIMM10B	-0.230809	4.1e-07
SRPK3	-0.230794	4.1e-07
TMPRSS13	-0.230749	4.13e-07
DGKH	-0.230692	4.15e-07
C7orf55-LUC7L2	-0.230674	4.16e-07
ALDH1B1	-0.230657	4.17e-07
C3orf52	-0.230421	4.29e-07
MYB	-0.230391	4.31e-07
TREH	-0.230259	4.37e-07
TAS2R38	-0.230178	4.41e-07
RPL22	-0.230077	4.47e-07
IL1RL2	-0.230008	4.5e-07
AXIN1	-0.229995	4.51e-07
SLC35D3	-0.229969	4.53e-07
HUNK	-0.229882	4.57e-07
SLC23A3	-0.229876	4.58e-07
ADCY6	-0.229865	4.58e-07
YTHDF1	-0.229771	4.63e-07
PTK2	-0.229768	4.63e-07
TCTE3	-0.229766	4.63e-07
TFF3	-0.229761	4.64e-07
ANKRA2	-0.229748	4.64e-07
ANKRD10	-0.229712	4.66e-07
NHLRC3	-0.229697	4.67e-07
ZNF23	-0.229599	4.73e-07
KRT20	-0.229467	4.8e-07
ANKS1A	-0.229417	4.83e-07
ZNF480	-0.229397	4.84e-07
CDK10	-0.229248	4.93e-07
IFT140	-0.229237	4.93e-07
AMACR	-0.229227	4.94e-07
PDHA1	-0.229079	5.02e-07
ANKRD26	-0.228974	5.09e-07
FBXL8	-0.228882	5.14e-07
MROH7-TTC4	-0.228878	5.14e-07
EIF2A	-0.228774	5.21e-07
CCL24	-0.228589	5.32e-07
LAD1	-0.228541	5.35e-07
PRKACB	-0.228535	5.36e-07
HHAT	-0.228307	5.5e-07
ZNF783	-0.228265	5.53e-07
PCDH1	-0.228231	5.55e-07
JUP	-0.228118	5.62e-07
RABL2A	-0.228032	5.68e-07
NPIPA1	-0.227909	5.76e-07
ZNF623	-0.227901	5.77e-07
SNTN	-0.227849	5.8e-07
PIGU	-0.227808	5.83e-07
ZC3H13	-0.227679	5.92e-07
SLC25A16	-0.227617	5.96e-07
RPL23	-0.227582	5.99e-07
PDE8A	-0.227573	5.99e-07
UBE2V1	-0.227536	6.02e-07
MMP24	-0.227416	6.1e-07
COPA	-0.227351	6.15e-07
SETDB1	-0.22733	6.17e-07
HEATR4	-0.227325	6.17e-07
MRPS31	-0.227267	6.21e-07
TNRC18	-0.227253	6.22e-07
SERGEF	-0.227225	6.24e-07
ATP6V0A1	-0.227099	6.33e-07
CYP4F3	-0.227072	6.35e-07
TFCP2	-0.226935	6.46e-07
SLC45A3	-0.226921	6.47e-07
FAM200A	-0.226897	6.48e-07
SH3RF2	-0.226886	6.49e-07
TMEM87B	-0.226816	6.55e-07
ZNF195	-0.226798	6.56e-07
PURB	-0.226791	6.56e-07
VPS8	-0.226774	6.58e-07
ZNF419	-0.226695	6.64e-07
RAB40A	-0.226672	6.66e-07
PTGES3L	-0.22665	6.67e-07
UTP14C	-0.226465	6.82e-07
CHIC1	-0.226461	6.82e-07
ACP6	-0.226428	6.85e-07
ASCL2	-0.226393	6.88e-07
KIF16B	-0.226368	6.89e-07
DNAJC5	-0.226361	6.9e-07
GAN	-0.226357	6.9e-07
DHX32	-0.226276	6.97e-07
KCNE3	-0.226272	6.97e-07
RPE	-0.226251	6.99e-07
PHOSPHO2	-0.226216	7.02e-07
RAC1	-0.226192	7.04e-07
DPEP1	-0.226169	7.06e-07
DCAF10	-0.226056	7.15e-07
MET	-0.226002	7.19e-07
CABP4	-0.225993	7.2e-07
N4BP2L2	-0.225887	7.29e-07
CTB-129P6.11	-0.225856	7.32e-07
CEP290	-0.22579	7.37e-07
EPN3	-0.225783	7.38e-07
MAML2	-0.225748	7.41e-07
TMEM44	-0.225733	7.42e-07
ALAD	-0.225547	7.58e-07
VMAC	-0.225542	7.59e-07
CREB3L4	-0.225476	7.65e-07
CTNND1	-0.225442	7.68e-07
CUL4A	-0.225418	7.7e-07
TTC14	-0.225407	7.71e-07
CEP164	-0.225373	7.74e-07
ADAT2	-0.225365	7.74e-07
CDK5RAP1	-0.225285	7.82e-07
PABPC4	-0.225262	7.84e-07
NXPE4	-0.225197	7.9e-07
FOXA3	-0.22516	7.93e-07
UBN2	-0.225117	7.97e-07
QPCT	-0.225087	8e-07
PYCR2	-0.225072	8.01e-07
PGAP1	-0.224994	8.08e-07
CCDC174	-0.224876	8.19e-07
SLC39A10	-0.224822	8.24e-07
RPL39	-0.224659	8.4e-07
GON4L	-0.224616	8.44e-07
ACSL6	-0.224577	8.48e-07
TRMT10B	-0.224538	8.52e-07
AFAP1	-0.22434	8.72e-07
HRSP12	-0.224292	8.76e-07
RASEF	-0.224259	8.8e-07
NUDCD3	-0.224144	8.91e-07
DSG4	-0.224075	8.98e-07
TM9SF3	-0.224044	9.02e-07
RP9	-0.223942	9.12e-07
METTL7B	-0.223905	9.16e-07
FRYL	-0.22385	9.22e-07
RCOR3	-0.223666	9.42e-07
PROX1	-0.223632	9.45e-07
TGFBRAP1	-0.223571	9.52e-07
ARHGEF7	-0.223433	9.67e-07
FHDC1	-0.22333	9.79e-07
CEP250	-0.223283	9.84e-07
GSPT1	-0.223245	9.88e-07
TES	-0.223159	9.98e-07
PMM2	-0.223059	1.01e-06
CSRP2BP	-0.223049	1.01e-06
TRIO	-0.223045	1.01e-06
CDHR5	-0.222993	1.02e-06
NEK5	-0.222964	1.02e-06
AKAP11	-0.222921	1.03e-06
RPGRIP1L	-0.222898	1.03e-06
RWDD3	-0.222828	1.04e-06
ZNF792	-0.222762	1.04e-06
RBM41	-0.222694	1.05e-06
NOMO1	-0.222689	1.05e-06
KIFAP3	-0.22264	1.06e-06
OPHN1	-0.222551	1.07e-06
GCC1	-0.222518	1.07e-06
SOWAHB	-0.22249	1.08e-06
PGBD4	-0.222409	1.09e-06
STT3B	-0.222292	1.1e-06
SPAG16	-0.222242	1.11e-06
SELENBP1	-0.222195	1.11e-06
ZBED5	-0.222175	1.12e-06
CDX1	-0.222164	1.12e-06
C6orf89	-0.222162	1.12e-06
EVPL	-0.222129	1.12e-06
TAF1	-0.222116	1.12e-06
PCK1	-0.22209	1.13e-06
MPZL3	-0.222034	1.13e-06
SLC35F5	-0.222003	1.14e-06
CCDC175	-0.221939	1.15e-06
AC009403.2	-0.221937	1.15e-06
SLC12A9	-0.221899	1.15e-06
AMY2B	-0.221883	1.15e-06
URB1	-0.221853	1.16e-06
BEX2	-0.221841	1.16e-06
INADL	-0.221805	1.16e-06
MRPS33	-0.221771	1.17e-06
FKBP9	-0.221534	1.2e-06
HOXA4	-0.221379	1.22e-06
SNX32	-0.221256	1.24e-06
ZSCAN16	-0.221201	1.25e-06
DMPK	-0.22111	1.26e-06
C5orf63	-0.221091	1.26e-06
C8orf44	-0.221055	1.27e-06
SMYD2	-0.221052	1.27e-06
TMEM56	-0.220986	1.28e-06
INTS3	-0.220913	1.29e-06
FOXQ1	-0.220829	1.3e-06
ZNF565	-0.220796	1.31e-06
CPSF4L	-0.220786	1.31e-06
INTS4L2	-0.22075	1.31e-06
MLYCD	-0.220696	1.32e-06
ZNF91	-0.220636	1.33e-06
RRS1	-0.220619	1.33e-06
ATIC	-0.220606	1.33e-06
PCMTD1	-0.220547	1.34e-06
TRPM5	-0.220423	1.36e-06
ZNF275	-0.220346	1.37e-06
EXOC1	-0.220232	1.39e-06
H2AFJ	-0.220184	1.4e-06
CRTAP	-0.220178	1.4e-06
TIGD6	-0.220132	1.41e-06
MED12	-0.220065	1.42e-06
CBWD2	-0.220032	1.42e-06
ZSWIM3	-0.220025	1.42e-06
DNMT3A	-0.219958	1.43e-06
ZNF692	-0.2199	1.44e-06
REPS1	-0.219818	1.46e-06
FOXA2	-0.219817	1.46e-06
SERPINE2	-0.219817	1.46e-06
SLC3A1	-0.219797	1.46e-06
EPHB3	-0.219707	1.48e-06
ZMYM5	-0.219673	1.48e-06
PUM2	-0.219631	1.49e-06
RBM26	-0.219614	1.49e-06
ZNF138	-0.219466	1.52e-06
TTC39A	-0.219358	1.53e-06
FAM221B	-0.219286	1.55e-06
RNASEL	-0.21921	1.56e-06
DNMBP	-0.219204	1.56e-06
METTL2B	-0.219148	1.57e-06
LONP2	-0.218959	1.61e-06
NFX1	-0.218921	1.61e-06
PLA2G12A	-0.218877	1.62e-06
ZNF84	-0.218774	1.64e-06
AMOT	-0.218743	1.64e-06
DECR2	-0.218716	1.65e-06
ZC3H18	-0.218634	1.66e-06
FAM228B	-0.218611	1.67e-06
FAM227A	-0.218571	1.68e-06
CYB5B	-0.218565	1.68e-06
GSTA4	-0.218505	1.69e-06
RAB32	-0.218494	1.69e-06
EIF2S3	-0.218468	1.7e-06
MLXIP	-0.218462	1.7e-06
POLM	-0.21844	1.7e-06
GOLGB1	-0.218432	1.7e-06
NSUN6	-0.218351	1.72e-06
C3orf67	-0.218176	1.75e-06
CHD6	-0.218121	1.76e-06
GALNT10	-0.218059	1.78e-06
TMEM98	-0.218058	1.78e-06
SCYL3	-0.217989	1.79e-06
DRD1	-0.217914	1.8e-06
TOP1MT	-0.217906	1.81e-06
DDX10	-0.21784	1.82e-06
EIF3H	-0.2178	1.83e-06
2024-03-06	-0.217708	1.85e-06
RAB5B	-0.217643	1.86e-06
SHFM1	-0.217622	1.86e-06
ZNF66	-0.217572	1.87e-06
TOMM70A	-0.217568	1.88e-06
SLC41A3	-0.217561	1.88e-06
CORO2A	-0.217523	1.88e-06
GLTSCR1L	-0.217425	1.91e-06
ZNF763	-0.217406	1.91e-06
AC079354.1	-0.217367	1.92e-06
PCBD2	-0.217325	1.93e-06
DNAH14	-0.217305	1.93e-06
NFIX	-0.217235	1.95e-06
COX17	-0.217077	1.98e-06
FAM13A	-0.217056	1.98e-06
CREBZF	-0.217021	1.99e-06
TMED6	-0.216991	2e-06
TJP2	-0.216937	2.01e-06
POLR2J3	-0.216897	2.02e-06
ZNF485	-0.216869	2.03e-06
RECQL5	-0.216826	2.04e-06
AMT	-0.216826	2.04e-06
EHHADH	-0.216614	2.08e-06
BRE	-0.216567	2.1e-06
TRAPPC9	-0.216565	2.1e-06
CAMK2N1	-0.216535	2.1e-06
UFM1	-0.21648	2.12e-06
RP11-295P9.3	-0.216419	2.13e-06
NRIP2	-0.216356	2.15e-06
ATG9B	-0.216352	2.15e-06
THSD4	-0.216321	2.15e-06
ARHGDIG	-0.216276	2.16e-06
NADSYN1	-0.216273	2.16e-06
KIAA1715	-0.216119	2.2e-06
FAM188B	-0.216052	2.22e-06
COG2	-0.215925	2.25e-06
FOXP4	-0.215917	2.25e-06
UBQLN4	-0.215809	2.28e-06
DDX31	-0.215804	2.28e-06
ZNF836	-0.215773	2.29e-06
FAM156A	-0.21577	2.29e-06
CEP63	-0.21574	2.3e-06
AAR2	-0.215702	2.31e-06
TMEM260	-0.21563	2.32e-06
UBE2Q1	-0.215592	2.33e-06
DARS2	-0.215519	2.35e-06
SLC26A8	-0.215451	2.37e-06
DZANK1	-0.215067	2.47e-06
ZNF133	-0.214946	2.51e-06
OVOL2	-0.214909	2.52e-06
KRT12	-0.214867	2.53e-06
KIAA2026	-0.21486	2.53e-06
RP11-242G20.1	-0.214747	2.56e-06
SLC35E4	-0.214746	2.56e-06
TMEM209	-0.214728	2.57e-06
SMG5	-0.214648	2.59e-06
RDH12	-0.214598	2.6e-06
SOGA1	-0.214552	2.62e-06
TBC1D5	-0.214546	2.62e-06
MRRF	-0.214432	2.65e-06
SLC9A8	-0.214405	2.66e-06
CXorf56	-0.214331	2.68e-06
KIAA0141	-0.214265	2.7e-06
HARS2	-0.214261	2.7e-06
EBPL	-0.214255	2.7e-06
DMD	-0.214224	2.71e-06
TFDP2	-0.214221	2.71e-06
SNX4	-0.2142	2.72e-06
AGAP5	-0.214196	2.72e-06
SLC5A6	-0.214142	2.74e-06
RAB41	-0.214132	2.74e-06
MAPK9	-0.214124	2.74e-06
NUAK2	-0.214085	2.75e-06
ENOX2	-0.21407	2.76e-06
UNC13B	-0.214028	2.77e-06
PAQR8	-0.213993	2.78e-06
DNHD1	-0.213972	2.79e-06
RTFDC1	-0.213948	2.8e-06
HOXB9	-0.213902	2.81e-06
CRAMP1L	-0.213879	2.82e-06
PRMT3	-0.213875	2.82e-06
ACOT13	-0.213864	2.82e-06
ICK	-0.213493	2.94e-06
PDPK1	-0.213482	2.94e-06
MGAT5	-0.213464	2.95e-06
EPRS	-0.213411	2.97e-06
HDAC11	-0.213352	2.98e-06
CYP2S1	-0.2133	3e-06
WDR92	-0.213286	3.01e-06
LIG3	-0.213218	3.03e-06
NR1D1	-0.2131	3.07e-06
B4GALNT3	-0.21307	3.08e-06
GSS	-0.213056	3.08e-06
CSTL1	-0.213036	3.09e-06
ARID3A	-0.212976	3.11e-06
ZFP28	-0.212939	3.12e-06
ZNF768	-0.212882	3.14e-06
ALG8	-0.212753	3.19e-06
SUSD1	-0.212737	3.19e-06
RBM33	-0.212728	3.19e-06
ZNF248	-0.212613	3.23e-06
E2F3	-0.212584	3.25e-06
SKIL	-0.212526	3.27e-06
PDE3B	-0.212491	3.28e-06
CALML4	-0.212476	3.28e-06
TTI1	-0.212375	3.32e-06
MAPK13	-0.212315	3.34e-06
USP53	-0.212143	3.4e-06
SLC44A4	-0.212074	3.43e-06
MTR	-0.212058	3.44e-06
SNAPC3	-0.212027	3.45e-06
BHLHB9	-0.211895	3.5e-06
ZNF44	-0.211883	3.5e-06
SPRED2	-0.211859	3.51e-06
hsa-mir-1199	-0.21183	3.52e-06
AK3	-0.2118	3.53e-06
PIGT	-0.2118	3.53e-06
PDIA2	-0.211795	3.54e-06
SAPCD1	-0.211773	3.54e-06
LYRM7	-0.211699	3.57e-06
TBC1D4	-0.21163	3.6e-06
ARV1	-0.211624	3.6e-06
SIAH1	-0.211618	3.6e-06
VDR	-0.211566	3.62e-06
AXDND1	-0.211553	3.63e-06
LRRC8D	-0.211537	3.64e-06
ZNF502	-0.211504	3.65e-06
ZSCAN9	-0.211444	3.67e-06
PRR5-ARHGAP8	-0.211387	3.69e-06
ATXN7L3B	-0.211338	3.71e-06
FOLR1	-0.211201	3.77e-06
XXbac-BPG32J3.20	-0.211002	3.85e-06
ZNF621	-0.210957	3.87e-06
OXR1	-0.210919	3.89e-06
RBM11	-0.210877	3.9e-06
ILDR2	-0.210821	3.93e-06
CCDC121	-0.210729	3.97e-06
RASAL1	-0.210719	3.97e-06
PRKRIP1	-0.210595	4.02e-06
KRT23	-0.210582	4.03e-06
FAM92A1	-0.210494	4.07e-06
FAM71E1	-0.210478	4.08e-06
CEACAM1	-0.210366	4.13e-06
CAPN12	-0.210286	4.16e-06
CARF	-0.210156	4.22e-06
ZMIZ2	-0.210137	4.23e-06
OPA1	-0.210095	4.25e-06
RNF103	-0.210064	4.26e-06
ZDHHC7	-0.209996	4.29e-06
CCDC24	-0.209812	4.38e-06
MUC3A	-0.209763	4.4e-06
TMEM164	-0.209686	4.44e-06
MON1B	-0.20968	4.44e-06
METTL5	-0.209637	4.46e-06
TBRG4	-0.209605	4.48e-06
NDUFC2	-0.209552	4.5e-06
ATP5E	-0.209542	4.51e-06
ZNF217	-0.209528	4.51e-06
ZNF720	-0.209482	4.54e-06
RP11-544M22.13	-0.209478	4.54e-06
PPAPDC2	-0.209452	4.55e-06
MBTD1	-0.209421	4.57e-06
NIT2	-0.209411	4.57e-06
SPINK1	-0.209383	4.58e-06
TJP3	-0.209381	4.59e-06
NDUFA10	-0.209282	4.63e-06
APOOL	-0.209113	4.72e-06
ABAT	-0.208928	4.81e-06
RPL7	-0.20889	4.83e-06
C5orf52	-0.208819	4.87e-06
ZSWIM1	-0.208794	4.88e-06
TMLHE	-0.208756	4.9e-06
GTF3C2	-0.208732	4.92e-06
HUWE1	-0.208577	5e-06
ZNF285	-0.208507	5.03e-06
CNTN3	-0.2085	5.04e-06
ZNF182	-0.208499	5.04e-06
PREPL	-0.208411	5.09e-06
UGT1A1	-0.208392	5.1e-06
MIOS	-0.208162	5.22e-06
GIGYF1	-0.208152	5.23e-06
LCN12	-0.208095	5.26e-06
VN1R1	-0.208068	5.28e-06
ARMC10	-0.20806	5.28e-06
NOL8	-0.207964	5.33e-06
HYKK	-0.207905	5.37e-06
RNF38	-0.207866	5.39e-06
ZNF250	-0.207676	5.5e-06
NUMA1	-0.207637	5.52e-06
NUTM2F	-0.207632	5.53e-06
SNTB1	-0.20762	5.53e-06
ZNF700	-0.207607	5.54e-06
ARHGEF2	-0.20752	5.59e-06
ZNF343	-0.207473	5.62e-06
NDNF	-0.207315	5.71e-06
GPC2	-0.207309	5.72e-06
SPATA6L	-0.207295	5.73e-06
PNISR	-0.207182	5.8e-06
RAB11FIP4	-0.20718	5.8e-06
SESN1	-0.207157	5.81e-06
PTPRO	-0.207138	5.82e-06
ORAOV1	-0.206953	5.94e-06
VPS52	-0.206762	6.06e-06
TOB1	-0.206707	6.09e-06
ATP2C2	-0.206705	6.1e-06
ACE2	-0.206675	6.11e-06
NEIL1	-0.206583	6.17e-06
ORC2	-0.206424	6.28e-06
PON2	-0.2064	6.3e-06
HCN1	-0.206333	6.34e-06
RGL2	-0.206311	6.35e-06
ZNF251	-0.206266	6.38e-06
CD164	-0.206196	6.43e-06
ZNF711	-0.206135	6.47e-06
RAVER2	-0.206095	6.5e-06
TMEM56-RWDD3	-0.206073	6.52e-06
PLEKHA5	-0.205998	6.57e-06
NFASC	-0.205966	6.59e-06
ZFP36L2	-0.205953	6.6e-06
ZNF462	-0.205833	6.68e-06
STRN	-0.20582	6.69e-06
CES2	-0.205776	6.72e-06
CMTM8	-0.205771	6.73e-06
CEA	-0.205757	6.74e-06
ATF7	-0.205745	6.74e-06
ZNF254	-0.205659	6.81e-06
NFAT5	-0.205533	6.9e-06
KIAA1377	-0.205525	6.9e-06
CYTH2	-0.205439	6.97e-06
PILRB	-0.205421	6.98e-06
KLHL24	-0.205412	6.99e-06
PERP	-0.205331	7.05e-06
HTATSF1	-0.205292	7.07e-06
HUS1	-0.205222	7.13e-06
SOSTDC1	-0.205163	7.17e-06
DDX42	-0.20516	7.17e-06
RANBP6	-0.205143	7.19e-06
DENND4C	-0.205089	7.23e-06
BAZ2B	-0.205079	7.23e-06
CATSPER2	-0.205068	7.24e-06
NAT2	-0.204905	7.37e-06
ZNF273	-0.204893	7.38e-06
MED4	-0.204889	7.38e-06
FAM3A	-0.204814	7.44e-06
ZNF263	-0.204795	7.45e-06
RP11-480I12.4	-0.204766	7.47e-06
THNSL2	-0.204718	7.51e-06
AHCTF1	-0.204715	7.52e-06
ZXDA	-0.204578	7.62e-06
B3GNT3	-0.204509	7.68e-06
RTKN	-0.204504	7.68e-06
SLC16A4	-0.204492	7.69e-06
LRP6	-0.204371	7.79e-06
CLN3	-0.20434	7.82e-06
RSU1	-0.204323	7.83e-06
KCTD21	-0.204314	7.84e-06
KIF7	-0.204248	7.89e-06
ZNF823	-0.204185	7.94e-06
TDRKH	-0.204179	7.95e-06
RAB7A	-0.204166	7.96e-06
PUS7	-0.204132	7.99e-06
SHOX	-0.204065	8.04e-06
NEURL1B	-0.204053	8.05e-06
HOXA7	-0.204033	8.07e-06
SPTBN5	-0.204014	8.09e-06
RP11-894J14.5	-0.203882	8.2e-06
RPS6KL1	-0.203697	8.36e-06
NPHP1	-0.203678	8.37e-06
EPS8L2	-0.203594	8.45e-06
GORASP1	-0.203515	8.52e-06
ZNF26	-0.203515	8.52e-06
CACFD1	-0.203446	8.58e-06
SPG7	-0.20343	8.59e-06
CEP95	-0.203417	8.61e-06
DKFZP434H0512	-0.203263	8.74e-06
ANGEL2	-0.203217	8.79e-06
RPL10L	-0.203177	8.82e-06
BTBD9	-0.203124	8.87e-06
SHC1	-0.20307	8.92e-06
BCAN	-0.203032	8.96e-06
SUCLG2	-0.203011	8.98e-06
IL17RD	-0.203004	8.98e-06
DYNLRB1	-0.202988	9e-06
PREP	-0.202937	9.05e-06
SALL4	-0.202931	9.05e-06
MAGI2	-0.202925	9.06e-06
ITGB6	-0.202777	9.2e-06
WBP5	-0.202766	9.21e-06
RALGPS1	-0.202544	9.42e-06
ACSF3	-0.202527	9.44e-06
XIAP	-0.202501	9.46e-06
SLC30A1	-0.202498	9.47e-06
SURF6	-0.202465	9.5e-06
TMEM9	-0.202445	9.52e-06
PLA2R1	-0.202432	9.53e-06
DPM1	-0.20236	9.6e-06
ASB12	-0.202334	9.63e-06
RBMX	-0.202195	9.77e-06
TRAPPC6A	-0.202178	9.79e-06
MYOM3	-0.202148	9.82e-06
NFS1	-0.202118	9.85e-06
BCKDHB	-0.202089	9.88e-06
CDYL	-0.202041	9.93e-06
ARHGAP8	-0.201805	1.02e-05
ANAPC16	-0.201757	1.02e-05
GPATCH4	-0.201748	1.02e-05
RFXAP	-0.201678	1.03e-05
ZNF737	-0.201675	1.03e-05
RNF5	-0.201624	1.04e-05
ZNF830	-0.201599	1.04e-05
SLC44A1	-0.201577	1.04e-05
GID8	-0.201575	1.04e-05
CARKD	-0.20156	1.04e-05
FAXDC2	-0.201553	1.04e-05
ZNF345	-0.201333	1.07e-05
RNF20	-0.20124	1.08e-05
ADIPOR1	-0.201198	1.08e-05
ABLIM1	-0.201177	1.08e-05
CHP2	-0.201154	1.09e-05
RBBP6	-0.201115	1.09e-05
FAM184B	-0.200787	1.13e-05
ARHGEF35	-0.200693	1.14e-05
ZNF790	-0.200654	1.14e-05
DNAJC21	-0.200581	1.15e-05
MPLKIP	-0.200566	1.16e-05
PCMTD2	-0.200555	1.16e-05
UCHL3	-0.200521	1.16e-05
SLC44A2	-0.200503	1.16e-05
PARD3B	-0.200473	1.17e-05
BIVM	-0.2004	1.18e-05
ALDH18A1	-0.200369	1.18e-05
GCOM1	-0.200176	1.2e-05
DDX39B	-0.200136	1.21e-05
SEC31A	-0.200126	1.21e-05
NCBP1	-0.200074	1.21e-05
ZNF30	-0.20005	1.22e-05
INIP	-0.200041	1.22e-05
MOCS3	-0.200012	1.22e-05
EFCAB4B	-0.199949	1.23e-05
FUBP3	-0.199946	1.23e-05
ASCL5	-0.199816	1.25e-05
ZNF507	-0.199744	1.26e-05
NYNRIN	-0.19968	1.26e-05
ALKBH6	-0.199644	1.27e-05
SEPHS1	-0.199617	1.27e-05
RBAK	-0.199605	1.27e-05
HOXD10	-0.199543	1.28e-05
FBRS	-0.199452	1.29e-05
NPHS2	-0.199379	1.3e-05
NEK8	-0.199376	1.3e-05
CNST	-0.19934	1.31e-05
CHD7	-0.199331	1.31e-05
UGGT2	-0.19927	1.32e-05
MED23	-0.199256	1.32e-05
UBQLN2	-0.199179	1.33e-05
SCRN3	-0.199119	1.34e-05
ASXL1	-0.199101	1.34e-05
PGBD2	-0.199093	1.34e-05
GDPD3	-0.198918	1.37e-05
CLCN3	-0.1989	1.37e-05
SLC4A8	-0.198881	1.37e-05
GTF3A	-0.198865	1.37e-05
CDK3	-0.198807	1.38e-05
FITM2	-0.198768	1.39e-05
FGFR1OP	-0.198765	1.39e-05
ALG1L	-0.198685	1.4e-05
PLAGL1	-0.198682	1.4e-05
FOXD2	-0.198674	1.4e-05
CHCHD3	-0.198656	1.4e-05
KLHL3	-0.198531	1.42e-05
SLC9A2	-0.198499	1.43e-05
CNOT11	-0.198302	1.46e-05
MTL5	-0.1983	1.46e-05
VPS35	-0.198275	1.46e-05
PRELID2	-0.198206	1.47e-05
RP1-228P16.5	-0.198164	1.48e-05
TMEM5	-0.198101	1.49e-05
ABLIM2	-0.197961	1.51e-05
ZNF799	-0.197958	1.51e-05
NBPF10	-0.197928	1.51e-05
CYP4F11	-0.197838	1.53e-05
ADIPOR2	-0.197824	1.53e-05
RLIM	-0.197816	1.53e-05
FAM185A	-0.197808	1.53e-05
MOGAT2	-0.197788	1.53e-05
CRYGS	-0.197644	1.56e-05
PRPF6	-0.19762	1.56e-05
MRPS17	-0.197595	1.56e-05
ZNF529	-0.197569	1.57e-05
CLK1	-0.197509	1.58e-05
GAB1	-0.197501	1.58e-05
UNC5CL	-0.197484	1.58e-05
ATP6V1C2	-0.197425	1.59e-05
RNF113A	-0.19741	1.59e-05
DNAH6	-0.197409	1.59e-05
PCF11	-0.197261	1.62e-05
IGSF9	-0.19725	1.62e-05
ZBTB26	-0.197179	1.63e-05
EIF3J	-0.197121	1.64e-05
SETMAR	-0.197059	1.65e-05
IGIP	-0.197057	1.65e-05
SMIM17	-0.196951	1.67e-05
GFM1	-0.196848	1.69e-05
KLHL23	-0.196836	1.69e-05
MSMO1	-0.196756	1.7e-05
SFXN5	-0.196753	1.7e-05
KIAA0020	-0.196725	1.71e-05
TRHDE	-0.196698	1.71e-05
RNASET2	-0.196692	1.71e-05
SLC22A5	-0.196657	1.72e-05
GPATCH2	-0.196501	1.75e-05
PACRG	-0.196408	1.76e-05
MAPRE1	-0.196385	1.77e-05
C10orf11	-0.196308	1.78e-05
CNOT4	-0.196284	1.78e-05
NPIPB4	-0.196221	1.8e-05
NHSL1	-0.196183	1.8e-05
LACC1	-0.196154	1.81e-05
TSR2	-0.196141	1.81e-05
GZF1	-0.196136	1.81e-05
RASA1	-0.196009	1.83e-05
COG5	-0.195972	1.84e-05
GRIN2B	-0.195867	1.86e-05
LAMB1	-0.195821	1.87e-05
KCNK5	-0.195735	1.88e-05
POLG2	-0.195649	1.9e-05
RP11-111M22.2	-0.195615	1.91e-05
RSPH3	-0.195601	1.91e-05
SPATA12	-0.195477	1.93e-05
ADAT1	-0.195426	1.94e-05
TTC13	-0.195283	1.97e-05
NAT10	-0.195277	1.97e-05
HDAC6	-0.195158	2e-05
MTRF1	-0.19513	2e-05
SNRPE	-0.195115	2.01e-05
LUZP2	-0.195056	2.02e-05
BAG6	-0.195031	2.02e-05
LUZPP1	-0.195022	2.02e-05
FOCAD	-0.194983	2.03e-05
CMPK1	-0.194909	2.05e-05
DUS4L	-0.194855	2.06e-05
MSL1	-0.194829	2.06e-05
DUSP8	-0.194792	2.07e-05
C14orf182	-0.19479	2.07e-05
ITCH	-0.194776	2.07e-05
KCNQ1	-0.194758	2.08e-05
TXNDC9	-0.194758	2.08e-05
MAGED2	-0.194733	2.08e-05
FAAH	-0.194715	2.09e-05
NKRF	-0.194683	2.09e-05
RHBDL2	-0.194618	2.11e-05
RPN2	-0.194571	2.12e-05
SLC9A4	-0.194571	2.12e-05
NUP62CL	-0.194455	2.14e-05
C1QTNF9B	-0.194424	2.15e-05
CHD9	-0.194411	2.15e-05
TTC21A	-0.194366	2.16e-05
SDR42E1	-0.194294	2.18e-05
WFDC1	-0.194227	2.19e-05
RMND5A	-0.194135	2.21e-05
TMEM89	-0.194116	2.22e-05
LENG8	-0.194114	2.22e-05
AKR1B10	-0.194045	2.23e-05
IMMP1L	-0.194008	2.24e-05
PEX13	-0.193977	2.25e-05
THAP2	-0.193911	2.26e-05
ZFHX3	-0.193859	2.27e-05
FAR2	-0.193852	2.27e-05
TIGD4	-0.193814	2.28e-05
SMN1	-0.19375	2.3e-05
REV1	-0.193739	2.3e-05
USP36	-0.193661	2.32e-05
TSPAN31	-0.193583	2.34e-05
FOXG1	-0.193527	2.35e-05
CKB	-0.193393	2.38e-05
AHI1	-0.193358	2.39e-05
ANKIB1	-0.193269	2.41e-05
WLS	-0.193266	2.41e-05
FAM47E	-0.193254	2.41e-05
TSPAN8	-0.193198	2.43e-05
CEL	-0.19311	2.45e-05
SLC11A2	-0.193108	2.45e-05
ZNF117	-0.193078	2.45e-05
AKR1E2	-0.193069	2.46e-05
SLC35A3	-0.193056	2.46e-05
TMEM181	-0.192994	2.48e-05
WDR93	-0.192937	2.49e-05
MYLIP	-0.192892	2.5e-05
CTTNBP2NL	-0.192873	2.51e-05
KMT2C	-0.19279	2.53e-05
ACRC	-0.192788	2.53e-05
PVR	-0.192717	2.54e-05
THOC2	-0.192693	2.55e-05
CALCA	-0.192642	2.56e-05
PTPRD	-0.19264	2.56e-05
TNRC6A	-0.192637	2.56e-05
HSD17B7	-0.192595	2.57e-05
HSD17B12	-0.192581	2.58e-05
SPRY4	-0.192546	2.59e-05
NR1I3	-0.192498	2.6e-05
TTC30B	-0.192465	2.61e-05
HMGCR	-0.192388	2.63e-05
ARL14	-0.192373	2.63e-05
EPB41L5	-0.192332	2.64e-05
C12orf66	-0.192296	2.65e-05
ZNF446	-0.192223	2.67e-05
SORL1	-0.19216	2.69e-05
IGFL4	-0.192158	2.69e-05
PRRC2A	-0.192141	2.69e-05
MORC2	-0.192093	2.71e-05
PABPC1L	-0.192072	2.71e-05
PMS2	-0.192058	2.71e-05
ZNF606	-0.192033	2.72e-05
USP6NL	-0.192021	2.72e-05
SRI	-0.191999	2.73e-05
TSPAN7	-0.191937	2.75e-05
STAMBP	-0.191884	2.76e-05
ZBED3	-0.19181	2.78e-05
ARAP3	-0.191785	2.79e-05
GOLT1A	-0.191701	2.81e-05
KAZN	-0.19165	2.83e-05
ALDH3A1	-0.191492	2.87e-05
ZNRF2	-0.191407	2.89e-05
JPH1	-0.191376	2.9e-05
SLC7A1	-0.191361	2.91e-05
CBX3	-0.191352	2.91e-05
ATP1B1	-0.191315	2.92e-05
PHF2	-0.191215	2.95e-05
CCDC115	-0.1912	2.95e-05
PYGB	-0.190995	3.01e-05
ZNF81	-0.190978	3.02e-05
CLCC1	-0.190971	3.02e-05
HRCT1	-0.190948	3.03e-05
BRAF	-0.190791	3.07e-05
ZSCAN20	-0.190764	3.08e-05
DLEU1	-0.190753	3.08e-05
EPHB2	-0.190734	3.09e-05
SRSF6	-0.190638	3.12e-05
SLC38A1	-0.190631	3.12e-05
CDNF	-0.190604	3.13e-05
XK	-0.190604	3.13e-05
PHF20L1	-0.190598	3.13e-05
ITFG2	-0.190596	3.13e-05
C5orf45	-0.190583	3.14e-05
FAM155B	-0.190508	3.16e-05
GPBP1L1	-0.190478	3.17e-05
PVRL4	-0.190474	3.17e-05
LY6G6C	-0.190431	3.18e-05
YTHDC1	-0.190417	3.19e-05
CAPN13	-0.190414	3.19e-05
HGSNAT	-0.19039	3.2e-05
LEKR1	-0.190359	3.21e-05
DHODH	-0.190299	3.22e-05
KIAA0319	-0.190232	3.25e-05
WIPI1	-0.190208	3.25e-05
HILPDA	-0.190168	3.27e-05
ALG11	-0.190007	3.32e-05
PAXBP1	-0.189993	3.32e-05
CBLL1	-0.189984	3.32e-05
CSAD	-0.189982	3.32e-05
CHTOP	-0.189976	3.33e-05
NCOA3	-0.189922	3.34e-05
LRRC69	-0.189831	3.37e-05
CRYL1	-0.189825	3.38e-05
PAH	-0.189794	3.39e-05
IWS1	-0.189779	3.39e-05
LSS	-0.189716	3.41e-05
ZNF678	-0.18961	3.45e-05
TMCO6	-0.189607	3.45e-05
LPCAT2	-0.189606	3.45e-05
GPR157	-0.189603	3.45e-05
COA5	-0.189491	3.49e-05
UBAP2L	-0.189467	3.5e-05
TRAF3IP1	-0.189424	3.51e-05
IFT80	-0.189359	3.53e-05
RYK	-0.189291	3.56e-05
LMBR1	-0.189245	3.57e-05
CLIP2	-0.189187	3.59e-05
UQCRB	-0.189082	3.63e-05
NHLRC1	-0.189075	3.63e-05
FBXO34	-0.189041	3.64e-05
SLC13A4	-0.188846	3.71e-05
PLEKHH1	-0.18882	3.72e-05
DNASE1L1	-0.188814	3.72e-05
GDF15	-0.188808	3.73e-05
FAM189A1	-0.188774	3.74e-05
ARHGEF10L	-0.188716	3.76e-05
SPATA13	-0.188713	3.76e-05
CCDC33	-0.188709	3.76e-05
FARSB	-0.188669	3.78e-05
SMIM2	-0.188558	3.82e-05
NAPEPLD	-0.188536	3.82e-05
MRPL24	-0.188514	3.83e-05
GRIPAP1	-0.188511	3.83e-05
ARHGAP21	-0.18846	3.85e-05
NKAIN3	-0.188325	3.9e-05
C5orf34	-0.188219	3.94e-05
ADD3	-0.188194	3.95e-05
HSPBAP1	-0.18815	3.97e-05
RUNDC1	-0.188116	3.98e-05
CBLC	-0.188111	3.98e-05
LPGAT1	-0.188098	3.99e-05
ALDH2	-0.187882	4.07e-05
HGD	-0.18786	4.08e-05
LEMD1	-0.187847	4.09e-05
LIN7B	-0.187842	4.09e-05
HNMT	-0.187835	4.09e-05
ZNF311	-0.187773	4.12e-05
PIK3R4	-0.187702	4.14e-05
MBD6	-0.187682	4.15e-05
TAZ	-0.187646	4.17e-05
PBDC1	-0.187639	4.17e-05
ANKS3	-0.187609	4.18e-05
CCDC60	-0.187541	4.21e-05
NSF	-0.18751	4.22e-05
LAS1L	-0.187496	4.23e-05
ZNF441	-0.187486	4.23e-05
AREG	-0.187379	4.28e-05
FBXO46	-0.187373	4.28e-05
CUL3	-0.187294	4.31e-05
NOP58	-0.187282	4.31e-05
MTRNR2L12	-0.187201	4.35e-05
CEBPA	-0.187196	4.35e-05
MTURN	-0.187136	4.38e-05
ZNF260	-0.187073	4.4e-05
IST1	-0.18703	4.42e-05
C8orf59	-0.186922	4.47e-05
RABGAP1	-0.186882	4.48e-05
N6AMT2	-0.186856	4.49e-05
LBR	-0.186851	4.5e-05
CAMK2G	-0.186813	4.51e-05
PAWR	-0.18679	4.52e-05
NUFIP2	-0.186773	4.53e-05
ACY1	-0.186743	4.54e-05
MECP2	-0.18671	4.56e-05
LARP1	-0.186583	4.61e-05
SETDB2	-0.186582	4.61e-05
SEPHS2	-0.186577	4.62e-05
CST11	-0.186368	4.71e-05
RBMX2	-0.186277	4.75e-05
CCDC47	-0.186271	4.75e-05
MRPS25	-0.186191	4.79e-05
ZNF862	-0.186071	4.84e-05
COG1	-0.186014	4.87e-05
ZNF284	-0.185992	4.88e-05
APBA1	-0.185983	4.88e-05
ARID1B	-0.185822	4.96e-05
GPRASP2	-0.185781	4.98e-05
FRAT2	-0.185642	5.05e-05
SLC2A12	-0.185632	5.05e-05
SLC37A3	-0.185558	5.09e-05
RORC	-0.185549	5.09e-05
PIGP	-0.18548	5.12e-05
ZNF585B	-0.185434	5.15e-05
BGLAP	-0.185415	5.16e-05
C12orf36	-0.185399	5.16e-05
THOC7	-0.185389	5.17e-05
EIF2B5	-0.185377	5.17e-05
SPATA6	-0.185373	5.18e-05
ZC3H15	-0.185331	5.2e-05
TPR	-0.185325	5.2e-05
UQCC1	-0.185317	5.2e-05
TRIM13	-0.185296	5.21e-05
LARP4B	-0.185203	5.26e-05
GPT2	-0.185079	5.32e-05
PRDM5	-0.184943	5.39e-05
RHEB	-0.184934	5.4e-05
CLGN	-0.18489	5.42e-05
CACNB2	-0.184813	5.46e-05
SCP2	-0.18475	5.49e-05
FAM222B	-0.184747	5.49e-05
KBTBD12	-0.184744	5.49e-05
FAM211A	-0.184694	5.52e-05
KIAA1958	-0.184677	5.53e-05
WFDC10A	-0.184626	5.56e-05
AQP7	-0.184601	5.57e-05
ZNF57	-0.184514	5.62e-05
ADSS	-0.184479	5.63e-05
FAM186B	-0.184477	5.63e-05
SLC12A2	-0.184474	5.64e-05
EIF3E	-0.184464	5.64e-05
CMIP	-0.184392	5.68e-05
ACCS	-0.184384	5.68e-05
CAMK1D	-0.184374	5.69e-05
REPIN1	-0.184355	5.7e-05
POGZ	-0.184347	5.7e-05
PLSCR2	-0.18417	5.8e-05
BCO2	-0.184093	5.84e-05
SUGT1	-0.184062	5.86e-05
GMEB2	-0.183959	5.92e-05
HCN3	-0.183933	5.93e-05
RETNLB	-0.183925	5.94e-05
TMEM182	-0.183923	5.94e-05
PNPLA1	-0.183882	5.96e-05
SYN3	-0.183856	5.97e-05
BPTF	-0.183834	5.99e-05
QTRT1	-0.183817	6e-05
TRIM39	-0.183753	6.03e-05
FAM117B	-0.18367	6.08e-05
EPHB4	-0.183668	6.08e-05
EPS15L1	-0.183648	6.09e-05
DMTF1	-0.183534	6.16e-05
EDEM3	-0.183511	6.17e-05
TCEAL1	-0.183418	6.23e-05
FARP2	-0.183387	6.24e-05
DFNB59	-0.183242	6.33e-05
KRTAP5-9	-0.183229	6.34e-05
TP53RK	-0.183084	6.42e-05
C9orf172	-0.183029	6.46e-05
LMTK2	-0.182989	6.48e-05
COL9A3	-0.182921	6.52e-05
JARID2	-0.18288	6.55e-05
MYO6	-0.182878	6.55e-05
REEP1	-0.182837	6.57e-05
NOL10	-0.182835	6.58e-05
DHRSX	-0.182832	6.58e-05
CEBPZ-AS1	-0.182787	6.61e-05
CAPN6	-0.182784	6.61e-05
ADCK1	-0.182766	6.62e-05
LINC00998	-0.18274	6.63e-05
FAM122A	-0.182707	6.66e-05
ABCB6	-0.182703	6.66e-05
ZNF141	-0.182697	6.66e-05
ADAMTS13	-0.182671	6.68e-05
ERCC6	-0.182649	6.69e-05
C21orf58	-0.182645	6.69e-05
PKDCC	-0.182644	6.69e-05
HOXD11	-0.18263	6.7e-05
IER2	-0.182622	6.71e-05
ANKRD46	-0.1826	6.72e-05
IGSF22	-0.182599	6.72e-05
NBEAL2	-0.182547	6.76e-05
SNX13	-0.182495	6.79e-05
DET1	-0.182448	6.82e-05
DDX19B	-0.18244	6.82e-05
DNAH3	-0.182429	6.83e-05
ENPP4	-0.182343	6.89e-05
ZNF354B	-0.18233	6.89e-05
PER2	-0.182323	6.9e-05
ATXN7L1	-0.18227	6.93e-05
PPP2R3A	-0.182264	6.94e-05
LZTS3	-0.182245	6.95e-05
PRR15L	-0.182208	6.97e-05
NEURL2	-0.182179	6.99e-05
TMBIM4	-0.181993	7.11e-05
MLF1	-0.181934	7.15e-05
SULT1A1	-0.181903	7.17e-05
MTA3	-0.181903	7.17e-05
TSC1	-0.181713	7.3e-05
IGSF3	-0.181677	7.33e-05
LPA	-0.181657	7.34e-05
CDK11A	-0.181638	7.35e-05
CASC3	-0.181629	7.36e-05
RPS27	-0.181591	7.39e-05
MYLK4	-0.181554	7.41e-05
C6orf223	-0.181495	7.45e-05
HCRT	-0.18137	7.54e-05
NEK6	-0.181326	7.57e-05
RBM19	-0.181315	7.58e-05
MLH3	-0.181295	7.59e-05
PANK3	-0.18127	7.61e-05
ARGLU1	-0.181264	7.61e-05
NDUFAF2	-0.181261	7.62e-05
URB2	-0.181235	7.63e-05
MUC13	-0.1812	7.66e-05
LRRIQ3	-0.181168	7.68e-05
DDAH1	-0.181154	7.69e-05
RHBDF1	-0.1811	7.73e-05
TDRD3	-0.181013	7.79e-05
RPL32	-0.180985	7.81e-05
FZD5	-0.18098	7.82e-05
RASA2	-0.180906	7.87e-05
PANK1	-0.180851	7.91e-05
PAIP2B	-0.180701	8.02e-05
[truncated: 17,422 more rows]
