# Supplementary material for: Inhibition of DUSP18 impairs cholesterol biosynthesis and promotes anti-tumor immunity in colorectal cancer
Source: Nat Commun. 2024 Jul 12;15:5851. doi: 10.1038/s41467-024-50138-x (PMC11239938; doi:10.1038/s41467-024-50138-x)
Supplement: Supplementary file 7 — Supplementary Data 4 [file 41467_2024_50138_MOESM7_ESM.xlsx]

## Sheet: CombineAnnotation
Protein	Description	shCtrl#1	shDusp18#1	shCtrl#2	shDusp18#2	shCtrl#3	shDusp18#3	shCtrl-vs-shDusp18	pvalue	BP_GO_ID	BP_GO_Desc	BP_GO_Level	CC_GO_ID	CC_GO_Desc	CC_GO_Level	MF_GO_ID	MF_GO_Desc	MF_GO_Level	KEGG_KO	KEGG_Pathway_ID	KEGG_Pathway_Desc	Domain_ID	Domain_Desc	SubcellurLocation	COG_Gene	BlastScore	COG_Code	COG_Desc
Q8BH24	TM9S4_MOUSE Transmembrane 9 superfamily member 4 OS=Mus musculus OX=10090 GN=Tm9sf4 PE=1 SV=1	0.993561	1.17443	0.580946	1.04191	0.750249	1.4589	0.63254	0.0586619				GO:0005575;GO:0044425;GO:0016021;GO:0016020;GO:0031224;	cellular_component;membrane part;integral component of membrane;membrane;intrinsic component of membrane;	1;2;4;2;3;				K17086			IPR004240;	Nonaspanin (TM9SF);	plasma membrane	Hs7662028	1268	U	[U] Intracellular trafficking, secretion, and vesicular transport;
B2KGR2	B2KGR2_MOUSE LanC (bacterial lantibiotic synthetase component C)-like 1 (Fragment) OS=Mus musculus OX=10090 GN=Lancl1 PE=1 SV=1	0	0	0	0	0	0	nan	nan				GO:0071944;GO:0043227;GO:0043226;GO:0005737;GO:0070062;GO:0016020;GO:0005886;GO:1903561;GO:0031982;GO:0043230;GO:0044464;GO:0005623;GO:0005622;GO:0005575;GO:0005576;GO:0044424;GO:0044421;	cell periphery;membrane-bounded organelle;organelle;cytoplasm;extracellular exosome;membrane;plasma membrane;extracellular vesicle;vesicle;extracellular organelle;cell part;cell;intracellular;cellular_component;extracellular region;intracellular part;extracellular region part;	3;3;2;4;4;2;3;3;4;3;2;2;3;1;2;3;2;	GO:0017124;GO:1901681;GO:0003674;GO:0005488;GO:0043169;GO:0042277;GO:0046914;GO:0043167;GO:0033218;GO:0046872;GO:1900750;GO:0050750;GO:0043168;GO:0070325;GO:0003824;GO:0019904;GO:0072341;GO:0005515;GO:0005102;GO:0043295;GO:0008270;	SH3 domain binding;sulfur compound binding;molecular_function;binding;cation binding;peptide binding;transition metal ion binding;ion binding;amide binding;metal ion binding;oligopeptide binding;low-density lipoprotein particle receptor binding;anion binding;lipoprotein particle receptor binding;catalytic activity;protein domain specific binding;modified amino acid binding;protein binding;recepto…	5;3;1;2;4;4;6;3;3;5;5;6;4;5;2;4;3;3;4;4;7;				IPR007822;	Lanthionine synthetase C-like;	cytosol	Hs5174445	338	V	[V] Defense mechanisms;
Q3TWN8	Q3TWN8_MOUSE Delta-1-pyrroline-5-carboxylate synthase OS=Mus musculus OX=10090 GN=Aldh18a1 PE=2 SV=1	1.05523	0.939148	1.0258	0.960048	1.06399	0.955788	1.10159	0.00184475
Q9CZY3	UB2V1_MOUSE Ubiquitin-conjugating enzyme E2 variant 1 OS=Mus musculus OX=10090 GN=Ube2v1 PE=1 SV=1	1.20288	0.64017	1.17062	0.992397	1.03066	0.963284	1.31138	0.096694	GO:0080090;GO:0019222;GO:0048584;GO:0048583;GO:0007165;GO:1901362;GO:1901360;GO:0051716;GO:0010604;GO:0006301;GO:0009966;GO:0009967;GO:0070647;GO:0032446;GO:0044093;GO:0048518;GO:0070534;GO:0043122;GO:0043123;GO:0006281;GO:0060255;GO:0051091;GO:2001141;GO:0046483;GO:0044700;GO:0019538;GO:0016567;GO:0033554;GO:0019438;GO:0009893;GO:0009891;GO:0007249;GO:0006807;GO:0035556;GO:0097659;GO:1901576;GO:…	regulation of primary metabolic process;regulation of metabolic process;positive regulation of response to stimulus;regulation of response to stimulus;signal transduction;organic cyclic compound biosynthetic process;organic cyclic compound metabolic process;cellular response to stimulus;positive regulation of macromolecule metabolic process;postreplication repair;regulation of signal transduction…	4;3;3;3;4;5;4;3;4;5;4;4;7;8;4;2;11;6;6;4;4;5;6;4;3;4;9;4;5;3;4;6;3;5;7;4;4;2;3;5;4;3;3;3;5;1;2;5;5;5;5;5;2;5;6;5;5;6;4;6;3;4;4;2;5;3;4;4;10;2;4;6;7;2;4;5;6;6;4;5;5;4;6;5;5;5;4;4;5;6;2;3;5;5;5;5;5;6;3;5;3;7;4;4;3;3;5;3;	GO:0035370;GO:1902494;GO:1990234;GO:0031371;GO:0043234;GO:0043230;GO:0043231;GO:0000151;GO:0044424;GO:0044421;GO:0043229;GO:0005622;GO:0043227;GO:0043226;GO:0031982;GO:0005737;GO:0005634;GO:0044464;GO:0005623;GO:0070062;GO:1903561;GO:0032991;GO:0005575;GO:0005576;	UBC13-UEV1A complex;catalytic complex;transferase complex;ubiquitin conjugating enzyme complex;protein complex;extracellular organelle;intracellular membrane-bounded organelle;ubiquitin ligase complex;intracellular part;extracellular region part;intracellular organelle;intracellular;membrane-bounded organelle;organelle;vesicle;cytoplasm;nucleus;cell part;cell;extracellular exosome;extracellular v…	5;4;5;4;3;3;4;4;3;2;3;3;3;2;4;4;5;2;2;4;3;2;1;2;	GO:0003674;GO:0005488;GO:0019899;GO:0044390;GO:0031624;GO:0005515;	molecular_function;binding;enzyme binding;ubiquitin-like protein conjugating enzyme binding;ubiquitin conjugating enzyme binding;protein binding;	1;2;4;5;6;3;	K10704			IPR000608;IPR016135;	Ubiquitin-conjugating enzyme E2;Ubiquitin-conjugating enzyme/RWD-like;	cytosol	Hs4507795_2	278	O	[O] Posttranslational modification, protein turnover, chaperones;
Q8BXX7	Q8BXX7_MOUSE C-1-tetrahydrofolate synthase, cytoplasmic OS=Mus musculus OX=10090 GN=Mthfd1 PE=2 SV=1	0	0	0	0	0	0	nan	nan
Q6NSR8	PEPL1_MOUSE Probable aminopeptidase NPEPL1 OS=Mus musculus OX=10090 GN=Npepl1 PE=1 SV=1	0.86783	0.974493	0.903106	1.47162	0.897959	0.884995	0.8012	0.29373				GO:0043229;GO:0043226;GO:0005737;GO:0043227;GO:0005634;GO:0043231;GO:0044464;GO:0005623;GO:0005622;GO:0005575;GO:0044424;	intracellular organelle;organelle;cytoplasm;membrane-bounded organelle;nucleus;intracellular membrane-bounded organelle;cell part;cell;intracellular;cellular_component;intracellular part;	3;2;4;3;5;4;2;2;3;1;3;	GO:0004177;GO:0008238;GO:0003674;GO:0005488;GO:0008233;GO:0008235;GO:0008237;GO:0043169;GO:0046914;GO:0043167;GO:0046872;GO:0016787;GO:0030145;GO:0003824;GO:0070011;	aminopeptidase activity;exopeptidase activity;molecular_function;binding;peptidase activity;metalloexopeptidase activity;metallopeptidase activity;cation binding;transition metal ion binding;ion binding;metal ion binding;hydrolase activity;manganese ion binding;catalytic activity;peptidase activity, acting on L-amino acid peptides;	7;6;1;2;4;7;6;4;6;3;5;3;7;2;5;	K09611			IPR000819;IPR011356;	Peptidase M17, leucyl aminopeptidase, C-terminal;Peptidase M17, leucine aminopeptidase/peptidase B;	nucleus	Hs20070333	805	R	[R] General function prediction only;
Q8K0Z7	TACO1_MOUSE Translational activator of cytochrome c oxidase 1 OS=Mus musculus OX=10090 GN=Taco1 PE=1 SV=1	0	0	0	0	0	0	nan	nan	GO:0044238;GO:0080090;GO:0019222;GO:0031326;GO:0031323;GO:0044249;GO:0034641;GO:0006807;GO:0034645;GO:0050789;GO:0043043;GO:0044267;GO:0044260;GO:0010608;GO:0051246;GO:0071704;GO:0010467;GO:0065007;GO:2000112;GO:0010468;GO:1901576;GO:0060255;GO:0009987;GO:0009889;GO:0050794;GO:0009058;GO:0009059;GO:0008150;GO:0051171;GO:0008152;GO:0044271;GO:0034248;GO:0043604;GO:0032268;GO:1901564;GO:0043603;GO:…	primary metabolic process;regulation of primary metabolic process;regulation of metabolic process;regulation of cellular biosynthetic process;regulation of cellular metabolic process;cellular biosynthetic process;cellular nitrogen compound metabolic process;nitrogen compound metabolic process;cellular macromolecule biosynthetic process;regulation of biological process;peptide biosynthetic process…	3;4;3;5;4;4;4;3;5;2;6;5;4;6;5;3;5;2;6;5;4;4;2;4;3;3;5;1;4;2;5;5;6;5;4;5;5;4;3;4;5;6;5;6;	GO:0005623;GO:0005622;GO:0043227;GO:0005737;GO:0005634;GO:0005739;GO:0043226;GO:0044424;GO:0043231;GO:0044464;GO:0043229;GO:0005575;GO:0044444;	cell;intracellular;membrane-bounded organelle;cytoplasm;nucleus;mitochondrion;organelle;intracellular part;intracellular membrane-bounded organelle;cell part;intracellular organelle;cellular_component;cytoplasmic part;	2;3;3;4;5;5;2;3;4;2;3;1;4;				K18189			IPR017856;IPR029072;IPR026564;IPR002876;	Integrase, N-terminal zinc-binding domain-like;YebC-like;Transcriptional regulator TACO1-like, domain 3;Transcriptional regulator TACO1-like;	mitochondria	Hs7705953	235	S	[S] Function unknown;
Q3TDY6	Q3TDY6_MOUSE Tripeptidyl-peptidase 1 OS=Mus musculus OX=10090 GN=Tpp1 PE=2 SV=1	0	2.97108	0	0	0	3.02892	nan	nan
A0A2R8VKI5	A0A2R8VKI5_MOUSE Myosin, heavy polypeptide 9, non-muscle (Fragment) OS=Mus musculus OX=10090 GN=Myh9 PE=1 SV=1	1.0589	1.04093	0.870527	1.08699	0.964217	0.978442	0.93152	0.322117	GO:0008104;GO:0006909;GO:0080090;GO:0019222;GO:0030224;GO:0007596;GO:0048468;GO:0030220;GO:0061024;GO:0072359;GO:0007163;GO:0000768;GO:0007599;GO:0032989;GO:0071840;GO:0048869;GO:0009611;GO:0048513;GO:0048514;GO:0048518;GO:0048519;GO:0033036;GO:0016192;GO:0000910;GO:0051653;GO:0060255;GO:0007051;GO:0051293;GO:0045184;GO:0030048;GO:0008360;GO:0030162;GO:0007520;GO:0030168;GO:0071593;GO:0044707;GO:…	protein localization;phagocytosis;regulation of primary metabolic process;regulation of metabolic process;monocyte differentiation;blood coagulation;cell development;platelet formation;membrane organization;circulatory system development;establishment or maintenance of cell polarity;syncytium formation by plasma membrane fusion;hemostasis;cellular component morphogenesis;cellular component organi…	4;5;4;3;8;5;4;4;4;5;4;5;5;4;2;4;4;4;4;2;2;3;5;5;5;4;5;5;4;5;4;6;6;5;7;3;3;4;2;6;5;5;4;3;6;4;3;5;4;3;4;5;6;4;8;5;5;4;6;4;3;3;2;4;7;3;3;4;3;4;4;5;3;4;4;1;2;4;3;6;3;7;6;5;2;2;4;4;7;4;5;5;6;4;5;5;4;5;3;2;6;5;8;3;5;5;4;4;5;4;7;5;7;2;2;2;2;7;4;2;5;4;5;5;6;5;4;8;3;5;3;6;5;6;5;4;4;4;4;4;5;4;4;4;6;4;4;5;6;2;3;5;4;5;6;4;5;7;6;4;5;2;5;6;3;7;5;8;3;4;3;6;5;2;3;3;4;3;4;5;5;3;3;4;4;5;4;6;3;3;	GO:0032432;GO:0070938;GO:0070161;GO:0008180;GO:0031982;GO:0016021;GO:0016020;GO:0042641;GO:0030864;GO:0032155;GO:0032154;GO:0042995;GO:0043231;GO:0043234;GO:0043235;GO:0043230;GO:0043232;GO:0030054;GO:0031254;GO:0044428;GO:0044424;GO:0044425;GO:0044421;GO:0044422;GO:0005829;GO:0043229;GO:0043228;GO:0043227;GO:0043226;GO:0005856;GO:0044430;GO:0005886;GO:0031252;GO:0008305;GO:0001772;GO:0098797;GO:…	actin filament bundle;contractile ring;anchoring junction;COP9 signalosome;vesicle;integral component of membrane;membrane;actomyosin;cortical actin cytoskeleton;cell division site part;cleavage furrow;cell projection;intracellular membrane-bounded organelle;protein complex;receptor complex;extracellular organelle;intracellular non-membrane-bounded organelle;cell junction;cell trailing edge;nucle…	5;3;3;4;4;4;2;5;5;3;4;3;4;3;4;3;4;2;3;4;3;2;2;2;5;3;3;3;2;5;4;3;3;5;4;4;6;4;3;3;5;4;4;4;4;4;3;5;4;3;4;3;3;2;3;3;4;2;2;3;6;3;6;4;3;5;4;6;4;2;5;6;4;4;1;3;5;4;	GO:1901363;GO:0000166;GO:0044877;GO:0019904;GO:0043531;GO:0016818;GO:0030554;GO:0016817;GO:0097367;GO:0005524;GO:0003674;GO:0005488;GO:0016887;GO:1901265;GO:0042623;GO:0003779;GO:0032549;GO:0017076;GO:0003774;GO:0016787;GO:0003824;GO:0036094;GO:0008092;GO:0097159;GO:0016462;GO:0032559;GO:0032555;GO:0046983;GO:0032550;GO:0032553;GO:0035639;GO:0043168;GO:0043167;GO:0042802;GO:0042803;GO:0044822;GO:…	heterocyclic compound binding;nucleotide binding;macromolecular complex binding;protein domain specific binding;ADP binding;hydrolase activity, acting on acid anhydrides, in phosphorus-containing anhydrides;adenyl nucleotide binding;hydrolase activity, acting on acid anhydrides;carbohydrate derivative binding;ATP binding;molecular_function;binding;ATPase activity;nucleoside phosphate binding;ATPa…	3;4;3;4;5;5;6;4;3;6;1;2;8;4;9;5;5;5;8;3;2;3;4;3;6;6;5;4;6;4;5;4;3;4;5;6;5;4;5;3;10;4;9;5;4;4;7;				IPR002928;	Myosin tail;	mitochondria	Hs12667788	317	Z	[Z] Cytoskeleton;
A0A2R8VKI7	A0A2R8VKI7_MOUSE Transcription factor CP2 OS=Mus musculus OX=10090 GN=Tfcp2 PE=1 SV=1	0	0	0	0	0	0	nan	nan	GO:0032774;GO:0019222;GO:0009891;GO:0044237;GO:0031325;GO:2001141;GO:0031323;GO:0051254;GO:0090304;GO:0044249;GO:0034641;GO:0006807;GO:0034645;GO:0043170;GO:1901362;GO:0097659;GO:0080090;GO:0009893;GO:1901576;GO:0010604;GO:0044260;GO:0050789;GO:0051171;GO:0031328;GO:2000112;GO:0071704;GO:0010467;GO:0010556;GO:0065007;GO:1901360;GO:0031326;GO:0048518;GO:0010468;GO:0018130;GO:1903508;GO:0045935;GO:…	RNA biosynthetic process;regulation of metabolic process;positive regulation of biosynthetic process;cellular metabolic process;positive regulation of cellular metabolic process;regulation of RNA biosynthetic process;regulation of cellular metabolic process;positive regulation of RNA metabolic process;nucleic acid metabolic process;cellular biosynthetic process;cellular nitrogen compound metaboli…	6;3;4;3;4;6;4;5;5;4;4;3;5;4;5;7;4;3;4;4;4;2;4;5;6;3;5;5;2;4;5;2;5;5;7;5;4;5;4;2;4;6;7;3;3;5;1;6;2;4;5;4;5;3;5;4;5;6;5;5;6;5;3;	GO:0043226;GO:0043227;GO:0005634;GO:0043234;GO:0005667;GO:0032991;GO:0043231;GO:0044464;GO:0043229;GO:0005623;GO:0005622;GO:0005575;GO:0044424;	organelle;membrane-bounded organelle;nucleus;protein complex;transcription factor complex;macromolecular complex;intracellular membrane-bounded organelle;cell part;intracellular organelle;cell;intracellular;cellular_component;intracellular part;	2;3;5;3;4;2;4;2;3;2;3;1;3;	GO:0008022;GO:0003674;GO:0005488;GO:0003677;GO:1901363;GO:0003676;GO:0097159;GO:0005515;	protein C-terminus binding;molecular_function;binding;DNA binding;heterocyclic compound binding;nucleic acid binding;organic cyclic compound binding;protein binding;	4;1;2;5;3;4;3;3;				IPR007604;IPR013761;	CP2 transcription factor;Sterile alpha motif/pointed domain;	cytosol	Hs21361278	960	K	[K] Transcription;
O70251	EF1B_MOUSE Elongation factor 1-beta OS=Mus musculus OX=10090 GN=Eef1b PE=1 SV=5	1.03127	1.04895	1.02498	1.03322	0.780512	1.08108	0.89679	0.263613										K03232			IPR014717;IPR014038;IPR018940;IPR010987;IPR001326;	Translation elongation factor EF1B/ribosomal protein S6;Translation elongation factor EF1B, beta/delta subunit, guanine nucleotide exchange domain;Elongation factor 1 beta central acidic region, eukaryote;Glutathione S-transferase, C-terminal-like;Translation elongation factor EF1B, beta/delta chains, conserved site;	nucleus	Hs4503477	402	K	[K] Transcription;
O70252	HMOX2_MOUSE Heme oxygenase 2 OS=Mus musculus OX=10090 GN=Hmox2 PE=1 SV=1	0.819524	0.886094	0.964943	1.00072	0.980396	1.34832	0.85464	0.349573	GO:0006778;GO:0044248;GO:0034641;GO:0006807;GO:0001666;GO:0044699;GO:1901361;GO:0044710;GO:0006788;GO:0042440;GO:0006787;GO:0071704;GO:0033015;GO:0033013;GO:1901360;GO:0046483;GO:0042168;GO:0009987;GO:0006725;GO:1901575;GO:0046700;GO:0006950;GO:0051186;GO:0008150;GO:0008152;GO:0051187;GO:0009056;GO:0006979;GO:0055114;GO:0070482;GO:0009628;GO:1901564;GO:0044270;GO:0036293;GO:0050896;GO:0044237;GO:…	porphyrin-containing compound metabolic process;cellular catabolic process;cellular nitrogen compound metabolic process;nitrogen compound metabolic process;response to hypoxia;single-organism process;organic cyclic compound catabolic process;single-organism metabolic process;heme oxidation;pigment metabolic process;porphyrin-containing compound catabolic process;organic substance metabolic proces…	5;4;4;3;4;2;5;3;5;4;6;3;6;5;4;4;4;2;4;4;5;3;4;1;2;5;3;4;4;4;3;4;5;5;2;3;5;3;5;	GO:0043231;GO:0016020;GO:0005783;GO:0005886;GO:0005623;GO:0043227;GO:0043226;GO:0005737;GO:0044424;GO:0012505;GO:0044464;GO:0043229;GO:0005622;GO:0005575;GO:0044444;GO:0071944;	intracellular membrane-bounded organelle;membrane;endoplasmic reticulum;plasma membrane;cell;membrane-bounded organelle;organelle;cytoplasm;intracellular part;endomembrane system;cell part;intracellular organelle;intracellular;cellular_component;cytoplasmic part;cell periphery;	4;2;4;3;2;3;2;4;3;3;2;3;3;1;4;3;				K21418			IPR002051;IPR016084;IPR018207;IPR016053;	Haem oxygenase;Haem oxygenase-like, multi-helical;Haem oxygenase conserved site;Haem oxygenase-like;	cytosol	Hs8051608	561	P	[P] Inorganic ion transport and metabolism;
Q9WUD8	FAIM1_MOUSE Fas apoptotic inhibitory molecule 1 OS=Mus musculus OX=10090 GN=Faim PE=1 SV=1	0	0	0	0	0	0	nan	nan													IPR010695;	Fas apoptotic inhibitory molecule 1;	cytosol	Hs8922536	338	T	[T] Signal transduction mechanisms;
O35841	API5_MOUSE Apoptosis inhibitor 5 OS=Mus musculus OX=10090 GN=Api5 PE=1 SV=2	1.00017	0.956988	0.906771	1.08401	0.895903	1.15616	0.87667	0.121171	GO:2000269;GO:2000270;GO:0008219;GO:0010941;GO:0042981;GO:0050789;GO:0044699;GO:0044346;GO:0043067;GO:0043066;GO:0065007;GO:0048519;GO:0043069;GO:0006915;GO:0060548;GO:0009987;GO:0050794;GO:0012501;GO:0008150;GO:0044763;GO:0048523;	regulation of fibroblast apoptotic process;negative regulation of fibroblast apoptotic process;cell death;regulation of cell death;regulation of apoptotic process;regulation of biological process;single-organism process;fibroblast apoptotic process;regulation of programmed cell death;negative regulation of apoptotic process;biological regulation;negative regulation of biological process;negative …	7;7;4;4;6;2;2;7;5;6;2;2;5;6;4;2;3;5;1;3;3;	GO:1990904;GO:0031974;GO:0043226;GO:0043229;GO:0005681;GO:0005737;GO:0044446;GO:0031981;GO:0043227;GO:0005634;GO:0016020;GO:0005654;GO:0030529;GO:0032991;GO:0043231;GO:0043233;GO:0044464;GO:0005623;GO:0005622;GO:0005575;GO:0070013;GO:0044428;GO:0044422;GO:0044424;	ribonucleoprotein complex;membrane-enclosed lumen;organelle;intracellular organelle;spliceosomal complex;cytoplasm;intracellular organelle part;nuclear lumen;membrane-bounded organelle;nucleus;membrane;nucleoplasm;intracellular ribonucleoprotein complex;macromolecular complex;intracellular membrane-bounded organelle;organelle lumen;cell part;cell;intracellular;cellular_component;intracellular org…	3;2;2;3;5;4;3;5;3;5;2;5;4;2;4;3;2;2;3;1;4;4;2;3;	GO:1901363;GO:0003674;GO:0005488;GO:0003676;GO:0019838;GO:0003723;GO:0044822;GO:0017134;GO:0097159;GO:0005515;	heterocyclic compound binding;molecular_function;binding;nucleic acid binding;growth factor binding;RNA binding;poly(A) RNA binding;fibroblast growth factor binding;organic cyclic compound binding;protein binding;	3;1;2;4;4;5;6;5;3;3;				IPR008383;IPR016024;IPR011989;	Apoptosis inhibitory 5;Armadillo-type fold;Armadillo-like helical;	cytosol	Hs5729730	1013	T	[T] Signal transduction mechanisms;
A0A087WRQ4	A0A087WRQ4_MOUSE Small ubiquitin-like modifier 1 OS=Mus musculus OX=10090 GN=Sumo1 PE=1 SV=1	1.37276	1.44689	0	0	1.79496	1.38539	1.11843	0.514103	GO:0051049;GO:0001508;GO:0032434;GO:1901800;GO:0046483;GO:0019538;GO:0009896;GO:0009894;GO:0032410;GO:0009893;GO:0032412;GO:0032413;GO:0050789;GO:0051345;GO:1901360;GO:0018130;GO:0009889;GO:0043412;GO:1903522;GO:0016070;GO:0030578;GO:0030575;GO:0010556;GO:2001258;GO:0008150;GO:0010558;GO:0051128;GO:0042176;GO:0015672;GO:0044257;GO:0072511;GO:0031647;GO:0060021;GO:0043632;GO:2000112;GO:2000113;GO:…	regulation of transport;action potential;regulation of proteasomal ubiquitin-dependent protein catabolic process;positive regulation of proteasomal protein catabolic process;heterocycle metabolic process;protein metabolic process;positive regulation of catabolic process;regulation of catabolic process;negative regulation of transporter activity;positive regulation of metabolic process;regulation …	4;5;8;7;4;4;4;4;4;3;6;5;2;6;4;5;4;5;5;5;7;6;5;6;1;5;4;5;7;6;7;4;4;6;6;6;5;5;6;6;4;3;5;7;4;3;3;3;4;7;7;4;4;5;4;5;4;4;3;3;3;6;7;4;8;8;5;5;3;5;5;4;4;3;3;3;5;4;5;6;8;5;4;5;3;2;4;4;5;5;2;4;4;8;4;4;8;6;6;6;6;3;4;6;5;4;7;4;3;5;7;3;6;8;3;5;2;6;8;2;2;5;5;7;3;4;4;5;5;4;4;7;6;4;8;6;5;4;9;5;6;5;6;6;6;6;6;7;6;4;7;7;5;5;2;2;3;5;7;5;7;2;4;7;7;3;5;5;7;5;7;5;6;5;6;3;6;6;5;6;5;3;5;4;4;7;3;5;3;3;6;4;4;4;4;5;5;5;4;4…	GO:0044428;GO:0044424;GO:0044425;GO:0044422;GO:0016607;GO:0016605;GO:0016604;GO:0005654;GO:0031226;GO:0031224;GO:0001650;GO:0044464;GO:0071944;GO:0036477;GO:0070013;GO:0016021;GO:0016020;GO:1902495;GO:0008076;GO:0042995;GO:0043234;GO:0043231;GO:0043232;GO:0043233;GO:0034702;GO:0034703;GO:1990351;GO:0031090;GO:0000803;GO:0045202;GO:0031974;GO:0031975;GO:0043229;GO:0043228;GO:0043227;GO:0043226;GO:…	nuclear part;intracellular part;membrane part;organelle part;nuclear speck;PML body;nuclear body;nucleoplasm;intrinsic component of plasma membrane;intrinsic component of membrane;fibrillar center;cell part;cell periphery;somatodendritic compartment;intracellular organelle lumen;integral component of membrane;membrane;transmembrane transporter complex;voltage-gated potassium channel complex;cell …	4;3;2;2;7;7;6;5;4;3;6;2;3;4;4;4;2;4;5;3;3;4;4;3;5;6;4;3;6;2;2;3;3;3;3;2;3;3;5;4;4;5;7;5;4;4;4;5;5;5;3;2;3;7;1;3;5;4;3;2;4;3;	GO:0098772;GO:0005488;GO:0019899;GO:0008134;GO:0031625;GO:0005515;GO:0015459;GO:0016247;GO:0044822;GO:1901363;GO:0003674;GO:0003676;GO:0097159;GO:0044389;GO:0003723;	molecular function regulator;binding;enzyme binding;transcription factor binding;ubiquitin protein ligase binding;protein binding;potassium channel regulator activity;channel regulator activity;poly(A) RNA binding;heterocyclic compound binding;molecular_function;nucleic acid binding;organic cyclic compound binding;ubiquitin-like protein ligase binding;RNA binding;	2;2;4;4;6;3;4;3;6;3;1;4;3;5;5;				IPR000626;IPR029071;	Ubiquitin domain;Ubiquitin-related domain;	cytosol	Hs4507801	141	O	[O] Posttranslational modification, protein turnover, chaperones;
Q9WUD1	CHIP_MOUSE E3 ubiquitin-protein ligase CHIP OS=Mus musculus OX=10090 GN=Stub1 PE=1 SV=1	1.08718	0.929645	1.17705	0.856558	1.0408	0.90877	1.22637	0.0110956										K09561	map04120;map04141;	Ubiquitin mediated proteolysis;Protein processing in endoplasmic reticulum;	IPR003613;IPR019734;IPR013026;IPR011990;IPR013083;	U box domain;Tetratricopeptide repeat;Tetratricopeptide repeat-containing domain;Tetratricopeptide-like helical domain;Zinc finger, RING/FYVE/PHD-type;	cytosol	Hs18585371	610	O	[O] Posttranslational modification, protein turnover, chaperones;
A0A1D5RM85	A0A1D5RM85_MOUSE Large ribosomal subunit protein eL20 (Fragment) OS=Mus musculus OX=10090 GN=Rpl18a PE=1 SV=1	0	0	0	0	0	0	nan	nan	GO:0044249;GO:0034641;GO:0006807;GO:0034645;GO:1901576;GO:0044260;GO:0043043;GO:0071704;GO:0010467;GO:0044267;GO:0009987;GO:0009058;GO:0009059;GO:0008150;GO:0008152;GO:1901564;GO:0043604;GO:0044238;GO:0044271;GO:0043603;GO:1901566;GO:0019538;GO:0044237;GO:0043170;GO:0006518;GO:0006412;	cellular biosynthetic process;cellular nitrogen compound metabolic process;nitrogen compound metabolic process;cellular macromolecule biosynthetic process;organic substance biosynthetic process;cellular macromolecule metabolic process;peptide biosynthetic process;organic substance metabolic process;gene expression;cellular protein metabolic process;cellular process;biosynthetic process;macromolec…	4;4;3;5;4;4;6;3;5;5;2;3;5;1;2;4;6;3;5;5;5;4;3;4;5;6;	GO:0015934;GO:0022625;GO:1990904;GO:0043232;GO:0043226;GO:0022626;GO:0030529;GO:0005737;GO:0005623;GO:0016020;GO:0044444;GO:0044445;GO:0032991;GO:0005622;GO:0044446;GO:0044391;GO:0005829;GO:0044464;GO:0043229;GO:0005575;GO:0005840;GO:0043228;GO:0044424;GO:0044422;	large ribosomal subunit;cytosolic large ribosomal subunit;ribonucleoprotein complex;intracellular non-membrane-bounded organelle;organelle;cytosolic ribosome;intracellular ribonucleoprotein complex;cytoplasm;cell;membrane;cytoplasmic part;cytosolic part;macromolecular complex;intracellular;intracellular organelle part;ribosomal subunit;cytosol;cell part;intracellular organelle;cellular_component;…	5;6;3;4;2;6;4;4;2;2;4;5;2;3;3;4;5;2;3;1;5;3;3;2;	GO:0003676;GO:0003674;GO:0005488;GO:1901363;GO:0005198;GO:0003735;GO:0044822;GO:0097159;GO:0003723;	nucleic acid binding;molecular_function;binding;heterocyclic compound binding;structural molecule activity;structural constituent of ribosome;poly(A) RNA binding;organic cyclic compound binding;RNA binding;	4;1;2;3;2;3;6;3;5;				IPR028877;IPR023573;	50S ribosomal protein L18Ae/60S ribosomal protein L20 and L18a;Ribosomal protein 50S-L18Ae/60S-L20/60S-L18A;	extracellular	Hs11415026	305	J	[J] Translation, ribosomal structure and biogenesis;
E9QB02	E9QB02_MOUSE Methionine--tRNA ligase, cytoplasmic OS=Mus musculus OX=10090 GN=Mars1 PE=1 SV=1	1.1395	1.03496	0.968313	0.989507	0.908327	0.959394	1.01082	0.889468	GO:0044281;GO:1901362;GO:1901360;GO:0044710;GO:0098781;GO:0043043;GO:0043436;GO:0046483;GO:1901564;GO:0019538;GO:0043038;GO:0043039;GO:0019438;GO:0006807;GO:0034660;GO:0097659;GO:0044267;GO:0044260;GO:0018130;GO:0009303;GO:0008150;GO:0008152;GO:0034654;GO:0016070;GO:0044271;GO:0006351;GO:0006518;GO:0006431;GO:0032774;GO:0044249;GO:0034641;GO:0034645;GO:1901566;GO:0044699;GO:0006139;GO:0009987;GO:…	small molecule metabolic process;organic cyclic compound biosynthetic process;organic cyclic compound metabolic process;single-organism metabolic process;ncRNA transcription;peptide biosynthetic process;oxoacid metabolic process;heterocycle metabolic process;organonitrogen compound metabolic process;protein metabolic process;amino acid activation;tRNA aminoacylation;aromatic compound biosynthetic…	4;5;4;3;7;6;5;4;4;4;5;6;5;3;6;7;5;4;5;8;1;2;5;5;5;6;5;8;6;4;4;5;5;2;4;2;4;6;5;4;6;5;7;4;3;5;4;4;3;5;3;3;3;7;6;	GO:0031974;GO:0031982;GO:0031981;GO:0016020;GO:0043230;GO:0043231;GO:0043232;GO:0043233;GO:0044428;GO:0044424;GO:0044421;GO:0044422;GO:0043229;GO:0005622;GO:0043227;GO:0043226;GO:0044446;GO:0044444;GO:0005737;GO:0005730;GO:0005634;GO:0005739;GO:0044464;GO:0005623;GO:0043228;GO:0070062;GO:1903561;GO:0005575;GO:0070013;GO:0005576;	membrane-enclosed lumen;vesicle;nuclear lumen;membrane;extracellular organelle;intracellular membrane-bounded organelle;intracellular non-membrane-bounded organelle;organelle lumen;nuclear part;intracellular part;extracellular region part;organelle part;intracellular organelle;intracellular;membrane-bounded organelle;organelle;intracellular organelle part;cytoplasmic part;cytoplasm;nucleolus;nucl…	2;4;5;2;3;4;4;3;4;3;2;2;3;3;3;2;3;4;4;5;5;5;2;2;3;4;3;1;4;2;	GO:1901363;GO:0004812;GO:0000166;GO:0004825;GO:0097367;GO:0003674;GO:0005488;GO:0003676;GO:0032549;GO:0017076;GO:0005524;GO:0043168;GO:0003824;GO:0097159;GO:0032559;GO:0032555;GO:0032550;GO:0032553;GO:0035639;GO:0000049;GO:0043167;GO:1901265;GO:0030554;GO:0003723;GO:0001883;GO:0001882;GO:0036094;GO:0016874;GO:0016875;GO:0016876;	heterocyclic compound binding;aminoacyl-tRNA ligase activity;nucleotide binding;methionine-tRNA ligase activity;carbohydrate derivative binding;molecular_function;binding;nucleic acid binding;ribonucleoside binding;purine nucleotide binding;ATP binding;anion binding;catalytic activity;organic cyclic compound binding;adenyl ribonucleotide binding;purine ribonucleotide binding;purine ribonucleoside…	3;6;4;7;3;1;2;4;5;5;6;4;2;3;6;5;6;4;5;6;3;4;6;5;5;4;3;3;4;5;	K01874	map00450;map00970;	Selenocompound metabolism;Aminoacyl-tRNA biosynthesis;	IPR023458;IPR009068;IPR001412;IPR014729;IPR000738;IPR029038;IPR015413;IPR033911;IPR004046;IPR009080;IPR014758;IPR010987;	Methionine-tRNA ligase, type 1;S15/NS1, RNA-binding;Aminoacyl-tRNA synthetase, class I, conserved site;Rossmann-like alpha/beta/alpha sandwich fold;WHEP-TRS domain;Methionyl-tRNA synthetase, Zn-domain;Methionyl/Leucyl tRNA synthetase;Methioninyl-tRNA synthetase core domain;Glutathione S-transferase, C-terminal;Aminoacyl-tRNA synthetase, class Ia, anticodon-binding;Methionyl-tRNA synthetase;Glutat…	mitochondria	Hs14043022_2	1266	J	[J] Translation, ribosomal structure and biogenesis;
P01942	HBA_MOUSE Hemoglobin subunit alpha OS=Mus musculus OX=10090 GN=Hba PE=1 SV=2	1.71986	0.183208	1.76321	0.135962	1.97439	0.223366	10.0592	3.81e-05										K13822	map05143;map05144;	African trypanosomiasis;Malaria;	IPR000971;IPR009050;IPR002338;IPR002339;	Globin;Globin-like;Haemoglobin, alpha-type;Haemoglobin, pi;	cytosol	Hs4504345	253	C	[C] Energy production and conversion;
Q8BRE4	Q8BRE4_MOUSE Protein kinase domain-containing protein OS=Mus musculus OX=10090 GN=Map4k5 PE=2 SV=1	0	0	0	0	0	0	nan	nan
A0A1W2P6R8	A0A1W2P6R8_MOUSE HCLS1 binding protein 3 (Fragment) OS=Mus musculus OX=10090 GN=Hs1bp3 PE=1 SV=1	2.50017	0	2.28361	0	1.21622	0	nan	nan	GO:0016337;GO:0050789;GO:0030154;GO:0042110;GO:0045321;GO:0032501;GO:0007166;GO:0008219;GO:0007275;GO:0044699;GO:0002376;GO:0051716;GO:0010941;GO:0048869;GO:0042981;GO:0043067;GO:0048513;GO:0065007;GO:0048534;GO:0022610;GO:0032502;GO:0098602;GO:0030217;GO:0098609;GO:0009987;GO:0050794;GO:0044767;GO:0012501;GO:0001775;GO:0046649;GO:0008150;GO:0023052;GO:0048731;GO:0007155;GO:0007154;GO:0070486;GO:…	single organismal cell-cell adhesion;regulation of biological process;cell differentiation;T cell activation;leukocyte activation;multicellular organismal process;cell surface receptor signaling pathway;cell death;multicellular organism development;single-organism process;immune system process;cellular response to stimulus;regulation of cell death;cellular developmental process;regulation of apop…	4;2;5;5;3;2;5;4;4;2;2;3;4;4;6;5;4;2;4;2;2;3;6;4;2;3;3;5;4;4;1;2;4;3;4;6;5;5;6;3;3;7;3;2;3;5;3;4;6;4;	GO:0005783;GO:0043229;GO:0043227;GO:0005737;GO:0005739;GO:0043226;GO:0012505;GO:0043231;GO:0044464;GO:0005623;GO:0005622;GO:0005575;GO:0044444;GO:0044424;	endoplasmic reticulum;intracellular organelle;membrane-bounded organelle;cytoplasm;mitochondrion;organelle;endomembrane system;intracellular membrane-bounded organelle;cell part;cell;intracellular;cellular_component;cytoplasmic part;intracellular part;	4;3;3;4;5;2;3;4;2;2;3;1;4;3;	GO:0003674;GO:0005488;GO:0043167;GO:0005543;GO:0043168;GO:0008289;GO:0035091;	molecular_function;binding;ion binding;phospholipid binding;anion binding;lipid binding;phosphatidylinositol binding;	1;2;3;4;4;3;5;				IPR001683;	Phox homologous domain;	extracellular
A0A1W2P6R7	A0A1W2P6R7_MOUSE Sec1 family domain containing 1 (Fragment) OS=Mus musculus OX=10090 GN=Scfd1 PE=1 SV=1	0.845185	1.02397	0.968791	1.09654	1.00641	1.0591	0.88702	0.0868062	GO:0008104;GO:0006909;GO:0019222;GO:0051049;GO:0032386;GO:0048583;GO:0032989;GO:0071840;GO:0051716;GO:0048869;GO:0033043;GO:1905037;GO:0006904;GO:0048519;GO:0033036;GO:0048585;GO:0045184;GO:0048278;GO:0051129;GO:0016192;GO:0009605;GO:0031667;GO:0016242;GO:0033554;GO:0009894;GO:0009895;GO:0009892;GO:0010639;GO:0051223;GO:0050789;GO:0010646;GO:0006888;GO:0000902;GO:0006887;GO:0016043;GO:0065007;GO:…	protein localization;phagocytosis;regulation of metabolic process;regulation of transport;regulation of intracellular transport;regulation of response to stimulus;cellular component morphogenesis;cellular component organization or biogenesis;cellular response to stimulus;cellular developmental process;regulation of organelle organization;autophagosome organization;vesicle docking involved in exoc…	4;5;3;4;5;3;4;2;3;4;5;5;6;2;3;3;4;5;4;5;3;5;5;4;4;4;3;5;5;2;4;7;5;5;3;2;5;6;4;3;3;1;5;3;7;5;7;6;5;5;2;4;6;6;5;5;4;2;4;6;4;4;4;4;3;4;5;2;4;5;3;6;3;5;5;4;2;4;3;6;5;4;4;2;4;4;4;4;4;4;4;5;5;4;4;5;6;3;3;4;3;4;4;5;3;2;3;4;4;3;3;3;3;3;3;5;5;6;	GO:0005783;GO:0005789;GO:0031984;GO:0031982;GO:0016023;GO:0031988;GO:0005795;GO:0005794;GO:0098588;GO:0005798;GO:0043234;GO:0043231;GO:0044424;GO:0044425;GO:0044422;GO:0043229;GO:0043227;GO:0044432;GO:0044431;GO:0031985;GO:0012505;GO:0031090;GO:0000139;GO:0044446;GO:0044444;GO:0097708;GO:0005886;GO:0042175;GO:0005737;GO:0031410;GO:0032580;GO:0044464;GO:0005623;GO:0005622;GO:0071944;GO:0016020;GO:…	endoplasmic reticulum;endoplasmic reticulum membrane;organelle subcompartment;vesicle;cytoplasmic, membrane-bounded vesicle;membrane-bounded vesicle;Golgi stack;Golgi apparatus;bounding membrane of organelle;Golgi-associated vesicle;protein complex;intracellular membrane-bounded organelle;intracellular part;membrane part;organelle part;intracellular organelle;membrane-bounded organelle;endoplasmi…	4;3;4;4;5;5;5;4;4;5;3;4;3;2;2;3;3;4;4;6;3;3;5;3;4;4;3;3;4;5;6;2;2;3;3;2;2;4;2;5;1;5;							IPR001619;	Sec1-like protein;	cytosol	Hs7706407	300	U	[U] Intracellular trafficking, secretion, and vesicular transport;
P48962	ADT1_MOUSE ADP/ATP translocase 1 OS=Mus musculus OX=10090 GN=Slc25a4 PE=1 SV=4	1.16086	0.903488	1.09821	1.04758	0.88859	0.90127	1.10354	0.360878	GO:0008219;GO:0010941;GO:0050789;GO:0071840;GO:0007005;GO:0060547;GO:0016043;GO:0043067;GO:0065007;GO:0044699;GO:0006810;GO:0048519;GO:0043069;GO:0070265;GO:0070266;GO:0060544;GO:0010939;GO:0060546;GO:0060548;GO:0006915;GO:0050794;GO:0012501;GO:0044765;GO:0008150;GO:0097300;GO:0051234;GO:0051179;GO:1902578;GO:0006996;GO:0008637;GO:0055085;GO:0044763;GO:0009987;GO:0048523;	cell death;regulation of cell death;regulation of biological process;cellular component organization or biogenesis;mitochondrion organization;negative regulation of necrotic cell death;cellular component organization;regulation of programmed cell death;biological regulation;single-organism process;transport;negative regulation of biological process;negative regulation of programmed cell death;nec…	4;4;2;2;5;5;3;5;2;2;4;2;5;5;7;6;5;6;4;6;3;5;4;1;6;3;2;3;4;6;4;3;2;3;	GO:0019866;GO:0031975;GO:0031224;GO:0005739;GO:0019867;GO:0043227;GO:0005737;GO:0044446;GO:0043209;GO:0016021;GO:0016020;GO:0005740;GO:0043226;GO:0044425;GO:0031966;GO:0031968;GO:0098588;GO:0044422;GO:0031967;GO:0031090;GO:0043231;GO:0005634;GO:0044464;GO:0043229;GO:0005623;GO:0005622;GO:0005575;GO:0005743;GO:0044444;GO:0005741;GO:0044429;GO:0044424;GO:0098805;	organelle inner membrane;envelope;intrinsic component of membrane;mitochondrion;outer membrane;membrane-bounded organelle;cytoplasm;intracellular organelle part;myelin sheath;integral component of membrane;membrane;mitochondrial envelope;organelle;membrane part;mitochondrial membrane;organelle outer membrane;bounding membrane of organelle;organelle part;organelle envelope;organelle membrane;intra…	4;3;3;5;3;3;4;3;3;4;2;5;2;2;4;4;4;2;4;3;4;5;2;3;2;3;1;5;4;5;4;3;3;	GO:0003674;GO:0005215;	molecular_function;transporter activity;	1;2;	K05863	map04020;map04022;map05012;map05016;map05166;	Calcium signaling pathway;cGMP-PKG signaling pathway;Parkinson's disease;Huntington's disease;HTLV-I infection;	IPR002067;IPR018108;IPR023395;IPR002113;	Mitochondrial carrier protein;Mitochondrial substrate/solute carrier;Mitochondrial carrier domain;Adenine nucleotide translocator 1;	mitochondria	Hs13647558	587	C	[C] Energy production and conversion;
Q9Z0S1	BPNT1_MOUSE 3(2),5-bisphosphate nucleotidase 1 OS=Mus musculus OX=10090 GN=Bpnt1 PE=1 SV=2	1.06015	0.988173	0.976199	1.02317	0.97794	0.974368	1.00957	0.775893	GO:0006650;GO:0016310;GO:0044255;GO:0044699;GO:0044710;GO:0046834;GO:0071704;GO:0046854;GO:0006644;GO:0006629;GO:0009987;GO:0008150;GO:0008152;GO:0046486;GO:0030258;GO:0044238;GO:0044763;GO:0044237;GO:0006796;GO:0006793;GO:0019637;GO:0046488;	glycerophospholipid metabolic process;phosphorylation;cellular lipid metabolic process;single-organism process;single-organism metabolic process;lipid phosphorylation;organic substance metabolic process;phosphatidylinositol phosphorylation;phospholipid metabolic process;lipid metabolic process;cellular process;biological_process;metabolic process;glycerolipid metabolic process;lipid modification;…	6;6;4;2;3;6;3;7;5;4;2;1;2;5;5;3;3;3;5;4;4;7;	GO:0043227;GO:0070062;GO:1903561;GO:0031982;GO:0043230;GO:0005575;GO:0005576;GO:0043226;GO:0044421;	membrane-bounded organelle;extracellular exosome;extracellular vesicle;vesicle;extracellular organelle;cellular_component;extracellular region;organelle;extracellular region part;	3;4;3;4;3;1;2;2;2;	GO:0016791;GO:0016312;GO:0008252;GO:0042578;GO:0003674;GO:0005488;GO:0043169;GO:0000287;GO:0043167;GO:0004441;GO:0046872;GO:0016787;GO:0016788;GO:0003824;GO:0008441;GO:0052745;	phosphatase activity;inositol bisphosphate phosphatase activity;nucleotidase activity;phosphoric ester hydrolase activity;molecular_function;binding;cation binding;magnesium ion binding;ion binding;inositol-1,4-bisphosphate 1-phosphatase activity;metal ion binding;hydrolase activity;hydrolase activity, acting on ester bonds;catalytic activity;3'(2'),5'-bisphosphate nucleotidase activity;inositol …	6;8;7;5;1;2;4;6;3;9;5;3;4;2;8;7;	K01082	map00920;map01100;map01120;map01130;	Sulfur metabolism;Metabolic pathways;Microbial metabolism in diverse environments;Biosynthesis of antibiotics;	IPR020550;IPR020583;IPR000760;	Inositol monophosphatase, conserved site;Inositol monophosphatase, metal-binding site;Inositol monophosphatase-like;	mitochondria	Hs5174399	590	F	[F] Nucleotide transport and metabolism;
P52479	UBP10_MOUSE Ubiquitin carboxyl-terminal hydrolase 10 OS=Mus musculus OX=10090 GN=Usp10 PE=1 SV=3	1.25066	0.906818	0.881159	1.11341	0.783709	1.06425	0.94523	0.735181										K11841	map04139;	Regulation of mitophagy - yeast;	IPR028889;IPR009818;IPR001394;IPR018200;	Ubiquitin specific protease domain;Ataxin-2, C-terminal;Peptidase C19, ubiquitin carboxyl-terminal hydrolase;Ubiquitin specific protease, conserved site;	nucleus	Hs22067085	1307	O	[O] Posttranslational modification, protein turnover, chaperones;
Q8BLF1	NCEH1_MOUSE Neutral cholesterol ester hydrolase 1 OS=Mus musculus OX=10090 GN=Nceh1 PE=1 SV=1	1.34782	1.02537	0.977707	0.888568	0.83612	0.924416	1.1139	0.532518	GO:0051716;GO:0044700;GO:0016311;GO:0006470;GO:0006805;GO:0050789;GO:0044237;GO:0070887;GO:0007167;GO:0043170;GO:0044267;GO:0044710;GO:0044260;GO:0071466;GO:0006796;GO:0016042;GO:0071704;GO:0007166;GO:0065007;GO:0044699;GO:0023052;GO:0007154;GO:0006629;GO:0009987;GO:1901575;GO:0006464;GO:0050794;GO:0043412;GO:0036211;GO:0008150;GO:0008152;GO:0044712;GO:0042221;GO:0009056;GO:0007178;GO:0044238;GO:…	cellular response to stimulus;single organism signaling;dephosphorylation;protein dephosphorylation;xenobiotic metabolic process;regulation of biological process;cellular metabolic process;cellular response to chemical stimulus;enzyme linked receptor protein signaling pathway;macromolecule metabolic process;cellular protein metabolic process;single-organism metabolic process;cellular macromolecul…	3;3;6;7;4;2;3;4;6;4;5;3;4;5;5;5;3;5;2;2;2;4;4;2;4;6;3;5;5;1;2;4;3;3;7;3;4;5;2;4;3;4;4;	GO:0005783;GO:0043229;GO:0043227;GO:0043226;GO:0031224;GO:0005737;GO:0016021;GO:0016020;GO:0012505;GO:0043231;GO:0044464;GO:0005623;GO:0005622;GO:0005575;GO:0044444;GO:0044424;GO:0044425;	endoplasmic reticulum;intracellular organelle;membrane-bounded organelle;organelle;intrinsic component of membrane;cytoplasm;integral component of membrane;membrane;endomembrane system;intracellular membrane-bounded organelle;cell part;cell;intracellular;cellular_component;cytoplasmic part;intracellular part;membrane part;	4;3;3;2;3;4;4;2;3;4;2;2;3;1;4;3;2;	GO:0005488;GO:0003674;GO:0043167;GO:0052689;GO:0016787;GO:0017171;GO:0003824;GO:0042301;GO:0016788;GO:0043168;	binding;molecular_function;ion binding;carboxylic ester hydrolase activity;hydrolase activity;serine hydrolase activity;catalytic activity;phosphate ion binding;hydrolase activity, acting on ester bonds;anion binding;	2;1;3;5;3;4;2;5;4;4;	K14349	map04976;	Bile secretion;	IPR013094;IPR029058;IPR033140;IPR017157;	Alpha/beta hydrolase fold-3;Alpha/Beta hydrolase fold;Lipase, GDXG, putative serine active site;Arylacetamide deacetylase;	extracellular	Hs17462343	738	V	[V] Defense mechanisms;
Q8BTW3	EXOS6_MOUSE Exosome complex component MTR3 OS=Mus musculus OX=10090 GN=Exosc6 PE=1 SV=1	1.08233	1.02986	1.05789	0.923905	0.922481	0.983545	1.04269	0.513802	GO:0080090;GO:0019222;GO:0048584;GO:0048583;GO:0002706;GO:0002705;GO:0002703;GO:0002702;GO:0002700;GO:0002381;GO:1901360;GO:0002708;GO:0044710;GO:0006304;GO:0010604;GO:0071840;GO:0002263;GO:0002684;GO:0045830;GO:0048518;GO:0002682;GO:0006364;GO:0019724;GO:0051054;GO:0034470;GO:0051052;GO:0060255;GO:0002824;GO:0002822;GO:0002821;GO:0046649;GO:0045911;GO:0046483;GO:0044707;GO:0000018;GO:0002376;GO:…	regulation of primary metabolic process;regulation of metabolic process;positive regulation of response to stimulus;regulation of response to stimulus;regulation of lymphocyte mediated immunity;positive regulation of leukocyte mediated immunity;regulation of leukocyte mediated immunity;positive regulation of production of molecular mediator of immune response;regulation of production of molecular…	4;3;3;3;6;5;5;4;4;5;4;6;3;6;4;2;4;3;4;2;3;6;6;5;7;5;4;6;6;5;4;6;4;3;6;2;4;4;7;3;5;4;3;3;6;4;4;5;5;4;2;8;3;6;3;3;8;4;5;1;2;3;3;5;7;2;5;4;4;4;5;7;4;3;3;5;4;2;4;7;4;4;2;2;3;2;4;6;5;5;4;5;3;5;4;4;4;4;6;4;4;5;5;4;6;2;3;5;5;5;3;5;7;3;4;4;3;4;6;4;7;3;3;3;4;4;3;5;4;3;	GO:0031974;GO:0031981;GO:0043234;GO:0043231;GO:0043233;GO:0044428;GO:0044424;GO:0044422;GO:0043232;GO:0043229;GO:0005622;GO:0043227;GO:0043226;GO:0044446;GO:0005737;GO:0005730;GO:0005634;GO:0044464;GO:0005623;GO:0043228;GO:0000178;GO:0032991;GO:0005575;GO:0070013;	membrane-enclosed lumen;nuclear lumen;protein complex;intracellular membrane-bounded organelle;organelle lumen;nuclear part;intracellular part;organelle part;intracellular non-membrane-bounded organelle;intracellular organelle;intracellular;membrane-bounded organelle;organelle;intracellular organelle part;cytoplasm;nucleolus;nucleus;cell part;cell;non-membrane-bounded organelle;exosome (RNase com…	2;5;3;4;3;4;3;2;4;3;3;3;2;3;4;5;5;2;2;3;4;2;1;4;	GO:1901363;GO:0003674;GO:0005488;GO:0003676;GO:0097159;GO:0044822;GO:0003723;	heterocyclic compound binding;molecular_function;binding;nucleic acid binding;organic cyclic compound binding;poly(A) RNA binding;RNA binding;	3;1;2;4;3;6;5;	K12587	map03018;	RNA degradation;	IPR001247;IPR027408;IPR015847;IPR020568;	Exoribonuclease, phosphorolytic domain 1;PNPase/RNase PH domain;Exoribonuclease, phosphorolytic domain 2;Ribosomal protein S5 domain 2-type fold;	cytosol	Hs17402904	363	J	[J] Translation, ribosomal structure and biogenesis;
Q924W5	SMC6_MOUSE Structural maintenance of chromosomes protein 6 OS=Mus musculus OX=10090 GN=Smc6 PE=1 SV=1	0	0	0	0	0	0	nan	nan	GO:0060249;GO:1901360;GO:0044710;GO:0006302;GO:0048869;GO:0048518;GO:0006281;GO:0046483;GO:0033554;GO:0006807;GO:0044260;GO:0016043;GO:0065007;GO:0071840;GO:0065008;GO:0000722;GO:0051716;GO:0050794;GO:0006950;GO:0008150;GO:0008152;GO:0007059;GO:0050896;GO:0034641;GO:0044699;GO:0000723;GO:0006139;GO:0000725;GO:0000724;GO:0032502;GO:0006996;GO:0009987;GO:0006725;GO:0006974;GO:0051984;GO:0051983;GO:…	anatomical structure homeostasis;organic cyclic compound metabolic process;single-organism metabolic process;double-strand break repair;cellular developmental process;positive regulation of biological process;DNA repair;heterocycle metabolic process;cellular response to stress;nitrogen compound metabolic process;cellular macromolecule metabolic process;cellular component organization;biological r…	5;4;3;5;4;2;4;4;4;3;4;3;2;2;3;5;3;3;3;1;2;4;2;4;2;4;4;5;6;2;4;2;4;5;4;4;4;4;5;4;5;2;3;3;3;6;3;7;5;5;6;3;4;5;3;	GO:0035061;GO:0031974;GO:0031981;GO:0030915;GO:0000793;GO:0043234;GO:0043231;GO:0043232;GO:0043233;GO:0044428;GO:0044424;GO:0044427;GO:0044422;GO:0000781;GO:0043229;GO:0005622;GO:0043227;GO:0043226;GO:0016607;GO:0016605;GO:0016604;GO:0005654;GO:0098687;GO:0035861;GO:0044446;GO:0005634;GO:0000803;GO:0044451;GO:0044464;GO:0005623;GO:0043228;GO:0005694;GO:0032991;GO:0005575;GO:0070013;	interchromatin granule;membrane-enclosed lumen;nuclear lumen;Smc5-Smc6 complex;condensed chromosome;protein complex;intracellular membrane-bounded organelle;intracellular non-membrane-bounded organelle;organelle lumen;nuclear part;intracellular part;chromosomal part;organelle part;chromosome, telomeric region;intracellular organelle;intracellular;membrane-bounded organelle;organelle;nuclear speck…	7;2;5;4;6;3;4;4;3;4;3;4;2;6;3;3;3;2;7;7;6;5;5;5;3;5;6;5;2;2;3;5;2;1;4;	GO:1901363;GO:0000166;GO:0097367;GO:0003674;GO:0005488;GO:1901265;GO:0032549;GO:0017076;GO:0005524;GO:0043168;GO:0036094;GO:0032559;GO:0032555;GO:0032550;GO:0032553;GO:0035639;GO:0019899;GO:0043167;GO:0031625;GO:0030554;GO:0005515;GO:0097159;GO:0044389;GO:0001883;GO:0001882;	heterocyclic compound binding;nucleotide binding;carbohydrate derivative binding;molecular_function;binding;nucleoside phosphate binding;ribonucleoside binding;purine nucleotide binding;ATP binding;anion binding;small molecule binding;adenyl ribonucleotide binding;purine ribonucleotide binding;purine ribonucleoside binding;ribonucleotide binding;purine ribonucleoside triphosphate binding;enzyme b…	3;4;3;1;2;4;5;5;6;4;3;6;5;6;4;5;4;3;6;6;3;3;5;5;4;	K22804			IPR027417;IPR003395;IPR027132;	P-loop containing nucleoside triphosphate hydrolase;RecF/RecN/SMC, N-terminal;Structural maintenance of chromosomes protein 6;	nucleus	Hs13375848	2060	L	[L] Replication, recombination and repair;
Q52KG9	Q52KG9_MOUSE chaperonin containing Tcp1, subunit 6A (Zeta) OS=Mus musculus OX=10090 GN=Cct6a PE=1 SV=1	0.883917	0.99449	1.05623	1.07999	0.985497	0.999872	0.95163	0.43462
Q8CF89	TAB1_MOUSE TGF-beta-activated kinase 1 and MAP3K7-binding protein 1 OS=Mus musculus OX=10090 GN=Tab1 PE=1 SV=2	0	0	0	0	0	0	nan	nan	GO:0019220;GO:0080090;GO:0019222;GO:0048584;GO:0048583;GO:0032147;GO:0072359;GO:0072358;GO:0007165;GO:0007166;GO:0007167;GO:0023014;GO:0051716;GO:0010604;GO:0009966;GO:0009967;GO:0000165;GO:0070848;GO:0048513;GO:0044093;GO:0048518;GO:0060541;GO:0060255;GO:0045859;GO:0003007;GO:0042221;GO:0010033;GO:0007179;GO:0007178;GO:0042325;GO:0044700;GO:0042327;GO:0044707;GO:0019538;GO:0009893;GO:0033674;GO:…	regulation of phosphate metabolic process;regulation of primary metabolic process;regulation of metabolic process;positive regulation of response to stimulus;regulation of response to stimulus;activation of protein kinase activity;circulatory system development;cardiovascular system development;signal transduction;cell surface receptor signaling pathway;enzyme linked receptor protein signaling pa…	6;4;3;3;3;9;5;5;4;5;6;4;3;4;4;4;5;5;4;4;2;5;4;7;5;3;4;6;7;7;3;7;3;4;3;7;9;5;8;2;4;5;4;6;4;4;6;3;2;5;3;4;4;3;3;6;5;5;1;2;5;5;3;2;6;5;6;6;3;5;7;6;2;4;3;4;3;2;6;8;5;5;5;5;6;7;2;2;3;2;5;6;5;4;8;4;7;4;4;5;4;4;4;5;4;3;5;4;7;6;6;5;3;4;4;4;4;3;3;5;4;7;5;7;3;	GO:0031981;GO:0031974;GO:0043231;GO:0043233;GO:0044428;GO:0044424;GO:0044422;GO:0043229;GO:0043227;GO:0005654;GO:0044446;GO:0005634;GO:0005737;GO:0044464;GO:0005623;GO:0005622;GO:0043226;GO:0005575;GO:0070013;	nuclear lumen;membrane-enclosed lumen;intracellular membrane-bounded organelle;organelle lumen;nuclear part;intracellular part;organelle part;intracellular organelle;membrane-bounded organelle;nucleoplasm;intracellular organelle part;nucleus;cytoplasm;cell part;cell;intracellular;organelle;cellular_component;intracellular organelle lumen;	5;2;4;3;4;3;2;3;3;5;3;5;4;2;2;3;2;1;4;	GO:0042578;GO:0098772;GO:0003674;GO:0016787;GO:0016788;GO:0003824;GO:0004722;GO:0016791;GO:0019207;GO:0019209;GO:0004721;GO:0008047;GO:0030234;	phosphoric ester hydrolase activity;molecular function regulator;molecular_function;hydrolase activity;hydrolase activity, acting on ester bonds;catalytic activity;protein serine/threonine phosphatase activity;phosphatase activity;kinase regulator activity;kinase activator activity;phosphoprotein phosphatase activity;enzyme activator activity;enzyme regulator activity;	5;2;1;3;4;2;8;6;4;5;7;4;3;	K04403	map04010;map04064;map04380;map04620;map04621;map04668;map05140;map05145;map05168;map05169;	MAPK signaling pathway;NF-kappa B signaling pathway;Osteoclast differentiation;Toll-like receptor signaling pathway;NOD-like receptor signaling pathway;TNF signaling pathway;Leishmaniasis;Toxoplasmosis;Herpes simplex infection;Epstein-Barr virus infection;	IPR001932;IPR015655;	PPM-type phosphatase domain;Protein phosphatase 2C family;	nucleus	Hs5174703	1016	T	[T] Signal transduction mechanisms;
D3YV42	D3YV42_MOUSE Mixed lineage kinase domain-like (Fragment) OS=Mus musculus OX=10090 GN=Mlkl PE=1 SV=1	1.11586	1.88972	0	0.959218	1.09038	0.944823	0.87232	0.715936	GO:0022607;GO:0006461;GO:0070271;GO:0043933;GO:0016310;GO:0044237;GO:0008219;GO:0043170;GO:0044699;GO:0044267;GO:0044260;GO:0051260;GO:0016043;GO:0065003;GO:0071704;GO:0071840;GO:0070265;GO:0006468;GO:0070266;GO:0070207;GO:0070206;GO:0009987;GO:0006464;GO:0012501;GO:0043412;GO:0036211;GO:0008150;GO:0008152;GO:0097300;GO:0051259;GO:0044238;GO:0071822;GO:0019538;GO:0006796;GO:0044085;GO:0006793;GO:…	cellular component assembly;protein complex assembly;protein complex biogenesis;macromolecular complex subunit organization;phosphorylation;cellular metabolic process;cell death;macromolecule metabolic process;single-organism process;cellular protein metabolic process;cellular macromolecule metabolic process;protein homooligomerization;cellular component organization;macromolecular complex assemb…	4;5;4;4;6;3;4;4;2;5;4;7;3;5;3;2;5;7;7;8;7;2;6;5;5;5;1;2;6;6;3;5;4;5;3;4;3;	GO:0005886;GO:0071944;GO:0005737;GO:0016020;GO:0044464;GO:0005623;GO:0005622;GO:0005575;GO:0044424;	plasma membrane;cell periphery;cytoplasm;membrane;cell part;cell;intracellular;cellular_component;intracellular part;	3;3;4;2;2;2;3;1;3;	GO:0019899;GO:0036094;GO:0003674;GO:0001883;GO:0044877;GO:1901363;GO:0001882;GO:1901265;GO:0043167;GO:0032549;GO:0032403;GO:0017076;GO:0005524;GO:0043168;GO:0035639;GO:0000166;GO:0019901;GO:0032555;GO:0019900;GO:0097159;GO:0030554;GO:0097367;GO:0032559;GO:0005515;GO:0032550;GO:0032553;GO:0005488;	enzyme binding;small molecule binding;molecular_function;purine nucleoside binding;macromolecular complex binding;heterocyclic compound binding;nucleoside binding;nucleoside phosphate binding;ion binding;ribonucleoside binding;protein complex binding;purine nucleotide binding;ATP binding;anion binding;purine ribonucleoside triphosphate binding;nucleotide binding;protein kinase binding;purine ribo…	4;3;1;5;3;3;4;4;3;5;4;5;6;4;5;4;6;5;5;3;6;3;6;3;6;4;2;				IPR009080;	Aminoacyl-tRNA synthetase, class Ia, anticodon-binding;	cytosol
Q9JKK1	STX6_MOUSE Syntaxin-6 OS=Mus musculus OX=10090 GN=Stx6 PE=1 SV=1	0	0	0	0	0	0	nan	nan	GO:0008104;GO:0006906;GO:0061025;GO:0061024;GO:0071840;GO:0070727;GO:0010256;GO:0090161;GO:0033036;GO:0045184;GO:0016192;GO:0090174;GO:0016050;GO:0016043;GO:0065007;GO:0044699;GO:0006810;GO:0050794;GO:0008150;GO:0042147;GO:0044801;GO:0051234;GO:0046907;GO:0044802;GO:1903827;GO:0032880;GO:0009987;GO:0032879;GO:0016482;GO:0007032;GO:0007033;GO:0007030;GO:0007034;GO:0016197;GO:0060341;GO:0050789;GO:…	protein localization;vesicle fusion;membrane fusion;membrane organization;cellular component organization or biogenesis;cellular macromolecule localization;endomembrane system organization;Golgi ribbon formation;macromolecule localization;establishment of protein localization;vesicle-mediated transport;organelle membrane fusion;vesicle organization;cellular component organization;biological regul…	4;6;5;4;2;4;4;6;3;4;5;5;5;3;2;2;4;3;1;6;5;3;5;4;5;4;2;3;6;5;5;5;6;7;4;2;5;5;6;6;5;4;3;4;2;3;3;4;4;5;5;6;	GO:0030424;GO:0031984;GO:0031982;GO:0005773;GO:0016021;GO:0016020;GO:0031988;GO:0005794;GO:0098588;GO:0042995;GO:0043231;GO:0043234;GO:0044424;GO:0044425;GO:0044422;GO:0043229;GO:0043227;GO:0043226;GO:0043679;GO:0044431;GO:0048471;GO:0045335;GO:0012505;GO:0000139;GO:0044446;GO:0016023;GO:0044444;GO:0033267;GO:0097708;GO:0055037;GO:0031224;GO:0005737;GO:0031090;GO:0031410;GO:0044456;GO:0043005;GO:…	axon;organelle subcompartment;vesicle;vacuole;integral component of membrane;membrane;membrane-bounded vesicle;Golgi apparatus;bounding membrane of organelle;cell projection;intracellular membrane-bounded organelle;protein complex;intracellular part;membrane part;organelle part;intracellular organelle;membrane-bounded organelle;organelle;axon terminus;Golgi apparatus part;perinuclear region of cy…	5;4;4;5;4;2;5;4;4;3;4;3;3;2;2;3;3;2;5;4;5;7;3;5;3;5;4;4;4;5;3;4;3;5;2;4;6;4;3;2;2;3;6;2;4;4;3;2;5;5;1;3;3;5;4;	GO:0019905;GO:0003674;GO:0005488;GO:0000149;GO:0005515;	syntaxin binding;molecular_function;binding;SNARE binding;protein binding;	5;1;2;4;3;	K08498	map04130;	SNARE interactions in vesicular transport;	IPR015260;IPR010989;IPR000727;IPR006012;	Syntaxin 6, N-terminal;SNARE;Target SNARE coiled-coil homology domain;Syntaxin/epimorphin, conserved site;	cytosol	Hs5032131	464	U	[U] Intracellular trafficking, secretion, and vesicular transport;
Q8CF81	Q8CF81_MOUSE ATP-dependent Clp protease proteolytic subunit OS=Mus musculus OX=10090 GN=Clpp PE=2 SV=1	0.896241	1.13754	1.68896	0.333199	0.403713	1.54034	0.99264	0.989257
A0A494BBJ6	A0A494BBJ6_MOUSE DNA damage-binding protein 1 (Fragment) OS=Mus musculus OX=10090 GN=Ddb1 PE=1 SV=1	0.997618	1.48375	0.934876	1.29181	0	1.29195	0.71266	0.0200106	GO:0009628;GO:0010390;GO:0007165;GO:0007166;GO:0051702;GO:0071840;GO:0044710;GO:0033522;GO:0070647;GO:0044419;GO:0032446;GO:0019058;GO:0009314;GO:0048518;GO:0048519;GO:0046483;GO:0006281;GO:0060548;GO:0046726;GO:0030163;GO:0051704;GO:0044700;GO:0071214;GO:0019538;GO:0016055;GO:0048878;GO:0016567;GO:0033554;GO:0009416;GO:0016568;GO:0016569;GO:0046719;GO:0006950;GO:0070914;GO:0050789;GO:0044267;GO:…	response to abiotic stimulus;histone monoubiquitination;signal transduction;cell surface receptor signaling pathway;interaction with symbiont;cellular component organization or biogenesis;single-organism metabolic process;histone H2A ubiquitination;protein modification by small protein conjugation or removal;interspecies interaction between organisms;protein modification by small protein conjugat…	3;6;4;5;4;2;3;6;7;3;8;5;4;2;2;4;4;4;5;5;2;3;4;4;6;5;9;4;5;6;7;5;3;5;2;5;5;5;4;3;5;2;4;3;4;3;3;3;6;5;5;1;2;6;4;2;6;3;10;8;6;6;4;4;6;2;6;7;5;4;4;5;5;5;7;5;5;5;5;2;7;5;6;4;2;6;4;3;7;6;4;6;5;5;6;4;6;4;4;5;6;4;3;5;6;9;5;5;5;4;6;4;6;3;3;4;4;3;5;4;3;5;4;3;4;4;5;4;3;3;	GO:0031974;GO:0043228;GO:0080008;GO:1902494;GO:1990234;GO:0031461;GO:0031464;GO:0031465;GO:0043234;GO:0043230;GO:0043231;GO:0043232;GO:0043233;GO:0005694;GO:0000151;GO:0044428;GO:0044424;GO:0044427;GO:0044421;GO:0000781;GO:0043229;GO:0000228;GO:0005622;GO:0043227;GO:0005654;GO:0098687;GO:0031982;GO:0031981;GO:0044446;GO:0044422;GO:0005737;GO:0005634;GO:0044454;GO:0044464;GO:0005623;GO:0000784;GO:…	membrane-enclosed lumen;non-membrane-bounded organelle;Cul4-RING E3 ubiquitin ligase complex;catalytic complex;transferase complex;cullin-RING ubiquitin ligase complex;Cul4A-RING E3 ubiquitin ligase complex;Cul4B-RING E3 ubiquitin ligase complex;protein complex;extracellular organelle;intracellular membrane-bounded organelle;intracellular non-membrane-bounded organelle;organelle lumen;chromosome;…	2;3;6;4;5;5;7;7;3;3;4;4;3;5;4;4;3;4;2;6;3;5;3;3;5;5;4;5;3;2;4;5;5;2;2;6;3;2;3;4;2;1;4;2;	GO:1901363;GO:0003674;GO:0005488;GO:0003676;GO:0003677;GO:0097159;GO:0003684;	heterocyclic compound binding;molecular_function;binding;nucleic acid binding;DNA binding;organic cyclic compound binding;damaged DNA binding;	3;1;2;4;5;3;6;				IPR031297;	DNA damage-binding protein 1;	extracellular	Hs13435359	327	L	[L] Replication, recombination and repair;
Q3U0T9	Q3U0T9_MOUSE Rab35 OS=Mus musculus OX=10090 GN=Rab35 PE=1 SV=1	0	0	0	0	0	0	nan	nan
Q9ERB0	SNP29_MOUSE Synaptosomal-associated protein 29 OS=Mus musculus OX=10090 GN=Snap29 PE=1 SV=1	0	1.53776	0	1.8223	2.63994	0	1.57137	nan	GO:0008104;GO:0071840;GO:0048869;GO:0033036;GO:0097576;GO:0045184;GO:0044782;GO:0022607;GO:0000902;GO:0016043;GO:0048646;GO:0042384;GO:0060271;GO:0006810;GO:0008150;GO:0051234;GO:0010927;GO:0009653;GO:0044699;GO:0032502;GO:0009987;GO:0048858;GO:0007033;GO:0030030;GO:0030031;GO:0016236;GO:0032989;GO:0097352;GO:0071702;GO:0006914;GO:0044767;GO:0044763;GO:0070925;GO:0051179;GO:0006996;GO:0032990;GO:…	protein localization;cellular component organization or biogenesis;cellular developmental process;macromolecule localization;vacuole fusion;establishment of protein localization;cilium organization;cellular component assembly;cell morphogenesis;cellular component organization;anatomical structure formation involved in morphogenesis;cilium assembly;cilium morphogenesis;transport;biological_process…	4;2;4;3;6;4;5;4;5;3;3;5;6;4;1;3;4;3;2;2;2;5;5;4;5;4;4;5;5;3;3;3;5;2;4;5;3;4;3;5;5;	GO:0005815;GO:0031982;GO:0005773;GO:0016020;GO:0005776;GO:0005774;GO:0005794;GO:0098588;GO:0098589;GO:0042995;GO:0043234;GO:0043231;GO:0043232;GO:0044424;GO:0044425;GO:0044422;GO:0098590;GO:0060170;GO:0043229;GO:0043228;GO:0005929;GO:0043227;GO:0043226;GO:0005856;GO:0044431;GO:0044430;GO:0044437;GO:0031253;GO:0097708;GO:0000139;GO:0044446;GO:0044444;GO:0044441;GO:0012505;GO:0005737;GO:0031090;GO:…	microtubule organizing center;vesicle;vacuole;membrane;autophagosome;vacuolar membrane;Golgi apparatus;bounding membrane of organelle;membrane region;cell projection;protein complex;intracellular membrane-bounded organelle;intracellular non-membrane-bounded organelle;intracellular part;membrane part;organelle part;plasma membrane region;ciliary membrane;intracellular organelle;non-membrane-bounde…	5;4;5;2;6;4;4;4;3;3;3;4;4;3;2;2;4;4;3;3;3;3;2;5;4;4;4;4;4;5;3;4;3;3;4;3;5;3;5;3;2;2;3;3;4;5;3;5;4;6;3;2;1;3;	GO:0019905;GO:0003674;GO:0005488;GO:0000149;GO:0005515;	syntaxin binding;molecular_function;binding;SNARE binding;protein binding;	5;1;2;4;3;	K08509	map04130;	SNARE interactions in vesicular transport;	IPR000727;	Target SNARE coiled-coil homology domain;	cytosol	Hs4759154	446	U	[U] Intracellular trafficking, secretion, and vesicular transport;
P62806	H4_MOUSE Histone H4 OS=Mus musculus OX=10090 GN=H4c1 PE=1 SV=2	0.982338	1.10753	0.978314	0.999925	1.0256	0.906293	0.99088	0.886162	GO:0080090;GO:0019222;GO:0051262;GO:1901362;GO:0071840;GO:0010605;GO:0048869;GO:0040029;GO:1903707;GO:0016458;GO:0048513;GO:0048519;GO:0002683;GO:0051093;GO:0034723;GO:0060255;GO:0030219;GO:0051291;GO:0051290;GO:2001141;GO:1903706;GO:0048534;GO:0046483;GO:0044707;GO:0045652;GO:0045653;GO:0002376;GO:0019438;GO:0071103;GO:0009892;GO:0031497;GO:0009890;GO:0002244;GO:0010629;GO:0006807;GO:0050789;GO:…	regulation of primary metabolic process;regulation of metabolic process;protein tetramerization;organic cyclic compound biosynthetic process;cellular component organization or biogenesis;negative regulation of macromolecule metabolic process;cellular developmental process;regulation of gene expression, epigenetic;negative regulation of hemopoiesis;gene silencing;animal organ development;negative …	4;3;7;5;2;4;4;6;4;4;4;2;3;3;7;4;7;7;8;6;4;4;4;3;6;6;2;5;6;3;6;4;6;5;3;2;7;4;5;4;3;5;2;4;6;6;5;3;4;3;1;2;4;5;7;3;5;3;5;6;5;5;6;5;6;6;4;5;7;4;4;4;5;2;4;5;3;5;2;2;2;4;7;7;4;4;6;6;7;5;5;6;4;3;6;5;6;4;5;4;4;5;6;4;5;3;5;5;5;6;6;7;3;5;3;6;5;5;5;5;6;3;5;3;4;4;4;3;5;3;3;5;4;3;	GO:0031974;GO:0005654;GO:0031982;GO:0031981;GO:0016020;GO:0043234;GO:0043230;GO:0043231;GO:0043233;GO:0044428;GO:0044424;GO:0044427;GO:0044421;GO:0044422;GO:0043232;GO:0000781;GO:0000786;GO:0000228;GO:0005622;GO:0043227;GO:0098687;GO:0044446;GO:0044815;GO:0044454;GO:0005634;GO:0044464;GO:0005623;GO:0043228;GO:0000784;GO:0070062;GO:0043226;GO:0005694;GO:0000785;GO:0043229;GO:1903561;GO:0032991;GO:…	membrane-enclosed lumen;nucleoplasm;vesicle;nuclear lumen;membrane;protein complex;extracellular organelle;intracellular membrane-bounded organelle;organelle lumen;nuclear part;intracellular part;chromosomal part;extracellular region part;organelle part;intracellular non-membrane-bounded organelle;chromosome, telomeric region;nucleosome;nuclear chromosome;intracellular;membrane-bounded organelle;…	2;5;4;5;2;3;3;4;3;4;3;4;2;2;4;6;4;5;3;3;5;3;4;5;5;2;2;3;6;4;2;5;3;3;3;2;3;1;4;2;	GO:1901363;GO:0019904;GO:0042393;GO:0003674;GO:0005488;GO:0003676;GO:0097159;GO:0044822;GO:0003723;GO:0005515;GO:0003677;	heterocyclic compound binding;protein domain specific binding;histone binding;molecular_function;binding;nucleic acid binding;organic cyclic compound binding;poly(A) RNA binding;RNA binding;protein binding;DNA binding;	3;4;4;1;2;4;3;6;5;3;5;	K11254	map05034;map05203;map05322;	Alcoholism;Viral carcinogenesis;Systemic lupus erythematosus;	IPR001951;IPR004823;IPR019809;IPR009072;IPR035425;	Histone H4;TATA box binding protein associated factor (TAF);Histone H4, conserved site;Histone-fold;CENP-T/Histone H4, histone fold;	nucleus	Hs4504301	200	B	[B] Chromatin structure and dynamics;
Q9R059	FHL3_MOUSE Four and a half LIM domains protein 3 OS=Mus musculus OX=10090 GN=Fhl3 PE=1 SV=2	1.13339	0.775246	1.1363	0.93254	1.07846	0.944064	1.26257	0.0157511										K24414			IPR001781;	Zinc finger, LIM-type;	nucleus	Hs4758374	532	TZR	[T] Signal transduction mechanisms;[Z] Cytoskeleton;[R] General function prediction only;
P56395	CYB5_MOUSE Cytochrome b5 OS=Mus musculus OX=10090 GN=Cyb5a PE=1 SV=2	1.18191	0.93808	1.12097	0.817626	0.980556	0.960857	1.20867	0.0638922										K23490			IPR018506;IPR001199;	Cytochrome b5, heme-binding site;Cytochrome b5-like heme/steroid binding domain;	cytosol	Hs4503183	177	C	[C] Energy production and conversion;
P56394	COX17_MOUSE Cytochrome c oxidase copper chaperone OS=Mus musculus OX=10090 GN=Cox17 PE=1 SV=2	0.894549	1.36979	0.854545	1.02947	0.747918	1.10373	0.71282	0.0403899	GO:0006825;GO:0044699;GO:0000041;GO:0065007;GO:0043085;GO:0044093;GO:0065009;GO:0050790;GO:0006812;GO:0006811;GO:0006810;GO:0044765;GO:0008150;GO:0051234;GO:0051179;GO:1902578;GO:0030001;	copper ion transport;single-organism process;transition metal ion transport;biological regulation;positive regulation of catalytic activity;positive regulation of molecular function;regulation of molecular function;regulation of catalytic activity;cation transport;ion transport;transport;single-organism transport;biological_process;establishment of localization;localization;single-organism locali…	9;2;8;2;5;4;3;4;6;5;4;4;1;3;2;3;7;	GO:0031970;GO:0031974;GO:0031975;GO:0043229;GO:0043227;GO:0043226;GO:0005737;GO:0005740;GO:0005739;GO:0044446;GO:0031967;GO:0005758;GO:0043231;GO:0044464;GO:0005623;GO:0005622;GO:0005575;GO:0044444;GO:0044429;GO:0044424;GO:0044422;	organelle envelope lumen;membrane-enclosed lumen;envelope;intracellular organelle;membrane-bounded organelle;organelle;cytoplasm;mitochondrial envelope;mitochondrion;intracellular organelle part;organelle envelope;mitochondrial intermembrane space;intracellular membrane-bounded organelle;cell part;cell;intracellular;cellular_component;cytoplasmic part;mitochondrial part;intracellular part;organel…	3;2;3;3;3;2;4;5;5;3;4;4;4;2;2;3;1;4;4;3;2;	GO:0003674;GO:0008047;GO:0098772;GO:0043169;GO:0046914;GO:0043167;GO:0016531;GO:0016530;GO:0005507;GO:0030234;GO:0046872;GO:0005488;	molecular_function;enzyme activator activity;molecular function regulator;cation binding;transition metal ion binding;ion binding;copper chaperone activity;metallochaperone activity;copper ion binding;enzyme regulator activity;metal ion binding;binding;	1;4;2;4;6;3;3;2;7;3;5;2;	K02260	map00190;map01100;	Oxidative phosphorylation;Metabolic pathways;	IPR009069;IPR007745;	Cysteine alpha-hairpin motif superfamily;Cytochrome c oxidase copper chaperone;	mitochondria	Hs5031645	119	O	[O] Posttranslational modification, protein turnover, chaperones;
P56391	CX6B1_MOUSE Cytochrome c oxidase subunit 6B1 OS=Mus musculus OX=10090 GN=Cox6b1 PE=1 SV=2	0.870194	1.08637	0.793321	1.24969	0.899078	1.10135	0.7455	0.00873865										K02267	map00190;map01100;map04260;map04932;map05010;map05012;map05016;	Oxidative phosphorylation;Metabolic pathways;Cardiac muscle contraction;Non-alcoholic fatty liver disease (NAFLD);Alzheimer's disease;Parkinson's disease;Huntington's disease;	IPR003213;	Cytochrome c oxidase, subunit VIb;	extracellular	Hs4502985	166	C	[C] Energy production and conversion;
P56390	CKS2_MOUSE Cyclin-dependent kinases regulatory subunit 2 OS=Mus musculus OX=10090 GN=Cks2 PE=1 SV=1	0	1.88102	0	2.26995	0	1.84903	nan	nan	GO:0006351;GO:0080090;GO:0019222;GO:0031326;GO:0031323;GO:0006139;GO:1903047;GO:1903046;GO:0090304;GO:0044249;GO:0034641;GO:0006807;GO:0022402;GO:0034645;GO:1901362;GO:0050789;GO:0044699;GO:0032774;GO:1901576;GO:0007126;GO:0007127;GO:0051321;GO:0000003;GO:0044260;GO:1901360;GO:0000280;GO:0016043;GO:0071704;GO:0010467;GO:0065007;GO:0071840;GO:0051301;GO:2000112;GO:0010468;GO:0018130;GO:0016070;GO:…	transcription, DNA-templated;regulation of primary metabolic process;regulation of metabolic process;regulation of cellular biosynthetic process;regulation of cellular metabolic process;nucleobase-containing compound metabolic process;mitotic cell cycle process;meiotic cell cycle process;nucleic acid metabolic process;cellular biosynthetic process;cellular nitrogen compound metabolic process;nitr…	6;4;3;5;4;4;5;4;5;4;4;3;4;5;5;2;2;6;4;4;5;3;2;4;4;6;3;3;5;2;2;4;6;5;5;5;5;3;5;4;2;4;7;3;2;3;5;1;4;2;6;5;4;4;3;4;3;5;5;4;5;6;3;4;6;4;5;5;5;3;7;				GO:0003674;GO:0005488;GO:0019207;GO:0098772;GO:0016538;GO:0019887;GO:0044877;GO:0030234;GO:0003682;	molecular_function;binding;kinase regulator activity;molecular function regulator;cyclin-dependent protein serine/threonine kinase regulator activity;protein kinase regulator activity;macromolecular complex binding;enzyme regulator activity;chromatin binding;	1;2;4;2;6;5;3;3;4;	K02219	map04111;map05200;map05222;	Cell cycle - yeast;Pathways in cancer;Small cell lung cancer;	IPR000789;	Cyclin-dependent kinase, regulatory subunit;	cytosol	Hs4502859	160	D	[D] Cell cycle control, cell division, chromosome partitioning;
Q9EP72	EMC7_MOUSE ER membrane protein complex subunit 7 OS=Mus musculus OX=10090 GN=Emc7 PE=1 SV=1	0.943843	1.22716	0.957264	0.904145	1.01906	0.948525	0.94816	0.634866				GO:0005783;GO:0005789;GO:0042175;GO:0043229;GO:0030176;GO:0031301;GO:0031300;GO:0043227;GO:0031227;GO:0031224;GO:0005737;GO:0005575;GO:0031090;GO:0016021;GO:0016020;GO:0072546;GO:0043226;GO:0044432;GO:0098588;GO:0012505;GO:0043234;GO:0032991;GO:0043231;GO:0044464;GO:0005623;GO:0005622;GO:0044446;GO:0098796;GO:0044444;GO:0044424;GO:0044425;GO:0044422;	endoplasmic reticulum;endoplasmic reticulum membrane;nuclear outer membrane-endoplasmic reticulum membrane network;intracellular organelle;integral component of endoplasmic reticulum membrane;integral component of organelle membrane;intrinsic component of organelle membrane;membrane-bounded organelle;intrinsic component of endoplasmic reticulum membrane;intrinsic component of membrane;cytoplasm;c…	4;3;3;3;4;4;3;3;4;3;4;1;3;4;2;4;2;4;4;3;3;2;4;2;2;3;3;3;4;3;2;2;	GO:0003674;GO:0030246;GO:0005488;	molecular_function;carbohydrate binding;binding;	1;3;2;	K23568			IPR019008;IPR013784;	Domain of unknown function DUF2012;Carbohydrate-binding-like fold;	plasma membrane	Hs9910346	468	S	[S] Function unknown;
Q9EP71	RAI14_MOUSE Ankycorbin OS=Mus musculus OX=10090 GN=Rai14 PE=1 SV=1	1.07876	1.01246	1.1118	0.798495	0.987787	1.0107	1.12641	0.212006													IPR002110;IPR020683;	Ankyrin repeat;Ankyrin repeat-containing domain;	nucleus	392373830	128	T	[T] Signal transduction mechanisms	COG0666	Ankyrin repeat
P56399	UBP5_MOUSE Ubiquitin carboxyl-terminal hydrolase 5 OS=Mus musculus OX=10090 GN=Usp5 PE=1 SV=1	1.17782	0.972228	0.902688	0.921782	0.956728	1.06875	1.02514	0.805893										K11836			IPR009060;IPR016652;IPR018200;IPR001394;IPR013083;IPR015940;IPR028889;IPR001607;	UBA-like;Ubiquitinyl hydrolase;Ubiquitin specific protease, conserved site;Peptidase C19, ubiquitin carboxyl-terminal hydrolase;Zinc finger, RING/FYVE/PHD-type;Ubiquitin-associated domain;Ubiquitin specific protease domain;Zinc finger, UBP-type;	nucleus	Hs4507855	1690	O	[O] Posttranslational modification, protein turnover, chaperones;
Q80W68	KIRR1_MOUSE Kin of IRRE-like protein 1 OS=Mus musculus OX=10090 GN=Kirrel1 PE=1 SV=1	1.00864	1.08963	1.05658	0.872503	1.03328	0.939367	1.0679	0.373961	GO:0019220;GO:0080090;GO:0019222;GO:0008064;GO:0071840;GO:0065003;GO:0010605;GO:0071704;GO:0051495;GO:0051493;GO:0048518;GO:0048519;GO:0060255;GO:0030041;GO:0003008;GO:0042325;GO:0042326;GO:0019538;GO:0010638;GO:0032535;GO:0022607;GO:0009892;GO:0031399;GO:0043170;GO:0044267;GO:0007588;GO:0044260;GO:0016043;GO:0090066;GO:0070271;GO:0065007;GO:0044699;GO:0065008;GO:0051130;GO:0098602;GO:0098609;GO:…	regulation of phosphate metabolic process;regulation of primary metabolic process;regulation of metabolic process;regulation of actin polymerization or depolymerization;cellular component organization or biogenesis;macromolecular complex assembly;negative regulation of macromolecule metabolic process;organic substance metabolic process;positive regulation of cytoskeleton organization;regulation o…	6;4;3;6;2;5;4;3;6;6;2;2;4;8;3;7;7;4;5;4;4;3;6;4;5;4;4;3;4;4;2;2;3;4;3;4;3;7;5;5;1;2;5;4;6;5;6;4;5;5;5;5;5;2;2;3;4;4;7;5;5;4;4;4;4;5;6;5;6;5;6;5;2;7;2;4;6;5;6;5;3;3;6;4;6;7;5;3;3;4;3;4;7;3;3;3;	GO:0030425;GO:0031982;GO:0016020;GO:0098589;GO:0036477;GO:0042995;GO:0043230;GO:0030054;GO:0044424;GO:0044425;GO:0098857;GO:0044421;GO:0098590;GO:0043227;GO:0043226;GO:0048471;GO:0031253;GO:0044444;GO:0016021;GO:0031224;GO:0005737;GO:0043005;GO:0044459;GO:0005911;GO:0044463;GO:0044464;GO:0005623;GO:0005622;GO:0071944;GO:0070062;GO:0098805;GO:0097458;GO:0005576;GO:0005886;GO:1903561;GO:0043198;GO:…	dendrite;vesicle;membrane;membrane region;somatodendritic compartment;cell projection;extracellular organelle;cell junction;intracellular part;membrane part;membrane microdomain;extracellular region part;plasma membrane region;membrane-bounded organelle;organelle;perinuclear region of cytoplasm;cell projection membrane;cytoplasmic part;integral component of membrane;intrinsic component of membran…	5;4;2;3;4;3;3;2;3;2;4;2;4;3;2;5;4;4;4;3;4;4;3;3;3;2;2;3;3;4;3;3;2;3;3;4;5;1;	GO:0003674;GO:0005488;GO:0008092;GO:0017022;GO:0005515;	molecular_function;binding;cytoskeletal protein binding;myosin binding;protein binding;	1;2;4;5;3;	K25874			IPR003599;IPR007110;IPR013783;IPR013098;IPR003598;IPR013162;	Immunoglobulin subtype;Immunoglobulin-like domain;Immunoglobulin-like fold;Immunoglobulin I-set;Immunoglobulin subtype 2;CD80-like, immunoglobulin C2-set;	plasma membrane	Hs8922705	829	T	[T] Signal transduction mechanisms;
O88455	DHCR7_MOUSE 7-dehydrocholesterol reductase OS=Mus musculus OX=10090 GN=Dhcr7 PE=1 SV=1	0	0	0	0	0	0	nan	nan	GO:0048589;GO:0072359;GO:0072358;GO:0044281;GO:0035264;GO:0044283;GO:1901362;GO:1901360;GO:0080090;GO:0044710;GO:0044711;GO:0048869;GO:0048513;GO:0045540;GO:0060541;GO:1902653;GO:1902652;GO:0044707;GO:0090181;GO:1901576;GO:0001568;GO:0065007;GO:1902930;GO:0006629;GO:0009889;GO:0050794;GO:0008150;GO:0008152;GO:0019222;GO:0006695;GO:0006694;GO:0050810;GO:1901617;GO:1901615;GO:0030154;GO:0009791;GO:…	developmental growth;circulatory system development;cardiovascular system development;small molecule metabolic process;multicellular organism growth;small molecule biosynthetic process;organic cyclic compound biosynthetic process;organic cyclic compound metabolic process;regulation of primary metabolic process;single-organism metabolic process;single-organism biosynthetic process;cellular develop…	3;5;5;4;4;5;5;4;4;3;4;4;4;6;5;7;6;3;7;4;4;2;5;4;4;3;1;2;3;8;6;6;5;4;5;4;2;5;7;6;3;6;2;5;7;4;4;4;4;2;5;4;5;2;2;3;5;6;3;3;3;4;5;3;3;2;	GO:0005783;GO:0031975;GO:0016020;GO:0031968;GO:0098588;GO:0031965;GO:0031967;GO:0005789;GO:0043231;GO:0044428;GO:0044424;GO:0044425;GO:0044422;GO:0043229;GO:0043227;GO:0043226;GO:0044432;GO:0031224;GO:0012505;GO:0005640;GO:0044446;GO:0044444;GO:0042175;GO:0005737;GO:0031090;GO:0005634;GO:0005635;GO:0016021;GO:0044464;GO:0019867;GO:0005623;GO:0005622;GO:0098805;GO:0005575;	endoplasmic reticulum;envelope;membrane;organelle outer membrane;bounding membrane of organelle;nuclear membrane;organelle envelope;endoplasmic reticulum membrane;intracellular membrane-bounded organelle;nuclear part;intracellular part;membrane part;organelle part;intracellular organelle;membrane-bounded organelle;organelle;endoplasmic reticulum part;intrinsic component of membrane;endomembrane s…	4;3;2;4;4;4;4;3;4;4;3;2;2;3;3;2;4;3;3;3;3;4;3;4;3;5;4;4;2;3;2;3;3;1;	GO:0047598;GO:0016628;GO:0016627;GO:0003674;GO:0003824;GO:0016491;	7-dehydrocholesterol reductase activity;oxidoreductase activity, acting on the CH-CH group of donors, NAD or NADP as acceptor;oxidoreductase activity, acting on the CH-CH group of donors;molecular_function;catalytic activity;oxidoreductase activity;	6;5;4;1;2;3;	K00213	map00100;map01100;map01110;	Steroid biosynthesis;Metabolic pathways;Biosynthesis of secondary metabolites;	IPR018083;IPR001171;	Sterol reductase, conserved site;Ergosterol biosynthesis ERG4/ERG24;	plasma membrane	Hs4503321	868	IT	[I] Lipid transport and metabolism;[T] Signal transduction mechanisms;
O88456	CPNS1_MOUSE Calpain small subunit 1 OS=Mus musculus OX=10090 GN=Capns1 PE=1 SV=2	1.13068	0.901226	0.930333	0.847089	1.09964	1.09103	1.11316	0.330058										K08583			IPR011992;IPR018247;IPR002048;	EF-hand domain pair;EF-Hand 1, calcium-binding site;EF-hand domain;	cytosol	Hs4502565	438	T	[T] Signal transduction mechanisms;
O88325	O88325_MOUSE Alpha-N-acetylglucosaminidase OS=Mus musculus OX=10090 GN=Naglu PE=1 SV=1	1.39844	0.752263	1.8403	0	1.29403	0.71496	2.05957	0.0370521	GO:0048468;GO:0060322;GO:0044281;GO:0071840;GO:0044710;GO:0048869;GO:0048511;GO:0048512;GO:0048513;GO:0021695;GO:0007610;GO:0001754;GO:1901565;GO:1901564;GO:0044707;GO:0044708;GO:0046530;GO:0048598;GO:0048562;GO:0030203;GO:0007626;GO:0048568;GO:0022037;GO:0006807;GO:1901575;GO:0042490;GO:0016043;GO:0009887;GO:0007623;GO:0007622;GO:0046548;GO:0008150;GO:0008152;GO:0021549;GO:0007420;GO:0007423;GO:…	cell development;head development;small molecule metabolic process;cellular component organization or biogenesis;single-organism metabolic process;cellular developmental process;rhythmic process;circadian behavior;animal organ development;cerebellar cortex development;behavior;eye photoreceptor cell differentiation;organonitrogen compound catabolic process;organonitrogen compound metabolic proces…	4;4;4;2;3;4;2;4;4;4;2;7;5;4;3;3;7;4;5;6;3;4;4;3;4;7;3;4;3;3;8;1;2;4;4;4;4;5;6;7;5;5;6;7;5;3;2;5;2;6;2;2;5;5;4;5;4;4;4;4;7;6;3;6;5;5;5;6;6;3;3;4;6;3;5;4;3;7;4;5;5;3;4;	GO:0031974;GO:0043202;GO:0031982;GO:0005773;GO:0005775;GO:0043230;GO:0043231;GO:0043233;GO:0044424;GO:0044421;GO:0044422;GO:0043229;GO:0005622;GO:0043227;GO:0043226;GO:0044437;GO:0044446;GO:0044444;GO:0000323;GO:0005737;GO:0044464;GO:0005623;GO:0005764;GO:0070062;GO:1903561;GO:0005575;GO:0070013;GO:0005576;	membrane-enclosed lumen;lysosomal lumen;vesicle;vacuole;vacuolar lumen;extracellular organelle;intracellular membrane-bounded organelle;organelle lumen;intracellular part;extracellular region part;organelle part;intracellular organelle;intracellular;membrane-bounded organelle;organelle;vacuolar part;intracellular organelle part;cytoplasmic part;lytic vacuole;cytoplasm;cell part;cell;lysosome;extr…	2;6;4;5;5;3;4;3;3;2;2;3;3;3;2;4;3;4;6;4;2;2;7;4;3;1;4;2;	GO:0004561;GO:0004553;GO:0003674;GO:0016787;GO:0003824;GO:0016798;GO:0015929;	alpha-N-acetylglucosaminidase activity;hydrolase activity, hydrolyzing O-glycosyl compounds;molecular_function;hydrolase activity;catalytic activity;hydrolase activity, acting on glycosyl bonds;hexosaminidase activity;	7;5;1;3;2;4;6;	K01205	map00531;map01100;map04142;	Glycosaminoglycan degradation;Metabolic pathways;Lysosome;	IPR024240;IPR024732;IPR024733;IPR007781;	Alpha-N-acetylglucosaminidase, N-terminal;Alpha-N-acetylglucosaminidase, C-terminal;Alpha-N-acetylglucosaminidase, tim-barrel domain;Alpha-N-acetylglucosaminidase;	extracellular	Hs4505327	1226	U	[U] Intracellular trafficking, secretion, and vesicular transport;
Q9R0Q7	TEBP_MOUSE Prostaglandin E synthase 3 OS=Mus musculus OX=10090 GN=Ptges3 PE=1 SV=1	0.936849	1.06515	0.983502	1.11461	0.8938	1.00609	0.88333	0.0381867	GO:0043401;GO:0044281;GO:0044283;GO:1901362;GO:1901360;GO:0009755;GO:0044710;GO:0044711;GO:0048513;GO:0006073;GO:0065007;GO:0060541;GO:0032787;GO:0001516;GO:0023052;GO:0030518;GO:0043436;GO:0010033;GO:0055114;GO:0046483;GO:0044700;GO:0006278;GO:0044707;GO:1901568;GO:0016053;GO:0016051;GO:0050789;GO:0071407;GO:0019438;GO:0033559;GO:0007165;GO:0006457;GO:0070887;GO:0006807;GO:0043170;GO:1901576;GO:…	steroid hormone mediated signaling pathway;small molecule metabolic process;small molecule biosynthetic process;organic cyclic compound biosynthetic process;organic cyclic compound metabolic process;hormone-mediated signaling pathway;single-organism metabolic process;single-organism biosynthetic process;animal organ development;cellular glucan metabolic process;biological regulation;respiratory s…	6;4;5;5;4;5;3;4;4;6;2;5;7;8;2;6;5;4;4;4;3;7;3;4;5;5;2;6;5;6;4;3;4;3;4;4;5;4;4;5;5;5;5;3;4;3;3;1;2;4;4;6;5;4;6;2;5;7;6;5;3;6;5;7;4;4;6;8;5;4;7;2;4;2;2;3;2;4;4;5;4;4;4;5;4;6;4;4;4;6;6;5;4;4;7;5;6;5;7;3;5;5;5;6;6;3;3;5;4;3;4;5;3;4;5;5;6;3;3;4;4;5;5;	GO:0031974;GO:0030529;GO:0031982;GO:0031981;GO:0043230;GO:0043231;GO:0043233;GO:0044428;GO:0044424;GO:0044421;GO:0044422;GO:1990904;GO:0043229;GO:0043227;GO:0043226;GO:0005654;GO:0044446;GO:0005737;GO:0005634;GO:0032991;GO:0044464;GO:0005623;GO:0070062;GO:0005697;GO:0005622;GO:1903561;GO:0005575;GO:0070013;GO:0005576;	membrane-enclosed lumen;intracellular ribonucleoprotein complex;vesicle;nuclear lumen;extracellular organelle;intracellular membrane-bounded organelle;organelle lumen;nuclear part;intracellular part;extracellular region part;organelle part;ribonucleoprotein complex;intracellular organelle;membrane-bounded organelle;organelle;nucleoplasm;intracellular organelle part;cytoplasm;nucleus;macromolecula…	2;4;4;5;3;4;3;4;3;2;2;3;3;3;2;5;3;4;5;2;2;2;4;5;3;3;1;4;2;	GO:0003720;GO:0016860;GO:0016740;GO:0034061;GO:0003674;GO:0005488;GO:0003824;GO:0016779;GO:0016772;GO:0051082;GO:0003964;GO:0050220;GO:0016853;GO:0005515;	telomerase activity;intramolecular oxidoreductase activity;transferase activity;DNA polymerase activity;molecular_function;binding;catalytic activity;nucleotidyltransferase activity;transferase activity, transferring phosphorus-containing groups;unfolded protein binding;RNA-directed DNA polymerase activity;prostaglandin-E synthase activity;isomerase activity;protein binding;	8;4;3;6;1;2;2;5;4;4;7;5;3;3;	K15730	map00590;map01100;	Arachidonic acid metabolism;Metabolic pathways;	IPR008978;IPR007052;	HSP20-like chaperone;CS domain;	nucleus	HsM5729964	322	O	[O] Posttranslational modification, protein turnover, chaperones;
Q08297	RAD51_MOUSE DNA repair protein RAD51 homolog 1 OS=Mus musculus OX=10090 GN=Rad51 PE=1 SV=1	0	0	0	0	0	0	nan	nan										K04482	map03440;map03460;map05200;map05212;	Homologous recombination;Fanconi anemia pathway;Pathways in cancer;Pancreatic cancer;	IPR011941;IPR016467;IPR003593;IPR033925;IPR027417;IPR020587;IPR013632;IPR010995;IPR020588;	DNA recombination/repair protein Rad51;DNA recombination and repair protein, RecA-like;AAA+ ATPase domain;Rad51/DMC1/RadA;P-loop containing nucleoside triphosphate hydrolase;DNA recombination and repair protein RecA, monomer-monomer interface;DNA recombination and repair protein Rad51-like, C-terminal;DNA repair Rad51/transcription factor NusA, alpha-helical;DNA recombination and repair protein R…	cytosol	Hs19924133	692	L	[L] Replication, recombination and repair;
A0A494BB11	A0A494BB11_MOUSE Thioredoxin-related transmembrane protein 3 OS=Mus musculus OX=10090 GN=Tmx3 PE=1 SV=1	0.776242	1.08501	0.552083	1.36005	1.03158	1.19503	0.64831	0.0559002	GO:0042592;GO:0044699;GO:0044267;GO:0044710;GO:0018198;GO:0044260;GO:0018193;GO:0050789;GO:0071704;GO:0065007;GO:0019725;GO:0018158;GO:0018171;GO:0009987;GO:0006464;GO:0050794;GO:0043412;GO:0036211;GO:0008150;GO:0008152;GO:0045454;GO:0055114;GO:0044238;GO:0065008;GO:0019538;GO:0044237;GO:0043170;GO:0044763;	homeostatic process;single-organism process;cellular protein metabolic process;single-organism metabolic process;peptidyl-cysteine modification;cellular macromolecule metabolic process;peptidyl-amino acid modification;regulation of biological process;organic substance metabolic process;biological regulation;cellular homeostasis;protein oxidation;peptidyl-cysteine oxidation;cellular process;cellul…	4;2;5;3;8;4;7;2;3;2;4;4;5;2;6;3;5;5;1;2;4;4;3;3;4;3;4;3;	GO:0005783;GO:0005789;GO:0042175;GO:0043229;GO:0005623;GO:0005622;GO:0043227;GO:0043226;GO:0005737;GO:0044432;GO:0016021;GO:0016020;GO:0044444;GO:0098588;GO:0009986;GO:0044446;GO:0012505;GO:0044425;GO:0031224;GO:0031090;GO:0043231;GO:0044464;GO:0005575;GO:0044424;GO:0044422;	endoplasmic reticulum;endoplasmic reticulum membrane;nuclear outer membrane-endoplasmic reticulum membrane network;intracellular organelle;cell;intracellular;membrane-bounded organelle;organelle;cytoplasm;endoplasmic reticulum part;integral component of membrane;membrane;cytoplasmic part;bounding membrane of organelle;cell surface;intracellular organelle part;endomembrane system;membrane part;int…	4;3;3;3;2;3;3;2;4;4;4;2;4;4;3;3;3;2;3;3;4;2;1;3;2;	GO:0016864;GO:0003674;GO:0016491;GO:0016972;GO:0003756;GO:0016667;GO:0016860;GO:0003824;GO:0016853;GO:0016670;	intramolecular oxidoreductase activity, transposing S-S bonds;molecular_function;oxidoreductase activity;thiol oxidase activity;protein disulfide isomerase activity;oxidoreductase activity, acting on a sulfur group of donors;intramolecular oxidoreductase activity;catalytic activity;isomerase activity;oxidoreductase activity, acting on a sulfur group of donors, oxygen as acceptor;	5;1;3;6;6;4;4;2;3;5;				IPR017937;IPR013766;IPR012336;	Thioredoxin, conserved site;Thioredoxin domain;Thioredoxin-like fold;	endoplasmic reticulum	Hs20558506	666	R	[R] General function prediction only;
Q6VN19	RBP10_MOUSE Ran-binding protein 10 OS=Mus musculus OX=10090 GN=Ranbp10 PE=1 SV=2	0	0	0	0	0	0	nan	nan	GO:0071840;GO:0043085;GO:0043547;GO:0051345;GO:0043087;GO:0016043;GO:0065007;GO:0044699;GO:0044093;GO:0065009;GO:0006996;GO:0009987;GO:0050790;GO:0000226;GO:0008150;GO:0051336;GO:0007017;GO:0007010;GO:1902589;GO:0044763;	cellular component organization or biogenesis;positive regulation of catalytic activity;positive regulation of GTPase activity;positive regulation of hydrolase activity;regulation of GTPase activity;cellular component organization;biological regulation;single-organism process;positive regulation of molecular function;regulation of molecular function;organelle organization;cellular process;regulat…	2;5;7;6;6;3;2;2;4;3;4;2;4;5;1;5;4;5;4;3;	GO:0043229;GO:0043227;GO:0043226;GO:0005737;GO:0005634;GO:0043231;GO:0044464;GO:0005623;GO:0005622;GO:0005575;GO:0044424;	intracellular organelle;membrane-bounded organelle;organelle;cytoplasm;nucleus;intracellular membrane-bounded organelle;cell part;cell;intracellular;cellular_component;intracellular part;	3;3;2;4;5;4;2;2;3;1;3;	GO:0005088;GO:0048487;GO:0008536;GO:0005085;GO:0019899;GO:0031267;GO:0003674;GO:0005488;GO:0098772;GO:0015631;GO:0017016;GO:0005087;GO:0008092;GO:0051020;GO:0005515;	Ras guanyl-nucleotide exchange factor activity;beta-tubulin binding;Ran GTPase binding;guanyl-nucleotide exchange factor activity;enzyme binding;small GTPase binding;molecular_function;binding;molecular function regulator;tubulin binding;Ras GTPase binding;Ran guanyl-nucleotide exchange factor activity;cytoskeletal protein binding;GTPase binding;protein binding;	4;6;8;3;4;6;1;2;2;5;7;5;4;5;3;	K23334			IPR024964;IPR006594;IPR006595;IPR003877;IPR013320;IPR001870;IPR013144;	CTLH/CRA C-terminal to LisH motif domain;LIS1 homology motif;CTLH, C-terminal LisH motif;SPRY domain;Concanavalin A-like lectin/glucanase domain;B30.2/SPRY domain;CRA domain;	nucleus	Hs14776143	1025	R	[R] General function prediction only;
Q8BY65	Q8BY65_MOUSE Uncharacterized protein OS=Mus musculus OX=10090 PE=2 SV=1	0	0	0	0	0	0	nan	nan
Q8C5N3	CWC22_MOUSE Pre-mRNA-splicing factor CWC22 homolog OS=Mus musculus OX=10090 GN=Cwc22 PE=1 SV=1	0	0	0	0	0	0	nan	nan	GO:0090304;GO:0006807;GO:0043170;GO:1901360;GO:0006396;GO:0016071;GO:0071704;GO:0010467;GO:0008380;GO:0006139;GO:0009987;GO:0006725;GO:0044260;GO:0008150;GO:0008152;GO:0046483;GO:0016070;GO:0044238;GO:0034641;GO:0044237;GO:0006397;	nucleic acid metabolic process;nitrogen compound metabolic process;macromolecule metabolic process;organic cyclic compound metabolic process;RNA processing;mRNA metabolic process;organic substance metabolic process;gene expression;RNA splicing;nucleobase-containing compound metabolic process;cellular process;cellular aromatic compound metabolic process;cellular macromolecule metabolic process;bio…	5;3;4;4;6;6;3;5;7;4;2;4;4;1;2;4;5;3;4;3;7;	GO:0044464;GO:0016607;GO:0031974;GO:0043229;GO:0043227;GO:0043226;GO:0005737;GO:0044446;GO:0016604;GO:0031981;GO:0005634;GO:0030529;GO:0005654;GO:0044451;GO:0005794;GO:0071013;GO:0012505;GO:0032991;GO:0043231;GO:0043233;GO:1990904;GO:0005623;GO:0005622;GO:0005575;GO:0070013;GO:0044444;GO:0044428;GO:0005681;GO:0044424;GO:0044422;	cell part;nuclear speck;membrane-enclosed lumen;intracellular organelle;membrane-bounded organelle;organelle;cytoplasm;intracellular organelle part;nuclear body;nuclear lumen;nucleus;intracellular ribonucleoprotein complex;nucleoplasm;nucleoplasm part;Golgi apparatus;catalytic step 2 spliceosome;endomembrane system;macromolecular complex;intracellular membrane-bounded organelle;organelle lumen;ri…	2;7;2;3;3;2;4;3;6;5;5;4;5;5;4;6;3;2;4;3;3;2;3;1;4;4;4;5;3;2;	GO:1901363;GO:0003674;GO:0005488;GO:0003676;GO:0003723;GO:0097159;	heterocyclic compound binding;molecular_function;binding;nucleic acid binding;RNA binding;organic cyclic compound binding;	3;1;2;4;5;3;	K13100			IPR003890;IPR003891;IPR016024;	MIF4G-like, type 3;Initiation factor eIF-4 gamma, MA3;Armadillo-type fold;	nucleus	Hs20536216	1332	R	[R] General function prediction only;
Q9CYR6	AGM1_MOUSE Phosphoacetylglucosamine mutase OS=Mus musculus OX=10090 GN=Pgm3 PE=1 SV=1	0	1.86134	1.24435	1.49822	0	1.39609	0.78497	nan										K01836	map00520;map01100;map01130;	Amino sugar and nucleotide sugar metabolism;Metabolic pathways;Biosynthesis of antibiotics;	IPR016055;IPR005843;IPR016657;IPR016066;IPR005844;	Alpha-D-phosphohexomutase, alpha/beta/alpha I/II/III;Alpha-D-phosphohexomutase, C-terminal;Phosphoacetylglucosamine mutase;Alpha-D-phosphohexomutase, conserved site;Alpha-D-phosphohexomutase, alpha/beta/alpha domain I;	cytosol	Hs7661568	996	G	[G] Carbohydrate transport and metabolism;
P60521	GBRL2_MOUSE Gamma-aminobutyric acid receptor-associated protein-like 2 OS=Mus musculus OX=10090 GN=Gabarapl2 PE=1 SV=1	0	3.1685	0	0	0	2.8315	nan	nan	GO:0008104;GO:0007005;GO:0044712;GO:0044710;GO:0071840;GO:0044093;GO:0065007;GO:0033036;GO:0071702;GO:0045184;GO:0031668;GO:0031669;GO:0016192;GO:0009605;GO:0031667;GO:0033554;GO:0022607;GO:1903008;GO:0051345;GO:0016043;GO:0044699;GO:0065009;GO:0006810;GO:0050790;GO:0051716;GO:0006950;GO:0008150;GO:0008152;GO:0051234;GO:0051336;GO:0006891;GO:0046907;GO:0050896;GO:0022411;GO:0009267;GO:0043085;GO:…	protein localization;mitochondrion organization;single-organism catabolic process;single-organism metabolic process;cellular component organization or biogenesis;positive regulation of molecular function;biological regulation;macromolecule localization;organic substance transport;establishment of protein localization;cellular response to extracellular stimulus;cellular response to nutrient levels…	4;5;4;3;2;4;2;3;5;4;4;5;5;3;5;4;4;5;6;3;2;3;4;4;3;3;1;2;3;5;7;5;2;4;5;5;6;6;4;2;5;4;4;4;4;6;5;7;6;6;3;4;3;4;4;5;3;2;3;3;4;6;4;3;5;5;	GO:0031982;GO:0005773;GO:0016020;GO:0005776;GO:0005774;GO:0005794;GO:0098588;GO:0043231;GO:0005829;GO:0044424;GO:0044422;GO:0043229;GO:0043227;GO:0043226;GO:0044431;GO:0044437;GO:0097708;GO:0000139;GO:0044446;GO:0044444;GO:0012505;GO:0005737;GO:0031090;GO:0031410;GO:0000421;GO:0044464;GO:0005623;GO:0005622;GO:0098805;GO:0005575;	vesicle;vacuole;membrane;autophagosome;vacuolar membrane;Golgi apparatus;bounding membrane of organelle;intracellular membrane-bounded organelle;cytosol;intracellular part;organelle part;intracellular organelle;membrane-bounded organelle;organelle;Golgi apparatus part;vacuolar part;intracellular vesicle;Golgi membrane;intracellular organelle part;cytoplasmic part;endomembrane system;cytoplasm;org…	4;5;2;6;4;4;4;4;5;3;2;3;3;2;4;4;4;5;3;4;3;4;3;5;5;2;2;3;3;1;	GO:0051117;GO:0003674;GO:0005488;GO:0000149;GO:0019899;GO:0005515;	ATPase binding;molecular_function;binding;SNARE binding;enzyme binding;protein binding;	5;1;2;4;4;3;	K08341	map04068;map04139;map04140;map04212;map04727;	FoxO signaling pathway;Regulation of mitophagy - yeast;Regulation of autophagy;Longevity regulating pathway - worm;GABAergic synapse;	IPR004241;IPR029071;	Autophagy protein Atg8 ubiquitin-like;Ubiquitin-related domain;	cytosol	Hs6005768	242	Z	[Z] Cytoskeleton;
F2Z446	F2Z446_MOUSE VMA21 vacuolar H+-ATPase homolog (S. cerevisiae) OS=Mus musculus OX=10090 GN=Vma21 PE=1 SV=1	0	0	0	0	0	0	nan	nan	GO:0022607;GO:0070271;GO:0043933;GO:0034622;GO:0071822;GO:0016043;GO:0065003;GO:0071840;GO:0006461;GO:0009987;GO:0008150;GO:0043623;GO:0070070;GO:0070071;GO:0070072;GO:0044085;	cellular component assembly;protein complex biogenesis;macromolecular complex subunit organization;cellular macromolecular complex assembly;protein complex subunit organization;cellular component organization;macromolecular complex assembly;cellular component organization or biogenesis;protein complex assembly;cellular process;biological_process;cellular protein complex assembly;proton-transporti…	4;4;4;6;5;3;5;2;5;2;1;6;8;7;9;3;	GO:0005783;GO:0033116;GO:0005789;GO:0042175;GO:0043229;GO:0030117;GO:0030133;GO:0043227;GO:0043226;GO:0031224;GO:0005737;GO:0044433;GO:0031090;GO:0030662;GO:0016023;GO:0030135;GO:0016021;GO:0016020;GO:0031988;GO:0044432;GO:0048475;GO:0043234;GO:0005793;GO:0098588;GO:0044446;GO:0030658;GO:0030659;GO:0097708;GO:0012506;GO:0012507;GO:0030120;GO:0030127;GO:0030134;GO:0031982;GO:0032991;GO:0043231;GO:…	endoplasmic reticulum;endoplasmic reticulum-Golgi intermediate compartment membrane;endoplasmic reticulum membrane;nuclear outer membrane-endoplasmic reticulum membrane network;intracellular organelle;membrane coat;transport vesicle;membrane-bounded organelle;organelle;intrinsic component of membrane;cytoplasm;cytoplasmic vesicle part;organelle membrane;coated vesicle membrane;cytoplasmic, membra…	4;5;3;3;3;4;4;3;2;3;4;4;3;4;5;6;4;2;5;4;3;3;5;4;3;4;5;4;4;5;5;6;5;4;2;4;2;2;3;1;3;4;5;3;2;3;2;3;				K23952			IPR019013;	Vacuolar ATPase assembly integral membrane protein Vma21;	plasma membrane	Hs20553646	165	S	[S] Function unknown;
P53702	CCHL_MOUSE Holocytochrome c-type synthase OS=Mus musculus OX=10090 GN=Hccs PE=1 SV=2	0	0	0	0	4.80495	1.19505	4.02071	nan				GO:0044464;GO:0031975;GO:0043229;GO:0043227;GO:0043226;GO:0005737;GO:0044446;GO:0031090;GO:0016020;GO:0005740;GO:0005739;GO:0031967;GO:0031966;GO:0043231;GO:0019866;GO:0005623;GO:0005622;GO:0005575;GO:0005743;GO:0044444;GO:0044429;GO:0044424;GO:0044422;	cell part;envelope;intracellular organelle;membrane-bounded organelle;organelle;cytoplasm;intracellular organelle part;organelle membrane;membrane;mitochondrial envelope;mitochondrion;organelle envelope;mitochondrial membrane;intracellular membrane-bounded organelle;organelle inner membrane;cell;intracellular;cellular_component;mitochondrial inner membrane;cytoplasmic part;mitochondrial part;intr…	2;3;3;3;2;4;3;3;2;5;5;4;4;4;4;2;3;1;5;4;4;3;2;	GO:0003674;GO:0005488;GO:0016846;GO:0004408;GO:0016829;GO:0043167;GO:0046872;GO:0043169;GO:0003824;	molecular_function;binding;carbon-sulfur lyase activity;holocytochrome-c synthase activity;lyase activity;ion binding;metal ion binding;cation binding;catalytic activity;	1;2;4;5;3;3;5;4;2;	K01764	map00860;	Porphyrin and chlorophyll metabolism;	IPR000511;	Cytochrome c/c1 haem-lyase;	cytosol, nucleus	Hs4885401	486	CO	[C] Energy production and conversion;[O] Posttranslational modification, protein turnover, chaperones;
Q8R349	CDC16_MOUSE Cell division cycle protein 16 homolog OS=Mus musculus OX=10090 GN=Cdc16 PE=1 SV=1	1.70252	1.7312	0.915262	0	1.65102	0	0.82194	nan	GO:0000280;GO:1903047;GO:0022402;GO:0044237;GO:0071840;GO:0007067;GO:0043170;GO:0000209;GO:0044267;GO:0044260;GO:0071704;GO:0070979;GO:0070647;GO:0016043;GO:0032446;GO:0044699;GO:0000278;GO:0009987;GO:0006464;GO:0043412;GO:0036211;GO:0008150;GO:0008152;GO:0006996;GO:0044238;GO:0007049;GO:0051301;GO:0019538;GO:0016567;GO:1902589;GO:0048285;GO:0044763;	nuclear division;mitotic cell cycle process;cell cycle process;cellular metabolic process;cellular component organization or biogenesis;mitotic nuclear division;macromolecule metabolic process;protein polyubiquitination;cellular protein metabolic process;cellular macromolecule metabolic process;organic substance metabolic process;protein K11-linked ubiquitination;protein modification by small pro…	6;5;4;3;2;5;4;10;5;4;3;11;7;3;8;2;5;2;6;5;5;1;2;4;3;4;4;4;9;4;5;3;	GO:0099512;GO:0099513;GO:1990234;GO:0043226;GO:0043229;GO:0043228;GO:0005874;GO:0031461;GO:0043227;GO:0005876;GO:1902494;GO:0005737;GO:0005819;GO:0005813;GO:0005634;GO:0005815;GO:0044430;GO:0000152;GO:0005856;GO:0015630;GO:0044446;GO:0043234;GO:0032991;GO:0043231;GO:0043232;GO:0044464;GO:0000151;GO:0005623;GO:0005622;GO:0005575;GO:0044428;GO:0044424;GO:0044422;GO:0005680;	supramolecular fiber;polymeric cytoskeletal fiber;transferase complex;organelle;intracellular organelle;non-membrane-bounded organelle;microtubule;cullin-RING ubiquitin ligase complex;membrane-bounded organelle;spindle microtubule;catalytic complex;cytoplasm;spindle;centrosome;nucleus;microtubule organizing center;cytoskeletal part;nuclear ubiquitin ligase complex;cytoskeleton;microtubule cytoske…	2;3;5;2;3;3;4;5;3;5;4;4;5;5;5;5;4;5;5;6;3;3;2;4;4;2;4;2;3;1;4;3;2;6;				K03353	map04110;map04111;map04113;map04114;map04120;map04914;map05166;	Cell cycle;Cell cycle - yeast;Meiosis - yeast;Oocyte meiosis;Ubiquitin mediated proteolysis;Progesterone-mediated oocyte maturation;HTLV-I infection;	IPR019734;IPR013026;IPR011990;	Tetratricopeptide repeat;Tetratricopeptide repeat-containing domain;Tetratricopeptide-like helical domain;	nucleus	Hs14110371	1242	DO	[D] Cell cycle control, cell division, chromosome partitioning;[O] Posttranslational modification, protein turnover, chaperones;
A2A4Z1	A2A4Z1_MOUSE Ubiquitin-conjugating enzyme E2C OS=Mus musculus OX=10090 GN=Ube2c PE=1 SV=1	0.587977	1.0526	0.334302	2.07172	0.44822	1.50519	0.29604	0.0232534	GO:0051348;GO:0019220;GO:0080090;GO:0019222;GO:0010564;GO:0032844;GO:0043623;GO:0070936;GO:0071840;GO:0045786;GO:0045787;GO:0070271;GO:0070647;GO:0032446;GO:0016310;GO:0048518;GO:0048519;GO:0007088;GO:0019725;GO:0007096;GO:0051258;GO:0060255;GO:0045859;GO:0030163;GO:0042325;GO:0042326;GO:0019538;GO:0010638;GO:0051783;GO:0016567;GO:0051781;GO:0051785;GO:1904029;GO:0033673;GO:0045840;GO:0022607;GO:…	negative regulation of transferase activity;regulation of phosphate metabolic process;regulation of primary metabolic process;regulation of metabolic process;regulation of cell cycle process;regulation of homeostatic process;cellular protein complex assembly;protein K48-linked ubiquitination;cellular component organization or biogenesis;negative regulation of cell cycle;positive regulation of cel…	6;6;4;3;5;3;6;11;2;4;4;4;7;8;6;2;2;6;4;7;7;4;7;5;7;7;4;5;5;9;4;5;5;7;6;4;3;5;8;2;5;4;5;4;6;3;5;5;6;2;4;3;3;4;4;3;6;5;5;1;2;4;6;6;6;6;5;8;5;5;6;4;4;6;6;10;2;5;11;7;5;5;6;5;4;5;6;5;4;7;8;5;6;4;5;5;4;2;4;4;4;5;5;6;4;6;6;9;4;5;7;5;4;3;5;7;8;5;6;5;5;6;5;3;6;3;5;4;3;4;6;3;4;3;5;4;7;7;3;3;	GO:1902494;GO:0031461;GO:0043231;GO:0000151;GO:0000152;GO:0044428;GO:0044424;GO:0044422;GO:0043229;GO:0043227;GO:0005680;GO:0044446;GO:1990234;GO:0005634;GO:0005622;GO:0044464;GO:0005623;GO:0043234;GO:0032991;GO:0005575;GO:0043226;	catalytic complex;cullin-RING ubiquitin ligase complex;intracellular membrane-bounded organelle;ubiquitin ligase complex;nuclear ubiquitin ligase complex;nuclear part;intracellular part;organelle part;intracellular organelle;membrane-bounded organelle;anaphase-promoting complex;intracellular organelle part;transferase complex;nucleus;intracellular;cell part;cell;protein complex;macromolecular com…	4;5;4;4;5;4;3;2;3;3;6;3;5;5;3;2;2;3;2;1;2;	GO:1901363;GO:0097367;GO:0000166;GO:0016740;GO:0061650;GO:0003674;GO:0005488;GO:1901265;GO:0032549;GO:0017076;GO:0005524;GO:0019787;GO:0004842;GO:0003824;GO:0097159;GO:0032559;GO:0032555;GO:0032550;GO:0032553;GO:0035639;GO:0043168;GO:0036094;GO:0043167;GO:0030554;GO:0001882;GO:0001883;GO:0061631;	heterocyclic compound binding;carbohydrate derivative binding;nucleotide binding;transferase activity;ubiquitin-like protein conjugating enzyme activity;molecular_function;binding;nucleoside phosphate binding;ribonucleoside binding;purine nucleotide binding;ATP binding;ubiquitin-like protein transferase activity;ubiquitin-protein transferase activity;catalytic activity;organic cyclic compound bin…	3;3;4;3;5;1;2;4;5;5;6;4;5;2;3;6;5;6;4;5;4;3;3;6;4;5;6;				IPR000608;IPR023313;IPR016135;	Ubiquitin-conjugating enzyme E2;Ubiquitin-conjugating enzyme, active site;Ubiquitin-conjugating enzyme/RWD-like;	cytosol	Hs5902146	324	O	[O] Posttranslational modification, protein turnover, chaperones;
Q8K124	PKHO2_MOUSE Pleckstrin homology domain-containing family O member 2 OS=Mus musculus OX=10090 GN=Plekho2 PE=1 SV=1	1.65658	0	1.4869	0	1.44866	1.40787	1.08725	nan										K24022			IPR001849;IPR011993;	Pleckstrin homology domain;PH domain-like;	nucleus
Q6P1A9	Q6P1A9_MOUSE 60S ribosomal protein L7a OS=Mus musculus OX=10090 GN=Rpl7a PE=2 SV=1	0.929352	0.964782	0.976047	1.04309	1.05881	1.02792	0.97642	0.622548
O08912	GALT1_MOUSE Polypeptide N-acetylgalactosaminyltransferase 1 OS=Mus musculus OX=10090 GN=Galnt1 PE=1 SV=1	0	1.83591	0	2.28013	0	1.88396	nan	nan	GO:0044249;GO:0044237;GO:0034645;GO:0009100;GO:0009101;GO:0044699;GO:0044267;GO:0044710;GO:0006486;GO:0018193;GO:0071704;GO:0036211;GO:1901576;GO:0009987;GO:0070085;GO:0006464;GO:0043412;GO:0043413;GO:0008150;GO:0008152;GO:0044723;GO:0005975;GO:0044238;GO:0006493;GO:0044260;GO:0019538;GO:1901135;GO:0009058;GO:0009059;GO:0043170;GO:1901137;GO:0018243;GO:0018242;GO:0044763;GO:0018209;GO:0018210;	cellular biosynthetic process;cellular metabolic process;cellular macromolecule biosynthetic process;glycoprotein metabolic process;glycoprotein biosynthetic process;single-organism process;cellular protein metabolic process;single-organism metabolic process;protein glycosylation;peptidyl-amino acid modification;organic substance metabolic process;protein modification process;organic substance bi…	4;3;5;5;6;2;5;3;4;7;3;5;4;2;5;6;5;6;1;2;4;4;3;5;4;4;4;3;5;4;5;6;6;3;8;8;	GO:0044446;GO:0005623;GO:0044444;GO:0043226;GO:0043229;GO:0005622;GO:0005737;GO:0031984;GO:0031090;GO:0043227;GO:0016021;GO:0016020;GO:0044431;GO:0031224;GO:0048471;GO:0005576;GO:0005795;GO:0005794;GO:0098791;GO:0098588;GO:0012505;GO:0044425;GO:0032580;GO:0043231;GO:0000139;GO:0044464;GO:0005575;GO:0044422;GO:0044424;GO:0031985;	intracellular organelle part;cell;cytoplasmic part;organelle;intracellular organelle;intracellular;cytoplasm;organelle subcompartment;organelle membrane;membrane-bounded organelle;integral component of membrane;membrane;Golgi apparatus part;intrinsic component of membrane;perinuclear region of cytoplasm;extracellular region;Golgi stack;Golgi apparatus;Golgi subcompartment;bounding membrane of org…	3;2;4;2;3;3;4;4;3;3;4;2;4;3;5;2;5;4;5;4;3;2;6;4;5;2;1;2;3;6;	GO:0030246;GO:0003674;GO:0008376;GO:0004653;GO:0043167;GO:0016740;GO:0043169;GO:0046872;GO:0030145;GO:0046914;GO:0003824;GO:0008194;GO:0016757;GO:0016758;GO:0005488;	carbohydrate binding;molecular_function;acetylgalactosaminyltransferase activity;polypeptide N-acetylgalactosaminyltransferase activity;ion binding;transferase activity;cation binding;metal ion binding;manganese ion binding;transition metal ion binding;catalytic activity;UDP-glycosyltransferase activity;transferase activity, transferring glycosyl groups;transferase activity, transferring hexosyl …	3;1;6;7;3;3;4;5;7;6;2;5;4;5;2;	K00710	map00512;map01100;	Mucin type O-Glycan biosynthesis;Metabolic pathways;	IPR000772;IPR001173;IPR029044;	Ricin B, lectin domain;Glycosyltransferase 2-like;Nucleotide-diphospho-sugar transferases;	Golgi apparatus	Hs13124891	1155	O	[O] Posttranslational modification, protein turnover, chaperones;
O08915	AIP_MOUSE AH receptor-interacting protein OS=Mus musculus OX=10090 GN=Aip PE=1 SV=1	0.885661	1.0488	0.974553	1.10425	0.894723	1.09201	0.84896	0.00765066										K17767			IPR031208;IPR019734;IPR001179;IPR013026;IPR011990;	AH receptor-interacting protein;Tetratricopeptide repeat;FKBP-type peptidyl-prolyl cis-trans isomerase domain;Tetratricopeptide repeat-containing domain;Tetratricopeptide-like helical domain;	cytosol	Hs4502009	659	O	[O] Posttranslational modification, protein turnover, chaperones;
O08917	FLOT1_MOUSE Flotillin-1 OS=Mus musculus OX=10090 GN=Flot1 PE=1 SV=1	1.36751	0.755745	1.15568	0.790224	1.14246	0.788378	1.57031	0.00384566	GO:0051049;GO:0000768;GO:0044854;GO:0044857;GO:0051716;GO:0048468;GO:0007520;GO:0097485;GO:0042325;GO:0032226;GO:0032225;GO:0009605;GO:0019538;GO:0043330;GO:0042692;GO:0009893;GO:0031175;GO:0035556;GO:0050789;GO:0032092;GO:0000904;GO:0000902;GO:0002684;GO:0002682;GO:1901861;GO:1901863;GO:0098602;GO:0098609;GO:0043412;GO:0050658;GO:0050657;GO:0048812;GO:1901741;GO:0009967;GO:0008150;GO:0034141;GO:…	regulation of transport;syncytium formation by plasma membrane fusion;plasma membrane raft assembly;plasma membrane raft organization;cellular response to stimulus;cell development;myoblast fusion;neuron projection guidance;regulation of phosphorylation;positive regulation of synaptic transmission, dopaminergic;regulation of synaptic transmission, dopaminergic;response to external stimulus;protei…	4;5;7;6;3;4;6;5;7;5;5;3;4;6;5;3;5;5;2;6;5;5;3;3;4;4;3;4;5;5;7;6;5;4;1;5;7;5;4;5;8;7;6;6;7;6;5;4;5;9;4;5;4;7;5;5;4;5;6;3;4;3;5;2;5;3;5;4;4;5;3;6;6;5;4;4;5;4;6;5;3;4;4;4;4;3;6;4;3;7;4;5;6;5;4;5;4;5;3;4;3;3;4;3;6;2;7;5;4;4;6;2;3;5;5;6;4;5;4;5;4;4;4;4;6;5;6;5;6;4;8;4;3;6;6;3;3;5;6;4;6;3;3;3;8;4;2;4;4;4;6;2;4;4;5;4;5;6;3;5;3;6;2;7;4;4;4;4;5;6;6;3;6;4;4;3;3;5;4;4;6;5;5;5;6;4;5;8;4;5;2;2;7;2;4;3;6;4;7;6…	GO:0005911;GO:0044853;GO:0008180;GO:0044428;GO:0044424;GO:0044425;GO:0044421;GO:0044422;GO:0016600;GO:0030054;GO:0070161;GO:0031252;GO:0005773;GO:0016323;GO:0005913;GO:0005912;GO:0044464;GO:0071944;GO:0070062;GO:0005764;GO:0005765;GO:0005768;GO:0005769;GO:0048770;GO:0016023;GO:0016020;GO:0044291;GO:0098589;GO:0042995;GO:0043234;GO:0043230;GO:0043231;GO:0043232;GO:0005924;GO:0005925;GO:0044430;GO:…	cell-cell junction;plasma membrane raft;COP9 signalosome;nuclear part;intracellular part;membrane part;extracellular region part;organelle part;flotillin complex;cell junction;anchoring junction;cell leading edge;vacuole;basolateral plasma membrane;cell-cell adherens junction;adherens junction;cell part;cell periphery;extracellular exosome;lysosome;lysosomal membrane;endosome;early endosome;pigme…	3;4;4;4;3;2;2;2;5;2;3;3;5;4;4;4;2;3;4;7;6;4;5;6;5;2;4;3;3;3;3;4;4;4;5;4;4;5;3;5;5;4;3;4;4;5;4;3;3;3;3;2;5;3;4;4;3;4;6;4;5;6;4;5;5;5;6;4;4;6;5;5;5;5;3;2;3;1;3;6;3;3;7;2;4;3;2;4;	GO:0005488;GO:0046983;GO:0046982;GO:0019899;GO:0002020;GO:0005515;GO:0003674;	binding;protein dimerization activity;protein heterodimerization activity;enzyme binding;protease binding;protein binding;molecular_function;	2;4;5;4;5;3;1;	K07192	map04910;	Insulin signaling pathway;	IPR027705;IPR031905;IPR001107;	Flotillin family;Flotillin, C-terminal domain;Band 7 domain;	cytosol	Hs5031699	847	UZ	[U] Intracellular trafficking, secretion, and vesicular transport;[Z] Cytoskeleton;
O08919	NUMBL_MOUSE Numb-like protein OS=Mus musculus OX=10090 GN=Numbl PE=1 SV=3	0	0	0	0	0	0	nan	nan	GO:0019221;GO:0048468;GO:0016358;GO:0048103;GO:0060322;GO:0007165;GO:0007166;GO:0031344;GO:0071840;GO:0031346;GO:0051716;GO:0007409;GO:0048869;GO:0045664;GO:0045666;GO:0010720;GO:0048518;GO:0048513;GO:0010976;GO:0010975;GO:0010033;GO:0044700;GO:0044707;GO:0019538;GO:0021846;GO:0021849;GO:0022604;GO:0022603;GO:0055057;GO:0031175;GO:0043170;GO:0050789;GO:0000904;GO:0000902;GO:0016043;GO:0065007;GO:…	cytokine-mediated signaling pathway;cell development;dendrite development;somatic stem cell division;head development;signal transduction;cell surface receptor signaling pathway;regulation of cell projection organization;cellular component organization or biogenesis;positive regulation of cell projection organization;cellular response to stimulus;axonogenesis;cellular developmental process;regula…	6;4;4;6;4;4;5;5;2;5;3;7;4;7;6;5;2;4;6;6;4;3;3;4;5;6;5;4;6;5;4;2;5;5;3;2;4;6;5;3;3;1;3;5;5;5;4;6;2;4;5;6;6;4;2;5;7;4;2;4;4;3;2;5;6;3;5;5;6;2;2;3;2;4;4;5;5;4;5;6;5;3;4;4;4;6;4;4;4;5;4;3;5;5;4;4;5;6;5;6;6;3;3;3;6;3;7;5;5;3;4;3;	GO:0044424;GO:0005737;GO:0044464;GO:0005623;GO:0005622;GO:0005575;	intracellular part;cytoplasm;cell part;cell;intracellular;cellular_component;	3;4;2;2;3;1;				K06057	map04330;	Notch signaling pathway;	IPR016698;IPR010449;IPR011993;IPR006020;	Numb/numb-like;NUMB domain;PH domain-like;PTB/PI domain;	nucleus	Hs10863899	997	T	[T] Signal transduction mechanisms;
Q80WC7	AGFG2_MOUSE Arf-GAP domain and FG repeat-containing protein 2 OS=Mus musculus OX=10090 GN=Agfg2 PE=1 SV=1	0	1.37317	1.4924	1.56551	0	1.56892	0.99325	nan													IPR001164;	Arf GTPase activating protein;	nucleus	Hs21361326	697	T	[T] Signal transduction mechanisms;
A1L0U6	A1L0U6_MOUSE Nckap1 protein (Fragment) OS=Mus musculus OX=10090 GN=Nckap1 PE=2 SV=1	1.03938	1.02643	1.00008	0.930572	1.14758	0.855955	1.13299	0.132605
A0A2I3BR29	A0A2I3BR29_MOUSE Family with sequence similarity 107, member B OS=Mus musculus OX=10090 GN=Fam107b PE=1 SV=1	0	0	0	0	0	0	nan	nan	GO:0032501;GO:0007605;GO:0050954;GO:0007600;GO:0008150;GO:0050877;GO:0003008;	multicellular organismal process;sensory perception of sound;sensory perception of mechanical stimulus;sensory perception;biological_process;neurological system process;system process;	2;7;6;5;1;4;3;										IPR009533;	Protein of unknown function DUF1151;	mitochondria
Q9DBS1	TMM43_MOUSE Transmembrane protein 43 OS=Mus musculus OX=10090 GN=Tmem43 PE=1 SV=1	1.00372	0.971011	1.05414	1.00045	0.984502	0.98617	1.02865	0.276546	GO:0044802;GO:0061024;GO:0071840;GO:0010256;GO:0016043;GO:0071763;GO:0044699;GO:0006998;GO:0008150;GO:0009987;GO:0044763;GO:0006996;GO:0006997;	single-organism membrane organization;membrane organization;cellular component organization or biogenesis;endomembrane system organization;cellular component organization;nuclear membrane organization;single-organism process;nuclear envelope organization;biological_process;cellular process;single-organism cellular process;organelle organization;nucleus organization;	4;4;2;4;3;5;2;5;1;2;3;4;5;	GO:0005635;GO:0005783;GO:0019866;GO:0005788;GO:0031974;GO:0031975;GO:0043229;GO:0031229;GO:0031301;GO:0031300;GO:0043227;GO:0043226;GO:0031224;GO:0005737;GO:0044446;GO:0031090;GO:0005639;GO:0005637;GO:0005634;GO:0016020;GO:0044432;GO:0044453;GO:0005794;GO:0031965;GO:0031967;GO:0012505;GO:0043231;GO:0043233;GO:0044464;GO:0005623;GO:0005622;GO:0005575;GO:0070013;GO:0044444;GO:0044428;GO:0044424;GO:…	nuclear envelope;endoplasmic reticulum;organelle inner membrane;endoplasmic reticulum lumen;membrane-enclosed lumen;envelope;intracellular organelle;intrinsic component of nuclear inner membrane;integral component of organelle membrane;intrinsic component of organelle membrane;membrane-bounded organelle;organelle;intrinsic component of membrane;cytoplasm;intracellular organelle part;organelle mem…	4;4;4;5;2;3;3;4;4;3;3;2;3;4;3;3;5;5;5;2;4;3;4;4;4;3;4;3;2;2;3;1;4;4;4;3;2;4;2;	GO:0003674;GO:0043621;GO:0005515;GO:0005488;	molecular_function;protein self-association;protein binding;binding;	1;4;3;2;				IPR012430;	Transmembrane protein 43 family;	plasma membrane	152993589	175	R	[R] General function prediction only	COG0628	Predicted PurR-regulated permease PerM
A0A0R4J0W6	A0A0R4J0W6_MOUSE Leucine rich repeat containing 40 OS=Mus musculus OX=10090 GN=Lrrc40 PE=1 SV=1	1.11242	0.801005	0.894317	1.26097	0.976701	0.954592	0.98902	0.944623				GO:0005575;GO:0016020;	cellular_component;membrane;	1;2;							IPR003591;IPR001611;IPR025875;IPR032675;	Leucine-rich repeat, typical subtype;Leucine-rich repeat;Leucine rich repeat 4;Leucine-rich repeat domain, L domain-like;	nucleus	Hs21361633	1007	S	[S] Function unknown;
Q9DBS9	OSBL3_MOUSE Oxysterol-binding protein-related protein 3 OS=Mus musculus OX=10090 GN=Osbpl3 PE=1 SV=2	0.942023	0.849604	1.15432	0.790862	1.23078	1.03241	1.24478	0.12562	GO:0006869;GO:0044699;GO:0071702;GO:0033036;GO:0006810;GO:0044765;GO:0008150;GO:0051234;GO:0010876;GO:0051179;GO:1902578;	lipid transport;single-organism process;organic substance transport;macromolecule localization;transport;single-organism transport;biological_process;establishment of localization;lipid localization;localization;single-organism localization;	5;2;5;3;4;4;1;3;4;2;3;	GO:0005635;GO:0005783;GO:0031975;GO:0043229;GO:0071944;GO:0043227;GO:0043226;GO:0005737;GO:0005575;GO:0042995;GO:0031090;GO:0005634;GO:0016020;GO:0044432;GO:0048471;GO:0031965;GO:0031967;GO:0012505;GO:0005886;GO:0043231;GO:0097038;GO:0005829;GO:0044464;GO:0005623;GO:0005622;GO:0044446;GO:0044444;GO:0044428;GO:0044424;GO:0044422;	nuclear envelope;endoplasmic reticulum;envelope;intracellular organelle;cell periphery;membrane-bounded organelle;organelle;cytoplasm;cellular_component;cell projection;organelle membrane;nucleus;membrane;endoplasmic reticulum part;perinuclear region of cytoplasm;nuclear membrane;organelle envelope;endomembrane system;plasma membrane;intracellular membrane-bounded organelle;perinuclear endoplasmi…	4;4;3;3;3;3;2;4;1;3;3;5;2;4;5;4;4;3;3;4;5;5;2;2;3;3;4;4;3;2;	GO:0003674;GO:0005488;GO:0032934;GO:0008289;GO:0036094;GO:0005496;GO:0015485;GO:0043178;GO:0097159;	molecular_function;binding;sterol binding;lipid binding;small molecule binding;steroid binding;cholesterol binding;alcohol binding;organic cyclic compound binding;	1;2;5;3;3;4;6;4;3;	K20463			IPR000648;IPR018494;IPR001849;IPR011993;	Oxysterol-binding protein;Oxysterol-binding protein, conserved site;Pleckstrin homology domain;PH domain-like;	cytosol	Hs21735580	1595	I	[I] Lipid transport and metabolism;
A0A087WQM0	A0A087WQM0_MOUSE Tensin 1 OS=Mus musculus OX=10090 GN=Tns1 PE=1 SV=1	1.26585	1.057	1.02592	0.705945	1.05423	0.891054	1.26074	0.142389	GO:0022607;GO:0034330;GO:0006928;GO:0051674;GO:0007044;GO:0001667;GO:0044699;GO:0016043;GO:0034329;GO:0044085;GO:0071840;GO:0010761;GO:0009987;GO:0044763;GO:0051179;GO:0040011;GO:0016477;GO:0048870;GO:0008150;	cellular component assembly;cell junction organization;movement of cell or subcellular component;localization of cell;cell-substrate junction assembly;ameboidal-type cell migration;single-organism process;cellular component organization;cell junction assembly;cellular component biogenesis;cellular component organization or biogenesis;fibroblast migration;cellular process;single-organism cellular …	4;4;4;3;6;5;2;3;5;3;2;6;2;3;2;2;4;3;1;	GO:0043229;GO:0005925;GO:0043226;GO:0030055;GO:0005737;GO:0005924;GO:0005856;GO:0070161;GO:0009986;GO:0005912;GO:0043232;GO:0030054;GO:0044464;GO:0005623;GO:0005622;GO:0005575;GO:0043228;GO:0044424;	intracellular organelle;focal adhesion;organelle;cell-substrate junction;cytoplasm;cell-substrate adherens junction;cytoskeleton;anchoring junction;cell surface;adherens junction;intracellular non-membrane-bounded organelle;cell junction;cell part;cell;intracellular;cellular_component;non-membrane-bounded organelle;intracellular part;	3;5;2;3;4;4;5;3;3;4;4;2;2;2;3;1;3;3;	GO:1901363;GO:0003674;GO:0005488;GO:0003676;GO:0044822;GO:0097159;GO:0003723;	heterocyclic compound binding;molecular_function;binding;nucleic acid binding;poly(A) RNA binding;organic cyclic compound binding;RNA binding;	3;1;2;4;6;3;5;	K18080			IPR002219;IPR035012;IPR029021;IPR006020;IPR029023;IPR000980;IPR003595;IPR014020;IPR011993;IPR000008;IPR033929;IPR013625;	Protein kinase C-like, phorbol ester/diacylglycerol-binding domain;Tensin-like, SH2 domain;Protein-tyrosine phosphatase-like;PTB/PI domain;Tensin-type phosphatase domain;SH2 domain;Protein-tyrosine phosphatase, catalytic;Tensin phosphatase, C2 domain;PH domain-like;C2 domain;Tensin, phosphotyrosine-binding domain;Tensin/EPS8 phosphotyrosine-binding domain;	nucleus	Hs17978514_1	2412	TR	[T] Signal transduction mechanisms;[R] General function prediction only;
Q6KAU3	Q6KAU3_MOUSE Small ribosomal subunit protein mS25 (Fragment) OS=Mus musculus OX=10090 GN=Mrps25 PE=2 SV=1	0	0	0	0	0	0	nan	nan
Q3UWX7	Q3UWX7_MOUSE Transcription elongation factor OS=Mus musculus OX=10090 GN=Tcea1 PE=2 SV=1	0.943359	0.880753	1.01607	1.04809	1.00293	1.1088	0.97522	0.744206
Q5SS00	ZDBF2_MOUSE DBF4-type zinc finger-containing protein 2 homolog OS=Mus musculus OX=10090 GN=Zdbf2 PE=2 SV=1	1.89192	0	1.84964	2.25844	0	0	0.82835	nan															nucleus
Q8CJF7	ELYS_MOUSE Protein ELYS OS=Mus musculus OX=10090 GN=Ahctf1 PE=1 SV=1	0.899815	0.747811	1.23013	0.964461	1.22703	0.930746	1.27013	0.137916	GO:0008104;GO:0080090;GO:0019222;GO:1901362;GO:0071840;GO:0048513;GO:0033036;GO:0000910;GO:0060255;GO:0051292;GO:0045184;GO:2001141;GO:0046483;GO:0002376;GO:0019438;GO:0022607;GO:0006807;GO:0007067;GO:0043170;GO:0097659;GO:1901576;GO:0044260;GO:0016043;GO:0065003;GO:0065007;GO:0007049;GO:0018130;GO:0006810;GO:0009889;GO:0050794;GO:0008150;GO:0008152;GO:0048731;GO:0034654;GO:0051236;GO:0051234;GO:…	protein localization;regulation of primary metabolic process;regulation of metabolic process;organic cyclic compound biosynthetic process;cellular component organization or biogenesis;animal organ development;macromolecule localization;cytokinesis;regulation of macromolecule metabolic process;nuclear pore complex assembly;establishment of protein localization;regulation of RNA biosynthetic proces…	4;4;3;5;2;4;3;5;4;7;4;6;4;2;5;4;3;5;4;7;4;4;3;5;2;4;5;4;4;3;1;2;4;5;4;3;5;5;5;7;6;5;6;6;6;4;4;4;5;2;4;6;6;3;2;2;3;2;4;7;3;5;4;5;4;5;5;4;6;4;4;5;5;4;6;2;5;3;5;5;4;4;5;5;5;5;3;3;5;3;4;6;2;4;5;6;3;3;6;4;3;5;5;	GO:0031974;GO:0031975;GO:0005654;GO:0031982;GO:0031981;GO:0016020;GO:0031965;GO:0031967;GO:0000793;GO:0043234;GO:0043230;GO:0043231;GO:0043232;GO:0043233;GO:0044428;GO:0044424;GO:0044427;GO:0044421;GO:0044422;GO:0043229;GO:0043227;GO:0043226;GO:0016363;GO:0034399;GO:0012505;GO:0098687;GO:0031090;GO:0031080;GO:0005643;GO:0044446;GO:0005737;GO:0005634;GO:0005635;GO:0000775;GO:0044464;GO:0005623;GO:…	membrane-enclosed lumen;envelope;nucleoplasm;vesicle;nuclear lumen;membrane;nuclear membrane;organelle envelope;condensed chromosome;protein complex;extracellular organelle;intracellular membrane-bounded organelle;intracellular non-membrane-bounded organelle;organelle lumen;nuclear part;intracellular part;chromosomal part;extracellular region part;organelle part;intracellular organelle;membrane-b…	2;3;5;4;5;2;4;4;6;3;3;4;4;3;4;3;4;2;2;3;3;2;5;5;3;5;3;4;5;3;4;5;4;6;2;2;3;3;3;4;2;5;7;3;4;5;2;1;4;	GO:0001071;GO:1901363;GO:0003674;GO:0005488;GO:0003676;GO:0003677;GO:0097159;GO:0003700;	nucleic acid binding transcription factor activity;heterocyclic compound binding;molecular_function;binding;nucleic acid binding;DNA binding;organic cyclic compound binding;transcription factor activity, sequence-specific DNA binding;	2;3;1;2;4;5;3;3;	K25129			IPR032040;IPR025151;IPR011990;IPR015943;	ELYS, beta-propeller domain;ELYS-like domain;Tetratricopeptide-like helical domain;WD40/YVTN repeat-like-containing domain;	cytosol
Q9CSU4	Q9CSU4_MOUSE Large ribosomal subunit protein uL16m (Fragment) OS=Mus musculus OX=10090 GN=Mrpl16 PE=2 SV=1	0	0	0	0	0	0	nan	nan
P97930	KTHY_MOUSE Thymidylate kinase OS=Mus musculus OX=10090 GN=Dtymk PE=1 SV=2	1.05268	0.791617	1.24478	0.933535	1.14685	0.830528	1.34771	0.0132056										K00943	map00240;map01100;	Pyrimidine metabolism;Metabolic pathways;	IPR018094;IPR018095;IPR027417;	Thymidylate kinase;Thymidylate kinase, conserved site;P-loop containing nucleoside triphosphate hydrolase;	mitochondria	Hs22042064	363	F	[F] Nucleotide transport and metabolism;
Q9CSU0	RPR1B_MOUSE Regulation of nuclear pre-mRNA domain-containing protein 1B OS=Mus musculus OX=10090 GN=Rprd1b PE=1 SV=2	0.929654	1.04662	0.892387	0.865523	1.18871	1.0771	1.0072	0.952956										K15559			IPR006569;IPR032337;IPR008942;IPR006903;	CID domain;Cell-cycle alteration and expression-elevated protein in tumour;ENTH/VHS;RNA polymerase II-binding domain;	nucleus	Hs11034845	657	A	[A] RNA processing and modification;
Q9CSU2	Q9CSU2_MOUSE MPN domain-containing protein (Fragment) OS=Mus musculus OX=10090 GN=Psmd14 PE=2 SV=1	0	0	0	0	0	0	nan	nan
Q8VEI6	Q8VEI6_MOUSE Asna1 protein OS=Mus musculus OX=10090 GN=Get3 PE=2 SV=1	0.95218	1.12447	0.898814	1.00588	0.880349	1.13831	0.83562	0.0192239
Q3U4H0	Q3U4H0_MOUSE Uncharacterized protein OS=Mus musculus OX=10090 GN=Mapre1 PE=1 SV=1	1.01745	0.983806	0.946877	1.02923	0.989161	1.03348	0.96946	0.298046
Q3TTM4	Q3TTM4_MOUSE receptor protein-tyrosine kinase (Fragment) OS=Mus musculus OX=10090 GN=Axl PE=2 SV=1	0	0	0	0	0	0	nan	nan
Q922B2	SYDC_MOUSE Aspartate--tRNA ligase, cytoplasmic OS=Mus musculus OX=10090 GN=Dars1 PE=1 SV=2	1.04565	0.944995	1.09191	1.06988	0.973731	0.873832	1.07705	0.329095	GO:0044281;GO:1901360;GO:0044710;GO:0043043;GO:0043436;GO:0046483;GO:1901564;GO:0006082;GO:1901566;GO:0019538;GO:0043038;GO:0043039;GO:0006807;GO:0034660;GO:0044267;GO:0044260;GO:0006422;GO:0008150;GO:0008152;GO:0016070;GO:0044271;GO:0006518;GO:0044249;GO:0034641;GO:0034645;GO:0044699;GO:0006139;GO:0009987;GO:0006725;GO:0043604;GO:0043603;GO:0043170;GO:0019752;GO:0090304;GO:0006520;GO:0071704;GO:…	small molecule metabolic process;organic cyclic compound metabolic process;single-organism metabolic process;peptide biosynthetic process;oxoacid metabolic process;heterocycle metabolic process;organonitrogen compound metabolic process;organic acid metabolic process;organonitrogen compound biosynthetic process;protein metabolic process;amino acid activation;tRNA aminoacylation;nitrogen compound m…	4;4;3;6;5;4;4;4;5;4;5;6;3;6;5;4;8;1;2;5;5;5;4;4;5;2;4;2;4;6;5;4;6;5;4;3;5;4;3;5;3;3;3;7;7;6;	GO:0031982;GO:0016020;GO:0043230;GO:0044424;GO:0044421;GO:0005622;GO:0043227;GO:0043226;GO:0005737;GO:0044464;GO:0005623;GO:0070062;GO:1903561;GO:0005575;GO:0005576;	vesicle;membrane;extracellular organelle;intracellular part;extracellular region part;intracellular;membrane-bounded organelle;organelle;cytoplasm;cell part;cell;extracellular exosome;extracellular vesicle;cellular_component;extracellular region;	4;2;3;3;2;3;3;2;4;2;2;4;3;1;2;	GO:1901363;GO:0004812;GO:0004815;GO:0000166;GO:0097367;GO:0003674;GO:0005488;GO:0003676;GO:1901265;GO:0032549;GO:0017076;GO:0005524;GO:0043168;GO:0003824;GO:0097159;GO:0032559;GO:0032555;GO:0032550;GO:0032553;GO:0035639;GO:0043167;GO:0044822;GO:0030554;GO:0003723;GO:0001883;GO:0001882;GO:0036094;GO:0016874;GO:0016875;GO:0016876;	heterocyclic compound binding;aminoacyl-tRNA ligase activity;aspartate-tRNA ligase activity;nucleotide binding;carbohydrate derivative binding;molecular_function;binding;nucleic acid binding;nucleoside phosphate binding;ribonucleoside binding;purine nucleotide binding;ATP binding;anion binding;catalytic activity;organic cyclic compound binding;adenyl ribonucleotide binding;purine ribonucleotide b…	3;6;7;4;3;1;2;4;4;5;5;6;4;2;3;6;5;6;4;5;3;6;6;5;5;4;3;3;4;5;	K22503			IPR012340;IPR004364;IPR006195;IPR002312;IPR004365;IPR004523;	Nucleic acid-binding, OB-fold;Aminoacyl-tRNA synthetase, class II (D/K/N);Aminoacyl-tRNA synthetase, class II;Aspartyl/Asparaginyl-tRNA synthetase, class IIb;OB-fold nucleic acid binding domain, AA-tRNA synthetase-type;Aspartate-tRNA synthetase, type 2;	cytosol	Hs4557513	998	J	[J] Translation, ribosomal structure and biogenesis;
Q922B1	MACD1_MOUSE ADP-ribose glycohydrolase MACROD1 OS=Mus musculus OX=10090 GN=Macrod1 PE=1 SV=2	0	0	0	0	0	0	nan	nan	GO:0006950;GO:0006807;GO:0072521;GO:0044699;GO:0044267;GO:0044710;GO:0044260;GO:0042278;GO:0071704;GO:1901360;GO:0006139;GO:0009987;GO:0006725;GO:0051716;GO:0006464;GO:0006974;GO:0043412;GO:0036211;GO:0008150;GO:0009116;GO:0008152;GO:1901564;GO:0055086;GO:0046483;GO:0044238;GO:0051725;GO:0019538;GO:1901135;GO:0034641;GO:0044237;GO:0043170;GO:1901657;GO:0033554;GO:0044763;GO:0050896;GO:0044281;	response to stress;nitrogen compound metabolic process;purine-containing compound metabolic process;single-organism process;cellular protein metabolic process;single-organism metabolic process;cellular macromolecule metabolic process;purine nucleoside metabolic process;organic substance metabolic process;organic cyclic compound metabolic process;nucleobase-containing compound metabolic process;ce…	3;3;5;2;5;3;4;6;3;4;4;2;4;3;6;5;5;5;1;5;2;4;4;4;3;7;4;4;4;3;4;4;4;3;2;4;	GO:0043229;GO:0005623;GO:0005622;GO:0043227;GO:0043226;GO:0005737;GO:0005634;GO:0005739;GO:0043231;GO:0044464;GO:0005575;GO:0044444;GO:0044424;	intracellular organelle;cell;intracellular;membrane-bounded organelle;organelle;cytoplasm;nucleus;mitochondrion;intracellular membrane-bounded organelle;cell part;cellular_component;cytoplasmic part;intracellular part;	3;2;3;3;2;4;5;5;4;2;1;4;3;	GO:0016798;GO:0003674;GO:0016787;GO:0019213;GO:0003824;	hydrolase activity, acting on glycosyl bonds;molecular_function;hydrolase activity;deacetylase activity;catalytic activity;	4;1;3;4;2;	K23518			IPR002589;	Macro domain;	mitochondria	Hs13569840	533	BK	[B] Chromatin structure and dynamics;[K] Transcription;
Q922B8	Q922B8_MOUSE ATP-dependent RNA helicase OS=Mus musculus OX=10090 GN=Ddx1 PE=2 SV=1	0.88679	1.06202	0.989999	1.0732	1.00882	0.979164	0.92654	0.188411
Q9CQW9	IFM3_MOUSE Interferon-induced transmembrane protein 3 OS=Mus musculus OX=10090 GN=Ifitm3 PE=1 SV=1	0.452353	1.60689	0.512278	1.61826	0.432005	1.3782	0.30339	0.000198192	GO:0019222;GO:0007165;GO:0007166;GO:0010556;GO:1901362;GO:1901360;GO:0019221;GO:0051716;GO:0010605;GO:0043207;GO:0009615;GO:0010467;GO:0044419;GO:0019058;GO:0048519;GO:0046483;GO:0042127;GO:0060255;GO:2001141;GO:0051701;GO:0051707;GO:0010033;GO:0051704;GO:0044700;GO:0009607;GO:0009605;GO:0044249;GO:0002376;GO:0019438;GO:0046718;GO:0009892;GO:0009890;GO:0019080;GO:0019083;GO:0006807;GO:0044033;GO:…	regulation of metabolic process;signal transduction;cell surface receptor signaling pathway;regulation of macromolecule biosynthetic process;organic cyclic compound biosynthetic process;organic cyclic compound metabolic process;cytokine-mediated signaling pathway;cellular response to stimulus;negative regulation of macromolecule metabolic process;response to external biotic stimulus;response to v…	3;4;5;5;5;4;6;3;4;4;4;5;3;5;2;4;4;4;6;4;3;4;2;3;3;3;4;2;5;6;3;4;4;5;3;3;4;2;4;4;6;5;2;5;5;4;4;4;3;4;4;3;3;1;2;3;5;3;5;5;4;6;2;7;3;5;5;6;6;4;2;4;4;4;2;4;5;5;6;6;6;4;3;5;2;4;4;6;5;6;5;5;4;5;5;4;4;4;4;6;6;4;3;5;5;5;5;5;4;4;5;5;6;3;3;3;7;4;3;2;2;3;3;3;3;3;4;3;4;4;5;3;5;	GO:0005783;GO:0031982;GO:0016023;GO:0016021;GO:0016020;GO:0031988;GO:0031902;GO:0098588;GO:0043230;GO:0043231;GO:0044424;GO:0044421;GO:0044422;GO:0043229;GO:0043227;GO:0044437;GO:0031224;GO:0012505;GO:0031090;GO:0044446;GO:0005773;GO:0044444;GO:0098852;GO:0044440;GO:0097708;GO:0005770;GO:0000323;GO:0005774;GO:0010008;GO:0005737;GO:0045177;GO:0031410;GO:0005634;GO:0009986;GO:0044464;GO:0005623;GO:…	endoplasmic reticulum;vesicle;cytoplasmic, membrane-bounded vesicle;integral component of membrane;membrane;membrane-bounded vesicle;late endosome membrane;bounding membrane of organelle;extracellular organelle;intracellular membrane-bounded organelle;intracellular part;extracellular region part;organelle part;intracellular organelle;membrane-bounded organelle;vacuolar part;intrinsic component of…	4;4;5;4;2;5;6;4;3;4;3;2;2;3;3;4;3;3;3;3;5;4;5;5;4;5;6;4;5;4;3;5;5;3;2;2;3;3;7;4;3;2;2;3;3;1;6;2;4;				K06566			IPR007593;	CD225/Dispanin family;	plasma membrane
A2ALB1	A2ALB1_MOUSE RNA exonuclease 4 (Fragment) OS=Mus musculus OX=10090 GN=Rexo4 PE=1 SV=1	0	0	0	0	0	0	nan	nan				GO:0031974;GO:0043229;GO:0043228;GO:0043227;GO:0043226;GO:0044446;GO:0031981;GO:0005730;GO:0005634;GO:0043231;GO:0043232;GO:0043233;GO:0044464;GO:0005623;GO:0005622;GO:0005575;GO:0070013;GO:0044428;GO:0044424;GO:0044422;	membrane-enclosed lumen;intracellular organelle;non-membrane-bounded organelle;membrane-bounded organelle;organelle;intracellular organelle part;nuclear lumen;nucleolus;nucleus;intracellular membrane-bounded organelle;intracellular non-membrane-bounded organelle;organelle lumen;cell part;cell;intracellular;cellular_component;intracellular organelle lumen;nuclear part;intracellular part;organelle …	2;3;3;3;2;3;5;5;5;4;4;3;2;2;3;1;4;4;3;2;	GO:0003674;GO:0005488;GO:0003676;GO:1901363;GO:0016787;GO:0044822;GO:0016788;GO:0003824;GO:0004518;GO:0097159;GO:0003723;GO:0004527;	molecular_function;binding;nucleic acid binding;heterocyclic compound binding;hydrolase activity;poly(A) RNA binding;hydrolase activity, acting on ester bonds;catalytic activity;nuclease activity;organic cyclic compound binding;RNA binding;exonuclease activity;	1;2;4;3;3;6;4;2;5;3;5;6;				IPR012337;IPR013520;IPR034920;	Ribonuclease H-like domain;Exonuclease, RNase T/DNA polymerase III;RNA exonuclease 4;	nucleus	Hs9966857_2	331	L	[L] Replication, recombination and repair;
Q99P91	GPNMB_MOUSE Transmembrane glycoprotein NMB OS=Mus musculus OX=10090 GN=Gpnmb PE=1 SV=2	1.14732	0.705417	0.647224	1.13221	1.30231	1.06551	1.06673	0.799571	GO:0030282;GO:0051241;GO:0050789;GO:0030154;GO:0007275;GO:0001816;GO:0001503;GO:1903555;GO:0044699;GO:0032640;GO:0001817;GO:0048869;GO:0048513;GO:0001649;GO:0065007;GO:0022610;GO:0032720;GO:0032502;GO:0032501;GO:0009987;GO:0009888;GO:0048731;GO:0044767;GO:1903556;GO:0008150;GO:0031214;GO:0007155;GO:0051239;GO:0044707;GO:0048519;GO:0048856;GO:0071706;GO:0032680;GO:0001818;GO:0044763;	bone mineralization;negative regulation of multicellular organismal process;regulation of biological process;cell differentiation;multicellular organism development;cytokine production;ossification;regulation of tumor necrosis factor superfamily cytokine production;single-organism process;tumor necrosis factor production;regulation of cytokine production;cellular developmental process;animal orga…	5;3;2;5;4;4;4;5;2;6;4;4;4;5;2;2;6;2;2;2;4;4;3;5;1;5;3;3;3;2;3;5;6;4;3;	GO:0005887;GO:0048770;GO:0031224;GO:0043229;GO:0043227;GO:0043226;GO:0005737;GO:0044446;GO:0031982;GO:0016023;GO:0016021;GO:0016020;GO:0031988;GO:0044433;GO:0031226;GO:0005886;GO:0044425;GO:0044459;GO:0030659;GO:0097708;GO:0012506;GO:0031090;GO:0042470;GO:0043231;GO:0044464;GO:0005623;GO:0005622;GO:0005575;GO:0044444;GO:0071944;GO:0031410;GO:0044424;GO:0044422;GO:0012505;	integral component of plasma membrane;pigment granule;intrinsic component of membrane;intracellular organelle;membrane-bounded organelle;organelle;cytoplasm;intracellular organelle part;vesicle;cytoplasmic, membrane-bounded vesicle;integral component of membrane;membrane;membrane-bounded vesicle;cytoplasmic vesicle part;intrinsic component of plasma membrane;plasma membrane;membrane part;plasma m…	4;6;3;3;3;2;4;3;4;5;4;2;5;4;4;3;2;3;5;4;4;3;7;4;2;2;3;1;4;3;5;3;2;3;	GO:1901681;GO:0003674;GO:0005488;GO:0043167;GO:0005539;GO:0032403;GO:0005178;GO:0044877;GO:0050839;GO:0008201;GO:0097367;GO:0005515;GO:0005102;GO:0043168;	sulfur compound binding;molecular_function;binding;ion binding;glycosaminoglycan binding;protein complex binding;integrin binding;macromolecular complex binding;cell adhesion molecule binding;heparin binding;carbohydrate derivative binding;protein binding;receptor binding;anion binding;	3;1;2;3;4;4;5;3;4;4;3;3;4;4;	K20732			IPR013783;IPR000601;IPR022409;	Immunoglobulin-like fold;PKD domain;PKD/Chitinase domain;	plasma membrane
Q9CQW1	YKT6_MOUSE Synaptobrevin homolog YKT6 OS=Mus musculus OX=10090 GN=Ykt6 PE=1 SV=1	0	0	0	0	0	0	nan	nan	GO:0008104;GO:0006904;GO:0006903;GO:0061025;GO:0061024;GO:0051656;GO:0051650;GO:0071840;GO:0033036;GO:0042147;GO:0048278;GO:0016192;GO:0006888;GO:0006887;GO:0016043;GO:0006810;GO:0008150;GO:0051234;GO:0046903;GO:0046907;GO:0051648;GO:0051649;GO:0044699;GO:1902578;GO:0009987;GO:0016482;GO:0007034;GO:0016197;GO:0032940;GO:0022406;GO:0071702;GO:0048193;GO:0044765;GO:0044763;GO:0051179;GO:0051640;GO:…	protein localization;vesicle docking involved in exocytosis;vesicle targeting;membrane fusion;membrane organization;establishment of organelle localization;establishment of vesicle localization;cellular component organization or biogenesis;macromolecule localization;retrograde transport, endosome to Golgi;vesicle docking;vesicle-mediated transport;ER to Golgi vesicle-mediated transport;exocytosis…	4;6;4;5;4;4;5;2;3;6;5;5;7;5;3;4;1;3;5;5;5;4;2;3;2;6;6;7;4;4;5;6;4;3;2;4;3;4;5;5;	GO:0005783;GO:0031982;GO:0016023;GO:0016021;GO:0016020;GO:0031988;GO:0005794;GO:0098588;GO:0044297;GO:0036477;GO:0042995;GO:0043234;GO:0043230;GO:0043231;GO:0005829;GO:0044424;GO:0044425;GO:0044421;GO:0044422;GO:0043229;GO:0043227;GO:0043226;GO:0044433;GO:0044431;GO:0031224;GO:0043025;GO:0012505;GO:0012506;GO:0000139;GO:0044446;GO:0005773;GO:0044444;GO:0097708;GO:0031226;GO:0005737;GO:0031090;GO:…	endoplasmic reticulum;vesicle;cytoplasmic, membrane-bounded vesicle;integral component of membrane;membrane;membrane-bounded vesicle;Golgi apparatus;bounding membrane of organelle;cell body;somatodendritic compartment;cell projection;protein complex;extracellular organelle;intracellular membrane-bounded organelle;cytosol;intracellular part;membrane part;extracellular region part;organelle part;in…	4;4;5;4;2;5;4;4;3;4;3;3;3;4;5;3;2;2;2;3;3;2;4;4;3;4;3;4;5;3;5;4;4;4;4;3;5;5;4;3;5;2;2;3;6;6;3;5;4;4;3;4;3;3;2;1;3;2;4;	GO:0016740;GO:0016746;GO:0016747;GO:0003674;GO:0005488;GO:0005484;GO:0003824;GO:0016417;GO:0019707;GO:0019706;GO:0005515;GO:0016409;	transferase activity;transferase activity, transferring acyl groups;transferase activity, transferring acyl groups other than amino-acyl groups;molecular_function;binding;SNAP receptor activity;catalytic activity;S-acyltransferase activity;protein-cysteine S-acyltransferase activity;protein-cysteine S-palmitoyltransferase activity;protein binding;palmitoyltransferase activity;	3;4;5;1;2;4;2;6;7;7;3;6;	K08516	map04130;	SNARE interactions in vesicular transport;	IPR011012;IPR010908;IPR001388;	Longin-like domain;Longin domain;Synaptobrevin;	cytosol	Hs5730120	360	U	[U] Intracellular trafficking, secretion, and vesicular transport;
Q9CQW2	ARL8B_MOUSE ADP-ribosylation factor-like protein 8B OS=Mus musculus OX=10090 GN=Arl8b PE=1 SV=1	0.841111	0.829993	0.719905	1.10049	1.53561	0.972891	1.06656	0.82046	GO:0007165;GO:0051716;GO:0044700;GO:0035556;GO:0065007;GO:0007049;GO:0050794;GO:0008150;GO:0007059;GO:0050896;GO:0023052;GO:0044699;GO:0009987;GO:0051301;GO:0050789;GO:0044763;GO:0007154;GO:0007264;	signal transduction;cellular response to stimulus;single organism signaling;intracellular signal transduction;biological regulation;cell cycle;regulation of cellular process;biological_process;chromosome segregation;response to stimulus;signaling;single-organism process;cellular process;cell division;regulation of biological process;single-organism cellular process;cell communication;small GTPase…	4;3;3;5;2;4;3;1;4;2;2;2;2;4;2;3;4;6;	GO:0031982;GO:0005773;GO:0016020;GO:0005774;GO:0044437;GO:0031902;GO:0098588;GO:0043230;GO:0043231;GO:0043232;GO:0044424;GO:0044421;GO:0098852;GO:0044464;GO:0043229;GO:0043228;GO:0043227;GO:0043226;GO:0005856;GO:0044430;GO:0005737;GO:0012505;GO:0051233;GO:0044446;GO:0044444;GO:0044422;GO:0044440;GO:0005770;GO:0000323;GO:0010008;GO:1903561;GO:0031090;GO:0030496;GO:0005623;GO:0005622;GO:0005575;GO:…	vesicle;vacuole;membrane;vacuolar membrane;vacuolar part;late endosome membrane;bounding membrane of organelle;extracellular organelle;intracellular membrane-bounded organelle;intracellular non-membrane-bounded organelle;intracellular part;extracellular region part;lytic vacuole membrane;cell part;intracellular organelle;non-membrane-bounded organelle;membrane-bounded organelle;organelle;cytoskel…	4;5;2;4;4;6;4;3;4;4;3;2;5;2;3;3;3;2;5;4;4;3;5;3;4;2;5;5;6;5;3;3;3;2;3;1;5;4;3;6;7;6;2;4;	GO:1901363;GO:0003924;GO:0016818;GO:0097367;GO:0016817;GO:0016787;GO:0048487;GO:0003674;GO:0005488;GO:1901265;GO:0032549;GO:0017076;GO:0005525;GO:0003824;GO:0008092;GO:0097159;GO:0019001;GO:0019003;GO:0043014;GO:0032550;GO:0032553;GO:0035639;GO:0000166;GO:0043168;GO:0043167;GO:0032561;GO:0005515;GO:0001882;GO:0016462;GO:0001883;GO:0015631;GO:0017111;GO:0036094;GO:0032555;	heterocyclic compound binding;GTPase activity;hydrolase activity, acting on acid anhydrides, in phosphorus-containing anhydrides;carbohydrate derivative binding;hydrolase activity, acting on acid anhydrides;hydrolase activity;beta-tubulin binding;molecular_function;binding;nucleoside phosphate binding;ribonucleoside binding;purine nucleotide binding;GTP binding;catalytic activity;cytoskeletal pro…	3;8;5;3;4;3;6;1;2;4;5;5;6;2;4;3;6;5;6;6;4;5;4;4;3;6;3;4;6;5;5;7;3;5;	K07955			IPR005225;IPR006689;IPR024156;IPR027417;	Small GTP-binding protein domain;Small GTPase superfamily, ARF/SAR type;Small GTPase superfamily, ARF type;P-loop containing nucleoside triphosphate hydrolase;	cytosol	Hs8922601	386	R	[R] General function prediction only;
Q91V76	CK054_MOUSE Ester hydrolase C11orf54 homolog OS=Mus musculus OX=10090 PE=1 SV=1	0.792881	1.22356	1.1747	1.28916	0.637685	0.882017	0.76744	0.265462													IPR015021;	Domain of unknown function DUF1907;	cytosol	Hs21361495	474	S	[S] Function unknown;
Q543W6	Q543W6_MOUSE Serine/threonine-protein kinase Chk2 OS=Mus musculus OX=10090 GN=Chek2 PE=2 SV=1	0	0	0	0	0	0	nan	nan
Q3UZG4	Q3UZG4_MOUSE Aminoacyl tRNA synthetase complex-interacting multifunctional protein 1 OS=Mus musculus OX=10090 GN=Aimp1 PE=1 SV=1	0.806985	1.27339	0.923045	1.08535	0.899483	1.01174	0.78016	0.0447314	GO:0050680;GO:0072359;GO:0072358;GO:0044281;GO:0044710;GO:0043043;GO:0048514;GO:0048519;GO:0042127;GO:0044700;GO:1901564;GO:0044707;GO:0048870;GO:0019538;GO:0002376;GO:0006928;GO:0051674;GO:0043170;GO:0008219;GO:1901576;GO:0044260;GO:0001568;GO:0065007;GO:0016477;GO:0048646;GO:0019318;GO:0050794;GO:0006952;GO:0012501;GO:0006950;GO:0008150;GO:0006954;GO:0044723;GO:0006006;GO:0044271;GO:0050896;GO:…	negative regulation of epithelial cell proliferation;circulatory system development;cardiovascular system development;small molecule metabolic process;single-organism metabolic process;peptide biosynthetic process;blood vessel morphogenesis;negative regulation of biological process;regulation of cell proliferation;single organism signaling;organonitrogen compound metabolic process;single-multicel…	5;5;5;4;3;6;4;2;4;3;4;3;3;4;2;4;3;4;4;4;4;4;2;4;3;6;3;4;5;3;1;5;4;7;5;2;2;3;4;2;5;3;5;2;5;4;2;2;4;2;3;2;4;6;5;5;5;3;4;5;3;4;4;2;3;5;5;6;3;3;5;3;4;4;2;2;3;5;3;3;6;4;6;3;6;	GO:0017101;GO:0005783;GO:0031982;GO:0016023;GO:0016020;GO:0031988;GO:0005794;GO:0043234;GO:0043231;GO:0005829;GO:0044424;GO:0044421;GO:0043227;GO:0043226;GO:0012505;GO:0044444;GO:0097708;GO:0005737;GO:0031410;GO:0005634;GO:0009986;GO:0044464;GO:0043229;GO:0005623;GO:0005622;GO:0030133;GO:0005615;GO:0032991;GO:0005575;GO:0005576;	aminoacyl-tRNA synthetase multienzyme complex;endoplasmic reticulum;vesicle;cytoplasmic, membrane-bounded vesicle;membrane;membrane-bounded vesicle;Golgi apparatus;protein complex;intracellular membrane-bounded organelle;cytosol;intracellular part;extracellular region part;membrane-bounded organelle;organelle;endomembrane system;cytoplasmic part;intracellular vesicle;cytoplasm;cytoplasmic vesicle…	4;4;4;5;2;5;4;3;4;5;3;2;3;2;3;4;4;4;5;5;3;2;3;2;3;4;3;2;1;2;	GO:1901363;GO:0005125;GO:0051020;GO:0003674;GO:0005488;GO:0003676;GO:0097159;GO:0046983;GO:0019899;GO:0000049;GO:0042802;GO:0042803;GO:0003723;GO:0005515;GO:0005102;	heterocyclic compound binding;cytokine activity;GTPase binding;molecular_function;binding;nucleic acid binding;organic cyclic compound binding;protein dimerization activity;enzyme binding;tRNA binding;identical protein binding;protein homodimerization activity;RNA binding;protein binding;receptor binding;	3;5;5;1;2;4;3;4;4;6;4;5;5;3;4;	K15437			IPR012340;IPR002547;	Nucleic acid-binding, OB-fold;tRNA-binding domain;	cytosol	Hs4758266	509	J	[J] Translation, ribosomal structure and biogenesis;
Q80XE1	RIC8B_MOUSE Synembryn-B OS=Mus musculus OX=10090 GN=Ric8b PE=1 SV=2	0	0	0	0	0	0	nan	nan	GO:0050789;GO:0007165;GO:0023051;GO:0044699;GO:0051716;GO:0010646;GO:0009966;GO:0008150;GO:0065007;GO:0007186;GO:0048583;GO:0009987;GO:0050794;GO:0044763;GO:0007154;GO:0044700;GO:0008277;GO:0023052;GO:0050896;	regulation of biological process;signal transduction;regulation of signaling;single-organism process;cellular response to stimulus;regulation of cell communication;regulation of signal transduction;biological_process;biological regulation;G-protein coupled receptor signaling pathway;regulation of response to stimulus;cellular process;regulation of cellular process;single-organism cellular process…	2;4;3;2;3;4;4;1;2;5;3;2;3;3;4;3;5;2;2;	GO:0043229;GO:0043228;GO:0043226;GO:0005737;GO:0005575;GO:0005813;GO:0016020;GO:0005815;GO:0044430;GO:0005856;GO:0015630;GO:0005938;GO:0005886;GO:0043232;GO:0005829;GO:0044464;GO:0005623;GO:0005622;GO:0044446;GO:0044444;GO:0071944;GO:0044424;GO:0099568;GO:0044422;	intracellular organelle;non-membrane-bounded organelle;organelle;cytoplasm;cellular_component;centrosome;membrane;microtubule organizing center;cytoskeletal part;cytoskeleton;microtubule cytoskeleton;cell cortex;plasma membrane;intracellular non-membrane-bounded organelle;cytosol;cell part;cell;intracellular;intracellular organelle part;cytoplasmic part;cell periphery;intracellular part;cytoplasm…	3;3;2;4;1;5;2;5;4;5;6;4;3;4;5;2;2;3;3;4;3;3;5;2;	GO:0005085;GO:0003674;GO:0098772;	guanyl-nucleotide exchange factor activity;molecular_function;molecular function regulator;	3;1;2;				IPR019318;IPR008376;IPR016024;IPR011989;	Guanine nucleotide exchange factor, Ric8;Synembryn;Armadillo-type fold;Armadillo-like helical;	cytosol	Hs8922555	951	T	[T] Signal transduction mechanisms;
Q3TVU9	Q3TVU9_MOUSE Dehydrogenase/reductase SDR family member 1 OS=Mus musculus OX=10090 GN=Dhrs1 PE=2 SV=1	1.47563	0.695689	1.08284	0.676601	1.35647	0.712773	1.87761	0.00640659
P50429	ARSB_MOUSE Arylsulfatase B OS=Mus musculus OX=10090 GN=Arsb PE=1 SV=3	0	0	0	0	0	0	nan	nan										K01135	map00531;map01100;map04142;	Glycosaminoglycan degradation;Metabolic pathways;Lysosome;	IPR000917;IPR017849;IPR017850;IPR024607;	Sulfatase, N-terminal;Alkaline phosphatase-like, alpha/beta/alpha;Alkaline-phosphatase-like, core domain;Sulfatase, conserved site;	extracellular	Hs4557333	848	R	[R] General function prediction only;
P50428	ARSA_MOUSE Arylsulfatase A OS=Mus musculus OX=10090 GN=Arsa PE=1 SV=2	1.44015	0.711046	1.0904	0.68101	1.26453	0.812863	1.72119	0.00814595										K01134	map00600;map04142;	Sphingolipid metabolism;Lysosome;	IPR000917;IPR017849;IPR024607;IPR017850;	Sulfatase, N-terminal;Alkaline phosphatase-like, alpha/beta/alpha;Sulfatase, conserved site;Alkaline-phosphatase-like, core domain;	extracellular	Hs6005990	856	R	[R] General function prediction only;
A0A1N9M8A6	A0A1N9M8A6_MOUSE DCN1-like protein OS=Mus musculus OX=10090 GN=Dcun1d5 PE=1 SV=1	1.1002	0.789271	0.99264	1.07842	1.052	0.987473	1.10145	0.347794													IPR014764;IPR005176;	Defective-in-cullin neddylation protein;Potentiating neddylation domain;	cytosol	Hs14150015	374	S	[S] Function unknown;
Q8BTJ9	Q8BTJ9_MOUSE Glycosyl hydrolase family 13 catalytic domain-containing protein OS=Mus musculus OX=10090 GN=Slc3a2 PE=2 SV=1	1.02337	0.771771	1.24365	0.598903	1.58353	0.778769	1.79142	0.0306895
P50396	GDIA_MOUSE Rab GDP dissociation inhibitor alpha OS=Mus musculus OX=10090 GN=Gdi1 PE=1 SV=3	1.04986	0.870798	1.02234	0.899966	1.2517	0.905344	1.24206	0.0418032										K17255			IPR018203;IPR000806;IPR023753;	GDP dissociation inhibitor;Rab GDI protein;FAD/NAD(P)-binding domain;	endoplasmic reticulum	Hs4503971	914	O	[O] Posttranslational modification, protein turnover, chaperones;
Q3TE85	Q3TE85_MOUSE High mobility group AT-hook 1 OS=Mus musculus OX=10090 GN=Hmga1 PE=1 SV=1	1.33584	1.01871	1.1248	0.770954	1.06165	0.688041	1.42159	0.0545875										K09282			IPR000116;IPR000637;IPR031079;IPR017956;	High mobility group protein HMGA;HMG-I/HMG-Y, DNA-binding, conserved site;High mobility group protein HMGA1, mammal;AT hook, DNA-binding motif;	nucleus
Q3TE84	Q3TE84_MOUSE U3 small nucleolar RNA-associated protein 6 homolog OS=Mus musculus OX=10090 GN=Utp6 PE=2 SV=1	0	0	0	0	0	0	nan	nan
B2M1R6	B2M1R6_MOUSE Heterogeneous nuclear ribonucleoprotein K OS=Mus musculus OX=10090 GN=Hnrnpk PE=1 SV=1	0	0	0	0	0	0	nan	nan	GO:1902165;GO:0080090;GO:0019222;GO:2001233;GO:0051049;GO:0050686;GO:0048583;GO:0007165;GO:0048523;GO:1901362;GO:0044707;GO:0051716;GO:0097006;GO:0010605;GO:0010604;GO:0009966;GO:0071840;GO:0010467;GO:0050684;GO:0048518;GO:1901796;GO:0033036;GO:0016192;GO:1902229;GO:0051050;GO:0060255;GO:0060548;GO:0006869;GO:2001141;GO:2001020;GO:0010870;GO:0010876;GO:0046483;GO:0044700;GO:0019538;GO:0000398;GO:…	regulation of intrinsic apoptotic signaling pathway in response to DNA damage by p53 class mediator;regulation of primary metabolic process;regulation of metabolic process;regulation of apoptotic signaling pathway;regulation of transport;negative regulation of mRNA processing;regulation of response to stimulus;signal transduction;negative regulation of cellular process;organic cyclic compound bio…	7;4;3;5;4;6;3;4;3;5;3;3;3;4;4;4;2;5;6;2;6;3;5;6;3;4;4;5;6;5;5;4;4;3;4;8;5;4;5;5;7;6;6;6;3;3;6;4;5;3;5;6;2;7;7;4;4;7;3;2;4;6;7;5;4;4;4;6;3;5;3;1;2;5;6;5;5;6;5;5;5;2;4;4;6;5;5;6;5;4;6;6;6;6;6;5;4;4;4;2;5;3;7;7;4;2;4;3;6;5;5;7;6;7;2;5;2;4;7;4;5;2;6;3;3;6;5;5;5;4;6;5;7;4;9;7;5;5;4;4;4;6;5;4;4;4;6;6;3;5;6;5;5;5;5;5;7;5;6;8;3;5;3;4;4;4;4;5;2;3;7;3;3;6;4;5;3;	GO:0031974;GO:0043228;GO:0030529;GO:0030054;GO:0030055;GO:0031981;GO:0016020;GO:0000790;GO:0042995;GO:0043234;GO:0043230;GO:0043231;GO:0043232;GO:0043233;GO:0005694;GO:0044428;GO:0044424;GO:0044427;GO:0044422;GO:1990904;GO:0043229;GO:0000785;GO:0005925;GO:0005856;GO:0005654;GO:0044430;GO:0070161;GO:0002102;GO:0031982;GO:0044421;GO:0044446;GO:0005737;GO:0005634;GO:0044454;GO:0071013;GO:0005912;GO:…	membrane-enclosed lumen;non-membrane-bounded organelle;intracellular ribonucleoprotein complex;cell junction;cell-substrate junction;nuclear lumen;membrane;nuclear chromatin;cell projection;protein complex;extracellular organelle;intracellular membrane-bounded organelle;intracellular non-membrane-bounded organelle;organelle lumen;chromosome;nuclear part;intracellular part;chromosomal part;organel…	2;3;4;2;3;5;2;4;3;3;3;4;4;3;5;4;3;4;2;3;3;3;5;5;5;4;3;4;4;2;3;4;5;5;6;4;3;2;2;5;6;4;4;2;3;3;2;1;4;2;5;	GO:0001077;GO:0001067;GO:0001012;GO:0001159;GO:0001228;GO:0005488;GO:0003676;GO:0003677;GO:0000978;GO:1901363;GO:0000987;GO:0000982;GO:0000981;GO:0043565;GO:0000976;GO:0000975;GO:0044212;GO:0003690;GO:0001071;GO:0003723;GO:0097159;GO:0003674;GO:1990837;GO:0000977;GO:0044822;GO:0003700;	transcriptional activator activity, RNA polymerase II core promoter proximal region sequence-specific binding;regulatory region nucleic acid binding;RNA polymerase II regulatory region DNA binding;core promoter proximal region DNA binding;transcriptional activator activity, RNA polymerase II transcription regulatory region sequence-specific binding;binding;nucleic acid binding;DNA binding;RNA pol…	6;5;8;8;5;2;4;5;10;3;9;5;4;6;8;6;7;6;2;5;3;1;7;9;6;3;				IPR004087;IPR012987;IPR004088;IPR033090;	K Homology domain;ROK, N-terminal;K Homology domain, type 1;Heterogeneous nuclear ribonucleoprotein K;	nucleus	Hs14165437	879	AR	[A] RNA processing and modification;[R] General function prediction only;
B2M1R7	B2M1R7_MOUSE Poly(RC) binding protein 2 OS=Mus musculus OX=10090 GN=Pcbp2 PE=1 SV=1	0.981766	1.06748	0.952255	0.993557	0.844767	1.16018	0.86265	0.0815336	GO:0050688;GO:0050687;GO:0048583;GO:0031348;GO:0031347;GO:0043207;GO:0009615;GO:0065007;GO:0048585;GO:0030163;GO:0009607;GO:0051707;GO:0051704;GO:0009605;GO:0019538;GO:0002376;GO:0002831;GO:0002832;GO:0050789;GO:0044267;GO:1901575;GO:0044265;GO:0044260;GO:0002682;GO:0002683;GO:0006952;GO:0006950;GO:0043901;GO:0008150;GO:0008152;GO:0006955;GO:0051603;GO:0051607;GO:0080134;GO:0010498;GO:0043900;GO:…	regulation of defense response to virus;negative regulation of defense response to virus;regulation of response to stimulus;negative regulation of defense response;regulation of defense response;response to external biotic stimulus;response to virus;biological regulation;negative regulation of response to stimulus;protein catabolic process;response to biotic stimulus;response to other organism;mu…	4;4;3;4;5;4;4;2;3;5;3;3;2;3;4;2;4;4;2;5;4;5;4;3;3;4;3;3;1;2;3;6;4;4;6;3;4;8;4;4;4;4;7;5;2;7;4;2;6;4;2;6;3;4;3;5;3;3;3;	GO:0031974;GO:0030529;GO:0030055;GO:0031982;GO:0016020;GO:0043230;GO:0043231;GO:0043233;GO:0030054;GO:0044428;GO:0044424;GO:0044421;GO:0044422;GO:0044464;GO:0043229;GO:0005924;GO:0005622;GO:0043227;GO:0005654;GO:0070161;GO:0044446;GO:0005737;GO:0005634;GO:0005912;GO:1990904;GO:0005623;GO:0005925;GO:0070062;GO:0043226;GO:1903561;GO:0032991;GO:0031981;GO:0005575;GO:0070013;GO:0005576;	membrane-enclosed lumen;intracellular ribonucleoprotein complex;cell-substrate junction;vesicle;membrane;extracellular organelle;intracellular membrane-bounded organelle;organelle lumen;cell junction;nuclear part;intracellular part;extracellular region part;organelle part;cell part;intracellular organelle;cell-substrate adherens junction;intracellular;membrane-bounded organelle;nucleoplasm;anchor…	2;4;3;4;2;3;4;3;2;4;3;2;2;2;3;4;3;3;5;3;3;4;5;4;3;2;5;4;2;3;2;5;1;4;2;	GO:1901363;GO:0003674;GO:0005488;GO:0003676;GO:0003677;GO:0097159;GO:0019899;GO:0003697;GO:0044822;GO:1990829;GO:0031625;GO:0003723;GO:0005515;GO:0044389;	heterocyclic compound binding;molecular_function;binding;nucleic acid binding;DNA binding;organic cyclic compound binding;enzyme binding;single-stranded DNA binding;poly(A) RNA binding;C-rich single-stranded DNA binding;ubiquitin protein ligase binding;RNA binding;protein binding;ubiquitin-like protein ligase binding;	3;1;2;4;5;3;4;6;6;7;6;5;3;5;	K13162			IPR004087;IPR004088;	K Homology domain;K Homology domain, type 1;	cytoskeleton	Hs14141166	730	AR	[A] RNA processing and modification;[R] General function prediction only;
Q6P8X1	SNX6_MOUSE Sorting nexin-6 OS=Mus musculus OX=10090 GN=Snx6 PE=1 SV=2	0.922029	1.03709	0.867516	1.09373	0.988527	1.0911	0.86224	0.0201213										K17920	map04144;	Endocytosis;	IPR015404;IPR027267;IPR001683;IPR028657;IPR014637;	Sorting nexin Vps5-like, C-terminal;Arfaptin homology (AH) domain/BAR domain;Phox homologous domain;Sorting nexin-6;Sorting nexin-5/6/32;	cytosol	Hs13027620	585	V	[V] Defense mechanisms;
P59708	SF3B6_MOUSE Splicing factor 3B subunit 6 OS=Mus musculus OX=10090 GN=Sf3b6 PE=1 SV=1	1.01993	0.921179	1.01382	1.1147	1.01346	0.916908	1.03198	0.654797										K12833	map03040;	Spliceosome;	IPR000504;IPR034150;	RNA recognition motif domain;SF3B14, RNA recognition motif;	nucleus	Hs7706326	258	R	[R] General function prediction only;
Q3UM23	Q3UM23_MOUSE Ribonuclease inhibitor OS=Mus musculus OX=10090 GN=Rnh1 PE=2 SV=1	0.992425	1.04398	1.04708	0.981052	0.978457	0.957009	1.01205	0.737539
O35309	NMI_MOUSE N-myc-interactor OS=Mus musculus OX=10090 GN=Nmi PE=1 SV=1	1.1129	1.02364	0.806229	1.1303	0.782386	1.14455	0.81901	0.153178	GO:0080090;GO:0019222;GO:0048585;GO:0048583;GO:0031348;GO:0042035;GO:0042036;GO:0070936;GO:0031347;GO:0010605;GO:0010604;GO:0070647;GO:0032446;GO:0048518;GO:0065007;GO:0060255;GO:0032268;GO:0042089;GO:0044707;GO:0019538;GO:0036211;GO:0002376;GO:0016567;GO:0045824;GO:0032647;GO:0009892;GO:0009893;GO:0009890;GO:0032648;GO:0050789;GO:1901576;GO:0044260;GO:1902524;GO:0002682;GO:0002683;GO:0042107;GO:…	regulation of primary metabolic process;regulation of metabolic process;negative regulation of response to stimulus;regulation of response to stimulus;negative regulation of defense response;regulation of cytokine biosynthetic process;negative regulation of cytokine biosynthetic process;protein K48-linked ubiquitination;regulation of defense response;negative regulation of macromolecule metabolic…	4;3;3;3;4;5;5;11;5;4;4;7;8;2;2;4;5;5;3;4;5;2;9;5;6;3;3;4;6;2;4;4;10;3;3;5;4;3;4;3;5;1;2;3;2;6;5;5;5;7;3;9;4;10;2;5;3;5;5;9;7;7;5;8;6;8;2;2;2;6;4;4;4;6;6;5;5;4;4;4;5;4;4;6;5;5;4;4;4;6;5;3;5;5;4;6;3;5;3;3;6;6;3;3;	GO:0031974;GO:0031981;GO:0043231;GO:0043233;GO:0044428;GO:0044424;GO:0044422;GO:0043229;GO:0005622;GO:0043227;GO:0005654;GO:0044446;GO:0005737;GO:0005634;GO:0044464;GO:0005623;GO:0043226;GO:0005575;GO:0070013;	membrane-enclosed lumen;nuclear lumen;intracellular membrane-bounded organelle;organelle lumen;nuclear part;intracellular part;organelle part;intracellular organelle;intracellular;membrane-bounded organelle;nucleoplasm;intracellular organelle part;cytoplasm;nucleus;cell part;cell;organelle;cellular_component;intracellular organelle lumen;	2;5;4;3;4;3;2;3;3;3;5;3;4;5;2;2;2;1;4;							IPR009909;IPR033527;IPR009938;	Nmi/IFP 35 domain;N-myc-interactor;Nmi/IFP 35 domain, N-terminal;	cytosol
Q9CWI9	Q9CWI9_MOUSE Small ribosomal subunit protein uS12 OS=Mus musculus OX=10090 GN=Rps23 PE=2 SV=1	0.949032	1.03815	1.00968	1.01018	1.00961	0.983352	0.9791	0.456722
Q543B6	Q543B6_MOUSE Hematopoietic progenitor cell antigen CD34 OS=Mus musculus OX=10090 GN=Cd34 PE=2 SV=1	0.961238	1.10621	0.881755	1.07658	0.920231	1.05398	0.8537	0.00455444
Q9QXG2	RAE1_MOUSE Rab proteins geranylgeranyltransferase component A 1 OS=Mus musculus OX=10090 GN=Chm PE=1 SV=1	0	0	0	0	0	0	nan	nan	GO:0072359;GO:0008104;GO:0006612;GO:0061024;GO:0032501;GO:0044237;GO:0007275;GO:0044699;GO:0044267;GO:0044260;GO:0070727;GO:0006886;GO:0001944;GO:0016043;GO:0071704;GO:0097354;GO:0071840;GO:0071702;GO:0048731;GO:0033036;GO:0034613;GO:0032502;GO:0006810;GO:0009987;GO:0006464;GO:0006605;GO:0045184;GO:0015031;GO:0043412;GO:0036211;GO:0008150;GO:0072657;GO:0008152;GO:0051649;GO:0051234;GO:0051179;GO:…	circulatory system development;protein localization;protein targeting to membrane;membrane organization;multicellular organismal process;cellular metabolic process;multicellular organism development;single-organism process;cellular protein metabolic process;cellular macromolecule metabolic process;cellular macromolecule localization;intracellular protein transport;vasculature development;cellular…	5;4;6;4;2;3;4;2;5;4;4;6;5;3;3;4;2;5;4;3;5;2;4;2;6;6;4;5;5;5;1;5;2;4;3;2;3;3;3;5;5;6;3;5;4;5;3;4;4;3;5;3;4;4;4;	GO:1990234;GO:0005622;GO:0005737;GO:0005968;GO:1902494;GO:0032991;GO:0043234;GO:0005829;GO:0044464;GO:0005623;GO:0005575;GO:0044444;GO:0044424;	transferase complex;intracellular;cytoplasm;Rab-protein geranylgeranyltransferase complex;catalytic complex;macromolecular complex;protein complex;cytosol;cell part;cell;cellular_component;cytoplasmic part;intracellular part;	5;3;4;5;4;2;3;5;2;2;1;4;3;	GO:0005488;GO:0017016;GO:0019899;GO:0051020;GO:0003674;GO:0016491;GO:0098772;GO:0003824;GO:0031267;GO:0030234;GO:0005096;GO:0017137;GO:0060589;GO:0030695;GO:0005515;GO:0008047;	binding;Ras GTPase binding;enzyme binding;GTPase binding;molecular_function;oxidoreductase activity;molecular function regulator;catalytic activity;small GTPase binding;enzyme regulator activity;GTPase activator activity;Rab GTPase binding;nucleoside-triphosphatase regulator activity;GTPase regulator activity;protein binding;enzyme activator activity;	2;7;4;5;1;3;2;2;6;3;5;8;4;5;3;4;	K23460			IPR018203;IPR001738;IPR023753;	GDP dissociation inhibitor;Rab protein geranylgeranyltransferase component A;FAD/NAD(P)-binding domain;	extracellular	Hs9966761	1112	TU	[T] Signal transduction mechanisms;[U] Intracellular trafficking, secretion, and vesicular transport;
Q3TJ78	Q3TJ78_MOUSE RRM domain-containing protein (Fragment) OS=Mus musculus OX=10090 GN=Poldip3 PE=2 SV=1	0.982897	1.27483	1.23094	1.09239	0	1.41894	0.87708	0.385395
E9Q827	E9Q827_MOUSE cAMP-regulated phosphoprotein 19 OS=Mus musculus OX=10090 GN=Arpp19 PE=1 SV=1	1.07271	1.04025	1.01741	1.18399	1.08219	0.603449	1.12187	0.548983	GO:0019220;GO:0080090;GO:0019222;GO:0000086;GO:0006470;GO:0048584;GO:0048583;GO:0034047;GO:0000280;GO:0007165;GO:0071840;GO:0051716;GO:0007212;GO:0009967;GO:0044092;GO:0048518;GO:0051057;GO:0051056;GO:0060255;GO:0044700;GO:0019538;GO:0010647;GO:0035556;GO:0043170;GO:0050789;GO:0044267;GO:0044260;GO:0016043;GO:0065007;GO:0007049;GO:0065009;GO:0007186;GO:0050790;GO:0050794;GO:0043412;GO:0036211;GO:…	regulation of phosphate metabolic process;regulation of primary metabolic process;regulation of metabolic process;G2/M transition of mitotic cell cycle;protein dephosphorylation;positive regulation of response to stimulus;regulation of response to stimulus;regulation of protein phosphatase type 2A activity;nuclear division;signal transduction;cellular component organization or biogenesis;cellular…	6;4;3;6;7;3;3;8;6;4;2;3;6;4;4;2;6;6;4;3;4;4;5;4;2;5;4;3;2;4;3;5;4;3;5;5;1;2;5;7;5;7;5;7;2;4;6;6;7;7;3;2;3;4;5;2;5;6;4;2;5;6;4;5;5;6;4;5;4;4;3;5;6;5;3;4;7;6;3;3;5;5;4;3;	GO:0044424;GO:0005737;GO:0044464;GO:0005623;GO:0005622;GO:0005575;	intracellular part;cytoplasm;cell part;cell;intracellular;cellular_component;	3;4;2;2;3;1;	GO:0098772;GO:0019903;GO:0019902;GO:0003674;GO:0005488;GO:0019888;GO:0019899;GO:0004857;GO:0004864;GO:0005515;GO:0019208;GO:0008601;GO:0019212;GO:0030234;GO:0051721;	molecular function regulator;protein phosphatase binding;phosphatase binding;molecular_function;binding;protein phosphatase regulator activity;enzyme binding;enzyme inhibitor activity;protein phosphatase inhibitor activity;protein binding;phosphatase regulator activity;protein phosphatase type 2A regulator activity;phosphatase inhibitor activity;enzyme regulator activity;protein phosphatase 2A bi…	2;6;5;1;2;5;4;4;6;3;4;6;5;3;7;				IPR006760;	Endosulphine;	nucleus	Hs5729732	225	TU	[T] Signal transduction mechanisms;[U] Intracellular trafficking, secretion, and vesicular transport;
Q8BVT1	Q8BVT1_MOUSE T-complex protein 1 subunit zeta-2 OS=Mus musculus OX=10090 GN=Cct6b PE=2 SV=1	0	0	0	0	0	0	nan	nan
P10649	GSTM1_MOUSE Glutathione S-transferase Mu 1 OS=Mus musculus OX=10090 GN=Gstm1 PE=1 SV=2	0.871038	1.08838	0.884786	1.02695	1.07352	1.05532	0.89235	0.168116										K00799	map00480;map00980;map00982;map05204;	Glutathione metabolism;Metabolism of xenobiotics by cytochrome P450;Drug metabolism - cytochrome P450;Chemical carcinogenesis;	IPR010987;IPR004046;IPR012336;IPR003081;IPR004045;	Glutathione S-transferase, C-terminal-like;Glutathione S-transferase, C-terminal;Thioredoxin-like fold;Glutathione S-transferase, Mu class;Glutathione S-transferase, N-terminal;	cytosol	Hs11428198	375	O	[O] Posttranslational modification, protein turnover, chaperones;
P60898	RPB9_MOUSE DNA-directed RNA polymerase II subunit RPB9 OS=Mus musculus OX=10090 GN=Polr2i PE=1 SV=1	1.20068	0	0	1.94723	1.10545	1.74664	0.62431	0.0246583										K03017	map00230;map00240;map01100;map03020;map05016;map05169;	Purine metabolism;Pyrimidine metabolism;Metabolic pathways;RNA polymerase;Huntington's disease;Epstein-Barr virus infection;	IPR019761;IPR001529;IPR034012;IPR012164;IPR001222;	DNA-directed RNA polymerase M, 15kDa subunit, conserved site;DNA-directed RNA polymerase, M/15kDa subunit;Pol II subunit B9, C-terminal zinc ribbon;DNA-directed RNA polymerase subunit/transcription factor S;Zinc finger, TFIIS-type;	extracellular	Hs5453930	266	K	[K] Transcription;
P07091	S10A4_MOUSE Protein S100-A4 OS=Mus musculus OX=10090 GN=S100a4 PE=1 SV=1	1.00223	0.79263	1.1203	1.06064	1.04694	0.977267	1.11974	0.260833										K23761			IPR018247;IPR013787;IPR011992;IPR001751;IPR034325;IPR002048;	EF-Hand 1, calcium-binding site;S100/CaBP-9k-type, calcium binding, subdomain;EF-hand domain pair;S100/Calbindin-D9k, conserved site;S-100;EF-hand domain;	extracellular
Q9R060	NUBP1_MOUSE Cytosolic Fe-S cluster assembly factor NUBP1 OS=Mus musculus OX=10090 GN=Nubp1 PE=1 SV=1	1.09038	0.898135	0.954222	0.862412	1.33557	0.859275	1.29023	0.0869209													IPR000808;IPR003593;IPR019591;IPR033756;IPR027417;IPR028601;	Mrp, conserved site;AAA+ ATPase domain;Mrp/NBP35 ATP-binding protein;Flagellum site-determining protein YlxH/ Fe-S cluster assembling factor NBP35;P-loop containing nucleoside triphosphate hydrolase;Cytosolic Fe-S cluster assembly factor NUBP1/Nbp35;	cytosol	Hs4505337	595	D	[D] Cell cycle control, cell division, chromosome partitioning;
Q9R061	NUBP2_MOUSE Cytosolic Fe-S cluster assembly factor NUBP2 OS=Mus musculus OX=10090 GN=Nubp2 PE=1 SV=1	0	0	0	0	0	0	nan	nan													IPR033756;IPR019591;IPR000808;IPR027417;IPR028600;	Flagellum site-determining protein YlxH/ Fe-S cluster assembling factor NBP35;Mrp/NBP35 ATP-binding protein;Mrp, conserved site;P-loop containing nucleoside triphosphate hydrolase;Cytosolic Fe-S cluster assembly factor NUBP2/Cfd1, eukaryotes;	mitochondria	Hs6912540	471	D	[D] Cell cycle control, cell division, chromosome partitioning;
Q9R062	GLYG_MOUSE Glycogenin-1 OS=Mus musculus OX=10090 GN=Gyg1 PE=1 SV=3	1.27216	1.28853	0.964672	1.09092	0.528065	0.855663	0.85465	0.563967										K00750			IPR002495;IPR029044;	Glycosyl transferase, family 8;Nucleotide-diphospho-sugar transferases;	nucleus	Hs20127457	599	G	[G] Carbohydrate transport and metabolism;
Q9WTQ8	TIM23_MOUSE Mitochondrial import inner membrane translocase subunit Tim23 OS=Mus musculus OX=10090 GN=Timm23 PE=1 SV=1	0.868931	1.8506	0	1.42553	0.915171	0.939762	0.63478	0.228449										K17794	map04212;	Longevity regulating pathway - worm;	IPR005681;IPR003397;	Mitochondrial inner membrane translocase complex, subunit Tim23;Mitochondrial inner membrane translocase subunit Tim17/Tim22/Tim23/peroxisomal protein PMP24;	cytosol	Hs5454122	378	U	[U] Intracellular trafficking, secretion, and vesicular transport;
Q9D846	Q9D846_MOUSE NADH dehydrogenase [ubiquinone] 1 subunit C2 OS=Mus musculus OX=10090 GN=Ndufc2 PE=2 SV=1	0	0	0	0	0	0	nan	nan
F8WJK8	F8WJK8_MOUSE Suppression of tumorigenicity 13 OS=Mus musculus OX=10090 GN=St13 PE=1 SV=1	0.908275	1.15346	0.918136	1.10413	0.881335	1.03466	0.82246	0.00574471	GO:0022607;GO:0006457;GO:0080090;GO:0019222;GO:0070271;GO:0043933;GO:0051246;GO:0031324;GO:0031323;GO:0044237;GO:0009892;GO:0043170;GO:0071840;GO:0044267;GO:0051248;GO:0010605;GO:0071822;GO:0061084;GO:0051260;GO:0016043;GO:0050789;GO:0065003;GO:0071704;GO:0044085;GO:0065007;GO:0048519;GO:0070389;GO:0051259;GO:0006461;GO:0061083;GO:0060255;GO:0009987;GO:0050794;GO:0008150;GO:0008152;GO:0061077;GO:…	cellular component assembly;protein folding;regulation of primary metabolic process;regulation of metabolic process;protein complex biogenesis;macromolecular complex subunit organization;regulation of protein metabolic process;negative regulation of cellular metabolic process;regulation of cellular metabolic process;cellular metabolic process;negative regulation of metabolic process;macromolecule…	4;3;4;3;4;4;5;4;4;3;3;4;2;5;5;4;5;5;7;3;2;5;3;3;2;2;5;6;5;5;4;2;3;1;2;4;3;5;5;4;4;4;4;4;3;	GO:0043227;GO:0043226;GO:0005737;GO:0070062;GO:0043230;GO:1903561;GO:0031982;GO:0043234;GO:0032991;GO:0005829;GO:0044464;GO:0005623;GO:0005622;GO:0005575;GO:0044444;GO:0005576;GO:0044424;GO:0044421;	membrane-bounded organelle;organelle;cytoplasm;extracellular exosome;extracellular organelle;extracellular vesicle;vesicle;protein complex;macromolecular complex;cytosol;cell part;cell;intracellular;cellular_component;cytoplasmic part;extracellular region;intracellular part;extracellular region part;	3;2;4;4;3;3;4;3;2;5;2;2;3;1;4;2;3;2;	GO:1901363;GO:0003674;GO:0097367;GO:0043167;GO:1901265;GO:0032558;GO:0000166;GO:0032552;GO:0036094;GO:0017076;GO:0030554;GO:0097159;GO:0043168;GO:0032564;GO:0032554;GO:0005488;	heterocyclic compound binding;molecular_function;carbohydrate derivative binding;ion binding;nucleoside phosphate binding;adenyl deoxyribonucleotide binding;nucleotide binding;deoxyribonucleotide binding;small molecule binding;purine nucleotide binding;adenyl nucleotide binding;organic cyclic compound binding;anion binding;dATP binding;purine deoxyribonucleotide binding;binding;	3;1;3;3;4;6;4;4;3;5;6;3;4;5;5;2;	K09560			IPR034649;IPR006636;IPR019734;IPR013026;IPR011990;	Hsp70-interacting protein, N-terminal;Heat shock chaperonin-binding;Tetratricopeptide repeat;Tetratricopeptide repeat-containing domain;Tetratricopeptide-like helical domain;	nucleus	Hs17434275	625	OT	[O] Posttranslational modification, protein turnover, chaperones;[T] Signal transduction mechanisms;
Q14AF6	Q14AF6_MOUSE Small nuclear ribonucleoprotein Sm D2 OS=Mus musculus OX=10090 GN=Snrpd2 PE=1 SV=1	1.06594	0.93163	0.939304	1.03302	1.0258	1.00431	1.02091	0.688733
Q9ER41	TOR1B_MOUSE Torsin-1B OS=Mus musculus OX=10090 GN=Tor1b PE=1 SV=2	0.774827	1.01147	0.779408	1.09638	0.890665	1.44725	0.68772	0.0558651	GO:0061024;GO:0071840;GO:0010256;GO:0022607;GO:0006457;GO:0006458;GO:0016043;GO:0065003;GO:0008150;GO:0061077;GO:0044802;GO:0070271;GO:0044699;GO:0051084;GO:0051085;GO:0071763;GO:0009987;GO:0051259;GO:0043933;GO:0071822;GO:0007029;GO:0051260;GO:0006461;GO:0044763;GO:0006996;GO:0006997;GO:0006998;GO:0044085;	membrane organization;cellular component organization or biogenesis;endomembrane system organization;cellular component assembly;protein folding;'de novo' protein folding;cellular component organization;macromolecular complex assembly;biological_process;chaperone-mediated protein folding;single-organism membrane organization;protein complex biogenesis;single-organism process;'de novo' posttransla…	4;2;4;4;3;4;3;5;1;4;4;4;2;5;5;5;2;6;4;5;5;7;5;3;4;5;5;3;	GO:0005783;GO:0005788;GO:0031975;GO:0031982;GO:0016020;GO:0031965;GO:0031967;GO:0031974;GO:0043230;GO:0043231;GO:0043233;GO:0044428;GO:0044424;GO:0044421;GO:0044422;GO:0043229;GO:0043227;GO:0043226;GO:0044432;GO:0012505;GO:0044446;GO:0044444;GO:0005737;GO:0031090;GO:0005634;GO:0005635;GO:0044464;GO:0005623;GO:0005622;GO:0070062;GO:0005576;GO:1903561;GO:0005575;GO:0070013;	endoplasmic reticulum;endoplasmic reticulum lumen;envelope;vesicle;membrane;nuclear membrane;organelle envelope;membrane-enclosed lumen;extracellular organelle;intracellular membrane-bounded organelle;organelle lumen;nuclear part;intracellular part;extracellular region part;organelle part;intracellular organelle;membrane-bounded organelle;organelle;endoplasmic reticulum part;endomembrane system;i…	4;5;3;4;2;4;4;2;3;4;3;4;3;2;2;3;3;2;4;3;3;4;4;3;5;4;2;2;3;4;2;3;1;4;	GO:1901363;GO:0000166;GO:0016818;GO:0097367;GO:0016817;GO:0003674;GO:0005488;GO:0016887;GO:1901265;GO:0032549;GO:0017076;GO:0005524;GO:0016787;GO:0003824;GO:0097159;GO:0016462;GO:0032559;GO:0032555;GO:0032550;GO:0032553;GO:0035639;GO:0043167;GO:0030554;GO:0001883;GO:0001882;GO:0017111;GO:0036094;GO:0043168;	heterocyclic compound binding;nucleotide binding;hydrolase activity, acting on acid anhydrides, in phosphorus-containing anhydrides;carbohydrate derivative binding;hydrolase activity, acting on acid anhydrides;molecular_function;binding;ATPase activity;nucleoside phosphate binding;ribonucleoside binding;purine nucleotide binding;ATP binding;hydrolase activity;catalytic activity;organic cyclic com…	3;4;5;3;4;1;2;8;4;5;5;6;3;2;3;6;6;5;6;4;5;3;6;5;4;7;3;4;	K22990			IPR003593;IPR010448;IPR017378;IPR027417;IPR030550;	AAA+ ATPase domain;Torsin;Torsin 1/2;P-loop containing nucleoside triphosphate hydrolase;Torsin-1B;	mitochondria	Hs14149653	612	R	[R] General function prediction only;
Q2TBF9	Q2TBF9_MOUSE Microtubule-associated protein 1 light chain 3 beta OS=Mus musculus OX=10090 GN=Map1lc3b PE=2 SV=1	0	1.13635	0	2.46337	0.704211	1.69607	0.39893	nan
Q3TJH1	Q3TJH1_MOUSE Guanine nucleotide-binding protein G(i) subunit alpha-3 OS=Mus musculus OX=10090 GN=Gnai3 PE=2 SV=1	1.0213	1.52843	0.6982	0.90476	0.764369	1.08294	0.70642	0.176692
Q8K2M0	RM38_MOUSE Large ribosomal subunit protein mL38 OS=Mus musculus OX=10090 GN=Mrpl38 PE=1 SV=2	0	0	0	0	0	0	nan	nan				GO:0044464;GO:0031974;GO:0043229;GO:0043228;GO:0043227;GO:0043226;GO:0005737;GO:0005575;GO:0005739;GO:0030529;GO:0005759;GO:0044429;GO:0000313;GO:0005840;GO:0032991;GO:0043231;GO:0043232;GO:0043233;GO:1990904;GO:0005623;GO:0005622;GO:0044446;GO:0070013;GO:0044444;GO:0005761;GO:0044424;GO:0044422;	cell part;membrane-enclosed lumen;intracellular organelle;non-membrane-bounded organelle;membrane-bounded organelle;organelle;cytoplasm;cellular_component;mitochondrion;intracellular ribonucleoprotein complex;mitochondrial matrix;mitochondrial part;organellar ribosome;ribosome;macromolecular complex;intracellular membrane-bounded organelle;intracellular non-membrane-bounded organelle;organelle lu…	2;2;3;3;3;2;4;1;5;4;5;4;3;5;2;4;4;3;3;2;3;3;4;4;4;3;2;				K17419			IPR008914;	Phosphatidylethanolamine-binding protein;	mitochondria	7292968	243	R	[R] General function prediction only;
A9UGK3	A9UGK3_MOUSE Ran binding protein 10 OS=Mus musculus OX=10090 GN=Ranbp10 PE=2 SV=1	0	0	0	0	0	0	nan	nan
E9Q7G1	E9Q7G1_MOUSE Transmembrane p24 trafficking protein 7 OS=Mus musculus OX=10090 GN=Tmed7 PE=1 SV=1	0	0	0	0	0	0	nan	nan	GO:0008104;GO:0061024;GO:0071840;GO:0044710;GO:0018196;GO:0018193;GO:0033036;GO:0045184;GO:0016192;GO:0044249;GO:0019538;GO:1901576;GO:0006888;GO:0044260;GO:0048193;GO:0016043;GO:0006810;GO:0043412;GO:0036211;GO:0008150;GO:0008152;GO:0044723;GO:0051234;GO:0046907;GO:0044765;GO:0043413;GO:0034645;GO:0044699;GO:0043687;GO:0009987;GO:1901137;GO:1901135;GO:0043170;GO:0009100;GO:0009101;GO:0006486;GO:…	protein localization;membrane organization;cellular component organization or biogenesis;single-organism metabolic process;peptidyl-asparagine modification;peptidyl-amino acid modification;macromolecule localization;establishment of protein localization;vesicle-mediated transport;cellular biosynthetic process;protein metabolic process;organic substance biosynthetic process;ER to Golgi vesicle-med…	4;4;2;3;8;7;3;4;5;4;4;4;7;4;6;3;4;5;5;1;2;4;3;5;4;6;5;2;7;2;5;4;4;5;6;4;5;3;5;6;5;5;6;3;5;3;4;2;3;3;3;4;3;5;5;	GO:0005783;GO:0005789;GO:0030117;GO:0031982;GO:0016023;GO:0016021;GO:0031988;GO:0005794;GO:0005793;GO:0098588;GO:0005798;GO:0043231;GO:0043234;GO:0043230;GO:0044424;GO:0044425;GO:0044421;GO:0044422;GO:0043229;GO:0005622;GO:0043227;GO:0043226;GO:0044433;GO:0044432;GO:0044431;GO:0031224;GO:0048475;GO:0097708;GO:0012507;GO:0030660;GO:0000139;GO:0044446;GO:0044444;GO:0012505;GO:0016020;GO:0012506;GO:…	endoplasmic reticulum;endoplasmic reticulum membrane;membrane coat;vesicle;cytoplasmic, membrane-bounded vesicle;integral component of membrane;membrane-bounded vesicle;Golgi apparatus;endoplasmic reticulum-Golgi intermediate compartment;bounding membrane of organelle;Golgi-associated vesicle;intracellular membrane-bounded organelle;protein complex;extracellular organelle;intracellular part;membr…	4;3;4;4;5;4;5;4;5;4;5;4;3;3;3;2;2;2;3;3;3;2;4;4;4;3;3;4;5;4;5;3;4;3;2;4;5;3;4;3;5;4;5;4;5;2;5;5;6;2;2;4;6;4;6;3;5;3;1;3;2;				K20349			IPR009038;IPR015720;IPR015718;	GOLD domain;TMP21-related;Transmembrane emp24 domain-containing protein 7;	extracellular	Hs14731618	369	U	[U] Intracellular trafficking, secretion, and vesicular transport;
E9Q7G0	NUMA1_MOUSE Nuclear mitotic apparatus protein 1 OS=Mus musculus OX=10090 GN=Numa1 PE=1 SV=1	1.04272	0.904967	1.11156	0.902229	1.10441	0.934101	1.18875	0.00202254										K16808			IPR026650;	Nuclear mitotic apparatus protein 1;	mitochondria	307152927	58.9	S	[S] Function unknown	COG1511	Uncharacterized membrane protein YhgE, phage infection protein (PIP) family
Q9CVM2	Q9CVM2_MOUSE Death domain-containing protein (Fragment) OS=Mus musculus OX=10090 GN=Nradd PE=2 SV=1	0	0	0	0	0	0	nan	nan
Q8BIQ5	CSTF2_MOUSE Cleavage stimulation factor subunit 2 OS=Mus musculus OX=10090 GN=Cstf2 PE=1 SV=2	1.0674	1.24572	1.04877	1.23053	0.679759	0.727828	0.87261	0.555714	GO:1990090;GO:0044238;GO:0070887;GO:0090304;GO:0006807;GO:0042221;GO:0043631;GO:0009719;GO:0051716;GO:0006396;GO:0070848;GO:0071704;GO:0071310;GO:1901360;GO:0046483;GO:0071495;GO:0016070;GO:0043170;GO:0006139;GO:1990089;GO:0031124;GO:0009987;GO:0006725;GO:0031123;GO:0044260;GO:0008150;GO:0006378;GO:0008152;GO:0071363;GO:0010033;GO:0010467;GO:0016071;GO:0050896;GO:0034641;GO:0044237;GO:0006397;	cellular response to nerve growth factor stimulus;primary metabolic process;cellular response to chemical stimulus;nucleic acid metabolic process;nitrogen compound metabolic process;response to chemical;RNA polyadenylation;response to endogenous stimulus;cellular response to stimulus;RNA processing;response to growth factor;organic substance metabolic process;cellular response to organic substanc…	5;3;4;5;3;3;6;3;3;6;5;3;5;4;4;4;5;4;4;4;8;2;4;7;4;1;7;2;6;4;5;6;2;4;3;7;	GO:0044464;GO:0031974;GO:0043229;GO:0043227;GO:0043226;GO:0071920;GO:0016604;GO:0031981;GO:0005634;GO:0005654;GO:0044451;GO:0005575;GO:0043234;GO:0005847;GO:0032991;GO:0043231;GO:0043233;GO:0005849;GO:0005623;GO:0005622;GO:0044446;GO:0070013;GO:0044428;GO:0044424;GO:0044422;	cell part;membrane-enclosed lumen;intracellular organelle;membrane-bounded organelle;organelle;cleavage body;nuclear body;nuclear lumen;nucleus;nucleoplasm;nucleoplasm part;cellular_component;protein complex;mRNA cleavage and polyadenylation specificity factor complex;macromolecular complex;intracellular membrane-bounded organelle;organelle lumen;mRNA cleavage factor complex;cell;intracellular;in…	2;2;3;3;2;7;6;5;5;5;5;1;3;5;2;4;3;4;2;3;3;4;4;3;2;	GO:0003674;GO:0005488;GO:0003676;GO:0000166;GO:1901265;GO:1901363;GO:0044822;GO:0036094;GO:0097159;GO:0003723;	molecular_function;binding;nucleic acid binding;nucleotide binding;nucleoside phosphate binding;heterocyclic compound binding;poly(A) RNA binding;small molecule binding;organic cyclic compound binding;RNA binding;	1;2;4;4;4;3;6;3;3;5;	K14407	map03015;	mRNA surveillance pathway;	IPR025742;IPR000504;IPR033105;IPR026896;	Cleavage stimulation factor subunit 2, hinge domain;RNA recognition motif domain;Cleavage stimulation factor subunit 2;Transcription termination and cleavage factor, C-terminal domain;	cytosol, nucleus	Hs4557493	1038	A	[A] RNA processing and modification;
Q6Q899	RIGI_MOUSE Antiviral innate immune response receptor RIG-I OS=Mus musculus OX=10090 GN=Rigi PE=1 SV=2	0.213727	1.28363	0.632393	1.52562	0.507007	1.83762	0.29119	0.00563369	GO:0009597;GO:0033157;GO:0051169;GO:0008104;GO:0032388;GO:0050688;GO:0019222;GO:0051049;GO:0032386;GO:0048584;GO:0048583;GO:0006139;GO:0034645;GO:0031349;GO:0032725;GO:0007165;GO:1901362;GO:0080090;GO:0051716;GO:0010604;GO:0043207;GO:0070727;GO:0039529;GO:0009615;GO:0042993;GO:0014070;GO:0032728;GO:0048518;GO:0002682;GO:0006913;GO:1902680;GO:0098586;GO:0051050;GO:0060255;GO:0006606;GO:0045184;GO:…	detection of virus;regulation of intracellular protein transport;nuclear transport;protein localization;positive regulation of intracellular transport;regulation of defense response to virus;regulation of metabolic process;regulation of transport;regulation of intracellular transport;positive regulation of response to stimulus;regulation of response to stimulus;nucleobase-containing compound meta…	5;6;6;4;4;4;3;4;5;3;3;4;5;4;5;4;5;4;3;4;4;4;5;4;6;5;6;2;3;7;6;5;3;4;5;4;3;4;6;3;4;7;2;3;3;3;3;6;4;2;5;5;6;5;6;5;6;3;4;3;5;4;6;4;6;5;7;4;5;6;3;2;5;7;4;5;5;5;6;4;4;3;4;3;1;2;3;5;6;3;5;5;6;4;5;4;5;6;2;5;5;3;4;6;7;4;6;4;8;6;7;3;4;5;4;5;4;4;2;5;7;3;3;2;4;4;3;4;5;6;5;7;2;6;5;2;4;7;3;3;3;4;6;6;5;3;5;6;3;4;3;4;4;4;4;5;7;5;6;5;4;4;4;6;6;4;5;5;4;4;5;6;5;5;4;5;5;5;6;2;3;5;5;5;7;5;5;5;5;5;5;5;4;5;5;4;3;3;4;4…	GO:0030054;GO:0016020;GO:0098589;GO:0042995;GO:0043232;GO:0005829;GO:0044424;GO:0044425;GO:0098590;GO:0043229;GO:0043228;GO:0005622;GO:0043226;GO:0005856;GO:0031256;GO:0070160;GO:0031253;GO:0031252;GO:0005737;GO:0044459;GO:0005911;GO:0032587;GO:0044463;GO:0044464;GO:0005623;GO:0005923;GO:0015629;GO:0071944;GO:0001726;GO:0098805;GO:0044444;GO:0005886;GO:0005575;GO:0043296;	cell junction;membrane;membrane region;cell projection;intracellular non-membrane-bounded organelle;cytosol;intracellular part;membrane part;plasma membrane region;intracellular organelle;non-membrane-bounded organelle;intracellular;organelle;cytoskeleton;leading edge membrane;occluding junction;cell projection membrane;cell leading edge;cytoplasm;plasma membrane part;cell-cell junction;ruffle me…	2;2;3;3;4;5;3;2;4;3;3;3;2;5;4;4;4;3;4;3;3;5;3;2;2;5;6;3;4;3;4;3;1;4;	GO:1901363;GO:0046872;GO:0004386;GO:0032559;GO:0016818;GO:0097367;GO:0016817;GO:0008270;GO:0003674;GO:0005488;GO:0003676;GO:0003677;GO:0046914;GO:0003727;GO:0003725;GO:0017076;GO:0005524;GO:0016787;GO:0003824;GO:0097159;GO:0032555;GO:0032550;GO:0032553;GO:0035639;GO:0043169;GO:0032549;GO:0043167;GO:0003690;GO:0042802;GO:0030554;GO:0000166;GO:0003723;GO:0005515;GO:0001883;GO:0016462;GO:1901265;GO:…	heterocyclic compound binding;metal ion binding;helicase activity;adenyl ribonucleotide binding;hydrolase activity, acting on acid anhydrides, in phosphorus-containing anhydrides;carbohydrate derivative binding;hydrolase activity, acting on acid anhydrides;zinc ion binding;molecular_function;binding;nucleic acid binding;DNA binding;transition metal ion binding;single-stranded RNA binding;double-s…	3;5;8;6;5;3;4;7;1;2;4;5;6;6;6;5;6;3;2;3;5;6;4;5;4;5;3;6;4;6;4;5;3;5;6;4;4;7;3;4;	K12646	map04064;map04622;map04623;map05160;map05161;map05162;map05164;map05168;map05169;	NF-kappa B signaling pathway;RIG-I-like receptor signaling pathway;Cytosolic DNA-sensing pathway;Hepatitis C;Hepatitis B;Measles;Influenza A;Herpes simplex infection;Epstein-Barr virus infection;	IPR006935;IPR001650;IPR031964;IPR014001;IPR021673;IPR027417;	Helicase/UvrB, N-terminal;Helicase, C-terminal;Caspase recruitment domain;Helicase superfamily 1/2, ATP-binding domain;RIG-I-like receptor, C-terminal regulatory domain;P-loop containing nucleoside triphosphate hydrolase;	cytosol	Hs7657516	1492	R	[R] General function prediction only;
A2AGT5	CKAP5_MOUSE Cytoskeleton-associated protein 5 OS=Mus musculus OX=10090 GN=Ckap5 PE=1 SV=1	0.964912	0.981325	1.19164	1.15883	0.753626	0.949672	0.94186	0.695376										K16803			IPR021133;IPR016024;IPR034085;IPR024395;IPR011989;IPR008942;	HEAT, type 2;Armadillo-type fold;TOG domain;CLASP N-terminal domain;Armadillo-like helical;ENTH/VHS;	plasma membrane	Hs22065224	1914	Z	[Z] Cytoskeleton;
P30285	CDK4_MOUSE Cyclin-dependent kinase 4 OS=Mus musculus OX=10090 GN=Cdk4 PE=1 SV=1	0	1.78351	0	2.48678	0	1.72971	nan	nan	GO:0044238;GO:0019222;GO:0010564;GO:0000086;GO:2000112;GO:0000082;GO:0007165;GO:0071840;GO:0080090;GO:0051716;GO:0045786;GO:0010604;GO:0071704;GO:0031099;GO:0010608;GO:0043043;GO:0010467;GO:0048513;GO:0016310;GO:0048518;GO:0048519;GO:0042127;GO:0031100;GO:0060255;GO:0010971;GO:0010038;GO:0010035;GO:0010033;GO:0044700;GO:0045793;GO:0065008;GO:1901564;GO:0044707;GO:0019538;GO:0032535;GO:0010468;GO:…	primary metabolic process;regulation of metabolic process;regulation of cell cycle process;G2/M transition of mitotic cell cycle;regulation of cellular macromolecule biosynthetic process;G1/S transition of mitotic cell cycle;signal transduction;cellular component organization or biogenesis;regulation of primary metabolic process;cellular response to stimulus;negative regulation of cell cycle;posi…	3;3;5;6;6;7;4;2;4;3;4;4;3;4;6;6;5;4;6;2;2;4;5;4;7;5;4;4;3;6;3;4;3;4;4;5;5;5;3;4;4;6;4;2;5;5;4;7;3;4;2;4;6;3;4;3;5;3;5;1;2;4;4;6;5;4;5;2;5;5;5;2;5;6;5;3;5;5;4;4;4;2;6;5;4;5;2;5;5;5;6;6;4;2;6;5;2;5;5;6;5;5;4;5;3;5;2;6;5;5;4;4;5;5;4;6;4;4;4;4;4;4;4;5;6;6;3;4;5;6;5;5;6;5;5;7;5;4;6;6;3;5;3;5;3;4;4;3;7;4;4;3;4;5;3;5;3;5;7;4;6;6;3;3;	GO:1990234;GO:0031974;GO:0031975;GO:0031981;GO:0016020;GO:1902494;GO:1902554;GO:0031967;GO:0043234;GO:0043231;GO:0043233;GO:0005829;GO:0044428;GO:0044424;GO:0044427;GO:0044422;GO:0000307;GO:0043232;GO:0043229;GO:0043228;GO:0043227;GO:0005654;GO:0048471;GO:0005667;GO:0012505;GO:0044446;GO:0044444;GO:0005737;GO:0031090;GO:0005730;GO:1902911;GO:0005634;GO:0005635;GO:0061695;GO:0044464;GO:0005623;GO:…	transferase complex;membrane-enclosed lumen;envelope;nuclear lumen;membrane;catalytic complex;serine/threonine protein kinase complex;organelle envelope;protein complex;intracellular membrane-bounded organelle;organelle lumen;cytosol;nuclear part;intracellular part;chromosomal part;organelle part;cyclin-dependent protein kinase holoenzyme complex;intracellular non-membrane-bounded organelle;intra…	5;2;3;5;2;4;8;4;3;4;3;5;4;3;4;2;4;4;3;3;3;5;5;4;3;3;4;4;3;5;7;5;4;6;2;2;3;3;2;5;4;2;1;4;	GO:1901363;GO:0000166;GO:0097472;GO:0016740;GO:0097367;GO:0003674;GO:0005488;GO:1901265;GO:0030332;GO:0032549;GO:0017076;GO:0005524;GO:0043168;GO:0016301;GO:0003824;GO:0036094;GO:0016773;GO:0016772;GO:0032559;GO:0032555;GO:0032550;GO:0032553;GO:0035639;GO:0004693;GO:0043167;GO:0030554;GO:0005515;GO:0097159;GO:0004674;GO:0001883;GO:0004672;GO:0001882;	heterocyclic compound binding;nucleotide binding;cyclin-dependent protein kinase activity;transferase activity;carbohydrate derivative binding;molecular_function;binding;nucleoside phosphate binding;cyclin binding;ribonucleoside binding;purine nucleotide binding;ATP binding;anion binding;kinase activity;catalytic activity;small molecule binding;phosphotransferase activity, alcohol group as accept…	3;4;7;3;3;1;2;4;4;5;5;6;4;5;2;3;5;4;6;5;6;4;5;8;3;6;3;3;7;5;6;4;	K02089	map04110;map04115;map04151;map04530;map04660;map04933;map05161;map05162;map05166;map05200;map05203;map05212;map05214;map05218;map05219;map05220;map05222;map05223;	Cell cycle;p53 signaling pathway;PI3K-Akt signaling pathway;Tight junction;T cell receptor signaling pathway;AGE-RAGE signaling pathway in diabetic complications;Hepatitis B;Measles;HTLV-I infection;Pathways in cancer;Viral carcinogenesis;Pancreatic cancer;Glioma;Melanoma;Bladder cancer;Chronic myeloid leukemia;Small cell lung cancer;Non-small cell lung cancer;	IPR017441;IPR008271;IPR011009;IPR000719;	Protein kinase, ATP binding site;Serine/threonine-protein kinase, active site;Protein kinase-like domain;Protein kinase domain;	cytosol	Hs4502735	584	R	[R] General function prediction only;
O88665	BRD7_MOUSE Bromodomain-containing protein 7 OS=Mus musculus OX=10090 GN=Brd7 PE=1 SV=1	0	0	0	0	0	0	nan	nan	GO:0080090;GO:0019222;GO:0006473;GO:0000082;GO:0007165;GO:0007166;GO:0031056;GO:0031058;GO:1901362;GO:0071840;GO:0035065;GO:0044710;GO:2000134;GO:0035066;GO:0018193;GO:0048518;GO:0048519;GO:0016570;GO:0042127;GO:0016573;GO:0060255;GO:0006475;GO:0006366;GO:2001141;GO:0046483;GO:0044700;GO:0019538;GO:0016055;GO:0010638;GO:0018205;GO:0051254;GO:0010629;GO:0023052;GO:0016568;GO:0016569;GO:0018393;GO:…	regulation of primary metabolic process;regulation of metabolic process;protein acetylation;G1/S transition of mitotic cell cycle;signal transduction;cell surface receptor signaling pathway;regulation of histone modification;positive regulation of histone modification;organic cyclic compound biosynthetic process;cellular component organization or biogenesis;regulation of histone acetylation;singl…	4;3;8;7;4;5;5;5;5;2;6;3;7;6;7;2;2;4;4;5;4;9;7;6;4;3;4;6;5;8;5;5;2;6;7;10;3;3;4;4;3;4;2;7;5;5;5;4;7;3;2;2;7;5;4;9;4;3;3;6;5;5;1;7;2;5;5;4;6;4;5;5;2;6;6;5;7;6;6;7;6;6;5;5;4;4;4;6;6;5;4;4;4;5;5;5;5;6;7;4;3;2;4;7;7;4;6;6;5;5;7;5;5;6;6;5;4;6;5;4;5;4;4;4;5;5;5;4;5;4;6;6;3;5;5;5;5;5;5;7;5;6;6;3;5;3;4;4;4;6;4;3;5;4;3;5;7;7;4;8;8;3;3;	GO:0044422;GO:0090544;GO:0043234;GO:0043231;GO:0044428;GO:0044424;GO:0043229;GO:0043227;GO:0044446;GO:0005737;GO:0070603;GO:0005634;GO:0044464;GO:0005623;GO:0005622;GO:0005575;GO:0043226;GO:0032991;	organelle part;BAF-type complex;protein complex;intracellular membrane-bounded organelle;nuclear part;intracellular part;intracellular organelle;membrane-bounded organelle;intracellular organelle part;cytoplasm;SWI/SNF superfamily-type complex;nucleus;cell part;cell;intracellular;cellular_component;organelle;macromolecular complex;	2;5;3;4;4;3;3;3;3;4;4;5;2;2;3;1;2;2;	GO:1901363;GO:0003714;GO:0003713;GO:0003712;GO:0044212;GO:0001067;GO:0042393;GO:0000989;GO:0003674;GO:0005488;GO:0003676;GO:0003677;GO:0000988;GO:0097159;GO:0000975;GO:0070577;GO:0008134;GO:0005515;GO:0002039;	heterocyclic compound binding;transcription corepressor activity;transcription coactivator activity;transcription cofactor activity;transcription regulatory region DNA binding;regulatory region nucleic acid binding;histone binding;transcription factor activity, transcription factor binding;molecular_function;binding;nucleic acid binding;DNA binding;transcription factor activity, protein binding;o…	3;5;5;4;7;5;4;3;1;2;4;5;2;3;6;5;4;3;4;	K11723			IPR001487;IPR021900;	Bromodomain;Protein of unknown function DUF3512;	nucleus	Hs7019345	1145	K	[K] Transcription;
Q3TPE9	ANKY2_MOUSE Ankyrin repeat and MYND domain-containing protein 2 OS=Mus musculus OX=10090 GN=Ankmy2 PE=1 SV=1	0	0	0	0	0	0	nan	nan				GO:0042995;GO:0005623;GO:0044464;GO:0005575;GO:0005929;GO:0043226;	cell projection;cell;cell part;cellular_component;cilium;organelle;	3;2;2;1;3;2;	GO:0043169;GO:0019899;GO:0043167;GO:0003674;GO:0005488;GO:0005515;GO:0046872;	cation binding;enzyme binding;ion binding;molecular_function;binding;protein binding;metal ion binding;	4;4;3;1;2;3;5;	K24633			IPR002110;IPR002893;IPR020683;	Ankyrin repeat;Zinc finger, MYND-type;Ankyrin repeat-containing domain;	cytosol	Hs20539426	811	R	[R] General function prediction only;
Q61092	LAMC2_MOUSE Laminin subunit gamma-2 OS=Mus musculus OX=10090 GN=Lamc2 PE=1 SV=2	0.965664	1.45168	0.979776	1.70742	0	0.895456	0.71972	0.30831										K06246	map04151;map04510;map04512;map05145;map05146;map05200;map05222;	PI3K-Akt signaling pathway;Focal adhesion;ECM-receptor interaction;Toxoplasmosis;Amoebiasis;Pathways in cancer;Small cell lung cancer;	IPR031082;IPR013032;IPR000034;IPR000742;IPR002049;	Laminin subunit gamma;EGF-like, conserved site;Laminin IV;EGF-like domain;Laminin EGF domain;	extracellular	Hs5031847	2063	W	[W] Extracellular structures;
Q8R3B1	PLCD1_MOUSE 1-phosphatidylinositol 4,5-bisphosphate phosphodiesterase delta-1 OS=Mus musculus OX=10090 GN=Plcd1 PE=1 SV=2	1.00739	0.690852	1.61807	0.651038	1.18722	0.845422	1.74309	0.0467726										K05857	map00562;map01100;map04020;map04070;map04919;map04933;	Inositol phosphate metabolism;Metabolic pathways;Calcium signaling pathway;Phosphatidylinositol signaling system;Thyroid hormone signaling pathway;AGE-RAGE signaling pathway in diabetic complications;	IPR018247;IPR017946;IPR028391;IPR011992;IPR001849;IPR001192;IPR015359;IPR001711;IPR000909;IPR002048;IPR000008;IPR011993;	EF-Hand 1, calcium-binding site;PLC-like phosphodiesterase, TIM beta/alpha-barrel domain;1-phosphatidylinositol 4,5-bisphosphate phosphodiesterase delta-1;EF-hand domain pair;Pleckstrin homology domain;Phosphoinositide phospholipase C family;Phosphoinositide-specific phospholipase C, EF-hand-like domain;Phospholipase C, phosphatidylinositol-specific, Y domain;Phosphatidylinositol-specific phospho…	cytosol	Hs5453910	1356	T	[T] Signal transduction mechanisms;
Q32NZ6	TMC5_MOUSE Transmembrane channel-like protein 5 OS=Mus musculus OX=10090 GN=Tmc5 PE=2 SV=1	0	0	0	0	0	0	nan	nan	GO:0006811;GO:0006810;GO:0044765;GO:0008150;GO:1902578;GO:0051234;GO:0051179;GO:0044699;	ion transport;transport;single-organism transport;biological_process;single-organism localization;establishment of localization;localization;single-organism process;	5;4;4;1;3;3;2;2;	GO:0016020;GO:0016021;GO:0043230;GO:0070062;GO:0044421;GO:1903561;GO:0031224;GO:0005575;GO:0005576;GO:0043226;GO:0044425;GO:0043227;GO:0031982;	membrane;integral component of membrane;extracellular organelle;extracellular exosome;extracellular region part;extracellular vesicle;intrinsic component of membrane;cellular_component;extracellular region;organelle;membrane part;membrane-bounded organelle;vesicle;	2;4;3;4;2;3;3;1;2;2;2;3;4;				K21988			IPR012496;	TMC;	plasma membrane	Hs13376138	583	R	[R] General function prediction only;
Q9DB05	SNAA_MOUSE Alpha-soluble NSF attachment protein OS=Mus musculus OX=10090 GN=Napa PE=1 SV=1	0.762784	0.993166	1.07788	1.08535	1.05511	1.02571	0.93285	0.544214										K15296	map04721;	Synaptic vesicle cycle;	IPR000744;IPR011990;	NSF attachment protein;Tetratricopeptide-like helical domain;	cytosol	Hs4505329	600	U	[U] Intracellular trafficking, secretion, and vesicular transport;
A0A338P6V5	A0A338P6V5_MOUSE Adaptor-related protein complex 3, beta 1 subunit (Fragment) OS=Mus musculus OX=10090 GN=Ap3b1 PE=1 SV=1	1.6539	1.61715	0	0	2.72895	0	1.35511	nan	GO:0099517;GO:0099514;GO:0008104;GO:0007599;GO:0034112;GO:0046638;GO:0046637;GO:0046635;GO:0046634;GO:0046632;GO:0046631;GO:0016043;GO:0051656;GO:0051650;GO:0071840;GO:0045785;GO:0048869;GO:0048513;GO:0048518;GO:0065007;GO:0097479;GO:0033036;GO:0032438;GO:0048007;GO:0007596;GO:0030217;GO:0006623;GO:0006605;GO:0045184;GO:1903708;GO:0046649;GO:0072511;GO:1903706;GO:0097480;GO:0065008;GO:0016192;GO:…	synaptic vesicle transport along microtubule;synaptic vesicle cytoskeletal transport;protein localization;hemostasis;positive regulation of homotypic cell-cell adhesion;positive regulation of alpha-beta T cell differentiation;regulation of alpha-beta T cell differentiation;positive regulation of alpha-beta T cell activation;regulation of alpha-beta T cell activation;alpha-beta T cell differentiat…	7;6;4;5;6;8;8;7;7;7;6;3;4;5;2;4;4;4;2;2;6;3;6;5;5;6;5;6;4;4;4;7;4;6;3;5;3;5;9;5;2;5;4;4;3;5;2;5;9;6;5;6;3;3;3;7;3;3;4;5;9;4;4;6;5;4;6;3;4;4;1;5;3;6;3;5;5;2;4;5;3;4;4;3;6;3;4;5;6;7;4;7;7;7;2;5;3;8;6;6;4;8;6;2;6;2;2;4;5;2;6;8;4;4;7;5;6;3;7;8;6;3;6;6;6;4;4;4;5;4;6;5;4;4;5;4;5;4;5;5;5;3;4;5;5;4;3;6;2;3;3;4;4;3;5;5;4;5;5;4;3;	GO:0030424;GO:0030117;GO:0030119;GO:0031984;GO:0031982;GO:0016023;GO:0016020;GO:0044431;GO:0031988;GO:0005794;GO:0098588;GO:0042995;GO:0043231;GO:0043234;GO:0044424;GO:0044425;GO:0044422;GO:0043229;GO:0005773;GO:0043227;GO:0044433;GO:0044437;GO:0048475;GO:0005737;GO:0097708;GO:0012506;GO:0044446;GO:0044444;GO:0098852;GO:0012505;GO:0000323;GO:0005774;GO:0030665;GO:0031090;GO:0030662;GO:0031410;GO:…	axon;membrane coat;AP-type membrane coat adaptor complex;organelle subcompartment;vesicle;cytoplasmic, membrane-bounded vesicle;membrane;Golgi apparatus part;membrane-bounded vesicle;Golgi apparatus;bounding membrane of organelle;cell projection;intracellular membrane-bounded organelle;protein complex;intracellular part;membrane part;organelle part;intracellular organelle;vacuole;membrane-bounded…	5;4;4;4;4;5;2;4;5;4;4;3;4;3;3;2;2;3;5;3;4;4;3;4;4;4;3;4;5;3;6;4;5;3;4;5;4;5;5;2;2;3;5;6;7;3;3;2;3;2;1;6;7;5;	GO:0030742;GO:0019899;GO:0003674;GO:0005488;GO:0005515;GO:0019903;GO:0019902;	GTP-dependent protein binding;enzyme binding;molecular_function;binding;protein binding;protein phosphatase binding;phosphatase binding;	4;4;1;2;3;6;5;				IPR026739;IPR029390;IPR013037;IPR029394;	AP complex subunit beta;AP-3 complex subunit beta, C-terminal domain;Clathrin adaptor, beta-adaptin, appendage, Ig-like subdomain;AP-3 complex subunit beta 1, serine-rich domain;	nucleus	Hs4501975	566	U	[U] Intracellular trafficking, secretion, and vesicular transport;
Q80UJ7	RB3GP_MOUSE Rab3 GTPase-activating protein catalytic subunit OS=Mus musculus OX=10090 GN=Rab3gap1 PE=1 SV=4	1.09038	0.883267	0.891673	0.958211	1.11573	1.06073	1.06739	0.497846										K18270			IPR026147;	Rab3 GTPase-activating protein catalytic subunit;	nucleus	Hs20532873	1858	S	[S] Function unknown;
B9EHY2	B9EHY2_MOUSE CAAX prenyl protease OS=Mus musculus OX=10090 GN=Zmpste24 PE=1 SV=1	1.17834	0.858467	1.08193	0.908989	0.99318	0.979092	1.18456	0.0572988
Q9Z2U0	PSA7_MOUSE Proteasome subunit alpha type-7 OS=Mus musculus OX=10090 GN=Psma7 PE=1 SV=1	0.979346	1.01135	1.05084	1.05063	0.934882	0.97295	0.97698	0.59649	GO:0044248;GO:0044237;GO:0006511;GO:0043632;GO:0044267;GO:1901575;GO:0044265;GO:0044260;GO:0071704;GO:0006508;GO:0043170;GO:0051603;GO:0009987;GO:0019941;GO:0008150;GO:0030163;GO:0008152;GO:0044257;GO:0009056;GO:0009057;GO:0044238;GO:0019538;	cellular catabolic process;cellular metabolic process;ubiquitin-dependent protein catabolic process;modification-dependent macromolecule catabolic process;cellular protein metabolic process;organic substance catabolic process;cellular macromolecule catabolic process;cellular macromolecule metabolic process;organic substance metabolic process;proteolysis;macromolecule metabolic process;proteolysis…	4;3;8;6;5;4;5;4;3;5;4;6;2;7;1;5;2;6;3;5;3;4;	GO:0019773;GO:0043229;GO:0043227;GO:0043226;GO:0005737;GO:0070062;GO:0005634;GO:0032991;GO:0031982;GO:0000502;GO:1903561;GO:0005839;GO:0043234;GO:0043230;GO:0043231;GO:0005829;GO:0044464;GO:0005623;GO:0005622;GO:0005575;GO:0044444;GO:0005576;GO:0044424;GO:0044421;	proteasome core complex, alpha-subunit complex;intracellular organelle;membrane-bounded organelle;organelle;cytoplasm;extracellular exosome;nucleus;macromolecular complex;vesicle;proteasome complex;extracellular vesicle;proteasome core complex;protein complex;extracellular organelle;intracellular membrane-bounded organelle;cytosol;cell part;cell;intracellular;cellular_component;cytoplasmic part;e…	4;3;3;2;4;4;5;2;4;4;3;4;3;3;4;5;2;2;3;1;4;2;3;2;	GO:0004175;GO:0003674;GO:0008233;GO:0004298;GO:0070003;GO:0070011;GO:0042802;GO:0016787;GO:0003824;GO:0005515;GO:0005488;	endopeptidase activity;molecular_function;peptidase activity;threonine-type endopeptidase activity;threonine-type peptidase activity;peptidase activity, acting on L-amino acid peptides;identical protein binding;hydrolase activity;catalytic activity;protein binding;binding;	6;1;4;7;6;5;4;3;2;3;2;	K02731	map03050;	Proteasome;	IPR035190;IPR029055;IPR000426;IPR023332;IPR001353;	Proteasome subunit alpha 7;Nucleophile aminohydrolases, N-terminal;Proteasome alpha-subunit, N-terminal domain;Proteasome alpha-type subunit;Proteasome, subunit alpha/beta;	cytosol	Hs4506189	504	O	[O] Posttranslational modification, protein turnover, chaperones;
Q5SV85	SYNRG_MOUSE Synergin gamma OS=Mus musculus OX=10090 GN=Synrg PE=1 SV=1	0	0	0	0	0	0	nan	nan	GO:0008104;GO:0071702;GO:0033036;GO:0006810;GO:0045184;GO:0015031;GO:0008150;GO:0051234;GO:0051179;GO:0016192;GO:0006897;	protein localization;organic substance transport;macromolecule localization;transport;establishment of protein localization;protein transport;biological_process;establishment of localization;localization;vesicle-mediated transport;endocytosis;	4;5;3;4;4;5;1;3;2;5;6;	GO:0043229;GO:0043227;GO:0043226;GO:0005737;GO:0016020;GO:0005794;GO:0012505;GO:0043231;GO:0005829;GO:0044464;GO:0005623;GO:0005622;GO:0005575;GO:0044444;GO:0044424;	intracellular organelle;membrane-bounded organelle;organelle;cytoplasm;membrane;Golgi apparatus;endomembrane system;intracellular membrane-bounded organelle;cytosol;cell part;cell;intracellular;cellular_component;cytoplasmic part;intracellular part;	3;3;2;4;2;4;3;4;5;2;2;3;1;4;3;							IPR011992;IPR000261;	EF-hand domain pair;EH domain;	nucleus	Hs18105000	1102	TU	[T] Signal transduction mechanisms;[U] Intracellular trafficking, secretion, and vesicular transport;
B1AU75	B1AU75_MOUSE Nuclear autoantigenic sperm protein OS=Mus musculus OX=10090 GN=Nasp PE=1 SV=1	1.02837	1.00362	0.971855	1.05737	0.979695	0.959087	0.9867	0.709608	GO:0008104;GO:0071840;GO:0043044;GO:0006260;GO:0033036;GO:0045184;GO:0044707;GO:0044249;GO:0009792;GO:0071103;GO:0034645;GO:0043170;GO:1901576;GO:0044260;GO:0046483;GO:0016043;GO:0065003;GO:1901360;GO:0065004;GO:0006810;GO:0008150;GO:0008152;GO:0051234;GO:0016568;GO:0034728;GO:0001824;GO:0070271;GO:0034723;GO:0034724;GO:0009790;GO:0034641;GO:0022607;GO:0031497;GO:0044699;GO:0006139;GO:0001701;GO:…	protein localization;cellular component organization or biogenesis;ATP-dependent chromatin remodeling;DNA replication;macromolecule localization;establishment of protein localization;single-multicellular organism process;cellular biosynthetic process;embryo development ending in birth or egg hatching;DNA conformation change;cellular macromolecule biosynthetic process;macromolecule metabolic proce…	4;2;8;6;3;4;3;4;6;6;5;4;4;4;4;3;5;4;6;4;1;2;3;6;6;4;4;7;7;5;4;4;6;2;4;8;7;7;2;2;3;2;4;4;7;7;6;7;6;3;4;5;6;4;5;5;5;7;3;5;5;3;5;3;5;3;2;4;3;5;3;3;3;5;	GO:0031974;GO:0005654;GO:0031981;GO:0000790;GO:0043231;GO:0043234;GO:0043232;GO:0043233;GO:0044428;GO:0044424;GO:0044427;GO:0044422;GO:0043229;GO:0043228;GO:0000228;GO:0043227;GO:0043226;GO:0044446;GO:0005737;GO:0005634;GO:0044454;GO:0044464;GO:0005623;GO:0005622;GO:0000785;GO:0005694;GO:0032991;GO:0005575;GO:0070013;	membrane-enclosed lumen;nucleoplasm;nuclear lumen;nuclear chromatin;intracellular membrane-bounded organelle;protein complex;intracellular non-membrane-bounded organelle;organelle lumen;nuclear part;intracellular part;chromosomal part;organelle part;intracellular organelle;non-membrane-bounded organelle;nuclear chromosome;membrane-bounded organelle;organelle;intracellular organelle part;cytoplasm…	2;5;5;4;4;3;4;3;4;3;4;2;3;3;5;3;2;3;4;5;5;2;2;3;3;5;2;1;4;	GO:0044877;GO:0042393;GO:0031072;GO:0003674;GO:0005488;GO:0051879;GO:0032403;GO:0005515;	macromolecular complex binding;histone binding;heat shock protein binding;molecular_function;binding;Hsp90 protein binding;protein complex binding;protein binding;	3;4;4;1;2;5;4;3;	K11291			IPR019544;IPR019734;IPR013026;IPR011990;	Tetratricopeptide, SHNi-TPR domain;Tetratricopeptide repeat;Tetratricopeptide repeat-containing domain;Tetratricopeptide-like helical domain;	nucleus	Hs14721309	1130	BD	[B] Chromatin structure and dynamics;[D] Cell cycle control, cell division, chromosome partitioning;
A0A3Q4L381	A0A3Q4L381_MOUSE Small nuclear ribonucleoprotein D1 OS=Mus musculus OX=10090 GN=Snrpd1 PE=1 SV=1	1.17633	0.844558	1.01872	1.10345	0.945761	0.911182	1.0985	0.414517	GO:0000245;GO:0048583;GO:0098779;GO:0071840;GO:0050688;GO:0044712;GO:0044710;GO:0043207;GO:0009615;GO:0065007;GO:0051704;GO:0006952;GO:0051707;GO:0046483;GO:0009607;GO:0009605;GO:0000398;GO:0050789;GO:0033554;GO:0022607;GO:0002831;GO:1903008;GO:0006807;GO:0043170;GO:0002376;GO:0000387;GO:0044260;GO:0016043;GO:0065003;GO:0002230;GO:0002682;GO:1901360;GO:0051716;GO:0006950;GO:0008150;GO:0008152;GO:…	spliceosomal complex assembly;regulation of response to stimulus;mitophagy in response to mitochondrial depolarization;cellular component organization or biogenesis;regulation of defense response to virus;single-organism catabolic process;single-organism metabolic process;response to external biotic stimulus;response to virus;biological regulation;multi-organism process;defense response;response …	6;3;6;2;4;4;3;4;4;2;2;4;3;4;3;3;8;2;4;4;4;5;3;4;2;6;4;3;5;6;3;4;3;3;1;2;5;5;6;4;2;3;4;4;4;5;2;4;5;4;7;2;4;4;4;5;4;4;4;5;6;5;4;5;3;5;5;6;3;5;8;9;3;3;4;3;3;4;3;6;3;7;	GO:0000243;GO:1902494;GO:1990234;GO:0043234;GO:0043231;GO:0005829;GO:0044428;GO:0044424;GO:0044422;GO:0044464;GO:0043229;GO:0043227;GO:0043226;GO:0034708;GO:0034709;GO:0034715;GO:0034719;GO:0044446;GO:0044444;GO:0005737;GO:0005634;GO:0071011;GO:0071010;GO:1990904;GO:0005623;GO:0005622;GO:0097525;GO:0097526;GO:0030529;GO:0071013;GO:0032991;GO:0030532;GO:0005575;GO:0005689;GO:0005687;GO:0005686;GO:…	commitment complex;catalytic complex;transferase complex;protein complex;intracellular membrane-bounded organelle;cytosol;nuclear part;intracellular part;organelle part;cell part;intracellular organelle;membrane-bounded organelle;organelle;methyltransferase complex;methylosome;pICln-Sm protein complex;SMN-Sm protein complex;intracellular organelle part;cytoplasmic part;cytoplasm;nucleus;precataly…	7;4;5;3;4;5;4;3;2;2;3;3;2;4;5;4;4;3;4;4;5;6;6;3;2;3;6;7;4;6;2;5;1;6;7;7;7;6;7;5;	GO:1901363;GO:0003674;GO:0005488;GO:0003676;GO:0097159;GO:0044822;GO:0003723;	heterocyclic compound binding;molecular_function;binding;nucleic acid binding;organic cyclic compound binding;poly(A) RNA binding;RNA binding;	3;1;2;4;3;6;5;				IPR010920;IPR027141;	LSM domain;Like-Sm (LSM) domain containing protein, LSm4/SmD1/SmD3;	nucleus	Hs5902102	92	A	[A] RNA processing and modification;
Q3ULJ5	Q3ULJ5_MOUSE PCI domain-containing protein OS=Mus musculus OX=10090 GN=Psmd3 PE=2 SV=1	0	0	0	0	0	0	nan	nan
Q3ULJ0	GPD1L_MOUSE Glycerol-3-phosphate dehydrogenase 1-like protein OS=Mus musculus OX=10090 GN=Gpd1l PE=1 SV=2	0	0	0	0	0	0	nan	nan	GO:0032880;GO:0008104;GO:0019220;GO:0080090;GO:0019222;GO:0048585;GO:0048583;GO:0032844;GO:0003012;GO:0003013;GO:0003015;GO:0001508;GO:0034765;GO:0034762;GO:0046434;GO:0044710;GO:0010605;GO:0009968;GO:0070727;GO:0009966;GO:0018193;GO:0010959;GO:0006072;GO:0048518;GO:0048519;GO:0046483;GO:1902305;GO:0006936;GO:0044700;GO:0060255;GO:0098660;GO:0030048;GO:0003008;GO:0042325;GO:1903827;GO:0042326;GO:…	regulation of protein localization;protein localization;regulation of phosphate metabolic process;regulation of primary metabolic process;regulation of metabolic process;negative regulation of response to stimulus;regulation of response to stimulus;regulation of homeostatic process;muscle system process;circulatory system process;heart process;action potential;regulation of ion transmembrane tran…	4;4;6;4;3;3;3;3;4;4;5;5;5;4;5;3;4;4;4;4;7;6;6;2;2;4;7;5;3;4;6;5;3;7;5;7;8;5;4;5;5;6;4;4;3;3;6;4;6;4;3;5;2;5;4;4;4;4;2;7;7;4;3;3;6;4;5;6;5;4;5;3;5;5;1;4;2;5;3;6;5;4;6;6;5;3;8;5;6;6;9;6;3;4;6;2;4;3;4;7;2;8;5;5;6;7;7;5;5;6;2;4;4;6;7;7;5;4;6;2;4;4;3;3;4;4;6;5;5;5;4;3;4;5;2;7;8;6;8;8;4;4;4;2;5;5;3;4;3;6;8;3;8;4;4;7;4;6;5;6;5;5;4;3;4;3;6;3;3;3;6;4;3;5;4;4;7;7;7;3;6;	GO:0031982;GO:0016020;GO:0043234;GO:1902494;GO:0043230;GO:0044424;GO:0044421;GO:0005622;GO:0043227;GO:0044444;GO:1990204;GO:0005737;GO:0032991;GO:0044464;GO:0005623;GO:0071944;GO:0009331;GO:0070062;GO:0043226;GO:0005886;GO:1903561;GO:0005575;GO:0005576;	vesicle;membrane;protein complex;catalytic complex;extracellular organelle;intracellular part;extracellular region part;intracellular;membrane-bounded organelle;cytoplasmic part;oxidoreductase complex;cytoplasm;macromolecular complex;cell part;cell;cell periphery;glycerol-3-phosphate dehydrogenase complex;extracellular exosome;organelle;plasma membrane;extracellular vesicle;cellular_component;ext…	4;2;3;4;3;3;2;3;3;4;3;4;2;2;2;3;4;4;2;3;3;1;2;	GO:0051287;GO:0044325;GO:0098772;GO:1901363;GO:0004367;GO:0000166;GO:0016614;GO:0016616;GO:0003674;GO:0005488;GO:1901265;GO:0003824;GO:0036094;GO:0097159;GO:0016491;GO:0048037;GO:0005515;GO:0050662;GO:0017080;GO:0016247;	NAD binding;ion channel binding;molecular function regulator;heterocyclic compound binding;glycerol-3-phosphate dehydrogenase [NAD+] activity;nucleotide binding;oxidoreductase activity, acting on CH-OH group of donors;oxidoreductase activity, acting on the CH-OH group of donors, NAD or NADP as acceptor;molecular_function;binding;nucleoside phosphate binding;catalytic activity;small molecule bindi…	5;4;2;3;6;4;4;5;1;2;4;2;3;3;3;3;3;4;4;3;	K00006	map00564;map01110;map04011;	Glycerophospholipid metabolism;Biosynthesis of secondary metabolites;MAPK signaling pathway - yeast;	IPR011128;IPR017751;IPR006168;IPR008927;IPR006109;IPR013328;IPR016040;	Glycerol-3-phosphate dehydrogenase, NAD-dependent, N-terminal;Glycerol-3-phosphate dehydrogenase, NAD-dependent, eukaryotic;Glycerol-3-phosphate dehydrogenase, NAD-dependent;6-phosphogluconate dehydrogenase C-terminal domain-like;Glycerol-3-phosphate dehydrogenase, NAD-dependent, C-terminal;6-phosphogluconate dehydrogenase, domain 2;NAD(P)-binding domain;	cytosol	Hs17443437	694	C	[C] Energy production and conversion;
Q3THR4	Q3THR4_MOUSE Glycylpeptide N-tetradecanoyltransferase OS=Mus musculus OX=10090 GN=Nmt2 PE=1 SV=1	1.16768	0.711659	1.02741	0.936582	0.992042	1.16463	1.13305	0.427272
Q9CZD3	GARS_MOUSE Glycine--tRNA ligase OS=Mus musculus OX=10090 GN=Gars1 PE=1 SV=1	1.02398	0.884498	1.14587	0.885629	1.15136	0.908659	1.23982	0.00717691	GO:0009165;GO:0044281;GO:1901362;GO:1901360;GO:0044710;GO:0043043;GO:0015960;GO:0015966;GO:0015965;GO:0043436;GO:1901564;GO:0046483;GO:1901566;GO:0019538;GO:0043038;GO:0043039;GO:0019438;GO:0006807;GO:0034660;GO:0044267;GO:0044260;GO:0019637;GO:0018130;GO:0006426;GO:0044711;GO:0008150;GO:0008152;GO:0034654;GO:0090407;GO:0016070;GO:0044271;GO:0043603;GO:0044763;GO:0006518;GO:0006753;GO:0044249;GO:…	nucleotide biosynthetic process;small molecule metabolic process;organic cyclic compound biosynthetic process;organic cyclic compound metabolic process;single-organism metabolic process;peptide biosynthetic process;diadenosine polyphosphate biosynthetic process;diadenosine tetraphosphate biosynthetic process;diadenosine tetraphosphate metabolic process;oxoacid metabolic process;organonitrogen com…	6;4;5;4;3;6;7;8;8;5;4;4;5;4;5;6;5;3;6;5;4;4;5;8;4;1;2;5;5;5;5;5;3;5;5;4;4;5;2;4;2;4;4;6;4;4;6;5;7;4;3;5;5;4;4;3;5;6;3;3;7;5;7;6;	GO:0031974;GO:0030424;GO:0031982;GO:0031981;GO:0097458;GO:0016023;GO:0031988;GO:0099503;GO:0043230;GO:0042995;GO:0043231;GO:0043233;GO:0044428;GO:0044424;GO:0044421;GO:0044422;GO:0043229;GO:0005622;GO:0043227;GO:0043226;GO:0005654;GO:0030141;GO:0012505;GO:0044446;GO:0044444;GO:0097708;GO:0005737;GO:0031410;GO:0005634;GO:0005739;GO:0043005;GO:0044464;GO:0005623;GO:0070062;GO:0070013;GO:1903561;GO:…	membrane-enclosed lumen;axon;vesicle;nuclear lumen;neuron part;cytoplasmic, membrane-bounded vesicle;membrane-bounded vesicle;secretory vesicle;extracellular organelle;cell projection;intracellular membrane-bounded organelle;organelle lumen;nuclear part;intracellular part;extracellular region part;organelle part;intracellular organelle;intracellular;membrane-bounded organelle;organelle;nucleoplas…	2;5;4;5;3;5;5;6;3;3;4;3;4;3;2;2;3;3;3;2;5;4;3;3;4;4;4;5;5;5;4;2;2;4;4;3;1;2;	GO:1901363;GO:0004812;GO:0046983;GO:0017076;GO:0004820;GO:0097367;GO:0003674;GO:0005488;GO:1901265;GO:0032549;GO:0005524;GO:0043168;GO:0003824;GO:0097159;GO:0032559;GO:0032555;GO:0032550;GO:0032553;GO:0035639;GO:0000166;GO:0043167;GO:0030554;GO:0005515;GO:0001883;GO:0001882;GO:0036094;GO:0016874;GO:0016875;GO:0016876;	heterocyclic compound binding;aminoacyl-tRNA ligase activity;protein dimerization activity;purine nucleotide binding;glycine-tRNA ligase activity;carbohydrate derivative binding;molecular_function;binding;nucleoside phosphate binding;ribonucleoside binding;ATP binding;anion binding;catalytic activity;organic cyclic compound binding;adenyl ribonucleotide binding;purine ribonucleotide binding;purin…	3;6;4;5;7;3;1;2;4;5;6;4;2;3;6;5;6;4;5;4;3;6;3;5;4;3;3;4;5;	K01880	map00970;	Aminoacyl-tRNA biosynthesis;	IPR004154;IPR009068;IPR033731;IPR000738;IPR002314;IPR002315;IPR006195;IPR027031;	Anticodon-binding;S15/NS1, RNA-binding;Glycyl-tRNA synthetase-like core domain;WHEP-TRS domain;Aminoacyl-tRNA synthetase, class II (G/ P/ S/T);Glycyl-tRNA synthetase;Aminoacyl-tRNA synthetase, class II;Glycyl-tRNA synthetase/DNA polymerase subunit gamma-2;	mitochondria	Hs6996010	1371	J	[J] Translation, ribosomal structure and biogenesis;
Q61081	CDC37_MOUSE Hsp90 co-chaperone Cdc37 OS=Mus musculus OX=10090 GN=Cdc37 PE=1 SV=1	0.938612	1.13167	0.847173	1.15147	0.765454	1.16562	0.73976	0.00420818										K09554	map04151;	PI3K-Akt signaling pathway;	IPR004918;IPR013873;IPR013874;IPR013855;	Cdc37;Cdc37, C-terminal;Cdc37, Hsp90 binding;Cdc37, N-terminal domain;	cytosol	Hs5901922	713	D	[D] Cell cycle control, cell division, chromosome partitioning;
Q8BGW1	FTO_MOUSE Alpha-ketoglutarate-dependent dioxygenase FTO OS=Mus musculus OX=10090 GN=Fto PE=1 SV=1	0.881814	1.1418	0.742597	1.27687	0.721979	1.23494	0.64221	0.00245066										K19469			IPR024367;IPR024366;IPR032868;IPR027450;	Alpha-ketoglutarate-dependent dioxygenase FTO, catalytic domain;Alpha-ketoglutarate-dependent dioxygenase FTO, C-terminal;Alpha-ketoglutarate-dependent dioxygenase FTO;Alpha-ketoglutarate-dependent dioxygenase AlkB-like;	cytosol
Q6PDM2	SRSF1_MOUSE Serine/arginine-rich splicing factor 1 OS=Mus musculus OX=10090 GN=Srsf1 PE=1 SV=3	0.943001	0.859226	1.02219	1.1898	1.00201	0.983786	0.97836	0.836407										K12890	map03040;map05168;	Spliceosome;Herpes simplex infection;	IPR034520;IPR000504;	SRSF1, RNA recognition motif 1;RNA recognition motif domain;	nucleus	Hs5902076	481	A	[A] RNA processing and modification;
Q4VAF7	Q4VAF7_MOUSE Surfeit gene 2 OS=Mus musculus OX=10090 GN=Surf2 PE=1 SV=1	0	0	0	2.62051	3.37949	0	1.28963	nan
Q99JR9	Q99JR9_MOUSE Cilia- and flagella-associated protein 36 OS=Mus musculus OX=10090 GN=Cfap36 PE=2 SV=1	0	0	0	0	0	0	nan	nan
Q8VDN2	AT1A1_MOUSE Sodium/potassium-transporting ATPase subunit alpha-1 OS=Mus musculus OX=10090 GN=Atp1a1 PE=1 SV=1	0.987459	0.927856	0.970595	1.04274	0.97355	1.0978	0.95542	0.416199	GO:0019222;GO:0003012;GO:0003013;GO:0055075;GO:0045989;GO:0060081;GO:1901362;GO:0044707;GO:0080090;GO:0042445;GO:0051716;GO:0044711;GO:0035725;GO:0009612;GO:0045833;GO:0010894;GO:0051049;GO:0048518;GO:0048519;GO:0098662;GO:0019725;GO:0051055;GO:0006936;GO:0006937;GO:0010959;GO:0030048;GO:0055117;GO:0003008;GO:0065008;GO:0009605;GO:0044249;GO:0048878;GO:0060047;GO:0045823;GO:0071407;GO:0003015;GO:…	regulation of metabolic process;muscle system process;circulatory system process;potassium ion homeostasis;positive regulation of striated muscle contraction;membrane hyperpolarization;organic cyclic compound biosynthetic process;single-multicellular organism process;regulation of primary metabolic process;hormone metabolic process;cellular response to stimulus;single-organism biosynthetic proces…	3;4;4;9;5;5;5;3;4;3;3;4;8;4;4;6;4;2;2;7;4;5;5;6;6;5;7;3;3;3;4;5;6;5;6;5;3;6;4;5;4;7;9;4;4;7;4;5;5;9;5;10;2;2;6;4;5;5;6;6;6;5;8;4;5;4;3;3;4;1;2;3;7;5;4;2;7;4;6;6;6;8;4;3;3;4;6;6;8;7;4;4;4;5;3;5;4;3;7;7;5;4;5;3;8;2;2;6;6;8;5;7;5;7;5;3;4;5;4;6;6;4;5;4;5;4;9;5;5;6;4;4;6;5;6;3;5;4;4;5;8;2;3;5;5;4;6;4;4;4;7;5;6;4;5;5;3;4;3;5;3;2;6;5;3;4;9;3;6;5;4;6;6;3;	GO:0005783;GO:0097481;GO:0090533;GO:0044853;GO:0030054;GO:0031982;GO:0043209;GO:0016021;GO:0016020;GO:0005794;GO:1902495;GO:1902494;GO:0044291;GO:0098589;GO:0043234;GO:0098533;GO:0043230;GO:0043231;GO:0044424;GO:0044425;GO:0098857;GO:0044421;GO:0098590;GO:0042995;GO:0043232;GO:0043229;GO:0043228;GO:0042383;GO:0043227;GO:0043226;GO:1990351;GO:0012505;GO:0060076;GO:0044444;GO:0097458;GO:0005901;GO:…	endoplasmic reticulum;neuronal postsynaptic density;cation-transporting ATPase complex;plasma membrane raft;cell junction;vesicle;myelin sheath;integral component of membrane;membrane;Golgi apparatus;transmembrane transporter complex;catalytic complex;cell-cell contact zone;membrane region;protein complex;ATPase dependent transmembrane transport complex;extracellular organelle;intracellular membr…	4;4;4;4;2;4;3;4;2;4;4;4;4;3;3;3;3;4;3;2;4;2;4;3;4;3;3;4;3;2;4;3;3;4;3;5;4;3;4;2;5;3;4;4;5;3;3;2;5;2;3;3;5;3;2;1;4;3;3;3;4;4;3;3;2;5;4;3;2;4;4;	GO:0022890;GO:0015399;GO:0042562;GO:0035639;GO:0046873;GO:0046872;GO:0043531;GO:0005496;GO:0008324;GO:1990239;GO:0016818;GO:0097367;GO:0016817;GO:0005524;GO:1901363;GO:0031420;GO:0003674;GO:0005488;GO:0016887;GO:0019829;GO:1901265;GO:0042626;GO:0042623;GO:0005391;GO:0017076;GO:0022804;GO:0016787;GO:0016788;GO:0003824;GO:0008556;GO:0015081;GO:0022891;GO:0022892;GO:0031402;GO:0097159;GO:0015405;GO:…	inorganic cation transmembrane transporter activity;primary active transmembrane transporter activity;hormone binding;purine ribonucleoside triphosphate binding;metal ion transmembrane transporter activity;metal ion binding;ADP binding;steroid binding;cation transmembrane transporter activity;steroid hormone binding;hydrolase activity, acting on acid anhydrides, in phosphorus-containing anhydride…	7;5;3;5;8;5;5;4;6;4;5;3;4;6;3;6;1;2;8;7;4;6;9;9;5;4;3;4;2;8;9;4;3;7;3;6;5;6;6;5;9;6;4;6;7;5;4;4;4;7;5;8;4;3;6;3;6;3;10;3;5;4;5;3;2;7;5;	K01539	map04022;map04024;map04260;map04261;map04911;map04918;map04919;map04960;map04961;map04964;map04970;map04971;map04972;map04973;map04974;map04976;map04978;	cGMP-PKG signaling pathway;cAMP signaling pathway;Cardiac muscle contraction;Adrenergic signaling in cardiomyocytes;Insulin secretion;Thyroid hormone synthesis;Thyroid hormone signaling pathway;Aldosterone-regulated sodium reabsorption;Endocrine and other factor-regulated calcium reabsorption;Proximal tubule bicarbonate reclamation;Salivary secretion;Gastric acid secretion;Pancreatic secretion;Ca…	IPR008250;IPR023298;IPR023299;IPR004014;IPR006068;IPR023214;IPR018303;IPR005775;IPR001757;	P-type ATPase, A domain;P-type ATPase, transmembrane domain;P-type ATPase, cytoplasmic domain N;Cation-transporting P-type ATPase, N-terminal;Cation-transporting P-type ATPase, C-terminal;HAD-like domain;P-type ATPase, phosphorylation site;P-type ATPase subfamily IIC, subunit alpha;P-type ATPase;	plasma membrane	Hs21361181	2064	P	[P] Inorganic ion transport and metabolism;
A3KGU5	A3KGU5_MOUSE Spectrin alpha, non-erythrocytic 1 OS=Mus musculus OX=10090 GN=Sptan1 PE=1 SV=1	0.941297	1.0518	0.979872	1.00359	0.980651	1.04279	0.93662	0.0292714	GO:0008064;GO:0051493;GO:0048519;GO:1901880;GO:0030041;GO:0030042;GO:0010639;GO:0031333;GO:0022607;GO:1901879;GO:0050789;GO:0016043;GO:0090066;GO:0065003;GO:0065007;GO:0071840;GO:0032970;GO:0065008;GO:0006461;GO:0050794;GO:0008154;GO:0008150;GO:0032956;GO:0043254;GO:0032535;GO:0022411;GO:0051494;GO:0033043;GO:0051129;GO:0051128;GO:0043244;GO:0043241;GO:0044699;GO:0043242;GO:0043624;GO:0051693;GO:…	regulation of actin polymerization or depolymerization;regulation of cytoskeleton organization;negative regulation of biological process;negative regulation of protein depolymerization;actin filament polymerization;actin filament depolymerization;negative regulation of organelle organization;negative regulation of protein complex assembly;cellular component assembly;regulation of protein depolyme…	6;6;2;6;8;8;5;5;4;6;2;3;4;5;2;2;4;3;5;3;7;1;5;4;4;4;6;5;4;4;5;6;2;5;7;8;5;6;2;7;4;5;6;5;6;7;5;7;8;3;4;4;5;3;6;7;4;6;5;3;4;3;	GO:0032437;GO:0030424;GO:0030054;GO:0042995;GO:0031982;GO:0043209;GO:0016020;GO:0044291;GO:0043230;GO:0043231;GO:0043232;GO:0044424;GO:0044425;GO:0044421;GO:0044422;GO:0043229;GO:0043228;GO:0043227;GO:0005856;GO:0031674;GO:0030018;GO:0044430;GO:0070161;GO:0005938;GO:0030863;GO:0030864;GO:0044446;GO:0044444;GO:0033267;GO:0044448;GO:0044449;GO:0030016;GO:0030017;GO:0005737;GO:0043005;GO:0033270;GO:…	cuticular plate;axon;cell junction;cell projection;vesicle;myelin sheath;membrane;cell-cell contact zone;extracellular organelle;intracellular membrane-bounded organelle;intracellular non-membrane-bounded organelle;intracellular part;membrane part;extracellular region part;organelle part;intracellular organelle;non-membrane-bounded organelle;membrane-bounded organelle;cytoskeleton;I band;Z disc;c…	4;5;2;3;4;3;2;4;3;4;4;3;2;2;2;3;3;3;5;4;4;4;3;4;6;5;3;4;4;5;3;6;4;4;4;5;3;4;5;4;4;3;3;2;2;3;6;5;3;5;4;2;3;6;5;3;3;1;2;5;	GO:0030507;GO:0046872;GO:0003674;GO:0005488;GO:0008092;GO:0046983;GO:0046982;GO:0043169;GO:0043167;GO:0005509;GO:0005515;	spectrin binding;metal ion binding;molecular_function;binding;cytoskeletal protein binding;protein dimerization activity;protein heterodimerization activity;cation binding;ion binding;calcium ion binding;protein binding;	5;5;1;2;4;4;5;4;3;6;3;	K06114	map04210;	Apoptosis;	IPR002017;IPR018247;IPR018159;IPR001452;IPR011992;IPR002048;IPR014837;	Spectrin repeat;EF-Hand 1, calcium-binding site;Spectrin/alpha-actinin;SH3 domain;EF-hand domain pair;EF-hand domain;EF-hand, Ca insensitive;	nucleus	Hs4507191	4884	Z	[Z] Cytoskeleton;
Q3V2J0	CBAR2_MOUSE CBY1-interacting BAR domain-containing protein 2 OS=Mus musculus OX=10090 GN=Cibar2 PE=2 SV=2	0	0	0	0	0	0	nan	nan										K23868			IPR027267;IPR035590;IPR009602;	Arfaptin homology (AH) domain/BAR domain;FAM92, BAR domain;FAM92 protein;	cytosol
Q8BR51	Q8BR51_MOUSE Zinc finger protein 14 OS=Mus musculus OX=10090 GN=Zfp14 PE=2 SV=1	0	2.01414	0	1.94494	0	2.04092	nan	nan
Q80TH2	ERBIN_MOUSE Erbin OS=Mus musculus OX=10090 GN=Erbin PE=1 SV=3	0	0	0	0	0	0	nan	nan										K12796	map04621;	NOD-like receptor signaling pathway;	IPR001478;IPR001611;IPR032927;IPR003591;IPR032675;	PDZ domain;Leucine-rich repeat;Erbin;Leucine-rich repeat, typical subtype;Leucine-rich repeat domain, L domain-like;	mitochondria	Hs8923909_1	1503	R	[R] General function prediction only;
P08030	APT_MOUSE Adenine phosphoribosyltransferase OS=Mus musculus OX=10090 GN=Aprt PE=1 SV=2	1.27097	0.907354	0.984145	1.10888	0.943972	0.784679	1.14216	0.396048	GO:0009167;GO:0009165;GO:0044281;GO:0009161;GO:1901362;GO:0042451;GO:1901360;GO:0044710;GO:0044711;GO:0042440;GO:0044209;GO:0046033;GO:0046129;GO:0046128;GO:0042455;GO:0046483;GO:1901564;GO:1901566;GO:0006163;GO:0006167;GO:0006166;GO:0006164;GO:0019438;GO:0006168;GO:0032261;GO:0009163;GO:0006807;GO:0046083;GO:0046084;GO:1901576;GO:0009259;GO:0044699;GO:0018130;GO:0009156;GO:0009152;GO:0009150;GO:…	purine ribonucleoside monophosphate metabolic process;nucleotide biosynthetic process;small molecule metabolic process;ribonucleoside monophosphate metabolic process;organic cyclic compound biosynthetic process;purine nucleoside biosynthetic process;organic cyclic compound metabolic process;single-organism metabolic process;single-organism biosynthetic process;pigment metabolic process;AMP salvag…	8;6;4;7;5;7;4;3;4;4;8;8;8;7;7;4;4;5;6;9;7;7;5;8;7;6;3;7;7;4;6;2;5;7;8;7;7;1;2;5;5;5;5;7;5;6;5;3;5;4;4;6;7;7;6;4;6;2;4;4;5;4;6;6;5;5;5;6;4;3;6;8;6;5;3;6;5;6;3;3;4;5;4;6;5;	GO:0044424;GO:0044464;GO:0005737;GO:0005623;GO:0005622;GO:0005575;	intracellular part;cell part;cytoplasm;cell;intracellular;cellular_component;	3;2;4;2;3;1;	GO:0016740;GO:0016757;GO:0003674;GO:0016763;GO:0003999;GO:0003824;	transferase activity;transferase activity, transferring glycosyl groups;molecular_function;transferase activity, transferring pentosyl groups;adenine phosphoribosyltransferase activity;catalytic activity;	3;4;1;5;6;2;	K00759	map00230;map01100;	Purine metabolism;Metabolic pathways;	IPR005764;IPR000836;IPR029057;	Adenine phosphoribosyl transferase;Phosphoribosyltransferase domain;Phosphoribosyltransferase-like;	cytosol	Hs4502171	306	F	[F] Nucleotide transport and metabolism;
Q9QYH6	MAGD1_MOUSE Melanoma-associated antigen D1 OS=Mus musculus OX=10090 GN=Maged1 PE=1 SV=1	0	0	0	1.81322	4.18678	0	2.30902	nan	GO:2001235;GO:0032922;GO:0019220;GO:0080090;GO:0019222;GO:2001233;GO:0048584;GO:0048583;GO:0050680;GO:2000113;GO:0006468;GO:0044710;GO:0045893;GO:0007165;GO:1901576;GO:1901362;GO:0023014;GO:0032774;GO:0051716;GO:0010605;GO:0010604;GO:0009966;GO:0009967;GO:0048511;GO:0048513;GO:0044093;GO:0016310;GO:0048518;GO:0048519;GO:0042127;GO:0042325;GO:0060255;GO:0045859;GO:0042752;GO:2001141;GO:0046483;GO:…	positive regulation of apoptotic signaling pathway;circadian regulation of gene expression;regulation of phosphate metabolic process;regulation of primary metabolic process;regulation of metabolic process;regulation of apoptotic signaling pathway;positive regulation of response to stimulus;regulation of response to stimulus;negative regulation of epithelial cell proliferation;negative regulation …	5;4;6;4;3;5;3;3;5;6;7;3;6;4;4;5;4;6;3;4;4;4;4;2;4;4;6;2;2;4;7;4;7;3;6;4;3;7;3;4;4;4;5;6;5;3;3;4;4;4;5;4;7;9;5;4;6;2;7;5;4;6;4;6;2;5;3;5;4;3;3;4;4;6;3;6;5;5;5;1;2;5;5;5;5;5;8;5;4;2;6;5;6;5;6;4;7;5;3;5;5;4;3;7;7;2;5;3;4;3;2;6;4;3;5;5;5;5;4;6;5;4;2;4;6;2;4;3;4;2;4;7;7;5;6;5;5;5;6;5;4;4;5;5;3;5;5;5;4;6;6;4;5;7;5;6;5;5;5;5;4;5;7;5;3;5;6;4;4;4;5;5;5;4;8;5;4;6;5;5;6;3;5;7;4;6;5;6;5;5;6;5;5;6;6;3;5;3;5;3…	GO:0043228;GO:0016020;GO:0043234;GO:0043232;GO:0005829;GO:0044424;GO:0044427;GO:0044422;GO:0043229;GO:0005634;GO:0044446;GO:0044444;GO:0043231;GO:0005886;GO:0005737;GO:0000785;GO:0044464;GO:0005623;GO:0071944;GO:0043227;GO:0005694;GO:0005622;GO:0032991;GO:0005575;GO:0043226;	non-membrane-bounded organelle;membrane;protein complex;intracellular non-membrane-bounded organelle;cytosol;intracellular part;chromosomal part;organelle part;intracellular organelle;nucleus;intracellular organelle part;cytoplasmic part;intracellular membrane-bounded organelle;plasma membrane;cytoplasm;chromatin;cell part;cell;cell periphery;membrane-bounded organelle;chromosome;intracellular;ma…	3;2;3;4;5;3;4;2;3;5;3;4;4;3;4;3;2;2;3;3;5;3;2;1;2;	GO:0003713;GO:0003712;GO:0003674;GO:0000989;GO:0000988;	transcription coactivator activity;transcription cofactor activity;molecular_function;transcription factor activity, transcription factor binding;transcription factor activity, protein binding;	5;4;1;3;2;	K12464	map04722;	Neurotrophin signaling pathway;	IPR002190;IPR030083;	MAGE homology domain;Melanoma-associated antigen D1;	cytosol	Hs14195634	1231	S	[S] Function unknown;
B2RUK5	B2RUK5_MOUSE methylcrotonoyl-CoA carboxylase OS=Mus musculus OX=10090 GN=Mccc2 PE=1 SV=1	0	0	0	0	0	0	nan	nan
Q8BJK3	Q8BJK3_MOUSE RFX-type winged-helix domain-containing protein OS=Mus musculus OX=10090 GN=Rfx1 PE=2 SV=1	0	0	0	0	0	0	nan	nan
Q62276	MED22_MOUSE Mediator of RNA polymerase II transcription subunit 22 OS=Mus musculus OX=10090 GN=Med22 PE=1 SV=2	0	0	0	0	0	0	nan	nan	GO:0032774;GO:0006139;GO:0090304;GO:0044249;GO:0006807;GO:0044237;GO:0034645;GO:0043170;GO:0097659;GO:1901362;GO:0071704;GO:0010467;GO:1901360;GO:0018130;GO:0016070;GO:1901576;GO:0009987;GO:0006725;GO:0044260;GO:0009058;GO:0009059;GO:0008150;GO:0008152;GO:0034654;GO:0044271;GO:0034641;GO:0046483;GO:0044238;GO:0006351;GO:0019438;	RNA biosynthetic process;nucleobase-containing compound metabolic process;nucleic acid metabolic process;cellular biosynthetic process;nitrogen compound metabolic process;cellular metabolic process;cellular macromolecule biosynthetic process;macromolecule metabolic process;nucleic acid-templated transcription;organic cyclic compound biosynthetic process;organic substance metabolic process;gene ex…	6;4;5;4;3;3;5;4;7;5;3;5;4;5;5;4;2;4;4;3;5;1;2;5;5;4;4;3;6;5;	GO:0031974;GO:0043229;GO:0016592;GO:0043227;GO:0043226;GO:0005575;GO:0031981;GO:0005634;GO:0005654;GO:0044451;GO:0043234;GO:0032991;GO:0043231;GO:0043233;GO:0044464;GO:0005623;GO:0005622;GO:0044446;GO:0070013;GO:0044428;GO:0044424;GO:0044422;	membrane-enclosed lumen;intracellular organelle;mediator complex;membrane-bounded organelle;organelle;cellular_component;nuclear lumen;nucleus;nucleoplasm;nucleoplasm part;protein complex;macromolecular complex;intracellular membrane-bounded organelle;organelle lumen;cell part;cell;intracellular;intracellular organelle part;intracellular organelle lumen;nuclear part;intracellular part;organelle p…	2;3;4;3;2;1;5;5;5;5;3;2;4;3;2;2;3;3;4;4;3;2;	GO:0003674;GO:0003712;GO:0000989;GO:0000988;GO:0001104;GO:0001076;	molecular_function;transcription cofactor activity;transcription factor activity, transcription factor binding;transcription factor activity, protein binding;RNA polymerase II transcription cofactor activity;transcription factor activity, RNA polymerase II transcription factor binding;	1;4;3;2;5;4;	K15139			IPR009332;	Mediator of RNA polymerase II transcription subunit 22;	cytosol	Hs19557695_1	283	R	[R] General function prediction only;
Q3TC83	Q3TC83_MOUSE Notchless protein homolog 1 OS=Mus musculus OX=10090 GN=Nle1 PE=2 SV=1	1.02001	0.954689	0.93082	1.33888	1.16192	0.593678	1.0781	0.755556
Q8BG81	PDIP3_MOUSE Polymerase delta-interacting protein 3 OS=Mus musculus OX=10090 GN=Poldip3 PE=1 SV=1	1.17283	1.26748	0.946936	1.08545	0	1.52731	0.81945	0.297541	GO:0051169;GO:0051168;GO:0080090;GO:0019222;GO:0010604;GO:0010608;GO:0043043;GO:0048518;GO:0033036;GO:0060255;GO:1901564;GO:1901566;GO:0019538;GO:0010468;GO:0009893;GO:0009891;GO:0010628;GO:0051028;GO:0044267;GO:0016973;GO:0044260;GO:0065007;GO:0045727;GO:0006810;GO:0009889;GO:0050794;GO:0008150;GO:0008152;GO:0051236;GO:0051234;GO:0050658;GO:0044271;GO:0046907;GO:0050657;GO:0010557;GO:0010556;GO:…	nuclear transport;nuclear export;regulation of primary metabolic process;regulation of metabolic process;positive regulation of macromolecule metabolic process;posttranscriptional regulation of gene expression;peptide biosynthetic process;positive regulation of biological process;macromolecule localization;regulation of macromolecule metabolic process;organonitrogen compound metabolic process;org…	6;8;4;3;4;6;6;2;3;4;4;5;4;5;3;4;5;6;5;6;4;2;6;4;4;3;1;2;4;3;5;5;5;7;5;5;5;5;6;4;4;4;4;5;2;5;5;5;2;5;3;6;5;5;4;3;5;5;4;4;6;2;5;3;5;5;4;6;6;4;7;4;5;4;4;2;3;3;3;5;6;3;6;5;6;3;	GO:0031974;GO:0031981;GO:0043231;GO:0043233;GO:0044428;GO:0044424;GO:0044422;GO:0043229;GO:0005622;GO:0043227;GO:0043226;GO:0016607;GO:0016604;GO:0005654;GO:0044446;GO:0005737;GO:0005634;GO:0044451;GO:0044464;GO:0005623;GO:0005575;GO:0070013;	membrane-enclosed lumen;nuclear lumen;intracellular membrane-bounded organelle;organelle lumen;nuclear part;intracellular part;organelle part;intracellular organelle;intracellular;membrane-bounded organelle;organelle;nuclear speck;nuclear body;nucleoplasm;intracellular organelle part;cytoplasm;nucleus;nucleoplasm part;cell part;cell;cellular_component;intracellular organelle lumen;	2;5;4;3;4;3;2;3;3;3;2;7;6;5;3;4;5;5;2;2;1;4;	GO:1901363;GO:0000166;GO:0003674;GO:0005488;GO:0003676;GO:1901265;GO:0097159;GO:0044822;GO:0003723;GO:0036094;	heterocyclic compound binding;nucleotide binding;molecular_function;binding;nucleic acid binding;nucleoside phosphate binding;organic cyclic compound binding;poly(A) RNA binding;RNA binding;small molecule binding;	3;4;1;2;4;4;3;6;5;3;	K22414			IPR000504;IPR034784;IPR034785;	RNA recognition motif domain;PDIP3, RNA recognition motif;Polymerase delta-interacting protein 3;	cytosol	Hs14779319	765	A	[A] RNA processing and modification;
Q8BYY7	Q8BYY7_MOUSE Eukaryotic translation initiation factor 5B (Fragment) OS=Mus musculus OX=10090 GN=Eif5b PE=2 SV=1	0.919968	0.947704	0.996274	1.07013	0.786821	1.27911	0.81987	0.158836
Q58E59	Q58E59_MOUSE Splicing factor 3a, subunit 3 OS=Mus musculus OX=10090 GN=Sf3a3 PE=1 SV=1	0.990806	1.06084	0.937935	0.969487	0.937881	1.10305	0.91487	0.108551
P98078	DAB2_MOUSE Disabled homolog 2 OS=Mus musculus OX=10090 GN=Dab2 PE=1 SV=2	1.15598	0.833228	1.11662	0.822711	1.25328	0.818185	1.4251	0.0010132										K12475	map04144;	Endocytosis;	IPR011993;IPR006020;	PH domain-like;PTB/PI domain;	nucleus	Hs4503251	1155	T	[T] Signal transduction mechanisms;
F6TWX0	F6TWX0_MOUSE Nuclear transcription factor Y subunit (Fragment) OS=Mus musculus OX=10090 GN=Nfya PE=1 SV=1	0	0	0	0	0	0	nan	nan	GO:2000736;GO:0080090;GO:0019222;GO:0048468;GO:1901362;GO:1901360;GO:0048863;GO:0010604;GO:0048869;GO:0048511;GO:2000036;GO:0048518;GO:0042127;GO:0030154;GO:0019827;GO:0060255;GO:2001141;GO:0046483;GO:0044707;GO:0019438;GO:0009893;GO:0009891;GO:0051254;GO:0006807;GO:0097659;GO:1901576;GO:0044260;GO:0065007;GO:2000648;GO:0006366;GO:0018130;GO:0050793;GO:0009889;GO:0050794;GO:0098727;GO:0008150;GO:…	regulation of stem cell differentiation;regulation of primary metabolic process;regulation of metabolic process;cell development;organic cyclic compound biosynthetic process;organic cyclic compound metabolic process;stem cell differentiation;positive regulation of macromolecule metabolic process;cellular developmental process;rhythmic process;regulation of stem cell population maintenance;positiv…	5;4;3;4;5;4;6;4;4;2;4;2;4;5;4;4;6;4;3;5;3;4;5;3;7;4;4;2;5;7;5;3;4;3;3;1;2;5;5;5;6;5;5;6;6;4;4;4;5;2;4;5;5;7;2;3;2;4;7;4;6;3;5;4;6;5;7;4;4;5;5;4;4;5;6;2;3;5;7;5;5;5;3;3;5;3;4;3;3;3;2;3;	GO:0031974;GO:0031981;GO:0044798;GO:0043234;GO:0043231;GO:0043233;GO:0090575;GO:0044428;GO:0005667;GO:0044424;GO:0044422;GO:0043229;GO:0005622;GO:0043227;GO:0043226;GO:0016602;GO:0005654;GO:0044446;GO:0005634;GO:0044464;GO:0005623;GO:0032991;GO:0032993;GO:0005575;GO:0070013;	membrane-enclosed lumen;nuclear lumen;nuclear transcription factor complex;protein complex;intracellular membrane-bounded organelle;organelle lumen;RNA polymerase II transcription factor complex;nuclear part;transcription factor complex;intracellular part;organelle part;intracellular organelle;intracellular;membrane-bounded organelle;organelle;CCAAT-binding factor complex;nucleoplasm;intracellula…	2;5;5;3;4;3;6;4;4;3;2;3;3;3;2;7;5;3;5;2;2;2;3;1;4;	GO:0001077;GO:0001071;GO:1901363;GO:0001067;GO:0044212;GO:0001012;GO:0001159;GO:0003674;GO:0005488;GO:0003676;GO:0003677;GO:0000987;GO:0000982;GO:0000981;GO:0043565;GO:0097159;GO:0000976;GO:0000975;GO:0000978;GO:1990837;GO:0003690;GO:0001228;GO:0000977;GO:0001047;GO:0001046;GO:0003700;	transcriptional activator activity, RNA polymerase II core promoter proximal region sequence-specific binding;nucleic acid binding transcription factor activity;heterocyclic compound binding;regulatory region nucleic acid binding;transcription regulatory region DNA binding;RNA polymerase II regulatory region DNA binding;core promoter proximal region DNA binding;molecular_function;binding;nucleic …	6;2;3;5;7;8;8;1;2;4;5;9;5;4;6;3;8;6;10;7;6;5;9;8;9;3;				IPR001289;IPR018362;	Nuclear transcription factor Y subunit A;CCAAT-binding factor, conserved site;	nucleus	Hs4505389	357	K	[K] Transcription;
Q3U2U4	Q3U2U4_MOUSE S5 DRBM domain-containing protein OS=Mus musculus OX=10090 GN=Mrps5 PE=2 SV=1	0.275783	1.02847	1.32176	0	0.903368	2.47062	0.47649	0.262455
Q91VR8	BRK1_MOUSE Protein BRICK1 OS=Mus musculus OX=10090 GN=Brk1 PE=1 SV=1	0.771506	0.966611	1.0831	0.766427	1.18972	1.22263	1.02999	0.878975	GO:0008064;GO:0060491;GO:0007165;GO:0031344;GO:0071840;GO:0031346;GO:0051716;GO:0051495;GO:0033043;GO:0051493;GO:0048518;GO:0042127;GO:0030041;GO:0044700;GO:0044707;GO:0048870;GO:0010638;GO:0034315;GO:0032535;GO:0022607;GO:0006928;GO:0035556;GO:0050789;GO:0016601;GO:0016043;GO:0090066;GO:0065003;GO:0065007;GO:0065008;GO:0051130;GO:0070207;GO:0070206;GO:0050794;GO:0008154;GO:0008150;GO:0032956;GO:…	regulation of actin polymerization or depolymerization;regulation of cell projection assembly;signal transduction;regulation of cell projection organization;cellular component organization or biogenesis;positive regulation of cell projection organization;cellular response to stimulus;positive regulation of cytoskeleton organization;regulation of organelle organization;regulation of cytoskeleton o…	6;4;4;5;2;5;3;6;5;6;2;4;8;3;3;3;5;8;4;4;4;5;2;8;3;4;5;2;3;4;8;7;3;7;1;5;4;2;7;7;4;4;5;6;2;8;2;8;4;5;5;7;4;4;2;3;2;4;5;6;7;3;2;4;5;6;5;8;6;4;5;6;5;6;7;4;4;5;3;3;5;4;7;6;6;2;2;6;4;5;7;3;3;4;3;6;3;6;3;	GO:0031982;GO:0042995;GO:0043234;GO:0043230;GO:0043232;GO:0044424;GO:0044421;GO:0043229;GO:0043228;GO:0005623;GO:0043227;GO:0005856;GO:0031252;GO:0044444;GO:0005737;GO:0032991;GO:0044464;GO:1903561;GO:0005622;GO:0031209;GO:0070062;GO:0043226;GO:0005576;GO:0030027;GO:0005575;	vesicle;cell projection;protein complex;extracellular organelle;intracellular non-membrane-bounded organelle;intracellular part;extracellular region part;intracellular organelle;non-membrane-bounded organelle;cell;membrane-bounded organelle;cytoskeleton;cell leading edge;cytoplasmic part;cytoplasm;macromolecular complex;cell part;extracellular vesicle;intracellular;SCAR complex;extracellular exos…	4;3;3;3;4;3;2;3;3;2;3;5;3;4;4;2;2;3;3;4;4;2;2;4;1;	GO:0044877;GO:0032403;GO:0005515;GO:0003674;GO:0005488;	macromolecular complex binding;protein complex binding;protein binding;molecular_function;binding;	3;4;3;1;2;	K05752	map04810;	Regulation of actin cytoskeleton;	IPR033378;	Protein BRICK1;	cytosol
Q91VR5	DDX1_MOUSE ATP-dependent RNA helicase DDX1 OS=Mus musculus OX=10090 GN=Ddx1 PE=1 SV=1	0.921609	1.03377	0.971762	1.05129	1.04358	0.977991	0.95883	0.370735	GO:0008104;GO:0080090;GO:0019222;GO:1901362;GO:1901360;GO:0044710;GO:0006302;GO:0070727;GO:0009615;GO:0006388;GO:0046483;GO:0032392;GO:0034470;GO:0006281;GO:0060255;GO:0000394;GO:2001141;GO:0051707;GO:0010033;GO:0051704;GO:0009607;GO:0009605;GO:0006355;GO:0010468;GO:0050789;GO:0043330;GO:0033554;GO:0019438;GO:0071103;GO:0044707;GO:0006807;GO:0034660;GO:1901576;GO:0044260;GO:0016043;GO:0043331;GO:…	protein localization;regulation of primary metabolic process;regulation of metabolic process;organic cyclic compound biosynthetic process;organic cyclic compound metabolic process;single-organism metabolic process;double-strand break repair;cellular macromolecule localization;response to virus;tRNA splicing, via endonucleolytic cleavage and ligation;heterocycle metabolic process;DNA geometric cha…	4;4;3;5;4;3;5;4;4;9;4;7;7;4;4;8;6;3;4;2;3;3;6;5;2;6;4;5;6;3;3;6;4;4;3;5;2;2;5;4;3;3;3;1;2;5;5;5;4;2;5;6;6;4;4;5;5;2;4;7;2;2;8;6;8;2;4;7;5;3;5;4;6;4;5;4;5;6;4;7;6;3;5;7;5;5;3;3;5;3;4;3;7;2;3;4;3;5;3;3;5;6;7;	GO:0035770;GO:0031974;GO:0071920;GO:0031981;GO:0016020;GO:0043234;GO:0043231;GO:0043233;GO:0044428;GO:0044424;GO:0044422;GO:1990904;GO:0043232;GO:0043229;GO:0005622;GO:0043227;GO:0043226;GO:0016604;GO:0005654;GO:0044446;GO:0044444;GO:0072669;GO:0005737;GO:0005634;GO:0044451;GO:0010494;GO:0044464;GO:0005623;GO:0043228;GO:0036464;GO:0030529;GO:0032991;GO:0005575;GO:0070013;	ribonucleoprotein granule;membrane-enclosed lumen;cleavage body;nuclear lumen;membrane;protein complex;intracellular membrane-bounded organelle;organelle lumen;nuclear part;intracellular part;organelle part;ribonucleoprotein complex;intracellular non-membrane-bounded organelle;intracellular organelle;intracellular;membrane-bounded organelle;organelle;nuclear body;nucleoplasm;intracellular organel…	5;2;7;5;2;3;4;3;4;3;2;3;4;3;3;3;2;6;5;3;4;4;4;5;5;6;2;2;3;5;4;2;1;4;	GO:0004527;GO:1901363;GO:0003712;GO:0000166;GO:0035639;GO:0032549;GO:0004386;GO:0016818;GO:0097367;GO:0016817;GO:0070035;GO:0033677;GO:0003674;GO:0005488;GO:0003676;GO:0003677;GO:1901265;GO:0042623;GO:0003725;GO:0000989;GO:0000988;GO:0017076;GO:0005524;GO:0016787;GO:0016788;GO:0003824;GO:0036094;GO:0097159;GO:0016462;GO:0032559;GO:0032555;GO:0032550;GO:0032553;GO:0008026;GO:0008143;GO:0043167;GO:…	exonuclease activity;heterocyclic compound binding;transcription cofactor activity;nucleotide binding;purine ribonucleoside triphosphate binding;ribonucleoside binding;helicase activity;hydrolase activity, acting on acid anhydrides, in phosphorus-containing anhydrides;carbohydrate derivative binding;hydrolase activity, acting on acid anhydrides;purine NTP-dependent helicase activity;DNA/RNA helic…	6;3;4;4;5;5;8;5;3;4;9;9;1;2;4;5;4;9;6;3;2;5;6;3;4;2;3;3;6;6;5;6;4;10;8;3;6;5;6;5;3;4;8;5;4;6;7;7;4;	K13177			IPR014014;IPR011545;IPR003877;IPR001650;IPR013320;IPR001870;IPR014001;IPR027417;	RNA helicase, DEAD-box type, Q motif;DEAD/DEAH box helicase domain;SPRY domain;Helicase, C-terminal;Concanavalin A-like lectin/glucanase domain;B30.2/SPRY domain;Helicase superfamily 1/2, ATP-binding domain;P-loop containing nucleoside triphosphate hydrolase;	cytosol	Hs4826686	1516	A	[A] RNA processing and modification;
Q91VR2	ATPG_MOUSE ATP synthase subunit gamma, mitochondrial OS=Mus musculus OX=10090 GN=Atp5f1c PE=1 SV=1	1.12244	1.05948	1.01633	0.977695	0.915751	0.908304	1.03702	0.648865										K02136	map00190;map01100;map05010;map05012;map05016;	Oxidative phosphorylation;Metabolic pathways;Alzheimer's disease;Parkinson's disease;Huntington's disease;	IPR023632;IPR000131;	ATP synthase, F1 complex, gamma subunit conserved site;ATP synthase, F1 complex, gamma subunit;	mitochondria	Hs4885079	570	C	[C] Energy production and conversion;
Q9CUT6	Q9CUT6_MOUSE KINH protein (Fragment) OS=Mus musculus OX=10090 GN=Kif5b PE=2 SV=1	0	0	0	0	0	0	nan	nan
E9QKA4	E9QKA4_MOUSE Serine/arginine repetitive matrix 1 OS=Mus musculus OX=10090 GN=Srrm1 PE=1 SV=1	1.00647	0.945135	1.23247	0.911338	0.921521	0.983066	1.11302	0.323475	GO:0044238;GO:0090304;GO:0006807;GO:0044237;GO:0043170;GO:1901360;GO:0071704;GO:0010467;GO:0008380;GO:0006139;GO:0009987;GO:0006725;GO:0000398;GO:0044260;GO:0000375;GO:0000377;GO:0008150;GO:0008152;GO:0046483;GO:0016070;GO:0016071;GO:0034641;GO:0006396;GO:0006397;	primary metabolic process;nucleic acid metabolic process;nitrogen compound metabolic process;cellular metabolic process;macromolecule metabolic process;organic cyclic compound metabolic process;organic substance metabolic process;gene expression;RNA splicing;nucleobase-containing compound metabolic process;cellular process;cellular aromatic compound metabolic process;mRNA splicing, via spliceosom…	3;5;3;3;4;4;3;5;7;4;2;4;8;4;8;9;1;2;4;5;6;4;6;7;	GO:1990904;GO:0031974;GO:0043229;GO:0005681;GO:0043227;GO:0043226;GO:0016607;GO:0005575;GO:0016604;GO:0031981;GO:0005634;GO:0005654;GO:0044451;GO:0016363;GO:0034399;GO:0030529;GO:0032991;GO:0043231;GO:0043233;GO:0044464;GO:0005623;GO:0005622;GO:0044446;GO:0070013;GO:0044428;GO:0044424;GO:0044422;	ribonucleoprotein complex;membrane-enclosed lumen;intracellular organelle;spliceosomal complex;membrane-bounded organelle;organelle;nuclear speck;cellular_component;nuclear body;nuclear lumen;nucleus;nucleoplasm;nucleoplasm part;nuclear matrix;nuclear periphery;intracellular ribonucleoprotein complex;macromolecular complex;intracellular membrane-bounded organelle;organelle lumen;cell part;cell;in…	3;2;3;5;3;2;7;1;6;5;5;5;5;5;5;4;2;4;3;2;2;3;3;4;4;3;2;	GO:0005488;GO:0003674;GO:0003676;GO:0003677;GO:1901363;GO:0097159;	binding;molecular_function;nucleic acid binding;DNA binding;heterocyclic compound binding;organic cyclic compound binding;	2;1;4;5;3;3;	K13171	map03013;map03015;	RNA transport;mRNA surveillance pathway;	IPR002483;	PWI domain;	nucleus	Hs5032119	430	AR	[A] RNA processing and modification;[R] General function prediction only;
Q9QZD9	EIF3I_MOUSE Eukaryotic translation initiation factor 3 subunit I OS=Mus musculus OX=10090 GN=Eif3i PE=1 SV=1	0.815696	1.17827	0.931706	1.13589	0.902367	1.03607	0.79092	0.0129457	GO:0080090;GO:0019222;GO:0071840;GO:0010608;GO:0043043;GO:0060255;GO:0006446;GO:1901564;GO:1901566;GO:0019538;GO:0022607;GO:0006807;GO:1901576;GO:0044260;GO:0016043;GO:0065003;GO:0065007;GO:0009889;GO:0050794;GO:0008150;GO:0008152;GO:0044271;GO:0010556;GO:0006518;GO:0044249;GO:0034641;GO:0034645;GO:0051246;GO:0022618;GO:0022613;GO:0034248;GO:0043604;GO:0032268;GO:0043603;GO:0043170;GO:0043933;GO:…	regulation of primary metabolic process;regulation of metabolic process;cellular component organization or biogenesis;posttranscriptional regulation of gene expression;peptide biosynthetic process;regulation of macromolecule metabolic process;regulation of translational initiation;organonitrogen compound metabolic process;organonitrogen compound biosynthetic process;protein metabolic process;cell…	4;3;2;6;6;4;5;4;5;4;4;3;4;4;3;5;2;4;3;1;2;5;5;5;4;4;5;5;5;4;5;6;5;5;4;4;5;4;6;5;6;2;3;5;3;5;2;5;3;5;4;5;3;3;6;4;6;	GO:0030529;GO:0031982;GO:0043230;GO:0043234;GO:0044424;GO:0044421;GO:0044464;GO:0005622;GO:0043227;GO:0043226;GO:0005852;GO:0016282;GO:0070993;GO:0044444;GO:0005737;GO:0033290;GO:1990904;GO:0005623;GO:0070062;GO:1903561;GO:0032991;GO:0071541;GO:0005575;GO:0005576;	intracellular ribonucleoprotein complex;vesicle;extracellular organelle;protein complex;intracellular part;extracellular region part;cell part;intracellular;membrane-bounded organelle;organelle;eukaryotic translation initiation factor 3 complex;eukaryotic 43S preinitiation complex;translation preinitiation complex;cytoplasmic part;cytoplasm;eukaryotic 48S preinitiation complex;ribonucleoprotein c…	4;4;3;3;3;2;2;3;3;2;4;6;5;4;4;6;3;2;4;3;2;5;1;2;	GO:1901363;GO:0003674;GO:0005488;GO:0003676;GO:0097159;GO:0003743;GO:0008135;GO:0003723;	heterocyclic compound binding;molecular_function;binding;nucleic acid binding;organic cyclic compound binding;translation initiation factor activity;translation factor activity, RNA binding;RNA binding;	3;1;2;4;3;7;6;5;	K03246	map03013;	RNA transport;	IPR019775;IPR027525;IPR017986;IPR015943;IPR001680;	WD40 repeat, conserved site;Eukaryotic translation initiation factor 3 subunit I;WD40-repeat-containing domain;WD40/YVTN repeat-like-containing domain;WD40 repeat;	cytosol	Hs4503513	682	JT	[J] Translation, ribosomal structure and biogenesis;[T] Signal transduction mechanisms;
Q9QZD8	DIC_MOUSE Mitochondrial dicarboxylate carrier OS=Mus musculus OX=10090 GN=Slc25a10 PE=1 SV=2	0	0	0	0	0	0	nan	nan	GO:0015709;GO:0006820;GO:0044699;GO:0015698;GO:1902582;GO:0006811;GO:0006810;GO:0044765;GO:0008150;GO:0051649;GO:0006839;GO:0051234;GO:0051179;GO:1902578;GO:0051641;GO:0046907;GO:0072348;	thiosulfate transport;anion transport;single-organism process;inorganic anion transport;single-organism intracellular transport;ion transport;transport;single-organism transport;biological_process;establishment of localization in cell;mitochondrial transport;establishment of localization;localization;single-organism localization;cellular localization;intracellular transport;sulfur compound transp…	6;6;2;7;5;5;4;4;1;4;6;3;2;3;3;5;5;	GO:0044464;GO:0005740;GO:0031975;GO:0005634;GO:0043227;GO:0043226;GO:0005737;GO:0005575;GO:0031090;GO:0005743;GO:0019866;GO:0016020;GO:0044444;GO:0005739;GO:0031224;GO:0044446;GO:0031967;GO:0031966;GO:0043231;GO:0043229;GO:0005623;GO:0005622;GO:0044429;GO:0044424;GO:0044425;GO:0016021;GO:0044422;	cell part;mitochondrial envelope;envelope;nucleus;membrane-bounded organelle;organelle;cytoplasm;cellular_component;organelle membrane;mitochondrial inner membrane;organelle inner membrane;membrane;cytoplasmic part;mitochondrion;intrinsic component of membrane;intracellular organelle part;organelle envelope;mitochondrial membrane;intracellular membrane-bounded organelle;intracellular organelle;ce…	2;5;3;5;3;2;4;1;3;5;4;2;4;5;3;3;4;4;4;3;2;3;4;3;2;4;2;	GO:0005342;GO:0015116;GO:0003674;GO:1901682;GO:0046943;GO:0008509;GO:0015103;GO:0005310;GO:0015141;GO:0015114;GO:0022804;GO:0015297;GO:0015291;GO:0005215;GO:0022891;GO:0022892;GO:0008514;GO:0015140;GO:0015075;GO:0015117;GO:0022857;GO:0015556;	organic acid transmembrane transporter activity;sulfate transmembrane transporter activity;molecular_function;sulfur compound transmembrane transporter activity;carboxylic acid transmembrane transporter activity;anion transmembrane transporter activity;inorganic anion transmembrane transporter activity;dicarboxylic acid transmembrane transporter activity;succinate transmembrane transporter activi…	5;5;1;4;6;6;7;7;9;8;4;6;5;2;4;3;7;9;5;5;3;8;	K13577	map04964;	Proximal tubule bicarbonate reclamation;	IPR002030;IPR018108;IPR023395;	Mitochondrial carrier UCP-like;Mitochondrial substrate/solute carrier;Mitochondrial carrier domain;	extracellular	Hs20149598	538	C	[C] Energy production and conversion;
Q91WR3	ASCC2_MOUSE Activating signal cointegrator 1 complex subunit 2 OS=Mus musculus OX=10090 GN=Ascc2 PE=1 SV=1	0	0	0	0	0	0	nan	nan	GO:0080090;GO:0019222;GO:0031326;GO:0031323;GO:0090304;GO:0044249;GO:0034641;GO:0006807;GO:0034645;GO:1901362;GO:0050789;GO:0097659;GO:0032774;GO:1901576;GO:0044260;GO:2000112;GO:0071704;GO:0010467;GO:0065007;GO:1901360;GO:0010468;GO:0018130;GO:0006139;GO:0019219;GO:0009889;GO:0009987;GO:0006725;GO:1903506;GO:0050794;GO:0009058;GO:0009059;GO:0008150;GO:0051171;GO:0008152;GO:2001141;GO:0034654;GO:…	regulation of primary metabolic process;regulation of metabolic process;regulation of cellular biosynthetic process;regulation of cellular metabolic process;nucleic acid metabolic process;cellular biosynthetic process;cellular nitrogen compound metabolic process;nitrogen compound metabolic process;cellular macromolecule biosynthetic process;organic cyclic compound biosynthetic process;regulation …	4;3;5;4;5;4;4;3;5;5;2;7;6;4;4;6;3;5;2;4;5;5;4;5;4;2;4;7;3;3;5;1;4;2;6;5;4;5;3;5;4;5;3;4;6;5;6;5;							K18667			IPR003892;IPR009060;	Ubiquitin system component Cue;UBA-like;	cytosol	Hs20270253	1316	K	[K] Transcription;
Q9D0J4	ARL2_MOUSE ADP-ribosylation factor-like protein 2 OS=Mus musculus OX=10090 GN=Arl2 PE=1 SV=1	2.25263	0	1.72757	0	0	2.0198	0.9853	nan	GO:0031110;GO:0031112;GO:0031113;GO:0031116;GO:0008104;GO:0007165;GO:0051651;GO:0071840;GO:0065003;GO:0051716;GO:0045785;GO:0051495;GO:0051493;GO:0044092;GO:0048518;GO:0048519;GO:0033036;GO:0031589;GO:0051297;GO:0031109;GO:0045185;GO:0023052;GO:0044700;GO:0010638;GO:0070507;GO:0022607;GO:0070830;GO:0035556;GO:0050789;GO:0051346;GO:0051457;GO:0016043;GO:0070271;GO:0065007;GO:0007049;GO:0065009;GO:…	regulation of microtubule polymerization or depolymerization;positive regulation of microtubule polymerization or depolymerization;regulation of microtubule polymerization;positive regulation of microtubule polymerization;protein localization;signal transduction;maintenance of location in cell;cellular component organization or biogenesis;macromolecular complex assembly;cellular response to stimu…	6;7;6;6;4;4;4;2;5;3;4;6;6;4;2;2;3;4;6;6;4;2;3;5;5;4;7;5;2;6;7;3;4;2;4;3;3;4;5;4;3;3;1;4;5;2;4;5;4;4;6;4;6;5;2;6;7;5;5;2;5;5;6;2;4;5;5;7;6;5;7;4;4;6;5;3;5;5;5;3;3;4;6;2;3;3;4;4;5;3;3;4;3;7;3;	GO:0031970;GO:0031974;GO:0031975;GO:0031982;GO:0016020;GO:0043230;GO:0043231;GO:0043232;GO:0044429;GO:0044424;GO:0044425;GO:0044421;GO:0044422;GO:0043229;GO:0043228;GO:0043227;GO:0005856;GO:0044430;GO:0044446;GO:0044444;GO:0043226;GO:0005737;GO:0005634;GO:0005739;GO:0044459;GO:0016328;GO:0044464;GO:0005623;GO:0005622;GO:0005740;GO:0071944;GO:0070062;GO:0005813;GO:0005815;GO:0005758;GO:0015630;GO:…	organelle envelope lumen;membrane-enclosed lumen;envelope;vesicle;membrane;extracellular organelle;intracellular membrane-bounded organelle;intracellular non-membrane-bounded organelle;mitochondrial part;intracellular part;membrane part;extracellular region part;organelle part;intracellular organelle;non-membrane-bounded organelle;membrane-bounded organelle;cytoskeleton;cytoskeletal part;intracel…	3;2;3;4;2;3;4;4;4;3;2;2;2;3;3;3;5;4;3;4;2;4;5;5;3;4;2;2;3;5;3;4;5;5;4;6;4;3;3;1;2;	GO:1901363;GO:0000166;GO:0003924;GO:0016818;GO:0097367;GO:0016817;GO:0003674;GO:0005488;GO:1901265;GO:0032549;GO:0017076;GO:0005525;GO:0016787;GO:0003824;GO:0097159;GO:0016462;GO:0019003;GO:0032555;GO:0032550;GO:0032553;GO:0035639;GO:0043167;GO:0032561;GO:0001883;GO:0001882;GO:0019001;GO:0017111;GO:0036094;GO:0043168;	heterocyclic compound binding;nucleotide binding;GTPase activity;hydrolase activity, acting on acid anhydrides, in phosphorus-containing anhydrides;carbohydrate derivative binding;hydrolase activity, acting on acid anhydrides;molecular_function;binding;nucleoside phosphate binding;ribonucleoside binding;purine nucleotide binding;GTP binding;hydrolase activity;catalytic activity;organic cyclic com…	3;4;8;5;3;4;1;2;4;5;5;6;3;2;3;6;5;5;6;4;5;3;6;5;4;6;7;3;4;	K07943			IPR024156;IPR006689;IPR005225;IPR027417;	Small GTPase superfamily, ARF type;Small GTPase superfamily, ARF/SAR type;Small GTP-binding protein domain;P-loop containing nucleoside triphosphate hydrolase;	cytosol	Hs4502229	363	UZ	[U] Intracellular trafficking, secretion, and vesicular transport;[Z] Cytoskeleton;
Q9D0J2	Q9D0J2_MOUSE ATP synthase F1 subunit delta OS=Mus musculus OX=10090 GN=Atp5f1d PE=2 SV=1	3.10085	0.820702	0.44391	0.577903	0.492847	0.563786	2.05749	0.476509
Q8C7C3	Q8C7C3_MOUSE Tropomyosin alpha-3 chain OS=Mus musculus OX=10090 GN=Tpm3 PE=2 SV=1	0.879227	1.10892	1.73337	0	2.27848	0	1.47022	nan
Q3U7E6	Q3U7E6_MOUSE Surfeit locus protein 4 OS=Mus musculus OX=10090 GN=Surf4 PE=2 SV=1	0.894725	0.889268	1.07199	1.10313	0.926238	1.11465	0.93109	0.478475
Q3THZ8	Q3THZ8_MOUSE Glucosamine 6-phosphate N-acetyltransferase OS=Mus musculus OX=10090 GN=Gnpnat1 PE=2 SV=1	0	0	0	0	0	0	nan	nan
Q9D0J8	PTMS_MOUSE Parathymosin OS=Mus musculus OX=10090 GN=Ptms PE=1 SV=3	1.11455	0.98963	1.20579	0.699614	1.11914	0.871276	1.34327	0.0304417	GO:0002376;GO:0008150;	immune system process;biological_process;	2;1;	GO:0005737;GO:0005575;GO:0005829;GO:0044464;GO:0005623;GO:0005622;GO:0044444;GO:0044424;	cytoplasm;cellular_component;cytosol;cell part;cell;intracellular;cytoplasmic part;intracellular part;	4;1;5;2;2;3;4;3;	GO:0046872;GO:0046914;GO:0043169;GO:0005488;GO:0003674;GO:0043167;GO:0008270;	metal ion binding;transition metal ion binding;cation binding;binding;molecular_function;ion binding;zinc ion binding;	5;6;4;2;1;3;7;				IPR004931;	Prothymosin/parathymosin;	nucleus
A0A068BFS4	A0A068BFS4_MOUSE RING-type E3 ubiquitin transferase OS=Mus musculus OX=10090 GN=Ring1 PE=2 SV=1	1.05213	0.890131	1.25316	0.972105	0.896883	0.935588	1.14452	0.271757
P11438	LAMP1_MOUSE Lysosome-associated membrane glycoprotein 1 OS=Mus musculus OX=10090 GN=Lamp1 PE=1 SV=2	0.756002	1.38785	0.547066	1.44951	0.865396	0.994176	0.56595	0.0313172	GO:0008104;GO:0051046;GO:0051047;GO:0051049;GO:0032386;GO:0048584;GO:0048583;GO:0031349;GO:0048102;GO:0002705;GO:0002703;GO:0007165;GO:0031341;GO:0031343;GO:0051656;GO:0031347;GO:0002708;GO:0051716;GO:0070727;GO:0090160;GO:0051704;GO:0045954;GO:0001909;GO:0043320;GO:0043321;GO:0048518;GO:0065007;GO:0001906;GO:1902513;GO:0051050;GO:0045184;GO:0007283;GO:0046649;GO:0002263;GO:0044700;GO:0044703;GO:…	protein localization;regulation of secretion;positive regulation of secretion;regulation of transport;regulation of intracellular transport;positive regulation of response to stimulus;regulation of response to stimulus;positive regulation of defense response;autophagic cell death;positive regulation of leukocyte mediated immunity;regulation of leukocyte mediated immunity;signal transduction;regul…	4;5;4;4;5;3;3;4;6;5;5;4;3;3;4;5;6;3;4;7;2;4;3;4;5;2;2;2;6;3;4;6;4;4;3;3;6;5;6;2;4;4;4;4;5;3;6;4;5;5;5;6;3;4;6;3;3;6;5;6;6;4;3;4;5;5;1;3;3;2;7;5;7;5;2;2;4;5;3;4;4;4;3;5;2;5;7;4;4;2;6;5;5;4;5;2;3;3;5;2;4;4;5;3;6;3;4;6;5;4;4;6;5;4;3;4;4;4;5;5;4;4;3;4;4;4;4;2;4;4;3;5;5;6;4;6;5;4;3;6;4;4;2;3;3;4;5;3;5;4;3;	GO:0030425;GO:0031982;GO:0005773;GO:0005771;GO:0016020;GO:0005774;GO:0099503;GO:0048770;GO:0098588;GO:0044297;GO:0036477;GO:0042995;GO:0043231;GO:0043230;GO:0044424;GO:0044425;GO:0044421;GO:0044422;GO:0009897;GO:0043229;GO:0043227;GO:0043226;GO:0044433;GO:0044437;GO:0031224;GO:0032010;GO:0048471;GO:0043025;GO:0030141;GO:0045335;GO:0012505;GO:0012506;GO:0044446;GO:0016023;GO:0044444;GO:0098852;GO:…	dendrite;vesicle;vacuole;multivesicular body;membrane;vacuolar membrane;secretory vesicle;pigment granule;bounding membrane of organelle;cell body;somatodendritic compartment;cell projection;intracellular membrane-bounded organelle;extracellular organelle;intracellular part;membrane part;extracellular region part;organelle part;external side of plasma membrane;intracellular organelle;membrane-bou…	5;4;5;6;2;4;6;6;4;3;4;3;4;3;3;2;2;2;4;3;3;2;4;4;3;8;5;4;4;7;3;4;3;5;4;5;5;4;4;3;5;6;6;3;5;5;4;4;3;5;8;2;4;3;3;5;5;2;2;3;6;3;2;3;4;5;1;4;6;3;5;3;2;4;3;7;7;6;8;3;4;	GO:0003674;GO:0005488;GO:0019904;GO:0019899;GO:0005515;	molecular_function;binding;protein domain specific binding;enzyme binding;protein binding;	1;2;4;4;3;	K06528	map04142;map04145;map05152;	Lysosome;Phagosome;Tuberculosis;	IPR002000;IPR018134;	Lysosome-associated membrane glycoprotein;Lysosome-associated membrane glycoprotein, conserved site;	plasma membrane	Hs7669501	477	R	[R] General function prediction only;
A2ARQ2	A2ARQ2_MOUSE Small EDRK-rich factor 2 OS=Mus musculus OX=10090 GN=Serf2 PE=1 SV=1	0	0	0	0	0	0	nan	nan													IPR007513;	Uncharacterised protein family SERF;	nucleus	HsM5032085	77	R	[R] General function prediction only;
B2RQW1	B2RQW1_MOUSE Tumor necrosis factor, alpha-induced protein 2 OS=Mus musculus OX=10090 GN=Tnfaip2 PE=2 SV=1	0	0	0	0	0	0	nan	nan
A0A1L1SRP4	A0A1L1SRP4_MOUSE Kinesin-like protein (Fragment) OS=Mus musculus OX=10090 GN=Kif23 PE=1 SV=1	0	0	0	0	0	0	nan	nan	GO:0099518;GO:0051656;GO:0051650;GO:0071840;GO:0065003;GO:0045787;GO:0048518;GO:0000910;GO:0010970;GO:0000915;GO:0000912;GO:0050789;GO:0051781;GO:0022607;GO:0006928;GO:0000226;GO:0061640;GO:0051255;GO:0000022;GO:0051256;GO:0090068;GO:0016043;GO:0051225;GO:0065007;GO:0007049;GO:0006810;GO:0050794;GO:0007051;GO:0007052;GO:0008150;GO:0007059;GO:0051234;GO:0051231;GO:0046907;GO:0072383;GO:0072384;GO:…	vesicle cytoskeletal trafficking;establishment of organelle localization;establishment of vesicle localization;cellular component organization or biogenesis;macromolecular complex assembly;positive regulation of cell cycle;positive regulation of biological process;cytokinesis;establishment of localization by movement along microtubule;actomyosin contractile ring assembly;assembly of actomyosin ap…	5;4;5;2;5;4;2;5;4;6;5;2;4;4;4;5;6;5;6;6;5;3;6;2;4;4;3;5;6;1;4;3;5;5;7;5;6;6;6;4;5;2;6;6;6;4;4;6;5;2;6;5;5;5;5;4;6;7;5;6;4;6;5;4;5;3;5;5;5;4;5;4;3;5;4;5;2;3;3;4;4;5;4;5;4;5;5;4;3;	GO:0099512;GO:0099513;GO:0030055;GO:0031981;GO:0031974;GO:0043234;GO:0043231;GO:0043232;GO:0043233;GO:0030054;GO:0044428;GO:0044424;GO:0044421;GO:0044422;GO:0044464;GO:0043229;GO:0043228;GO:0043227;GO:0043226;GO:0005856;GO:0044430;GO:0070161;GO:0044446;GO:0005874;GO:0005737;GO:0045171;GO:0005924;GO:0005634;GO:0005654;GO:0097149;GO:0005912;GO:0005925;GO:0030496;GO:0005623;GO:0005622;GO:0072686;GO:…	supramolecular fiber;polymeric cytoskeletal fiber;cell-substrate junction;nuclear lumen;membrane-enclosed lumen;protein complex;intracellular membrane-bounded organelle;intracellular non-membrane-bounded organelle;organelle lumen;cell junction;nuclear part;intracellular part;extracellular region part;organelle part;cell part;intracellular organelle;non-membrane-bounded organelle;membrane-bounded …	2;3;3;5;2;3;4;4;3;2;4;3;2;2;2;3;3;3;2;5;4;3;3;4;4;3;4;5;5;4;4;5;3;2;3;6;5;5;6;5;2;1;4;2;	GO:0000166;GO:0044877;GO:0016818;GO:0097367;GO:0016817;GO:0005524;GO:0005488;GO:1901265;GO:1901363;GO:0032549;GO:0017076;GO:0003774;GO:0003777;GO:0016787;GO:0008017;GO:0003824;GO:0097159;GO:0016462;GO:0032559;GO:0032555;GO:0032553;GO:0035639;GO:0043167;GO:0032403;GO:0030554;GO:0032550;GO:0005515;GO:0003674;GO:0008092;GO:0001882;GO:0001883;GO:0015631;GO:0017111;GO:0036094;GO:0043168;	nucleotide binding;macromolecular complex binding;hydrolase activity, acting on acid anhydrides, in phosphorus-containing anhydrides;carbohydrate derivative binding;hydrolase activity, acting on acid anhydrides;ATP binding;binding;nucleoside phosphate binding;heterocyclic compound binding;ribonucleoside binding;purine nucleotide binding;motor activity;microtubule motor activity;hydrolase activity…	4;3;5;3;4;6;2;4;3;5;5;8;9;3;5;2;3;6;6;5;4;5;3;4;6;6;3;1;4;4;5;5;7;3;4;	K17387	map05206;	MicroRNAs in cancer;	IPR032924;IPR001752;IPR027417;IPR019821;	Kinesin-like protein KIF23;Kinesin motor domain;P-loop containing nucleoside triphosphate hydrolase;Kinesin motor domain, conserved site;	nucleus	Hs20143967	1023	Z	[Z] Cytoskeleton;
Q9Z277	BAZ1B_MOUSE Tyrosine-protein kinase BAZ1B OS=Mus musculus OX=10090 GN=Baz1b PE=1 SV=2	1.01842	1.08349	1.0046	1.0157	0.719216	1.15857	0.84175	0.179923	GO:0080090;GO:0019222;GO:0048583;GO:0072359;GO:0072358;GO:1901362;GO:0071840;GO:0051716;GO:0006302;GO:0009966;GO:0018212;GO:0040029;GO:0018193;GO:0044093;GO:0048518;GO:0016570;GO:0006281;GO:0060255;GO:0003007;GO:2001141;GO:0046483;GO:0044700;GO:0044707;GO:0019538;GO:0033554;GO:0019438;GO:0016568;GO:0016569;GO:0009893;GO:0009891;GO:0006333;GO:0006807;GO:0043170;GO:0097659;GO:0044267;GO:0009653;GO:…	regulation of primary metabolic process;regulation of metabolic process;regulation of response to stimulus;circulatory system development;cardiovascular system development;organic cyclic compound biosynthetic process;cellular component organization or biogenesis;cellular response to stimulus;double-strand break repair;regulation of signal transduction;peptidyl-tyrosine modification;regulation of …	4;3;3;5;5;5;2;3;5;4;8;6;7;4;2;4;4;4;5;6;4;3;3;4;4;5;6;7;3;4;6;3;4;7;5;3;4;7;3;2;4;5;3;5;5;4;4;3;3;5;5;1;2;5;4;5;5;2;3;6;5;5;6;6;6;4;4;2;5;3;4;2;4;4;7;2;4;4;2;4;7;5;6;5;7;5;5;6;5;4;2;5;4;5;4;4;8;5;4;5;6;5;2;3;5;6;4;5;7;5;4;5;6;3;3;5;3;4;4;4;4;3;3;3;4;4;5;3;	GO:0031974;GO:0044422;GO:0031981;GO:0000793;GO:0043231;GO:0043233;GO:0005694;GO:0044428;GO:0044424;GO:0044427;GO:0043232;GO:0043229;GO:0000228;GO:0043227;GO:0043226;GO:0005657;GO:0098687;GO:0005721;GO:0044446;GO:0005634;GO:0044454;GO:0032991;GO:0000785;GO:0044464;GO:0005623;GO:0005622;GO:0000792;GO:0000775;GO:0043228;GO:0005575;GO:0070013;GO:0043596;	membrane-enclosed lumen;organelle part;nuclear lumen;condensed chromosome;intracellular membrane-bounded organelle;organelle lumen;chromosome;nuclear part;intracellular part;chromosomal part;intracellular non-membrane-bounded organelle;intracellular organelle;nuclear chromosome;membrane-bounded organelle;organelle;replication fork;chromosomal region;pericentric heterochromatin;intracellular organ…	2;2;5;6;4;3;5;4;3;4;4;3;5;3;2;5;5;5;3;5;5;2;3;2;2;3;4;6;3;1;4;6;	GO:0008270;GO:0098772;GO:1901363;GO:0000166;GO:0016740;GO:0004715;GO:0004713;GO:0046872;GO:0044877;GO:0032549;GO:0035173;GO:0097367;GO:0042393;GO:0003674;GO:0005488;GO:0017076;GO:0005524;GO:0043169;GO:0016301;GO:0003824;GO:0016773;GO:0016772;GO:0032559;GO:0032555;GO:0030546;GO:0032553;GO:0035639;GO:0043168;GO:0030545;GO:0043167;GO:0070577;GO:0071884;GO:0030554;GO:0005515;GO:0097159;GO:0003682;GO:…	zinc ion binding;molecular function regulator;heterocyclic compound binding;nucleotide binding;transferase activity;non-membrane spanning protein tyrosine kinase activity;protein tyrosine kinase activity;metal ion binding;macromolecular complex binding;ribonucleoside binding;histone kinase activity;carbohydrate derivative binding;histone binding;molecular_function;binding;purine nucleotide bindin…	7;2;3;4;3;8;7;5;3;5;7;3;4;1;2;5;6;4;5;2;5;4;6;5;4;4;5;4;3;3;5;5;6;3;3;4;3;5;4;4;6;6;6;	K11658			IPR001487;IPR019787;IPR019786;IPR001841;IPR011011;IPR028942;IPR013136;IPR013083;IPR018359;IPR028941;IPR018501;IPR001965;IPR011989;	Bromodomain;Zinc finger, PHD-finger;Zinc finger, PHD-type, conserved site;Zinc finger, RING-type;Zinc finger, FYVE/PHD-type;WHIM1 domain;WSTF/Acf1/Cbp146;Zinc finger, RING/FYVE/PHD-type;Bromodomain, conserved site;WHIM2 domain;DDT domain;Zinc finger, PHD-type;Armadillo-like helical;	nucleus	Hs14670392	2663	B	[B] Chromatin structure and dynamics;
Q3TZJ2	Q3TZJ2_MOUSE Uncharacterized protein OS=Mus musculus OX=10090 GN=Rabep2 PE=2 SV=1	0	0	0	0	0	0	nan	nan
A0A0G2JDF8	A0A0G2JDF8_MOUSE Arsenite-resistance protein 2 (Fragment) OS=Mus musculus OX=10090 GN=Srrt PE=1 SV=1	0.949033	1.04071	0.909788	0.990564	0.991097	1.11881	0.90471	0.0857698	GO:0080090;GO:0019222;GO:0048468;GO:0031050;GO:0031053;GO:1901362;GO:1901360;GO:0044710;GO:0010605;GO:0010608;GO:0043043;GO:0040029;GO:0016458;GO:0010720;GO:0048518;GO:0048519;GO:0030154;GO:0034470;GO:0060255;GO:2001141;GO:0010033;GO:0046483;GO:0019827;GO:1901564;GO:0044707;GO:0019538;GO:0019438;GO:0009892;GO:0070887;GO:0009890;GO:0006807;GO:0034660;GO:0070918;GO:1901576;GO:0044260;GO:0071359;GO:…	regulation of primary metabolic process;regulation of metabolic process;cell development;dsRNA fragmentation;primary miRNA processing;organic cyclic compound biosynthetic process;organic cyclic compound metabolic process;single-organism metabolic process;negative regulation of macromolecule metabolic process;posttranscriptional regulation of gene expression;peptide biosynthetic process;regulation…	4;3;4;4;7;5;4;3;4;6;6;6;4;5;2;2;5;7;4;6;4;4;4;4;3;4;5;3;4;4;3;6;5;4;4;6;2;5;5;5;6;3;3;4;3;3;3;1;2;5;5;3;5;4;5;6;5;6;4;5;5;5;5;6;5;4;4;5;5;2;4;5;5;5;5;2;5;2;3;2;4;7;5;4;4;6;5;5;5;3;6;5;5;4;3;6;4;2;5;5;4;4;5;4;4;5;6;6;2;3;5;5;7;5;5;5;3;5;3;4;4;3;6;3;7;5;6;7;6;3;3;4;6;6;6;3;3;	GO:0031974;GO:0031981;GO:0043231;GO:0043233;GO:0044428;GO:0044424;GO:0044422;GO:0043229;GO:0005622;GO:0043227;GO:0043226;GO:0005654;GO:0044446;GO:0005737;GO:0005634;GO:0044464;GO:0005623;GO:0005575;GO:0070013;	membrane-enclosed lumen;nuclear lumen;intracellular membrane-bounded organelle;organelle lumen;nuclear part;intracellular part;organelle part;intracellular organelle;intracellular;membrane-bounded organelle;organelle;nucleoplasm;intracellular organelle part;cytoplasm;nucleus;cell part;cell;cellular_component;intracellular organelle lumen;	2;5;4;3;4;3;2;3;3;3;2;5;3;4;5;2;2;1;4;	GO:1901363;GO:0000166;GO:0003674;GO:0005488;GO:0003676;GO:0003677;GO:1901265;GO:0097159;GO:0044822;GO:0003723;GO:0036094;	heterocyclic compound binding;nucleotide binding;molecular_function;binding;nucleic acid binding;DNA binding;nucleoside phosphate binding;organic cyclic compound binding;poly(A) RNA binding;RNA binding;small molecule binding;	3;4;1;2;4;5;4;3;6;5;3;				IPR007042;	Arsenite-resistance protein 2;	cytosol	Hs19923473	899	R	[R] General function prediction only;
Q3TPZ5	Q3TPZ5_MOUSE Dynactin subunit 2 OS=Mus musculus OX=10090 GN=Dctn2 PE=1 SV=1	1.19156	0.960056	0.955776	0.985596	0.909795	0.997222	1.03882	0.687358
Q8K3J1	NDUS8_MOUSE NADH dehydrogenase [ubiquinone] iron-sulfur protein 8, mitochondrial OS=Mus musculus OX=10090 GN=Ndufs8 PE=1 SV=1	1.44607	1.20879	1.08285	1.19733	0	1.06496	1.09285	0.520124	GO:0022607;GO:0070271;GO:0043933;GO:0034622;GO:0007005;GO:0071822;GO:0032981;GO:0050896;GO:0010257;GO:0016043;GO:0065003;GO:0071840;GO:0033108;GO:0006461;GO:0009987;GO:0006950;GO:0008150;GO:0043623;GO:0006979;GO:0006996;GO:0044085;GO:0097031;	cellular component assembly;protein complex biogenesis;macromolecular complex subunit organization;cellular macromolecular complex assembly;mitochondrion organization;protein complex subunit organization;mitochondrial respiratory chain complex I assembly;response to stimulus;NADH dehydrogenase complex assembly;cellular component organization;macromolecular complex assembly;cellular component orga…	4;4;4;6;5;5;6;2;7;3;5;2;6;5;2;3;1;6;4;4;3;5;	GO:0030964;GO:0019866;GO:0005740;GO:0031090;GO:1990204;GO:0043229;GO:0005739;GO:0098800;GO:0043227;GO:0005737;GO:0044446;GO:0016020;GO:0098803;GO:0043226;GO:1902494;GO:0031967;GO:0031966;GO:0044425;GO:0044429;GO:0043234;GO:0031975;GO:0098796;GO:0043231;GO:0045271;GO:0032991;GO:0005747;GO:0044455;GO:0044464;GO:0005623;GO:0005622;GO:0005575;GO:0044444;GO:0005746;GO:0044424;GO:0005743;GO:0070469;GO:…	NADH dehydrogenase complex;organelle inner membrane;mitochondrial envelope;organelle membrane;oxidoreductase complex;intracellular organelle;mitochondrion;inner mitochondrial membrane protein complex;membrane-bounded organelle;cytoplasm;intracellular organelle part;membrane;respiratory chain complex;organelle;catalytic complex;organelle envelope;mitochondrial membrane;membrane part;mitochondrial …	4;4;5;3;3;3;5;4;3;4;3;2;4;2;4;4;4;2;4;3;3;3;4;4;2;5;3;2;2;3;1;4;4;3;5;3;2;4;	GO:0003674;GO:0005488;GO:0003954;GO:0016491;GO:0051540;GO:0043167;GO:0046872;GO:0050136;GO:0043169;GO:0008137;GO:0003824;GO:0051539;GO:0051536;GO:0016655;GO:0016651;	molecular_function;binding;NADH dehydrogenase activity;oxidoreductase activity;metal cluster binding;ion binding;metal ion binding;NADH dehydrogenase (quinone) activity;cation binding;NADH dehydrogenase (ubiquinone) activity;catalytic activity;4 iron, 4 sulfur cluster binding;iron-sulfur cluster binding;oxidoreductase activity, acting on NAD(P)H, quinone or similar compound as acceptor;oxidoreduc…	1;2;5;3;3;3;5;6;4;7;2;5;4;5;4;	K03941	map00190;map01100;map04932;map05010;map05012;map05016;	Oxidative phosphorylation;Metabolic pathways;Non-alcoholic fatty liver disease (NAFLD);Alzheimer's disease;Parkinson's disease;Huntington's disease;	IPR010226;IPR017900;IPR017896;	NADH-quinone oxidoreductase, chain I;4Fe-4S ferredoxin, iron-sulphur binding, conserved site;4Fe-4S ferredoxin-type, iron-sulphur binding domain;	mitochondria	Hs4505371	371	C	[C] Energy production and conversion;
Q9JMD0	ZN207_MOUSE BUB3-interacting and GLEBS motif-containing protein ZNF207 OS=Mus musculus OX=10090 GN=Znf207 PE=1 SV=1	0.992526	1.34078	0.952498	0.906295	0.933938	0.873959	0.92244	0.622505													IPR013087;	Zinc finger C2H2-type;	nucleus	Hs4508017	917	R	[R] General function prediction only;
Q9WVL3	S12A7_MOUSE Solute carrier family 12 member 7 OS=Mus musculus OX=10090 GN=Slc12a7 PE=1 SV=1	0	0	0	0	0	0	nan	nan										K13627	map04966;	Collecting duct acid secretion;	IPR004842;IPR018491;IPR004841;IPR000076;IPR030354;	SLC12A transporter family;SLC12A transporter, C-terminal;Amino acid permease/ SLC12A domain;K/Cl co-transporter;K/Cl co-transporter 4;	plasma membrane	Hs5730043	1996	P	[P] Inorganic ion transport and metabolism;
Q9WVL2	STAT2_MOUSE Signal transducer and activator of transcription 2 OS=Mus musculus OX=10090 GN=Stat2 PE=1 SV=1	0	0	0	0	0	0	nan	nan	GO:0050688;GO:0048583;GO:0098779;GO:0007166;GO:1901362;GO:0007005;GO:0019221;GO:0044712;GO:0044710;GO:0043207;GO:0009615;GO:0071310;GO:0065007;GO:0046483;GO:0051707;GO:0010033;GO:0051704;GO:0044700;GO:0009607;GO:0009605;GO:0002376;GO:0033554;GO:0019438;GO:0007165;GO:0070887;GO:0002831;GO:1903008;GO:0006807;GO:0043170;GO:0097659;GO:1901576;GO:0044260;GO:0071357;GO:0016043;GO:0002682;GO:0071840;GO:…	regulation of defense response to virus;regulation of response to stimulus;mitophagy in response to mitochondrial depolarization;cell surface receptor signaling pathway;organic cyclic compound biosynthetic process;mitochondrion organization;cytokine-mediated signaling pathway;single-organism catabolic process;single-organism metabolic process;response to external biotic stimulus;response to virus…	4;3;6;5;5;5;6;4;3;4;4;5;2;4;3;4;2;3;3;3;2;4;5;4;4;4;5;3;4;7;4;4;6;3;3;2;4;5;5;3;3;4;3;1;2;3;5;5;5;5;4;6;2;3;4;6;4;6;4;4;4;2;5;4;2;4;2;4;4;4;5;6;4;4;5;4;2;5;3;5;6;3;5;5;3;5;3;7;3;3;4;3;3;4;5;3;	GO:0016020;GO:0043231;GO:0044424;GO:0043229;GO:0043227;GO:0043226;GO:0005737;GO:0005634;GO:0044464;GO:0005623;GO:0005622;GO:0071944;GO:0005886;GO:0005575;	membrane;intracellular membrane-bounded organelle;intracellular part;intracellular organelle;membrane-bounded organelle;organelle;cytoplasm;nucleus;cell part;cell;intracellular;cell periphery;plasma membrane;cellular_component;	2;4;3;3;3;2;4;5;2;2;3;3;3;1;	GO:0001071;GO:1901363;GO:0003674;GO:0005488;GO:0003676;GO:0003677;GO:0097159;GO:0042802;GO:0005515;GO:0004871;GO:0003700;	nucleic acid binding transcription factor activity;heterocyclic compound binding;molecular_function;binding;nucleic acid binding;DNA binding;organic cyclic compound binding;identical protein binding;protein binding;signal transducer activity;transcription factor activity, sequence-specific DNA binding;	2;3;1;2;4;5;3;4;3;2;3;	K11221	map04062;map04380;map04630;map05160;map05161;map05162;map05164;map05168;	Chemokine signaling pathway;Osteoclast differentiation;Jak-STAT signaling pathway;Hepatitis C;Hepatitis B;Measles;Influenza A;Herpes simplex infection;	IPR015988;IPR013799;IPR000980;IPR022756;IPR012345;IPR013800;IPR001217;IPR008967;IPR013801;	STAT transcription factor, coiled coil;STAT transcription factor, protein interaction;SH2 domain;Signal transducer and activation of transcription 2, C-terminal;STAT transcription factor, DNA-binding, subdomain;STAT transcription factor, all-alpha domain;Transcription factor STAT;p53-like transcription factor, DNA-binding;STAT transcription factor, DNA-binding;	nucleus	Hs4885615	1107	KT	[K] Transcription;[T] Signal transduction mechanisms;
Q3UPN9	Q3UPN9_MOUSE CCAAT/enhancer-binding protein OS=Mus musculus OX=10090 GN=Cebpb PE=2 SV=1	0	0	0	0.312895	0	5.68711	nan	nan
E0CZ97	E0CZ97_MOUSE Potassium channel tetramerisation domain containing 17 OS=Mus musculus OX=10090 GN=Kctd17 PE=1 SV=1	2.31982	1.68416	1.17701	0	0.819002	0	0.8542	nan	GO:0044257;GO:0060491;GO:0055074;GO:0098771;GO:0032989;GO:0031344;GO:0071840;GO:0031346;GO:0048869;GO:0033043;GO:0048518;GO:0019725;GO:0030163;GO:0010927;GO:0019538;GO:0010638;GO:0048878;GO:0044782;GO:0022604;GO:0022607;GO:0022603;GO:0044267;GO:1901575;GO:0044265;GO:0000902;GO:0044260;GO:0016043;GO:0065003;GO:0065007;GO:0045724;GO:1902017;GO:0065008;GO:0048646;GO:0051130;GO:0042384;GO:0060271;GO:…	cellular protein catabolic process;regulation of cell projection assembly;calcium ion homeostasis;inorganic ion homeostasis;cellular component morphogenesis;regulation of cell projection organization;cellular component organization or biogenesis;positive regulation of cell projection organization;cellular developmental process;regulation of organelle organization;positive regulation of biological…	6;4;9;7;4;5;2;5;4;5;2;4;5;4;4;5;5;5;5;4;4;5;4;5;5;4;3;5;2;4;5;3;3;4;5;6;3;3;1;2;6;6;8;4;6;4;4;3;2;8;8;7;4;5;2;8;9;2;7;6;7;7;5;5;6;3;4;4;5;4;6;5;7;2;3;10;4;4;5;3;3;8;5;3;5;4;3;5;3;3;3;4;3;3;3;	GO:0005783;GO:0031463;GO:1902494;GO:1990234;GO:0031461;GO:0043234;GO:0043231;GO:0000151;GO:0044424;GO:0043229;GO:0005622;GO:0043227;GO:0043226;GO:0012505;GO:0044444;GO:0005737;GO:0044464;GO:0005623;GO:0032991;GO:0005575;	endoplasmic reticulum;Cul3-RING ubiquitin ligase complex;catalytic complex;transferase complex;cullin-RING ubiquitin ligase complex;protein complex;intracellular membrane-bounded organelle;ubiquitin ligase complex;intracellular part;intracellular organelle;intracellular;membrane-bounded organelle;organelle;endomembrane system;cytoplasmic part;cytoplasm;cell part;cell;macromolecular complex;cellul…	4;6;4;5;5;3;4;4;3;3;3;3;2;3;4;4;2;2;2;1;	GO:0003674;GO:0005488;GO:0042802;GO:0097602;GO:0005515;	molecular_function;binding;identical protein binding;cullin family protein binding;protein binding;	1;2;4;4;3;	K21914			IPR011333;IPR003131;IPR000210;	SKP1/BTB/POZ domain;Potassium channel tetramerisation-type BTB domain;BTB/POZ domain;	cytosol, nucleus	Hs13489099	369	R	[R] General function prediction only;
Q3TBU7	Q3TBU7_MOUSE ArfGAP with FG repeats 2 (Fragment) OS=Mus musculus OX=10090 GN=Agfg2 PE=1 SV=1	0	1.37146	1.48991	1.56057	0	1.57806	0.99105	nan				GO:0016020;GO:0005575;	membrane;cellular_component;	2;1;	GO:0043169;GO:0098772;GO:0030234;GO:0005096;GO:0043167;GO:0030695;GO:0003674;GO:0005488;GO:0046872;GO:0060589;GO:0008047;	cation binding;molecular function regulator;enzyme regulator activity;GTPase activator activity;ion binding;GTPase regulator activity;molecular_function;binding;metal ion binding;nucleoside-triphosphatase regulator activity;enzyme activator activity;	4;2;3;5;3;5;1;2;5;4;4;				IPR001164;	Arf GTPase activating protein;	nucleus	HsM5174649	579	T	[T] Signal transduction mechanisms;
Q9CQ88	TSN31_MOUSE Tetraspanin-31 OS=Mus musculus OX=10090 GN=Tspan31 PE=1 SV=1	0	0	0	0	0	0	nan	nan				GO:0005575;GO:0044425;GO:0016021;GO:0016020;GO:0031224;	cellular_component;membrane part;integral component of membrane;membrane;intrinsic component of membrane;	1;2;4;2;3;				K17356			IPR000301;IPR018499;	Tetraspanin;Tetraspanin/Peripherin;	plasma membrane	Hs5174667	375	R	[R] General function prediction only;
Q545G1	Q545G1_MOUSE EF-hand domain-containing protein OS=Mus musculus OX=10090 GN=Mylpf PE=1 SV=1	2.29212	0.90106	1.17992	0.310007	0.987234	0.329657	2.89427	0.0969428
Q99PT1	GDIR1_MOUSE Rho GDP-dissociation inhibitor 1 OS=Mus musculus OX=10090 GN=Arhgdia PE=1 SV=3	0.876698	1.05812	1.05335	0.968805	1.08433	0.958699	1.00963	0.900476	GO:0008104;GO:0007266;GO:0007165;GO:0007166;GO:0071840;GO:0051716;GO:0048869;GO:0009612;GO:0048519;GO:0033036;GO:0008360;GO:0010033;GO:0044700;GO:0065008;GO:0009605;GO:0048870;GO:0071526;GO:0022604;GO:0022603;GO:0071260;GO:0006928;GO:0051674;GO:0035556;GO:0051775;GO:0050789;GO:0000902;GO:0016043;GO:0065007;GO:0014070;GO:0065009;GO:0016477;GO:0050793;GO:0050790;GO:0050794;GO:0008150;GO:0050896;GO:…	protein localization;Rho protein signal transduction;signal transduction;cell surface receptor signaling pathway;cellular component organization or biogenesis;cellular response to stimulus;cellular developmental process;response to mechanical stimulus;negative regulation of biological process;macromolecule localization;regulation of cell shape;response to organic substance;single organism signali…	4;8;4;5;2;3;4;4;2;3;4;4;3;3;3;3;6;5;4;5;4;3;5;3;2;5;3;2;5;3;4;3;4;3;1;2;4;4;4;4;2;4;4;3;3;2;4;6;2;4;2;4;3;3;6;4;5;5;5;3;3;4;7;2;2;3;3;4;3;3;	GO:0031982;GO:0016020;GO:0043230;GO:0043231;GO:0005829;GO:0044424;GO:0044425;GO:0044421;GO:0043229;GO:0043227;GO:0005737;GO:0001772;GO:0044444;GO:0043226;GO:0005634;GO:0044459;GO:0044464;GO:0005623;GO:0005622;GO:0071944;GO:0070062;GO:0005886;GO:1903561;GO:0005615;GO:0005575;GO:0005576;	vesicle;membrane;extracellular organelle;intracellular membrane-bounded organelle;cytosol;intracellular part;membrane part;extracellular region part;intracellular organelle;membrane-bounded organelle;cytoplasm;immunological synapse;cytoplasmic part;organelle;nucleus;plasma membrane part;cell part;cell;intracellular;cell periphery;extracellular exosome;plasma membrane;extracellular vesicle;extrace…	4;2;3;4;5;3;2;2;3;3;4;4;4;2;5;3;2;2;3;3;4;3;3;3;1;2;	GO:0098772;GO:0005092;GO:0005096;GO:0005094;GO:0030695;GO:0003674;GO:0005488;GO:0036094;GO:0031406;GO:0043168;GO:0043167;GO:0005504;GO:0033293;GO:0060589;GO:0043177;GO:0008047;GO:0030234;GO:0008289;	molecular function regulator;GDP-dissociation inhibitor activity;GTPase activator activity;Rho GDP-dissociation inhibitor activity;GTPase regulator activity;molecular_function;binding;small molecule binding;carboxylic acid binding;anion binding;ion binding;fatty acid binding;monocarboxylic acid binding;nucleoside-triphosphatase regulator activity;organic acid binding;enzyme activator activity;enz…	2;6;5;7;5;1;2;3;5;4;3;4;6;4;4;4;3;3;	K12462	map04722;map04962;	Neurotrophin signaling pathway;Vasopressin-regulated water reabsorption;	IPR000406;IPR014756;IPR024792;	Rho protein GDP-dissociation inhibitor;Immunoglobulin E-set;Rho GDP-dissociation inhibitor domain;	cytosol	Hs4757768	413	T	[T] Signal transduction mechanisms;
Q9CQ80	VPS25_MOUSE Vacuolar protein-sorting-associated protein 25 OS=Mus musculus OX=10090 GN=Vps25 PE=1 SV=1	0	2.78461	0	3.21539	0	0	nan	nan	GO:0008104;GO:0080090;GO:0019222;GO:1901362;GO:1901360;GO:0033036;GO:0060255;GO:0045184;GO:2001141;GO:0046483;GO:0019438;GO:0006807;GO:0097659;GO:1901576;GO:0044260;GO:0065007;GO:0018130;GO:0006810;GO:0009889;GO:0050794;GO:0008150;GO:0008152;GO:0034654;GO:0051234;GO:0016070;GO:0044271;GO:0006355;GO:0010556;GO:0006351;GO:0032774;GO:0044249;GO:0034641;GO:0034645;GO:0006139;GO:0009987;GO:0006725;GO:…	protein localization;regulation of primary metabolic process;regulation of metabolic process;organic cyclic compound biosynthetic process;organic cyclic compound metabolic process;macromolecule localization;regulation of macromolecule metabolic process;establishment of protein localization;regulation of RNA biosynthetic process;heterocycle metabolic process;aromatic compound biosynthetic process;…	4;4;3;5;4;3;4;4;6;4;5;3;7;4;4;2;5;4;4;3;1;2;5;3;5;5;6;5;6;6;4;4;5;4;2;4;7;5;4;5;4;5;6;2;3;5;5;5;5;3;5;4;2;3;3;5;	GO:0031974;GO:0031982;GO:0031981;GO:0005773;GO:0016020;GO:0005774;GO:0044437;GO:0098588;GO:0043230;GO:0043231;GO:0043232;GO:0043233;GO:0005829;GO:0044428;GO:0044424;GO:0044421;GO:0044422;GO:0043229;GO:0005622;GO:0043227;GO:0043226;GO:0012505;GO:0044446;GO:0044444;GO:0044440;GO:0010008;GO:0005737;GO:0031090;GO:0005730;GO:0005634;GO:0005739;GO:0044464;GO:0005623;GO:0043228;GO:0070062;GO:0098805;GO:…	membrane-enclosed lumen;vesicle;nuclear lumen;vacuole;membrane;vacuolar membrane;vacuolar part;bounding membrane of organelle;extracellular organelle;intracellular membrane-bounded organelle;intracellular non-membrane-bounded organelle;organelle lumen;cytosol;nuclear part;intracellular part;extracellular region part;organelle part;intracellular organelle;intracellular;membrane-bounded organelle;o…	2;4;5;5;2;4;4;4;3;4;4;3;5;4;3;2;2;3;3;3;2;3;3;4;5;5;4;3;5;5;5;2;2;3;4;3;3;1;4;2;4;	GO:0003674;GO:0005488;GO:0046983;GO:0042802;GO:0042803;GO:0047485;GO:0005515;	molecular_function;binding;protein dimerization activity;identical protein binding;protein homodimerization activity;protein N-terminus binding;protein binding;	1;2;4;4;5;4;3;	K12189	map04144;	Endocytosis;	IPR014041;IPR008570;IPR011991;	ESCRT-II complex, Vps25 subunit, N-terminal winged helix;ESCRT-II complex, vps25 subunit;Winged helix-turn-helix DNA-binding domain;	cytosol	Hs14150155	361	S	[S] Function unknown;
Q3V222	Q3V222_MOUSE Sec24c protein (Fragment) OS=Mus musculus OX=10090 GN=Sec24c PE=2 SV=1	1.1663	1.29192	0.952362	0.989334	0.988221	0.611864	1.07389	0.748627
Q6NVF9	CPSF6_MOUSE Cleavage and polyadenylation specificity factor subunit 6 OS=Mus musculus OX=10090 GN=Cpsf6 PE=1 SV=1	1.18194	1.01281	1.13524	0.87461	0.884691	0.910702	1.14429	0.254108										K14398	map03015;	mRNA surveillance pathway;	IPR034772;IPR000504;IPR034769;	CPSF6/7 family;RNA recognition motif domain;Cleavage and polyadenylation specificity factor subunit 6;	nucleus	Hs5901928	1071	A	[A] RNA processing and modification;
Q9D1H8	RM53_MOUSE Large ribosomal subunit protein mL53 OS=Mus musculus OX=10090 GN=Mrpl53 PE=1 SV=1	0	0	0	0	0	0	nan	nan				GO:0005737;GO:0032991;GO:0005840;GO:0043232;GO:1990904;GO:0044464;GO:0043229;GO:0005623;GO:0005622;GO:0005575;GO:0044444;GO:0043228;GO:0005739;GO:0044424;GO:0030529;GO:0043227;GO:0043226;GO:0043231;	cytoplasm;macromolecular complex;ribosome;intracellular non-membrane-bounded organelle;ribonucleoprotein complex;cell part;intracellular organelle;cell;intracellular;cellular_component;cytoplasmic part;non-membrane-bounded organelle;mitochondrion;intracellular part;intracellular ribonucleoprotein complex;membrane-bounded organelle;organelle;intracellular membrane-bounded organelle;	4;2;5;4;3;2;3;2;3;1;4;3;5;3;4;3;2;4;				K17434			IPR019716;	Ribosomal protein L53, mitochondrial;	mitochondria
A0A1B0GRT5	A0A1B0GRT5_MOUSE Related RAS viral (r-ras) oncogene 2 OS=Mus musculus OX=10090 GN=Rras2 PE=1 SV=1	0	0	0	0	0	0	nan	nan	GO:0001503;GO:0007165;GO:0051716;GO:0048869;GO:0048518;GO:0044700;GO:0044707;GO:0048870;GO:0006928;GO:0051674;GO:0035556;GO:0050789;GO:0070997;GO:0065007;GO:0016477;GO:0050794;GO:0008150;GO:1901214;GO:0050896;GO:2000145;GO:2000147;GO:0030154;GO:0023052;GO:0044699;GO:0007264;GO:0032502;GO:0032501;GO:0009987;GO:0051270;GO:0032879;GO:0008219;GO:0010941;GO:0001649;GO:0030335;GO:0030334;GO:0044767;GO:…	ossification;signal transduction;cellular response to stimulus;cellular developmental process;positive regulation of biological process;single organism signaling;single-multicellular organism process;cell motility;movement of cell or subcellular component;localization of cell;intracellular signal transduction;regulation of biological process;neuron death;biological regulation;cell migration;regul…	4;4;3;4;2;3;3;3;4;3;5;2;5;2;4;3;1;5;2;4;4;5;2;2;6;2;2;2;4;3;4;4;5;5;5;3;3;4;7;2;2;4;3;3;3;	GO:0005783;GO:0030054;GO:0030055;GO:0031982;GO:0016020;GO:0043230;GO:0043231;GO:0044424;GO:0044421;GO:0043229;GO:0005925;GO:0043227;GO:0005737;GO:0070161;GO:0012505;GO:0044444;GO:0005912;GO:0044464;GO:0005623;GO:0005622;GO:0071944;GO:0005924;GO:0070062;GO:0043226;GO:0005886;GO:1903561;GO:0005575;GO:0005576;	endoplasmic reticulum;cell junction;cell-substrate junction;vesicle;membrane;extracellular organelle;intracellular membrane-bounded organelle;intracellular part;extracellular region part;intracellular organelle;focal adhesion;membrane-bounded organelle;cytoplasm;anchoring junction;endomembrane system;cytoplasmic part;adherens junction;cell part;cell;intracellular;cell periphery;cell-substrate adh…	4;2;3;4;2;3;4;3;2;3;5;3;4;3;3;4;4;2;2;3;3;4;4;2;3;3;1;2;	GO:1901363;GO:0000166;GO:0003924;GO:0016818;GO:0097367;GO:0016817;GO:0016787;GO:0003674;GO:0005488;GO:1901265;GO:0032549;GO:0017076;GO:0005525;GO:0003824;GO:0036094;GO:0097159;GO:0016462;GO:0032555;GO:0032550;GO:0032553;GO:0035639;GO:0043168;GO:0043167;GO:0032561;GO:0001882;GO:0019001;GO:0001883;GO:0017111;	heterocyclic compound binding;nucleotide binding;GTPase activity;hydrolase activity, acting on acid anhydrides, in phosphorus-containing anhydrides;carbohydrate derivative binding;hydrolase activity, acting on acid anhydrides;hydrolase activity;molecular_function;binding;nucleoside phosphate binding;ribonucleoside binding;purine nucleotide binding;GTP binding;catalytic activity;small molecule bin…	3;4;8;5;3;4;3;1;2;4;5;5;6;2;3;3;6;5;6;4;5;4;3;6;4;6;5;7;				IPR020849;IPR005225;IPR027417;IPR001806;	Small GTPase superfamily, Ras type;Small GTP-binding protein domain;P-loop containing nucleoside triphosphate hydrolase;Small GTPase superfamily;	cytosol	Hs21361416	280	R	[R] General function prediction only;
Q91Z67	SRGP2_MOUSE SLIT-ROBO Rho GTPase-activating protein 2 OS=Mus musculus OX=10090 GN=Srgap2 PE=1 SV=2	0	0	0	0	0	0	nan	nan										K07526	map04360;	Axon guidance;	IPR031160;IPR027267;IPR035648;IPR000198;IPR008936;IPR001452;IPR001060;IPR030252;	F-BAR domain;Arfaptin homology (AH) domain/BAR domain;srGAP1/2/3, SH3 domain;Rho GTPase-activating protein domain;Rho GTPase activation protein;SH3 domain;FCH domain;SLIT-ROBO Rho GTPase-activating protein 2;	nucleus	Hs22040999	1882	Z	[Z] Cytoskeleton;
Q6NXN1	SZRD1_MOUSE SUZ domain-containing protein 1 OS=Mus musculus OX=10090 GN=Szrd1 PE=1 SV=1	0	1.02021	1.27101	1.42123	0.957638	1.32992	0.88641	0.517815													IPR024771;IPR024642;	SUZ domain;SUZ-C domain;	cytosol
Q3TBM1	Q3TBM1_MOUSE Alpha-mannosidase OS=Mus musculus OX=10090 GN=Man2b1 PE=2 SV=1	0	0	0	0	0	0	nan	nan
Q9D1H7	GET4_MOUSE Golgi to ER traffic protein 4 homolog OS=Mus musculus OX=10090 GN=Get4 PE=1 SV=2	0	0	0	0	0	0	nan	nan										K23387			IPR007317;	Uncharacterised protein family UPF0363;	cytosol	Hs20543598	632	S	[S] Function unknown;
Q3UFG2	Q3UFG2_MOUSE Outer dense fiber protein 2 (Fragment) OS=Mus musculus OX=10090 GN=Odf2 PE=2 SV=1	0	0	0	0	0	0	nan	nan
Q920E5	FPPS_MOUSE Farnesyl pyrophosphate synthase OS=Mus musculus OX=10090 GN=Fdps PE=1 SV=1	0.957017	0.789696	1.05565	0.913858	1.27263	1.01115	1.21019	0.167989	GO:0033384;GO:1901615;GO:0033383;GO:0044249;GO:0044237;GO:0044283;GO:0044699;GO:1901576;GO:0044710;GO:0044711;GO:0006066;GO:1901362;GO:0006796;GO:0071704;GO:1902652;GO:1901360;GO:1902653;GO:0006695;GO:0008610;GO:0044281;GO:0046165;GO:0006694;GO:0016126;GO:0006644;GO:0016125;GO:0006629;GO:0006721;GO:0006720;GO:0009987;GO:0045337;GO:0019637;GO:0009058;GO:0008150;GO:0008152;GO:0044255;GO:0090407;GO:…	geranyl diphosphate biosynthetic process;organic hydroxy compound metabolic process;geranyl diphosphate metabolic process;cellular biosynthetic process;cellular metabolic process;small molecule biosynthetic process;single-organism process;organic substance biosynthetic process;single-organism metabolic process;single-organism biosynthetic process;alcohol metabolic process;organic cyclic compound …	6;4;6;4;3;5;2;4;3;4;5;5;5;3;6;4;7;8;5;4;6;6;7;5;6;4;6;5;2;6;4;3;1;2;4;5;5;6;3;5;7;5;4;3;6;5;	GO:0044444;GO:0031974;GO:0043229;GO:0043227;GO:0005737;GO:0005634;GO:0043233;GO:0005739;GO:0043226;GO:0005654;GO:0044446;GO:0043231;GO:0031981;GO:0044464;GO:0005623;GO:0005622;GO:0005575;GO:0070013;GO:0044428;GO:0044424;GO:0044422;	cytoplasmic part;membrane-enclosed lumen;intracellular organelle;membrane-bounded organelle;cytoplasm;nucleus;organelle lumen;mitochondrion;organelle;nucleoplasm;intracellular organelle part;intracellular membrane-bounded organelle;nuclear lumen;cell part;cell;intracellular;cellular_component;intracellular organelle lumen;nuclear part;intracellular part;organelle part;	4;2;3;3;4;5;3;5;2;5;3;4;5;2;2;3;1;4;4;3;2;	GO:0003674;GO:0003676;GO:0043167;GO:1901363;GO:0004659;GO:0016765;GO:0016740;GO:0004161;GO:0043169;GO:0044822;GO:0046872;GO:0097159;GO:0003824;GO:0004337;GO:0003723;GO:0005488;	molecular_function;nucleic acid binding;ion binding;heterocyclic compound binding;prenyltransferase activity;transferase activity, transferring alkyl or aryl (other than methyl) groups;transferase activity;dimethylallyltranstransferase activity;cation binding;poly(A) RNA binding;metal ion binding;organic cyclic compound binding;catalytic activity;geranyltranstransferase activity;RNA binding;bindi…	1;4;3;3;5;4;3;6;4;6;5;3;2;6;5;2;	K00787	map00900;map01100;map01110;map01130;map05164;map05166;	Terpenoid backbone biosynthesis;Metabolic pathways;Biosynthesis of secondary metabolites;Biosynthesis of antibiotics;Influenza A;HTLV-I infection;	IPR033749;IPR000092;IPR008949;	Polyprenyl synthetase, conserved site;Polyprenyl synthetase;Isoprenoid synthase domain;	cytosol	Hs4503685	628	H	[H] Coenzyme transport and metabolism;
Q3UD26	Q3UD26_MOUSE MPN domain-containing protein OS=Mus musculus OX=10090 GN=Psmd14 PE=2 SV=1	0.910471	0.950668	0.851841	1.10309	0.935726	1.2482	0.8171	0.0875254
D3YZM0	D3YZM0_MOUSE Deoxyhypusine hydroxylase/monooxygenase (Fragment) OS=Mus musculus OX=10090 GN=Dohh PE=1 SV=8	0.848819	2.58568	1.13759	1.42791	0	0	0.49492	0.231437													IPR004155;IPR016024;IPR011989;	PBS lyase HEAT-like repeat;Armadillo-type fold;Armadillo-like helical;	cytosol	Hs13775228	134	R	[R] General function prediction only;
A0AUN0	A0AUN0_MOUSE Sec23ip protein (Fragment) OS=Mus musculus OX=10090 GN=Sec23ip PE=2 SV=1	0.928125	1.09736	1.02725	0.906167	1.12528	0.915824	1.05525	0.558268
Q920E3	KCNH5_MOUSE Potassium voltage-gated channel subfamily H member 5 OS=Mus musculus OX=10090 GN=Kcnh5 PE=1 SV=3	0	0	0	0	0	0	nan	nan	GO:0044839;GO:0000086;GO:0007049;GO:1903047;GO:0044770;GO:0044772;GO:0050789;GO:0007346;GO:0010564;GO:0008150;GO:0065007;GO:0000278;GO:0050794;GO:0044763;GO:1901987;GO:0010389;GO:0044699;GO:0022402;GO:0051726;GO:1902749;GO:0009987;GO:1901990;	cell cycle G2/M phase transition;G2/M transition of mitotic cell cycle;cell cycle;mitotic cell cycle process;cell cycle phase transition;mitotic cell cycle phase transition;regulation of biological process;regulation of mitotic cell cycle;regulation of cell cycle process;biological_process;biological regulation;mitotic cell cycle;regulation of cellular process;single-organism cellular process;reg…	6;6;4;5;5;6;2;5;5;1;2;5;3;3;6;7;2;4;4;7;2;6;	GO:0031224;GO:0005623;GO:0016021;GO:0016020;GO:0009986;GO:0044464;GO:0005622;GO:0005575;GO:0044425;	intrinsic component of membrane;cell;integral component of membrane;membrane;cell surface;cell part;intracellular;cellular_component;membrane part;	3;2;4;2;3;2;3;1;2;	GO:0005267;GO:0038023;GO:0060089;GO:0003674;GO:0004872;GO:0004871;GO:0005261;GO:0015075;GO:0005057;GO:0022857;GO:0016740;GO:0022843;GO:0004673;GO:0004672;GO:0022803;GO:0046873;GO:0005216;GO:0008324;GO:0005215;GO:0016301;GO:0003824;GO:0022891;GO:0022890;GO:0022892;GO:0005244;GO:0016773;GO:0000155;GO:0016775;GO:0022832;GO:0015077;GO:0015267;GO:0022836;GO:0005249;GO:0016772;GO:0022838;GO:0015079;	potassium channel activity;signaling receptor activity;molecular transducer activity;molecular_function;receptor activity;signal transducer activity;cation channel activity;ion transmembrane transporter activity;receptor signaling protein activity;transmembrane transporter activity;transferase activity;voltage-gated cation channel activity;protein histidine kinase activity;protein kinase activity…	8;3;2;1;3;2;7;5;3;3;3;8;6;6;4;8;6;6;2;5;2;4;7;3;7;5;4;5;7;8;5;6;9;4;5;9;	K04908			IPR005821;IPR014710;IPR003938;IPR000700;IPR001610;IPR000014;IPR018490;IPR003949;IPR030171;IPR000595;	Ion transport domain;RmlC-like jelly roll fold;Potassium channel, voltage-dependent, EAG/ELK/ERG;PAS-associated, C-terminal;PAC motif;PAS domain;Cyclic nucleotide-binding-like;Potassium channel, voltage-dependent, EAG;Potassium voltage-gated channel subfamily H member 5;Cyclic nucleotide-binding domain;	plasma membrane	Hs22024390	2020	P	[P] Inorganic ion transport and metabolism;
Q8BMJ0	Q8BMJ0_MOUSE Dihydroorotate dehydrogenase (quinone), mitochondrial OS=Mus musculus OX=10090 GN=Dhodh PE=2 SV=1	1.29029	1.65094	0	1.42892	0	1.62985	0.82189	nan
P37889	FBLN2_MOUSE Fibulin-2 OS=Mus musculus OX=10090 GN=Fbln2 PE=1 SV=2	0	0	0	0	0	0	nan	nan	GO:0030155;GO:0045785;GO:0050789;GO:0065007;GO:0048518;GO:0022610;GO:0031589;GO:0010810;GO:0010811;GO:0009987;GO:0050794;GO:0008150;GO:0007155;GO:0048522;	regulation of cell adhesion;positive regulation of cell adhesion;regulation of biological process;biological regulation;positive regulation of biological process;biological adhesion;cell-substrate adhesion;regulation of cell-substrate adhesion;positive regulation of cell-substrate adhesion;cellular process;regulation of cellular process;biological_process;cell adhesion;positive regulation of cell…	4;4;2;2;2;2;4;5;5;2;3;1;3;3;	GO:0031012;GO:0043227;GO:0043226;GO:0070062;GO:1903561;GO:0031982;GO:0043230;GO:0005578;GO:0005575;GO:0005576;GO:0044421;	extracellular matrix;membrane-bounded organelle;organelle;extracellular exosome;extracellular vesicle;vesicle;extracellular organelle;proteinaceous extracellular matrix;cellular_component;extracellular region;extracellular region part;	2;3;2;4;3;4;3;3;1;2;2;	GO:0050840;GO:0003674;GO:0005488;GO:0043167;GO:0043169;GO:0005509;GO:0046872;	extracellular matrix binding;molecular_function;binding;ion binding;cation binding;calcium ion binding;metal ion binding;	3;1;2;3;4;6;5;	K17307			IPR000152;IPR018097;IPR000020;IPR009030;IPR000742;IPR026823;IPR001881;IPR013032;	EGF-type aspartate/asparagine hydroxylation site;EGF-like calcium-binding, conserved site;Anaphylatoxin/fibulin;Growth factor receptor cysteine-rich domain;EGF-like domain;Complement Clr-like EGF domain;EGF-like calcium-binding domain;EGF-like, conserved site;	extracellular	Hs4503665	1412	T	[T] Signal transduction mechanisms;
Q8BMJ2	SYLC_MOUSE Leucine--tRNA ligase, cytoplasmic OS=Mus musculus OX=10090 GN=Lars1 PE=1 SV=2	1.03347	0.930083	1.00049	1.01105	1.08039	0.944514	1.07926	0.0886933	GO:0044281;GO:1901360;GO:0044710;GO:0043043;GO:0043436;GO:0046483;GO:1901564;GO:1901566;GO:0019538;GO:0043038;GO:0043039;GO:0006807;GO:0034660;GO:0044267;GO:0044260;GO:0006429;GO:0008150;GO:0008152;GO:0016070;GO:0044271;GO:0043603;GO:0006518;GO:0044249;GO:0034641;GO:0034645;GO:0044699;GO:0006139;GO:0009987;GO:0006725;GO:0043604;GO:0006082;GO:0043170;GO:0019752;GO:0090304;GO:0006520;GO:0071704;GO:…	small molecule metabolic process;organic cyclic compound metabolic process;single-organism metabolic process;peptide biosynthetic process;oxoacid metabolic process;heterocycle metabolic process;organonitrogen compound metabolic process;organonitrogen compound biosynthetic process;protein metabolic process;amino acid activation;tRNA aminoacylation;nitrogen compound metabolic process;ncRNA metaboli…	4;4;3;6;5;4;4;5;4;5;6;3;6;5;4;8;1;2;5;5;5;5;4;4;5;2;4;2;4;6;4;4;6;5;4;3;5;4;3;5;3;3;3;7;7;6;	GO:0043231;GO:0044424;GO:0043229;GO:0005622;GO:0043227;GO:0043226;GO:0005737;GO:0005634;GO:0044464;GO:0005623;GO:0005575;	intracellular membrane-bounded organelle;intracellular part;intracellular organelle;intracellular;membrane-bounded organelle;organelle;cytoplasm;nucleus;cell part;cell;cellular_component;	4;3;3;3;3;2;4;5;2;2;1;	GO:1901363;GO:0004812;GO:0000166;GO:0004823;GO:0097367;GO:0016787;GO:0003674;GO:0005488;GO:0002161;GO:1901265;GO:0032549;GO:0017076;GO:0005524;GO:0016788;GO:0003824;GO:0097159;GO:0032559;GO:0032555;GO:0032550;GO:0032553;GO:0035639;GO:0043168;GO:0043167;GO:0052689;GO:0030554;GO:0001883;GO:0001882;GO:0036094;GO:0016874;GO:0016875;GO:0016876;	heterocyclic compound binding;aminoacyl-tRNA ligase activity;nucleotide binding;leucine-tRNA ligase activity;carbohydrate derivative binding;hydrolase activity;molecular_function;binding;aminoacyl-tRNA editing activity;nucleoside phosphate binding;ribonucleoside binding;purine nucleotide binding;ATP binding;hydrolase activity, acting on ester bonds;catalytic activity;organic cyclic compound bindi…	3;6;4;7;3;3;1;2;6;4;5;5;6;4;2;3;6;5;6;4;5;4;3;5;6;5;4;3;3;4;5;	K01869	map00970;	Aminoacyl-tRNA biosynthesis;	IPR009080;IPR014729;IPR001412;IPR004493;IPR002300;IPR009008;IPR013155;	Aminoacyl-tRNA synthetase, class Ia, anticodon-binding;Rossmann-like alpha/beta/alpha sandwich fold;Aminoacyl-tRNA synthetase, class I, conserved site;Leucyl-tRNA synthetase, class Ia, archaeal/eukaryotic cytosolic;Aminoacyl-tRNA synthetase, class Ia;Valyl/Leucyl/Isoleucyl-tRNA synthetase, editing domain;Methionyl/Valyl/Leucyl/Isoleucyl-tRNA synthetase, anticodon-binding;	nucleus	Hs21918887	2204	J	[J] Translation, ribosomal structure and biogenesis;
Q8BMJ3	IF1AX_MOUSE Eukaryotic translation initiation factor 1A, X-chromosomal OS=Mus musculus OX=10090 GN=Eif1ax PE=2 SV=3	0.990479	0.89897	1.0329	0.976164	0.970339	1.13115	0.99582	0.955602	GO:0034645;GO:0044249;GO:0034641;GO:0006807;GO:0044267;GO:0044260;GO:0043043;GO:0071704;GO:0010467;GO:0009987;GO:1901576;GO:0009058;GO:0009059;GO:0008150;GO:0008152;GO:1901564;GO:0043604;GO:0044238;GO:0044271;GO:0043603;GO:1901566;GO:0019538;GO:0044237;GO:0043170;GO:0006518;GO:0006413;GO:0006412;	cellular macromolecule biosynthetic process;cellular biosynthetic process;cellular nitrogen compound metabolic process;nitrogen compound metabolic process;cellular protein metabolic process;cellular macromolecule metabolic process;peptide biosynthetic process;organic substance metabolic process;gene expression;cellular process;organic substance biosynthetic process;biosynthetic process;macromolec…	5;4;4;3;5;4;6;3;5;2;4;3;5;1;2;4;6;3;5;5;5;4;3;4;5;4;6;	GO:0005623;GO:0005622;GO:0005737;GO:0005829;GO:0044464;GO:0005575;GO:0044444;GO:0044424;	cell;intracellular;cytoplasm;cytosol;cell part;cellular_component;cytoplasmic part;intracellular part;	2;3;4;5;2;1;4;3;	GO:0003674;GO:0003676;GO:1901363;GO:0044822;GO:0008135;GO:0097159;GO:0003723;GO:0003743;GO:0005488;	molecular_function;nucleic acid binding;heterocyclic compound binding;poly(A) RNA binding;translation factor activity, RNA binding;organic cyclic compound binding;RNA binding;translation initiation factor activity;binding;	1;4;3;6;6;3;5;7;2;	K03236	map03013;	RNA transport;	IPR006196;IPR012340;IPR001253;IPR018104;	RNA-binding domain, S1, IF1 type;Nucleic acid-binding, OB-fold;Translation initiation factor 1A (eIF-1A);Translation initiation factor 1A (eIF-1A), conserved site;	cytosol, nucleus	Hs4503499	291	J	[J] Translation, ribosomal structure and biogenesis;
Q8BH04	PCKGM_MOUSE Phosphoenolpyruvate carboxykinase [GTP], mitochondrial OS=Mus musculus OX=10090 GN=Pck2 PE=1 SV=1	1.02042	0.860524	1.13389	0.92824	1.18664	0.870283	1.25645	0.0130895										K01596	map00010;map00020;map00620;map01100;map01110;map01120;map01130;map03320;map04068;map04151;map04152;map04910;map04920;map04922;map04931;map04964;	Glycolysis / Gluconeogenesis;Citrate cycle (TCA cycle);Pyruvate metabolism;Metabolic pathways;Biosynthesis of secondary metabolites;Microbial metabolism in diverse environments;Biosynthesis of antibiotics;PPAR signaling pathway;FoxO signaling pathway;PI3K-Akt signaling pathway;AMPK signaling pathway;Insulin signaling pathway;Adipocytokine signaling pathway;Glucagon signaling pathway;Insulin resis…	IPR008209;IPR018091;IPR035078;IPR035077;IPR008210;IPR013035;	Phosphoenolpyruvate carboxykinase, GTP-utilising;Phosphoenolpyruvate carboxykinase, GTP-utilising, conserved site;Phosphoenolpyruvate carboxykinase, GTP-utilising, N-terminal;Phosphoenolpyruvate carboxykinase, GTP-utilising, C-terminal;Phosphoenolpyruvate carboxykinase, N-terminal;Phosphoenolpyruvate carboxykinase, C-terminal;	mitochondria	Hs14750965	1222	C	[C] Energy production and conversion;
Q91YI1	ATG13_MOUSE Autophagy-related protein 13 OS=Mus musculus OX=10090 GN=Atg13 PE=1 SV=2	0	0	0	0	0	0	nan	nan	GO:0033157;GO:0008104;GO:0032388;GO:0051049;GO:0032386;GO:0098779;GO:0070585;GO:0071840;GO:0044712;GO:0044710;GO:0070727;GO:0048518;GO:0033036;GO:0051050;GO:0006605;GO:1903955;GO:0072655;GO:0006839;GO:1903827;GO:0010638;GO:0033554;GO:0022607;GO:1903651;GO:1903008;GO:0051222;GO:0051223;GO:1905037;GO:0006886;GO:0016043;GO:0065007;GO:0007005;GO:0051130;GO:0070201;GO:1903649;GO:0006626;GO:0006810;GO:…	regulation of intracellular protein transport;protein localization;positive regulation of intracellular transport;regulation of transport;regulation of intracellular transport;mitophagy in response to mitochondrial depolarization;protein localization to mitochondrion;cellular component organization or biogenesis;single-organism catabolic process;single-organism metabolic process;cellular macromol…	6;4;4;4;5;6;7;2;4;3;4;2;3;3;6;5;6;6;5;5;4;4;5;5;4;5;5;6;3;2;5;4;5;6;5;4;3;3;3;1;2;3;5;2;4;5;4;7;3;3;4;6;5;2;6;3;4;5;2;4;5;6;4;4;6;6;6;2;5;5;6;3;5;4;4;3;4;5;3;2;3;3;4;4;4;3;6;5;5;4;3;	GO:1902494;GO:1902554;GO:1990234;GO:0043234;GO:0043231;GO:0005829;GO:0044424;GO:0043229;GO:0043227;GO:0000407;GO:0044444;GO:1990316;GO:0043226;GO:0005737;GO:1902911;GO:0005739;GO:0061695;GO:0044464;GO:0005623;GO:0005622;GO:0032991;GO:0005575;	catalytic complex;serine/threonine protein kinase complex;transferase complex;protein complex;intracellular membrane-bounded organelle;cytosol;intracellular part;intracellular organelle;membrane-bounded organelle;pre-autophagosomal structure;cytoplasmic part;ATG1/ULK1 kinase complex;organelle;cytoplasm;protein kinase complex;mitochondrion;transferase complex, transferring phosphorus-containing gr…	4;8;5;3;4;5;3;3;3;5;4;5;2;4;7;5;6;2;2;3;2;1;	GO:0019901;GO:0019900;GO:0003674;GO:0005488;GO:0019899;GO:0005515;	protein kinase binding;kinase binding;molecular_function;binding;enzyme binding;protein binding;	6;5;1;2;4;3;	K08331	map04140;map04211;	Regulation of autophagy;Longevity regulating pathway;	IPR018731;	Autophagy-related protein 13;	nucleus	Hs7662226	951	S	[S] Function unknown;
Q91YI0	ARLY_MOUSE Argininosuccinate lyase OS=Mus musculus OX=10090 GN=Asl PE=1 SV=1	1.07917	0.836213	1.0823	1.01654	1.19103	0.794744	1.26629	0.0385187	GO:0044707;GO:0019676;GO:0043543;GO:0006473;GO:0009064;GO:0006475;GO:0007610;GO:1901564;GO:0009791;GO:0044249;GO:0034641;GO:0006807;GO:0044281;GO:0071941;GO:0044283;GO:0044699;GO:0006541;GO:1901576;GO:0044710;GO:0044711;GO:0044260;GO:0006520;GO:0016053;GO:0006526;GO:0006525;GO:0007275;GO:0071704;GO:0006082;GO:0044267;GO:0008652;GO:1901605;GO:1901607;GO:0019627;GO:0032502;GO:0007626;GO:0032501;GO:…	single-multicellular organism process;ammonia assimilation cycle;protein acylation;protein acetylation;glutamine family amino acid metabolic process;internal protein amino acid acetylation;behavior;organonitrogen compound metabolic process;post-embryonic development;cellular biosynthetic process;cellular nitrogen compound metabolic process;nitrogen compound metabolic process;small molecule metabo…	3;8;7;8;6;9;2;4;4;4;4;3;4;4;5;2;7;4;3;4;4;4;5;8;7;4;3;4;5;5;5;6;4;2;3;2;3;2;6;3;3;5;1;6;2;7;5;5;7;6;7;5;5;4;3;5;3;4;6;7;5;3;6;	GO:0043227;GO:0043226;GO:1903561;GO:0031982;GO:0043230;GO:0070062;GO:0005575;GO:0005576;GO:0044421;	membrane-bounded organelle;organelle;extracellular vesicle;vesicle;extracellular organelle;extracellular exosome;cellular_component;extracellular region;extracellular region part;	3;2;3;4;3;4;1;2;2;	GO:0004056;GO:0003674;GO:0016840;GO:0016842;GO:0016829;GO:0003824;	argininosuccinate lyase activity;molecular_function;carbon-nitrogen lyase activity;amidine-lyase activity;lyase activity;catalytic activity;	6;1;4;5;3;2;	K01755	map00220;map00250;map01100;map01110;map01130;map01230;	Arginine biosynthesis;"Alanine, aspartate and glutamate metabolism";Metabolic pathways;Biosynthesis of secondary metabolites;Biosynthesis of antibiotics;Biosynthesis of amino acids;	IPR009049;IPR029419;IPR024083;IPR022761;IPR008948;IPR000362;IPR020557;	Argininosuccinate lyase;Argininosuccinate lyase, C-terminal;Fumarase/histidase, N-terminal;Fumarate lyase, N-terminal;L-Aspartase-like;Fumarate lyase family;Fumarate lyase, conserved site;	cytosol, nucleus	Hs4502257	889	E	[E] Amino acid transport and metabolism;
Q91YI4	ARRB2_MOUSE Beta-arrestin-2 OS=Mus musculus OX=10090 GN=Arrb2 PE=1 SV=1	1.3768	2.81785	0	1.80535	0	0	0.5956	nan	GO:0051049;GO:0002707;GO:0002706;GO:0002704;GO:0002703;GO:0048260;GO:0051716;GO:0000003;GO:0018212;GO:0045137;GO:0060548;GO:0046483;GO:0042325;GO:0032226;GO:0042327;GO:0009605;GO:0019538;GO:0010639;GO:0042699;GO:0042698;GO:0060627;GO:0045824;GO:0009892;GO:0009893;GO:0009890;GO:0009891;GO:0035556;GO:0050789;GO:0032091;GO:0051346;GO:0071560;GO:0002684;GO:0002682;GO:0002683;GO:0018130;GO:0007626;GO:…	regulation of transport;negative regulation of lymphocyte mediated immunity;regulation of lymphocyte mediated immunity;negative regulation of leukocyte mediated immunity;regulation of leukocyte mediated immunity;positive regulation of receptor-mediated endocytosis;cellular response to stimulus;reproduction;peptidyl-tyrosine modification;development of primary sexual characteristics;negative regul…	4;6;6;5;5;5;3;2;8;4;4;4;7;5;7;3;4;5;4;3;4;5;3;3;4;4;5;2;6;6;5;3;3;3;5;3;6;6;5;6;5;4;6;5;5;5;4;5;5;5;4;4;5;2;5;5;7;6;6;4;6;7;4;8;5;8;6;6;5;9;4;4;8;5;6;6;5;6;4;5;7;5;5;5;4;6;3;4;3;8;5;2;4;3;3;6;4;5;4;5;3;3;4;2;4;4;4;5;6;3;3;5;3;5;5;3;4;2;7;5;4;5;3;5;6;4;4;8;4;9;8;4;4;5;3;5;5;5;4;7;7;5;4;4;3;3;3;5;5;5;4;6;4;2;3;6;6;7;4;8;5;4;4;5;6;2;6;5;5;3;5;5;5;8;6;8;8;6;4;3;5;6;6;5;4;8;4;4;7;7;6;8;5;8;7;4;5;5;6;6…	GO:0044424;GO:0044425;GO:0016323;GO:0045211;GO:0044463;GO:0044464;GO:0071944;GO:0016023;GO:0016020;GO:0098589;GO:0042995;GO:0043231;GO:0043232;GO:0005829;GO:0005905;GO:0060076;GO:0014069;GO:0043228;GO:0099572;GO:0045202;GO:0043227;GO:0044309;GO:0043197;GO:0036477;GO:0098590;GO:0043229;GO:0043226;GO:0097060;GO:0012505;GO:0031982;GO:0044444;GO:0005634;GO:0043005;GO:0030139;GO:0030425;GO:0031988;GO:…	intracellular part;membrane part;basolateral plasma membrane;postsynaptic membrane;cell projection part;cell part;cell periphery;cytoplasmic, membrane-bounded vesicle;membrane;membrane region;cell projection;intracellular membrane-bounded organelle;intracellular non-membrane-bounded organelle;cytosol;coated pit;excitatory synapse;postsynaptic density;non-membrane-bounded organelle;postsynaptic sp…	3;2;4;4;3;2;3;5;2;3;3;4;4;5;3;3;4;3;3;2;3;5;4;4;4;3;2;3;3;4;4;5;4;6;5;5;4;4;5;2;3;2;3;3;3;3;1;3;	GO:0005488;GO:0050750;GO:0019899;GO:0031625;GO:0005515;GO:0005102;GO:0019901;GO:0019900;GO:0003674;GO:0031701;GO:0044389;GO:0043422;GO:0001664;GO:0032947;GO:0005198;GO:0070325;	binding;low-density lipoprotein particle receptor binding;enzyme binding;ubiquitin protein ligase binding;protein binding;receptor binding;protein kinase binding;kinase binding;molecular_function;angiotensin receptor binding;ubiquitin-like protein ligase binding;protein kinase B binding;G-protein coupled receptor binding;protein complex scaffold;structural molecule activity;lipoprotein particle r…	2;6;4;6;3;4;6;5;1;6;5;7;5;3;2;5;	K04439	map04010;map04062;map04144;map04340;map04740;map05032;	MAPK signaling pathway;Chemokine signaling pathway;Endocytosis;Hedgehog signaling pathway;Olfactory transduction;Morphine addiction;	IPR017864;IPR014753;IPR000698;IPR011022;IPR014756;IPR011021;	Arrestin, conserved site;Arrestin, N-terminal;Arrestin;Arrestin C-terminal-like domain;Immunoglobulin E-set;Arrestin-like, N-terminal;	cytosol	Hs4757780	808	T	[T] Signal transduction mechanisms;
Q64369	Q64369_MOUSE Y-box binding protein (Fragment) OS=Mus musculus OX=10090 GN=Igf2bp3 PE=2 SV=1	0	0	0	0	0	0	nan	nan
B2RXT3	B2RXT3_MOUSE oxoglutarate dehydrogenase (succinyl-transferring) OS=Mus musculus OX=10090 GN=Ogdhl PE=1 SV=1	2.16843	1.53562	1.58708	0	0.70888	0	0.96908	nan	GO:0009167;GO:0044281;GO:0009161;GO:0072350;GO:1901360;GO:0044712;GO:0044710;GO:0009199;GO:0006733;GO:0009205;GO:0046034;GO:0046031;GO:0032787;GO:0043436;GO:0046128;GO:0009179;GO:0055114;GO:0046483;GO:1901564;GO:0016052;GO:0006163;GO:0006165;GO:0009141;GO:0009144;GO:0009060;GO:0046496;GO:1901575;GO:0051186;GO:0019637;GO:0009150;GO:0008150;GO:0008152;GO:0044723;GO:0044724;GO:0015980;GO:0006101;GO:…	purine ribonucleoside monophosphate metabolic process;small molecule metabolic process;ribonucleoside monophosphate metabolic process;tricarboxylic acid metabolic process;organic cyclic compound metabolic process;single-organism catabolic process;single-organism metabolic process;ribonucleoside triphosphate metabolic process;oxidoreduction coenzyme metabolic process;purine ribonucleoside triphosp…	8;4;7;7;4;4;3;7;6;8;8;8;7;5;7;8;4;4;4;5;6;7;6;7;6;7;4;4;4;7;1;2;4;5;4;8;5;5;5;5;6;6;4;6;7;6;2;4;6;7;2;4;4;6;7;4;4;4;3;7;6;4;5;4;8;5;6;4;3;5;3;5;6;3;3;3;5;4;6;	GO:0031974;GO:1902494;GO:1990234;GO:0043234;GO:0043231;GO:0045252;GO:0043233;GO:0044429;GO:0044424;GO:0044422;GO:0043229;GO:0045240;GO:0043227;GO:0043226;GO:0045239;GO:0044446;GO:0044444;GO:1990204;GO:0005737;GO:0005739;GO:0044464;GO:0005623;GO:0005622;GO:0005759;GO:0032991;GO:0005575;GO:0070013;	membrane-enclosed lumen;catalytic complex;transferase complex;protein complex;intracellular membrane-bounded organelle;oxoglutarate dehydrogenase complex;organelle lumen;mitochondrial part;intracellular part;organelle part;intracellular organelle;dihydrolipoyl dehydrogenase complex;membrane-bounded organelle;organelle;tricarboxylic acid cycle enzyme complex;intracellular organelle part;cytoplasmi…	2;4;5;3;4;5;3;4;3;2;3;4;3;2;4;3;4;3;4;5;2;2;3;5;2;1;4;	GO:1901363;GO:0016624;GO:0046872;GO:0003674;GO:0030976;GO:0043168;GO:0043169;GO:0003824;GO:0097159;GO:0016491;GO:0043167;GO:0048037;GO:0004591;GO:0005488;GO:1901681;GO:0019842;GO:0050662;GO:0036094;GO:0016903;	heterocyclic compound binding;oxidoreductase activity, acting on the aldehyde or oxo group of donors, disulfide as acceptor;metal ion binding;molecular_function;thiamine pyrophosphate binding;anion binding;cation binding;catalytic activity;organic cyclic compound binding;oxidoreductase activity;ion binding;cofactor binding;oxoglutarate dehydrogenase (succinyl-transferring) activity;binding;sulfur…	3;5;5;1;4;4;4;2;3;3;3;3;6;2;3;4;4;3;4;	K00164	map00020;map00310;map00380;map01100;map01110;map01120;map01130;map01200;	Citrate cycle (TCA cycle);Lysine degradation;Tryptophan metabolism;Metabolic pathways;Biosynthesis of secondary metabolites;Microbial metabolism in diverse environments;Biosynthesis of antibiotics;Carbon metabolism;	IPR031717;IPR029061;IPR032106;IPR001017;IPR005475;IPR011603;	Multifunctional 2-oxoglutarate metabolism enzyme, C-terminal;Thiamin diphosphate-binding fold;2-oxoglutarate dehydrogenase E1 component, N-terminal domain;Dehydrogenase, E1 component;Transketolase-like, pyrimidine-binding domain;2-oxoglutarate dehydrogenase E1 component;	mitochondria	Hs8922716	1966	G	[G] Carbohydrate transport and metabolism;
B2RXT5	B2RXT5_MOUSE Glucose-6-phosphate isomerase OS=Mus musculus OX=10090 GN=Gpi1 PE=2 SV=1	0.866723	1.1657	0.87488	1.01332	0.844898	1.23448	0.75773	0.0139226
Q3T9U1	Q3T9U1_MOUSE MOB1, Mps One Binder kinase activator-like 1A (Yeast) OS=Mus musculus OX=10090 GN=Mob1b PE=1 SV=1	0.755641	0.936686	0.773051	0.864767	0.74453	1.92532	0.60997	0.229815
E9PWZ6	E9PWZ6_MOUSE Myosin IXb OS=Mus musculus OX=10090 GN=Myo9b PE=1 SV=1	0.591504	0.989096	0.68022	1.7164	1.22509	0.797689	0.71273	0.383255	GO:0048583;GO:0007266;GO:0007163;GO:0007165;GO:0007166;GO:0060326;GO:0071840;GO:0051716;GO:0042330;GO:0009966;GO:0048869;GO:0044093;GO:0051056;GO:0030595;GO:0006935;GO:0030048;GO:0065009;GO:0044700;GO:0009605;GO:0048870;GO:0002376;GO:0007154;GO:0043547;GO:0070887;GO:0023051;GO:0006928;GO:0035556;GO:0050789;GO:0009653;GO:0051345;GO:0016043;GO:0065007;GO:0043085;GO:0016477;GO:0035385;GO:0050790;GO:…	regulation of response to stimulus;Rho protein signal transduction;establishment or maintenance of cell polarity;signal transduction;cell surface receptor signaling pathway;cell chemotaxis;cellular component organization or biogenesis;cellular response to stimulus;taxis;regulation of signal transduction;cellular developmental process;positive regulation of molecular function;regulation of small G…	3;8;4;4;5;5;2;3;3;4;4;4;6;4;4;5;3;3;3;3;2;4;7;4;3;4;5;2;3;6;3;2;5;4;6;4;3;1;6;5;5;3;2;7;2;5;8;4;6;2;7;2;2;5;5;3;4;4;3;5;4;3;5;3;7;6;2;5;2;5;3;4;6;	GO:0032433;GO:0099512;GO:0099513;GO:0016020;GO:0016459;GO:0042995;GO:0043234;GO:0043232;GO:0098858;GO:0044424;GO:0044422;GO:0030175;GO:0043229;GO:0043228;GO:0005856;GO:0044430;GO:0048471;GO:0031941;GO:0031252;GO:0005938;GO:0044446;GO:0044444;GO:0005737;GO:0044463;GO:0044464;GO:0005623;GO:0005622;GO:0015629;GO:0071944;GO:0001726;GO:0043226;GO:0030027;GO:0099568;GO:0005884;GO:0032991;GO:0005575;	filopodium tip;supramolecular fiber;polymeric cytoskeletal fiber;membrane;myosin complex;cell projection;protein complex;intracellular non-membrane-bounded organelle;actin-based cell projection;intracellular part;organelle part;filopodium;intracellular organelle;non-membrane-bounded organelle;cytoskeleton;cytoskeletal part;perinuclear region of cytoplasm;filamentous actin;cell leading edge;cell c…	4;2;3;2;4;3;3;4;4;3;2;5;3;3;5;4;5;4;3;4;3;4;4;3;2;2;3;6;3;4;2;4;5;4;2;1;	GO:0098772;GO:1901363;GO:0000166;GO:0046872;GO:0005096;GO:0043531;GO:0016818;GO:0097367;GO:0016817;GO:0003674;GO:0005488;GO:0016887;GO:1901265;GO:0000146;GO:0042623;GO:0003779;GO:0032549;GO:0017076;GO:0003774;GO:0005524;GO:0016787;GO:0030898;GO:0003824;GO:0008092;GO:0097159;GO:0016462;GO:0032559;GO:0032555;GO:0032550;GO:0032553;GO:0035639;GO:0043169;GO:0043167;GO:0032403;GO:0051015;GO:0060589;GO:…	molecular function regulator;heterocyclic compound binding;nucleotide binding;metal ion binding;GTPase activator activity;ADP binding;hydrolase activity, acting on acid anhydrides, in phosphorus-containing anhydrides;carbohydrate derivative binding;hydrolase activity, acting on acid anhydrides;molecular_function;binding;ATPase activity;nucleoside phosphate binding;microfilament motor activity;ATP…	2;3;4;5;5;5;5;3;4;1;2;8;4;9;9;5;5;5;8;6;3;10;2;4;3;6;6;5;6;4;5;4;3;4;5;4;6;4;3;3;4;5;4;3;7;3;5;4;				IPR002219;IPR000048;IPR029071;IPR000159;IPR000198;IPR027417;IPR008936;IPR001609;IPR028557;	Protein kinase C-like, phorbol ester/diacylglycerol-binding domain;IQ motif, EF-hand binding site;Ubiquitin-related domain;Ras-associating (RA) domain;Rho GTPase-activating protein domain;P-loop containing nucleoside triphosphate hydrolase;Rho GTPase activation protein;Myosin head, motor domain;Unconventional myosin-IXb;	nucleus	Hs4758750_1	2052	N	[N] Cell motility;
O70274	TP4A2_MOUSE Protein tyrosine phosphatase type IVA 2 OS=Mus musculus OX=10090 GN=Ptp4a2 PE=1 SV=1	0	0	0	0	0	0	nan	nan	GO:0016311;GO:0006470;GO:0035335;GO:0043170;GO:0044267;GO:0044260;GO:0071704;GO:0009987;GO:0043412;GO:0036211;GO:0008150;GO:0006464;GO:0008152;GO:0044238;GO:0019538;GO:0006796;GO:0006793;GO:0044237;	dephosphorylation;protein dephosphorylation;peptidyl-tyrosine dephosphorylation;macromolecule metabolic process;cellular protein metabolic process;cellular macromolecule metabolic process;organic substance metabolic process;cellular process;macromolecule modification;protein modification process;biological_process;cellular protein modification process;metabolic process;primary metabolic process;p…	6;7;8;4;5;4;3;2;5;5;1;6;2;3;4;5;4;3;	GO:0043229;GO:0071944;GO:0043227;GO:0043226;GO:0005737;GO:0070062;GO:0005773;GO:0005634;GO:0016020;GO:0044444;GO:0005886;GO:1903561;GO:0031982;GO:0043230;GO:0043231;GO:0044464;GO:0005623;GO:0005622;GO:0005575;GO:0005576;GO:0044424;GO:0005769;GO:0005768;GO:0044421;GO:0012505;	intracellular organelle;cell periphery;membrane-bounded organelle;organelle;cytoplasm;extracellular exosome;vacuole;nucleus;membrane;cytoplasmic part;plasma membrane;extracellular vesicle;vesicle;extracellular organelle;intracellular membrane-bounded organelle;cell part;cell;intracellular;cellular_component;extracellular region;intracellular part;early endosome;endosome;extracellular region part;…	3;3;3;2;4;4;5;5;2;4;3;3;4;3;4;2;2;3;1;2;3;5;4;2;3;	GO:0016791;GO:0042578;GO:0003674;GO:0004721;GO:0016787;GO:0016788;GO:0003824;GO:0004727;GO:0004725;	phosphatase activity;phosphoric ester hydrolase activity;molecular_function;phosphoprotein phosphatase activity;hydrolase activity;hydrolase activity, acting on ester bonds;catalytic activity;prenylated protein tyrosine phosphatase activity;protein tyrosine phosphatase activity;	6;5;1;7;3;4;2;9;8;	K18041			IPR029021;IPR003595;IPR000387;IPR000242;	Protein-tyrosine phosphatase-like;Protein-tyrosine phosphatase, catalytic;Tyrosine specific protein phosphatases domain;PTP type protein phosphatase;	cytosol	Hs4506285	351	T	[T] Signal transduction mechanisms;
E9QPI5	E9QPI5_MOUSE PDS5 cohesin associated factor A OS=Mus musculus OX=10090 GN=Pds5a PE=1 SV=1	1.01476	0.93859	0.851727	1.30846	1.02374	0.862724	0.9294	0.648186	GO:0080090;GO:0019222;GO:0071840;GO:0010605;GO:0006260;GO:0048519;GO:0051053;GO:0051052;GO:0060255;GO:0046483;GO:0006275;GO:0009892;GO:0009890;GO:0006807;GO:0007064;GO:0007067;GO:0007062;GO:1901576;GO:0044260;GO:0016043;GO:0065007;GO:1901360;GO:0009889;GO:0050794;GO:0008156;GO:0008150;GO:0008152;GO:0007059;GO:0010556;GO:0010558;GO:0044249;GO:0034641;GO:0034645;GO:0044699;GO:0006139;GO:0000280;GO:…	regulation of primary metabolic process;regulation of metabolic process;cellular component organization or biogenesis;negative regulation of macromolecule metabolic process;DNA replication;negative regulation of biological process;negative regulation of DNA metabolic process;regulation of DNA metabolic process;regulation of macromolecule metabolic process;heterocycle metabolic process;regulation …	4;3;2;4;6;2;5;5;4;4;6;3;4;3;6;5;5;4;4;3;2;4;4;3;6;1;2;4;5;5;4;4;5;2;4;6;2;4;4;5;5;4;5;5;4;4;5;5;4;4;6;6;2;3;5;5;3;5;3;4;4;4;3;6;5;5;3;4;5;5;3;	GO:0031974;GO:0031981;GO:0016020;GO:0043231;GO:0043232;GO:0043233;GO:0044428;GO:0044424;GO:0044427;GO:0044422;GO:0043229;GO:0000785;GO:0005622;GO:0043227;GO:0043226;GO:0005654;GO:0044446;GO:0005634;GO:0044464;GO:0005623;GO:0043228;GO:0071944;GO:0005694;GO:0005886;GO:0032991;GO:0005575;GO:0070013;	membrane-enclosed lumen;nuclear lumen;membrane;intracellular membrane-bounded organelle;intracellular non-membrane-bounded organelle;organelle lumen;nuclear part;intracellular part;chromosomal part;organelle part;intracellular organelle;chromatin;intracellular;membrane-bounded organelle;organelle;nucleoplasm;intracellular organelle part;nucleus;cell part;cell;non-membrane-bounded organelle;cell p…	2;5;2;4;4;3;4;3;4;2;3;3;3;3;2;5;3;5;2;2;3;3;5;3;2;1;4;				K11267			IPR016024;IPR011989;	Armadillo-type fold;Armadillo-like helical;	cytosol	Hs7657269	1896	D	[D] Cell cycle control, cell division, chromosome partitioning;
Q4FJL0	Q4FJL0_MOUSE Rab10 OS=Mus musculus OX=10090 GN=Rab10 PE=1 SV=1	1.01988	0.92781	1.06229	0.901879	1.02862	1.05952	1.07669	0.217312
B7ZP22	B7ZP22_MOUSE Heterogeneous nuclear ribonucleoproteins A2/B1 OS=Mus musculus OX=10090 GN=Hnrnpa2b1 PE=2 SV=1	0.968337	1.05138	1.01565	0.997758	1.05648	0.910394	1.02735	0.606511
B7ZP20	B7ZP20_MOUSE Ankyrin repeat and FYVE domain containing 1 OS=Mus musculus OX=10090 GN=Ankfy1 PE=2 SV=1	0.827403	0.85079	0.670035	1.15341	0.797217	1.70114	0.61928	0.137178
H7BWY2	H7BWY2_MOUSE AP-3 complex subunit mu-1 OS=Mus musculus OX=10090 GN=Ap3m1 PE=1 SV=1	0.953687	0.981727	0.959233	1.06369	1.00071	1.04095	0.94403	0.114202	GO:0099517;GO:0099514;GO:0008104;GO:0099518;GO:0051656;GO:0051650;GO:0070727;GO:0097479;GO:0033036;GO:0045184;GO:0010970;GO:0097480;GO:0016192;GO:0006928;GO:0048489;GO:0006886;GO:0008088;GO:0008089;GO:0006810;GO:0008150;GO:0051234;GO:0046907;GO:0072384;GO:0048490;GO:0044699;GO:0047496;GO:0030705;GO:0051640;GO:0009987;GO:0016482;GO:0071702;GO:0034613;GO:0044765;GO:0044763;GO:0051648;GO:0051649;GO:…	synaptic vesicle transport along microtubule;synaptic vesicle cytoskeletal transport;protein localization;vesicle cytoskeletal trafficking;establishment of organelle localization;establishment of vesicle localization;cellular macromolecule localization;synaptic vesicle localization;macromolecule localization;establishment of protein localization;establishment of localization by movement along mic…	7;6;4;5;4;5;4;6;3;4;4;6;5;4;5;6;5;6;4;1;3;5;5;7;2;6;6;4;2;6;5;5;4;3;5;4;2;3;3;4;5;5;5;4;	GO:0030424;GO:0030117;GO:0030119;GO:0031982;GO:0005773;GO:0016020;GO:0031988;GO:0097708;GO:0005794;GO:0098588;GO:0042995;GO:0043231;GO:0043234;GO:0044424;GO:0044425;GO:0098852;GO:0043229;GO:0043227;GO:0043226;GO:0030118;GO:0044433;GO:0044437;GO:0048475;GO:0012505;GO:0012506;GO:0044446;GO:0016023;GO:0044444;GO:0044422;GO:0000323;GO:0005774;GO:0005737;GO:0031090;GO:0031410;GO:0043005;GO:0030659;GO:…	axon;membrane coat;AP-type membrane coat adaptor complex;vesicle;vacuole;membrane;membrane-bounded vesicle;intracellular vesicle;Golgi apparatus;bounding membrane of organelle;cell projection;intracellular membrane-bounded organelle;protein complex;intracellular part;membrane part;lytic vacuole membrane;intracellular organelle;membrane-bounded organelle;organelle;clathrin coat;cytoplasmic vesicle…	5;4;4;4;5;2;5;4;4;4;3;4;3;3;2;5;3;3;2;5;4;4;3;3;4;3;5;4;2;6;4;4;3;5;4;5;2;2;3;5;7;3;3;3;2;1;6;	GO:0031267;GO:0003674;GO:0005488;GO:0017016;GO:0019899;GO:0017137;GO:0051020;GO:0005515;	small GTPase binding;molecular_function;binding;Ras GTPase binding;enzyme binding;Rab GTPase binding;GTPase binding;protein binding;	6;1;2;7;4;8;5;3;				IPR011012;IPR028565;IPR001392;IPR018240;	Longin-like domain;Mu homology domain;Clathrin adaptor, mu subunit;Clathrin adaptor, mu subunit, conserved site;	cytosol	Hs6912240	695	U	[U] Intracellular trafficking, secretion, and vesicular transport;
Q3TN42	Q3TN42_MOUSE U3 small nucleolar RNA-associated protein 15 homolog OS=Mus musculus OX=10090 GN=Utp15 PE=2 SV=1	0	1.32321	0.712645	1.35474	1.20039	1.40901	0.70212	0.11539
H7BWY7	H7BWY7_MOUSE RBR-type E3 ubiquitin transferase OS=Mus musculus OX=10090 GN=Arih1 PE=1 SV=1	0	0	0	0	0	0	nan	nan	GO:0044237;GO:0044248;GO:0043632;GO:0043170;GO:0044267;GO:1901575;GO:0044265;GO:0044260;GO:0071704;GO:0009056;GO:0070647;GO:0032446;GO:0006508;GO:0051603;GO:0009987;GO:0019941;GO:0006464;GO:0043412;GO:0036211;GO:0008150;GO:0030163;GO:0008152;GO:0044257;GO:0009057;GO:0044238;GO:0019538;GO:0016567;GO:0006511;	cellular metabolic process;cellular catabolic process;modification-dependent macromolecule catabolic process;macromolecule metabolic process;cellular protein metabolic process;organic substance catabolic process;cellular macromolecule catabolic process;cellular macromolecule metabolic process;organic substance metabolic process;catabolic process;protein modification by small protein conjugation o…	3;4;6;4;5;4;5;4;3;3;7;8;5;6;2;7;6;5;5;1;5;2;6;5;3;4;9;8;	GO:0005737;GO:0044464;GO:0005623;GO:0005622;GO:0005575;GO:0044424;	cytoplasm;cell part;cell;intracellular;cellular_component;intracellular part;	4;2;2;3;1;3;	GO:0044389;GO:0043169;GO:0019899;GO:0003674;GO:0005488;GO:0043167;GO:0016740;GO:0046872;GO:0019787;GO:0003824;GO:0004842;GO:0016874;GO:0031625;GO:0046914;GO:0005515;GO:0008270;	ubiquitin-like protein ligase binding;cation binding;enzyme binding;molecular_function;binding;ion binding;transferase activity;metal ion binding;ubiquitin-like protein transferase activity;catalytic activity;ubiquitin-protein transferase activity;ligase activity;ubiquitin protein ligase binding;transition metal ion binding;protein binding;zinc ion binding;	5;4;4;1;2;3;3;5;4;2;5;3;6;6;3;7;				IPR002867;IPR031127;IPR001841;IPR013083;	IBR domain;E3 ubiquitin ligase RBR family;Zinc finger, RING-type;Zinc finger, RING/FYVE/PHD-type;	cytosol	Hs6453815	619	O	[O] Posttranslational modification, protein turnover, chaperones;
H7BWY5	H7BWY5_MOUSE Poly (ADP-ribose) polymerase family, member 9 OS=Mus musculus OX=10090 GN=Parp9 PE=1 SV=1	0	1.39043	0	2.3234	0	2.28618	nan	nan	GO:0060330;GO:0002376;GO:0048583;GO:0090304;GO:0080134;GO:0034641;GO:0006807;GO:0044237;GO:0043170;GO:1901360;GO:0034097;GO:0006139;GO:0051716;GO:0006302;GO:0044260;GO:0050789;GO:0071704;GO:0002682;GO:0044699;GO:0065007;GO:0006952;GO:0045088;GO:0006281;GO:0045087;GO:0009987;GO:0006725;GO:0044710;GO:0034341;GO:0006974;GO:0006259;GO:0006950;GO:0008150;GO:0008152;GO:0006955;GO:0042221;GO:0031347;GO:…	regulation of response to interferon-gamma;immune system process;regulation of response to stimulus;nucleic acid metabolic process;regulation of response to stress;cellular nitrogen compound metabolic process;nitrogen compound metabolic process;cellular metabolic process;macromolecule metabolic process;organic cyclic compound metabolic process;response to cytokine;nucleobase-containing compound m…	5;2;3;5;4;4;3;3;4;4;5;4;3;5;4;2;3;3;2;2;4;5;4;4;2;4;3;5;5;5;3;1;2;3;3;5;4;4;3;4;2;4;3;4;	GO:0031974;GO:0043227;GO:0043226;GO:0005737;GO:0005634;GO:0016020;GO:0005739;GO:0005654;GO:0044446;GO:0043231;GO:0043233;GO:0031981;GO:0044464;GO:0043229;GO:0005623;GO:0005622;GO:0005575;GO:0070013;GO:0044444;GO:0044428;GO:0044424;GO:0005829;GO:0044422;	membrane-enclosed lumen;membrane-bounded organelle;organelle;cytoplasm;nucleus;membrane;mitochondrion;nucleoplasm;intracellular organelle part;intracellular membrane-bounded organelle;organelle lumen;nuclear lumen;cell part;intracellular organelle;cell;intracellular;cellular_component;intracellular organelle lumen;cytoplasmic part;nuclear part;intracellular part;cytosol;organelle part;	2;3;2;4;5;2;5;5;3;4;3;5;2;3;2;3;1;4;4;4;3;5;2;	GO:0003674;GO:0003950;GO:0003824;GO:0016740;GO:0016763;GO:0016757;	molecular_function;NAD+ ADP-ribosyltransferase activity;catalytic activity;transferase activity;transferase activity, transferring pentosyl groups;transferase activity, transferring glycosyl groups;	1;6;2;3;5;4;				IPR034400;IPR012317;IPR002589;	Poly [ADP-ribose] polymerase 9;Poly(ADP-ribose) polymerase, catalytic domain;Macro domain;	cytosol, nucleus	Hs13899297_1	431	BK	[B] Chromatin structure and dynamics;[K] Transcription;
F8WI22	F8WI22_MOUSE BCL2-associated transcription factor 1 OS=Mus musculus OX=10090 GN=Bclaf1 PE=1 SV=1	0.863594	0.887132	1.0505	1.1173	0.884068	1.1974	0.87392	0.289237	GO:2001235;GO:0080090;GO:0019222;GO:2001233;GO:0048584;GO:0048583;GO:0007165;GO:1901362;GO:1901360;GO:0065003;GO:0051716;GO:0010605;GO:0010604;GO:0009966;GO:0009967;GO:0010467;GO:0048518;GO:0048519;GO:0060255;GO:2001141;GO:2001020;GO:2001022;GO:0046483;GO:0044700;GO:0010468;GO:0033554;GO:0019438;GO:0022607;GO:0009892;GO:0009893;GO:0009890;GO:0009891;GO:0051254;GO:0006807;GO:0010628;GO:0035556;GO:…	positive regulation of apoptotic signaling pathway;regulation of primary metabolic process;regulation of metabolic process;regulation of apoptotic signaling pathway;positive regulation of response to stimulus;regulation of response to stimulus;signal transduction;organic cyclic compound biosynthetic process;organic cyclic compound metabolic process;macromolecular complex assembly;cellular respons…	5;4;3;5;3;3;4;5;4;5;3;4;4;4;4;5;2;2;4;6;5;4;4;3;5;4;5;4;3;3;4;4;5;3;5;5;6;7;4;4;3;2;2;5;4;5;4;3;5;3;1;2;5;5;4;5;5;5;2;4;6;5;5;6;7;5;6;4;4;3;4;4;2;5;3;4;4;2;4;4;6;6;7;5;2;4;7;7;5;6;6;5;5;5;4;6;4;5;5;5;4;4;4;6;5;4;4;4;5;3;6;6;2;6;3;5;5;5;5;5;5;5;4;6;6;3;5;3;4;4;4;4;5;3;3;3;3;3;3;	GO:0031974;GO:0031981;GO:0043231;GO:0043232;GO:0043233;GO:0044428;GO:0044424;GO:0044422;GO:0043229;GO:0005622;GO:0043226;GO:0016607;GO:0016604;GO:0005654;GO:0044446;GO:0005737;GO:0005730;GO:0005634;GO:0044451;GO:0044464;GO:0005623;GO:0043228;GO:0043227;GO:0005575;GO:0070013;	membrane-enclosed lumen;nuclear lumen;intracellular membrane-bounded organelle;intracellular non-membrane-bounded organelle;organelle lumen;nuclear part;intracellular part;organelle part;intracellular organelle;intracellular;organelle;nuclear speck;nuclear body;nucleoplasm;intracellular organelle part;cytoplasm;nucleolus;nucleus;nucleoplasm part;cell part;cell;non-membrane-bounded organelle;membr…	2;5;4;4;3;4;3;2;3;3;2;7;6;5;3;4;5;5;5;2;2;3;3;1;4;	GO:1901363;GO:0005488;GO:0003676;GO:0003677;GO:0097159;GO:0044822;GO:0003723;GO:0003674;	heterocyclic compound binding;binding;nucleic acid binding;DNA binding;organic cyclic compound binding;poly(A) RNA binding;RNA binding;molecular_function;	3;2;4;5;3;6;5;1;				IPR029199;IPR026668;	THRAP3/BCLAF1 family;Bcl-2-associated transcription factor 1;	nucleus
Q3TSB0	Q3TSB0_MOUSE Ubiquitin-associated protein 2-like (Fragment) OS=Mus musculus OX=10090 GN=Ubap2l PE=2 SV=1	0	0	0	0	0	0	nan	nan
Q8BRG8	TM209_MOUSE Transmembrane protein 209 OS=Mus musculus OX=10090 GN=Tmem209 PE=2 SV=1	0	0	0	0	0	0	nan	nan				GO:0005575;GO:0044425;GO:0016021;GO:0016020;GO:0031224;	cellular_component;membrane part;integral component of membrane;membrane;intrinsic component of membrane;	1;2;4;2;3;							IPR019176;	Cytochrome B561-related;	cytosol, nucleus	Hs14249558	992	S	[S] Function unknown;
P47791	GSHR_MOUSE Glutathione reductase, mitochondrial OS=Mus musculus OX=10090 GN=Gsr PE=1 SV=3	1.21287	0.836949	1.00987	0.896773	1.143	0.90054	1.27768	0.0179917	GO:0044237;GO:0098754;GO:0006807;GO:0050789;GO:0009636;GO:0098869;GO:0071704;GO:0042592;GO:0065007;GO:0044699;GO:0006749;GO:0065008;GO:0019725;GO:0006575;GO:0008150;GO:0009987;GO:0050794;GO:1990748;GO:0008152;GO:0042221;GO:0045454;GO:1901564;GO:0043603;GO:0050896;GO:0034641;GO:0044763;GO:0006790;GO:0006518;	cellular metabolic process;detoxification;nitrogen compound metabolic process;regulation of biological process;response to toxic substance;cellular oxidant detoxification;organic substance metabolic process;homeostatic process;biological regulation;single-organism process;glutathione metabolic process;regulation of biological quality;cellular homeostasis;cellular modified amino acid metabolic pro…	3;2;3;2;4;4;3;4;2;2;5;3;4;4;1;2;3;3;2;3;4;4;5;2;4;3;4;5;	GO:0009897;GO:0043226;GO:0043229;GO:0071944;GO:0098552;GO:0043227;GO:0070062;GO:0016020;GO:0005739;GO:0044459;GO:0005737;GO:0009986;GO:0005886;GO:1903561;GO:0031982;GO:0043230;GO:0043231;GO:0044464;GO:0005623;GO:0005622;GO:0005575;GO:0044444;GO:0005576;GO:0044424;GO:0044425;GO:0044421;	external side of plasma membrane;organelle;intracellular organelle;cell periphery;side of membrane;membrane-bounded organelle;extracellular exosome;membrane;mitochondrion;plasma membrane part;cytoplasm;cell surface;plasma membrane;extracellular vesicle;vesicle;extracellular organelle;intracellular membrane-bounded organelle;cell part;cell;intracellular;cellular_component;cytoplasmic part;extracel…	4;2;3;3;3;3;4;2;5;3;4;3;3;3;4;3;4;2;2;3;1;4;2;3;2;2;	GO:0003674;GO:0005488;GO:0043167;GO:1901363;GO:1901265;GO:0016491;GO:0043168;GO:0050662;GO:0050661;GO:0050660;GO:0015038;GO:0004362;GO:0000166;GO:0016668;GO:0016209;GO:0016667;GO:0036094;GO:0003824;GO:0048037;GO:0097159;GO:0016651;GO:0015037;GO:0015036;	molecular_function;binding;ion binding;heterocyclic compound binding;nucleoside phosphate binding;oxidoreductase activity;anion binding;coenzyme binding;NADP binding;flavin adenine dinucleotide binding;glutathione disulfide oxidoreductase activity;glutathione-disulfide reductase activity;nucleotide binding;oxidoreductase activity, acting on a sulfur group of donors, NAD(P) as acceptor;antioxidant…	1;2;3;3;4;3;4;4;5;5;7;3;4;5;2;4;3;2;3;3;4;6;5;	K00383	map00480;map04918;	Glutathione metabolism;Thyroid hormone synthesis;	IPR004099;IPR023753;IPR006322;IPR012999;IPR016156;	Pyridine nucleotide-disulphide oxidoreductase, dimerisation domain;FAD/NAD(P)-binding domain;Glutathione reductase, eukaryote/bacterial;Pyridine nucleotide-disulphide oxidoreductase, class I, active site;FAD/NAD-linked reductase, dimerisation domain;	mitochondria	Hs10835189	844	Q	[Q] Secondary metabolites biosynthesis, transport and catabolism;
Q69ZN7	MYOF_MOUSE Myoferlin OS=Mus musculus OX=10090 GN=Myof PE=1 SV=2	1.20498	0.935949	1.09241	0.819541	1.07404	0.873085	1.28261	0.0094912										K22125			IPR006614;IPR032362;IPR012968;IPR012560;IPR012561;IPR000008;IPR029999;	Peroxin/Ferlin domain;Ferlin, C-terminal domain;FerIin domain;Ferlin A-domain;Ferlin B-domain;C2 domain;Myoferlin;	peroxisome	Hs19718759	3878	M	[M] Cell wall/membrane/envelope biogenesis;
J9JDU9	J9JDU9_MOUSE cAMP-dependent protein kinase catalytic subunit alpha isoform (Fragment) OS=Mus musculus OX=10090 GN=Prkaca PE=2 SV=1	0	1.67531	0	1.76992	1.25103	1.30375	0.79029	nan
A0A1D5RMA4	A0A1D5RMA4_MOUSE Solute carrier family 7 (cationic amino acid transporter, y+ system), member 6 OS=Mus musculus OX=10090 GN=Slc7a6 PE=1 SV=1	0	0	0	0	0	0	nan	nan				GO:0098590;GO:0031224;GO:0005575;GO:0016021;GO:0016020;GO:0098805;GO:0044459;GO:0098589;GO:0016323;GO:0005886;GO:0044464;GO:0005623;GO:0071944;GO:0044425;	plasma membrane region;intrinsic component of membrane;cellular_component;integral component of membrane;membrane;whole membrane;plasma membrane part;membrane region;basolateral plasma membrane;plasma membrane;cell part;cell;cell periphery;membrane part;	4;3;1;4;2;3;3;3;4;3;2;2;3;2;	GO:0005342;GO:0008509;GO:0003674;GO:0022804;GO:0015297;GO:0015291;GO:0005215;GO:0046943;GO:0022891;GO:0022892;GO:0008514;GO:0015075;GO:0022857;GO:0015171;	organic acid transmembrane transporter activity;anion transmembrane transporter activity;molecular_function;active transmembrane transporter activity;antiporter activity;secondary active transmembrane transporter activity;transporter activity;carboxylic acid transmembrane transporter activity;substrate-specific transmembrane transporter activity;substrate-specific transporter activity;organic ani…	5;6;1;4;6;5;2;6;4;3;7;5;3;7;						cytosol	Hs4507053	77	E	[E] Amino acid transport and metabolism;
Q78HU3	MB12A_MOUSE Multivesicular body subunit 12A OS=Mus musculus OX=10090 GN=Mvb12a PE=1 SV=1	0	0	0	0	0	0	nan	nan	GO:0008104;GO:0051049;GO:0048583;GO:1903772;GO:0061024;GO:0007165;GO:0007166;GO:0007167;GO:1902590;GO:0007169;GO:0071840;GO:0051716;GO:0032879;GO:0044419;GO:0019058;GO:0048518;GO:0065007;GO:0033036;GO:0016192;GO:0006900;GO:0045184;GO:0007173;GO:0051704;GO:0044700;GO:0016050;GO:0022607;GO:1901184;GO:0050789;GO:0016043;GO:0044087;GO:0050792;GO:0006810;GO:0050794;GO:0043902;GO:0043903;GO:0043900;GO:…	protein localization;regulation of transport;regulation of response to stimulus;regulation of viral budding via host ESCRT complex;membrane organization;signal transduction;cell surface receptor signaling pathway;enzyme linked receptor protein signaling pathway;multi-organism organelle organization;transmembrane receptor protein tyrosine kinase signaling pathway;cellular component organization or…	4;4;3;4;4;4;5;6;4;7;2;3;3;3;5;2;2;3;5;5;4;9;2;3;5;4;5;2;3;3;4;4;3;3;4;3;1;3;2;6;4;4;5;5;4;2;8;3;4;2;5;5;5;2;4;6;5;3;5;3;3;4;4;2;4;4;5;4;3;	GO:0031974;GO:0005815;GO:0031982;GO:0031981;GO:0005773;GO:0016020;GO:0005774;GO:0098588;GO:0043234;GO:0043230;GO:0043231;GO:0043232;GO:0043233;GO:0005829;GO:0044428;GO:0044424;GO:0044425;GO:0044421;GO:0044422;GO:0044464;GO:0043229;GO:0043228;GO:0005623;GO:0043227;GO:0005856;GO:0005654;GO:0044430;GO:0044437;GO:0012505;GO:0036452;GO:0044446;GO:0044444;GO:0044440;GO:0005770;GO:0010008;GO:0005737;GO:…	membrane-enclosed lumen;microtubule organizing center;vesicle;nuclear lumen;vacuole;membrane;vacuolar membrane;bounding membrane of organelle;protein complex;extracellular organelle;intracellular membrane-bounded organelle;intracellular non-membrane-bounded organelle;organelle lumen;cytosol;nuclear part;intracellular part;membrane part;extracellular region part;organelle part;cell part;intracellu…	2;5;4;5;5;2;4;4;3;3;4;4;3;5;4;3;2;2;2;2;3;3;2;3;5;5;4;4;3;4;3;4;5;5;5;4;3;5;4;3;6;4;5;4;3;5;3;2;6;3;2;1;4;2;4;	GO:0043130;GO:0003674;GO:0008289;GO:0032182;GO:0005515;GO:0005488;	ubiquitin binding;molecular_function;lipid binding;ubiquitin-like protein binding;protein binding;binding;	5;1;3;4;3;2;	K12186	map04144;	Endocytosis;	IPR018798;IPR023340;IPR023341;	Multivesicular body subunit 12;UMA domain;MABP domain;	nucleus	Hs22046082	150	S	[S] Function unknown;
Q5U4C7	Q5U4C7_MOUSE Gramd4 protein (Fragment) OS=Mus musculus OX=10090 GN=Gramd4 PE=2 SV=1	0	0	0	0	0	0	nan	nan
Q99LI2	CLCC1_MOUSE Chloride channel CLIC-like protein 1 OS=Mus musculus OX=10090 GN=Clcc1 PE=1 SV=1	0	0	0	0	0	0	nan	nan				GO:0005783;GO:0034707;GO:0043229;GO:0034702;GO:0043227;GO:0043226;GO:0031224;GO:0005737;GO:0016021;GO:0016020;GO:0005794;GO:1902495;GO:1990351;GO:0012505;GO:0043234;GO:0032991;GO:0043231;GO:0044464;GO:0005623;GO:0005622;GO:0005575;GO:0098796;GO:0044444;GO:0044424;GO:0044425;GO:0005634;	endoplasmic reticulum;chloride channel complex;intracellular organelle;ion channel complex;membrane-bounded organelle;organelle;intrinsic component of membrane;cytoplasm;integral component of membrane;membrane;Golgi apparatus;transmembrane transporter complex;transporter complex;endomembrane system;protein complex;macromolecular complex;intracellular membrane-bounded organelle;cell part;cell;intr…	4;6;3;5;3;2;3;4;4;2;4;4;4;3;3;2;4;2;2;3;1;3;4;3;2;5;	GO:0003674;GO:0008509;GO:0015075;GO:0022857;GO:0015103;GO:0022803;GO:0005253;GO:0005254;GO:0015108;GO:0005215;GO:0005216;GO:0022891;GO:0022892;GO:0015267;GO:0022838;	molecular_function;anion transmembrane transporter activity;ion transmembrane transporter activity;transmembrane transporter activity;inorganic anion transmembrane transporter activity;passive transmembrane transporter activity;anion channel activity;chloride channel activity;chloride transmembrane transporter activity;transporter activity;ion channel activity;substrate-specific transmembrane tra…	1;6;5;3;7;4;7;8;8;2;6;4;3;5;5;	K22188			IPR009231;	Chloride channel CLIC-like;	plasma membrane
Q5U4C5	Q5U4C5_MOUSE Importin 4 OS=Mus musculus OX=10090 GN=Ipo4 PE=1 SV=1	0.649564	1.21684	0.814666	1.00382	0.754273	1.56084	0.58667	0.0370184	GO:0051169;GO:0008104;GO:0071840;GO:0070727;GO:0033036;GO:0006606;GO:0006605;GO:0045184;GO:0071103;GO:0022607;GO:0006610;GO:0006886;GO:0042254;GO:0016043;GO:0065003;GO:0065004;GO:0006461;GO:0006810;GO:0008150;GO:0051234;GO:0046907;GO:0034728;GO:0070271;GO:0034723;GO:0034724;GO:0031497;GO:0044699;GO:0022613;GO:1902593;GO:0072594;GO:0017038;GO:0044744;GO:0006336;GO:0006334;GO:0006335;GO:0006333;GO:…	nuclear transport;protein localization;cellular component organization or biogenesis;cellular macromolecule localization;macromolecule localization;protein import into nucleus;protein targeting;establishment of protein localization;DNA conformation change;cellular component assembly;ribosomal protein import into nucleus;intracellular protein transport;ribosome biogenesis;cellular component organi…	6;4;2;4;3;5;6;4;6;4;6;6;5;3;5;6;5;4;1;3;5;6;4;7;7;6;2;4;6;5;5;5;7;6;7;6;6;7;4;6;5;5;5;7;5;2;5;7;4;8;4;2;3;3;4;5;3;5;5;4;	GO:0031974;GO:0031981;GO:0016020;GO:0000790;GO:0043234;GO:0043231;GO:0043232;GO:0043233;GO:0044428;GO:0044424;GO:0044427;GO:0044422;GO:0043229;GO:0043228;GO:0000785;GO:0000228;GO:0043227;GO:0043226;GO:0044446;GO:0005737;GO:0005634;GO:0044454;GO:0044464;GO:0005623;GO:0005622;GO:0005694;GO:0032991;GO:0005575;GO:0070013;	membrane-enclosed lumen;nuclear lumen;membrane;nuclear chromatin;protein complex;intracellular membrane-bounded organelle;intracellular non-membrane-bounded organelle;organelle lumen;nuclear part;intracellular part;chromosomal part;organelle part;intracellular organelle;non-membrane-bounded organelle;chromatin;nuclear chromosome;membrane-bounded organelle;organelle;intracellular organelle part;cy…	2;5;2;4;3;4;4;3;4;3;4;2;3;3;3;5;3;2;3;4;5;5;2;2;3;5;2;1;4;							IPR000357;IPR001494;IPR016024;IPR011989;	HEAT repeat;Importin-beta, N-terminal domain;Armadillo-type fold;Armadillo-like helical;	cytosol, nucleus	Hs18874099	1224	YU	[Y] Nuclear structure;[U] Intracellular trafficking, secretion, and vesicular transport;
Q8BTU4	Q8BTU4_MOUSE Lupus La protein OS=Mus musculus OX=10090 GN=Ssb PE=2 SV=1	0.992365	0.942292	0.975098	1.06247	0.996603	1.03117	0.97633	0.548413
Q99LI7	CSTF3_MOUSE Cleavage stimulation factor subunit 3 OS=Mus musculus OX=10090 GN=Cstf3 PE=1 SV=1	0	0	0	0	0	0	nan	nan	GO:0044237;GO:0090304;GO:0006807;GO:0043170;GO:1901360;GO:0006396;GO:0016071;GO:0071704;GO:0010467;GO:0006139;GO:0009987;GO:0006725;GO:0044260;GO:0008150;GO:0008152;GO:0046483;GO:0016070;GO:0044238;GO:0034641;GO:0006397;	cellular metabolic process;nucleic acid metabolic process;nitrogen compound metabolic process;macromolecule metabolic process;organic cyclic compound metabolic process;RNA processing;mRNA metabolic process;organic substance metabolic process;gene expression;nucleobase-containing compound metabolic process;cellular process;cellular aromatic compound metabolic process;cellular macromolecule metabol…	3;5;3;4;4;6;6;3;5;4;2;4;4;1;2;4;5;3;4;7;	GO:0031974;GO:0043229;GO:0043227;GO:0043226;GO:0005575;GO:0031981;GO:0005634;GO:0005654;GO:0043231;GO:0043233;GO:0044464;GO:0005623;GO:0005622;GO:0044446;GO:0070013;GO:0044428;GO:0044424;GO:0044422;	membrane-enclosed lumen;intracellular organelle;membrane-bounded organelle;organelle;cellular_component;nuclear lumen;nucleus;nucleoplasm;intracellular membrane-bounded organelle;organelle lumen;cell part;cell;intracellular;intracellular organelle part;intracellular organelle lumen;nuclear part;intracellular part;organelle part;	2;3;3;2;1;5;5;5;4;3;2;2;3;3;4;4;3;2;	GO:0003674;GO:0005488;GO:0003676;GO:1901363;GO:0044822;GO:0097159;GO:0003723;	molecular_function;binding;nucleic acid binding;heterocyclic compound binding;poly(A) RNA binding;organic cyclic compound binding;RNA binding;	1;2;4;3;6;3;5;	K14408	map03015;	mRNA surveillance pathway;	IPR003107;IPR011990;IPR008847;	HAT (Half-A-TPR) repeat;Tetratricopeptide-like helical domain;Suppressor of forked;	cytosol	Hs4557495	1472	A	[A] RNA processing and modification;
Q99LI8	HGS_MOUSE Hepatocyte growth factor-regulated tyrosine kinase substrate OS=Mus musculus OX=10090 GN=Hgs PE=1 SV=2	0.982869	0.850845	1.07583	1.12801	0.946958	1.01548	1.00378	0.968274	GO:0008104;GO:0019220;GO:0080090;GO:0051046;GO:0051047;GO:0051049;GO:0048585;GO:0048583;GO:0061024;GO:0007165;GO:0071840;GO:0051716;GO:0019222;GO:0009968;GO:0070727;GO:0009966;GO:0000165;GO:0048518;GO:0048519;GO:0051050;GO:0060255;GO:0045859;GO:0006623;GO:0006605;GO:0045184;GO:0032268;GO:1903541;GO:1903543;GO:0042325;GO:0044700;GO:0016192;GO:0019538;GO:0010648;GO:0009893;GO:0023051;GO:0010628;GO:…	protein localization;regulation of phosphate metabolic process;regulation of primary metabolic process;regulation of secretion;positive regulation of secretion;regulation of transport;negative regulation of response to stimulus;regulation of response to stimulus;membrane organization;signal transduction;cellular component organization or biogenesis;cellular response to stimulus;regulation of meta…	4;6;4;5;4;4;3;3;4;4;2;3;3;4;4;4;5;2;2;3;4;7;5;6;4;5;6;6;7;3;5;4;4;3;3;5;6;8;5;4;6;5;3;2;4;3;4;4;3;6;3;6;5;5;1;2;5;3;4;5;5;2;5;4;6;6;7;3;7;2;5;7;4;5;4;2;6;5;5;6;6;5;4;5;2;8;3;3;6;4;5;6;6;5;4;4;5;2;3;5;6;5;5;7;7;7;5;6;5;4;3;4;4;4;2;3;3;3;7;3;7;5;4;5;5;4;3;3;	GO:0005771;GO:0005770;GO:0005774;GO:0031902;GO:0031901;GO:0098588;GO:0043230;GO:0043231;GO:0044424;GO:0044421;GO:0044422;GO:0043229;GO:0043227;GO:0043226;GO:0044437;GO:0010008;GO:0012505;GO:0044446;GO:0005773;GO:0044444;GO:0044440;GO:0016020;GO:1903561;GO:0005737;GO:0031090;GO:0032585;GO:0070062;GO:0044464;GO:0005622;GO:0005623;GO:0098805;GO:0031982;GO:0005575;GO:0005576;GO:0005768;GO:0005769;	multivesicular body;late endosome;vacuolar membrane;late endosome membrane;early endosome membrane;bounding membrane of organelle;extracellular organelle;intracellular membrane-bounded organelle;intracellular part;extracellular region part;organelle part;intracellular organelle;membrane-bounded organelle;organelle;vacuolar part;endosome membrane;endomembrane system;intracellular organelle part;va…	6;5;4;6;6;4;3;4;3;2;2;3;3;2;4;5;3;3;5;4;5;2;3;4;3;7;4;2;3;2;3;4;1;2;4;5;	GO:0046872;GO:0019904;GO:0043130;GO:0032182;GO:0003674;GO:0005488;GO:0043169;GO:0043167;GO:0005515;	metal ion binding;protein domain specific binding;ubiquitin binding;ubiquitin-like protein binding;molecular_function;binding;cation binding;ion binding;protein binding;	5;4;5;4;1;2;4;3;3;	K12182	map04144;map04145;	Endocytosis;Phagosome;	IPR002014;IPR011011;IPR013083;IPR000306;IPR003903;IPR017455;IPR024641;IPR017073;IPR008942;	VHS domain;Zinc finger, FYVE/PHD-type;Zinc finger, RING/FYVE/PHD-type;FYVE zinc finger;Ubiquitin interacting motif;Zinc finger, FYVE-related;Hepatocyte growth factor-regulated tyrosine kinase substrate, helical domain;Ubiquitin binding protein, Hrs/VPS27;ENTH/VHS;	nucleus	Hs4758528	1418	TU	[T] Signal transduction mechanisms;[U] Intracellular trafficking, secretion, and vesicular transport;
Q9D5T0	ATAD1_MOUSE Outer mitochondrial transmembrane helix translocase OS=Mus musculus OX=10090 GN=Atad1 PE=1 SV=1	0.980299	1.12353	1.15171	0.895199	0.944322	0.904947	1.05221	0.631784	GO:0019222;GO:0051049;GO:0007612;GO:0007613;GO:0007610;GO:0007611;GO:0048260;GO:0044710;GO:0010604;GO:0048522;GO:0048518;GO:0048519;GO:0051050;GO:0060255;GO:0051128;GO:0003008;GO:0044700;GO:0044707;GO:0023057;GO:0044708;GO:0050789;GO:0098916;GO:0009893;GO:0043170;GO:0035249;GO:0044260;GO:0016043;GO:0065007;GO:0071840;GO:0051130;GO:0006810;GO:0050794;GO:0008150;GO:0008152;GO:0048259;GO:0051234;GO:…	regulation of metabolic process;regulation of transport;learning;memory;behavior;learning or memory;positive regulation of receptor-mediated endocytosis;single-organism metabolic process;positive regulation of macromolecule metabolic process;positive regulation of cellular process;positive regulation of biological process;negative regulation of biological process;positive regulation of transport;…	3;4;5;5;2;4;5;3;4;3;2;2;3;4;4;3;3;3;3;3;2;7;3;4;10;4;3;2;2;4;4;3;1;2;6;3;6;7;5;5;5;6;4;4;2;4;5;3;4;2;2;4;2;4;3;4;4;4;9;3;5;4;3;5;8;4;4;5;2;3;3;4;5;3;5;	GO:0030054;GO:0097060;GO:0005778;GO:0016020;GO:0005777;GO:0031903;GO:0098588;GO:0098589;GO:0043231;GO:0044424;GO:0044425;GO:0044422;GO:0098590;GO:0043229;GO:0043227;GO:0044439;GO:0044438;GO:0044446;GO:0044444;GO:0005886;GO:0042579;GO:0005737;GO:0031090;GO:0005739;GO:0044456;GO:0044459;GO:0045211;GO:0044464;GO:0005623;GO:0005622;GO:0071944;GO:0045202;GO:0098805;GO:0043226;GO:0005575;GO:0098794;	cell junction;synaptic membrane;peroxisomal membrane;membrane;peroxisome;microbody membrane;bounding membrane of organelle;membrane region;intracellular membrane-bounded organelle;intracellular part;membrane part;organelle part;plasma membrane region;intracellular organelle;membrane-bounded organelle;peroxisomal part;microbody part;intracellular organelle part;cytoplasmic part;plasma membrane;mic…	2;3;5;2;6;4;4;3;4;3;2;2;4;3;3;5;4;3;4;3;5;4;3;5;2;3;4;2;2;3;3;2;3;2;1;3;	GO:1901363;GO:0000166;GO:0016818;GO:0097367;GO:0016817;GO:0003674;GO:0005488;GO:0016887;GO:1901265;GO:0042623;GO:0008568;GO:0032549;GO:0017076;GO:0005524;GO:0016787;GO:0003824;GO:0097159;GO:0016462;GO:0032559;GO:0032555;GO:0032550;GO:0035639;GO:0043167;GO:0030554;GO:0001883;GO:0001882;GO:0017111;GO:0036094;GO:0043168;GO:0032553;	heterocyclic compound binding;nucleotide binding;hydrolase activity, acting on acid anhydrides, in phosphorus-containing anhydrides;carbohydrate derivative binding;hydrolase activity, acting on acid anhydrides;molecular_function;binding;ATPase activity;nucleoside phosphate binding;ATPase activity, coupled;microtubule-severing ATPase activity;ribonucleoside binding;purine nucleotide binding;ATP bi…	3;4;5;3;4;1;2;8;4;9;10;5;5;6;3;2;3;6;6;5;6;5;3;6;5;4;7;3;4;4;	K22530			IPR003960;IPR003959;IPR003593;IPR027417;	ATPase, AAA-type, conserved site;ATPase, AAA-type, core;AAA+ ATPase domain;P-loop containing nucleoside triphosphate hydrolase;	plasma membrane	7297651	389	O	[O] Posttranslational modification, protein turnover, chaperones;
Q3UJC3	Q3UJC3_MOUSE Glycylpeptide N-tetradecanoyltransferase OS=Mus musculus OX=10090 GN=Nmt1 PE=1 SV=1	1.06534	0.957506	1.14808	0.908681	0.882413	1.03798	1.066	0.503797
Q52KI8	SRRM1_MOUSE Serine/arginine repetitive matrix protein 1 OS=Mus musculus OX=10090 GN=Srrm1 PE=1 SV=2	0.964388	0.968894	1.10753	0.939087	0.932242	1.08786	1.00278	0.970506										K13171	map03013;map03015;	RNA transport;mRNA surveillance pathway;	IPR002483;	PWI domain;	nucleus	Hs5032119	429	AR	[A] RNA processing and modification;[R] General function prediction only;
Q61468	MSLN_MOUSE Mesothelin OS=Mus musculus OX=10090 GN=Msln PE=1 SV=1	0	0	0	0	0	0	nan	nan										K20733			IPR026664;IPR010335;	Stereocilin-related;Mesothelin;	plasma membrane
Q61469	PLPP1_MOUSE Phospholipid phosphatase 1 OS=Mus musculus OX=10090 GN=Plpp1 PE=1 SV=1	0.680637	0	1.69979	0	1.4575	2.16207	0.59171	nan	GO:0006470;GO:0007165;GO:0051716;GO:0044711;GO:0006665;GO:0046486;GO:0046339;GO:0044700;GO:1901564;GO:0019538;GO:0006672;GO:0006670;GO:0006807;GO:0050789;GO:0034311;GO:0044267;GO:0044260;GO:0097164;GO:0065007;GO:0044281;GO:0006629;GO:0044710;GO:0050794;GO:0043412;GO:0036211;GO:0008150;GO:0008152;GO:0050896;GO:1901615;GO:0016311;GO:0006639;GO:0006638;GO:0044249;GO:0034641;GO:0023052;GO:0044699;GO:…	protein dephosphorylation;signal transduction;cellular response to stimulus;single-organism biosynthetic process;sphingolipid metabolic process;glycerolipid metabolic process;diacylglycerol metabolic process;single organism signaling;organonitrogen compound metabolic process;protein metabolic process;ceramide metabolic process;sphingosine metabolic process;nitrogen compound metabolic process;regu…	7;4;3;4;5;5;7;3;4;4;6;5;3;2;7;5;4;4;2;4;4;3;3;5;5;1;2;2;4;6;6;5;4;4;2;2;6;5;5;2;4;5;4;5;7;6;5;3;4;4;6;3;3;4;5;3;3;5;6;	GO:0031982;GO:0016021;GO:0016020;GO:0043230;GO:0044425;GO:0043227;GO:0031224;GO:0044421;GO:0031226;GO:0044459;GO:0044464;GO:0005623;GO:0071944;GO:0070062;GO:0043226;GO:0005887;GO:0005886;GO:1903561;GO:0005575;GO:0005576;	vesicle;integral component of membrane;membrane;extracellular organelle;membrane part;membrane-bounded organelle;intrinsic component of membrane;extracellular region part;intrinsic component of plasma membrane;plasma membrane part;cell part;cell;cell periphery;extracellular exosome;organelle;integral component of plasma membrane;plasma membrane;extracellular vesicle;cellular_component;extracellul…	4;4;2;3;2;3;3;2;4;3;2;2;3;4;2;4;3;3;1;2;	GO:0003674;GO:0016787;GO:0016788;GO:0003824;GO:0016791;GO:0042578;GO:0008195;	molecular_function;hydrolase activity;hydrolase activity, acting on ester bonds;catalytic activity;phosphatase activity;phosphoric ester hydrolase activity;phosphatidate phosphatase activity;	1;3;4;2;6;5;7;	K01080	map00561;map00564;map00565;map00600;map01100;map01110;map04072;map04666;map04975;map05231;	Glycerolipid metabolism;Glycerophospholipid metabolism;Ether lipid metabolism;Sphingolipid metabolism;Metabolic pathways;Biosynthesis of secondary metabolites;Phospholipase D signaling pathway;Fc gamma R-mediated phagocytosis;Fat digestion and absorption;Choline metabolism in cancer;	IPR000326;IPR028670;	Phosphatidic acid phosphatase type 2/haloperoxidase;Lipid phosphate phosphohydrolase 1;	plasma membrane	Hs4505973	475	I	[I] Lipid transport and metabolism;
Q9CXA2	T3HPD_MOUSE Trans-L-3-hydroxyproline dehydratase OS=Mus musculus OX=10090 GN=L3hypdh PE=1 SV=1	0	0	0	0	0	0	nan	nan	GO:0008152;GO:0008150;	metabolic process;biological_process;	2;1;				GO:0016835;GO:0016836;GO:0003824;GO:0003674;GO:0050346;GO:0016829;	carbon-oxygen lyase activity;hydro-lyase activity;catalytic activity;molecular_function;trans-L-3-hydroxyproline dehydratase activity;lyase activity;	4;5;2;1;6;3;	K18384	map00330;	Arginine and proline metabolism;	IPR008794;	Proline racemase family;	nucleus	374329157	394	E	[E] Amino acid transport and metabolism	COG3938	Proline racemase
Q8CED3	Q8CED3_MOUSE RING-type E3 ubiquitin transferase (Fragment) OS=Mus musculus OX=10090 GN=Rad18 PE=2 SV=1	0	1.51958	1.71094	0	1.3885	1.38099	1.06856	0.628069
Q80YS7	Q80YS7_MOUSE 1700019B03Rik protein OS=Mus musculus OX=10090 GN=Saxo5 PE=1 SV=2	0	0	1.5346	0	1.76404	2.70136	0.61055	nan													IPR028001;	Protein of unknown function DUF4601;	cytosol
Q8C0Y5	Q8C0Y5_MOUSE LisH domain-containing protein OS=Mus musculus OX=10090 PE=2 SV=1	0	0	0	0	0	0	nan	nan
Q00519	XDH_MOUSE Xanthine dehydrogenase/oxidase OS=Mus musculus OX=10090 GN=Xdh PE=1 SV=5	0.927272	0.939535	1.09679	0.964332	1.0603	1.01177	1.05787	0.369755	GO:0043408;GO:0019220;GO:0080090;GO:0019222;GO:0007595;GO:0048585;GO:0048584;GO:0048583;GO:0050680;GO:0072359;GO:0072358;GO:0007165;GO:0007166;GO:0007167;GO:0007169;GO:0090287;GO:0051896;GO:1901360;GO:1901361;GO:0044712;GO:0051716;GO:0010605;GO:0010604;GO:0009968;GO:0045602;GO:0009966;GO:0048869;GO:0045601;GO:0048513;GO:0048514;GO:0030857;GO:0044093;GO:0030855;GO:0048518;GO:0048519;GO:0051345;GO:…	regulation of MAPK cascade;regulation of phosphate metabolic process;regulation of primary metabolic process;regulation of metabolic process;lactation;negative regulation of response to stimulus;positive regulation of response to stimulus;regulation of response to stimulus;negative regulation of epithelial cell proliferation;circulatory system development;cardiovascular system development;signal …	6;6;4;3;5;3;3;3;5;5;5;4;5;6;7;4;6;4;5;4;3;4;4;4;6;4;4;6;4;4;5;4;6;2;2;6;4;4;5;3;6;6;3;4;4;4;7;3;7;7;4;3;4;5;6;4;4;4;3;3;3;4;5;7;4;5;4;5;5;2;5;5;4;4;6;4;6;6;8;2;5;3;3;5;5;5;5;4;3;4;6;4;3;4;5;5;1;2;6;5;5;5;5;5;5;5;5;5;6;2;3;7;5;5;8;6;6;5;5;5;3;5;5;4;4;3;4;2;4;4;3;4;3;5;2;7;3;5;3;5;5;4;5;6;5;5;2;4;8;2;4;3;5;2;4;4;6;4;4;7;7;6;5;4;3;5;5;6;7;6;5;4;4;4;4;5;5;4;5;7;4;4;4;5;9;3;5;5;4;5;4;7;4;8;8;6;7;6;3;5…	GO:0005777;GO:0043231;GO:0042579;GO:0044424;GO:0044421;GO:0005622;GO:0043227;GO:0016529;GO:0005737;GO:0012505;GO:0044444;GO:0044464;GO:0005623;GO:0016528;GO:0005783;GO:0043226;GO:0043229;GO:0005615;GO:0005575;GO:0005576;	peroxisome;intracellular membrane-bounded organelle;microbody;intracellular part;extracellular region part;intracellular;membrane-bounded organelle;sarcoplasmic reticulum;cytoplasm;endomembrane system;cytoplasmic part;cell part;cell;sarcoplasm;endoplasmic reticulum;organelle;intracellular organelle;extracellular space;cellular_component;extracellular region;	6;4;5;3;2;3;3;5;4;3;4;2;2;5;4;2;3;3;1;2;	GO:0000166;GO:0046872;GO:0016614;GO:0003674;GO:0005488;GO:1901265;GO:0043546;GO:0046914;GO:1901363;GO:0003824;GO:0051540;GO:0051537;GO:0046983;GO:0030151;GO:0004855;GO:0004854;GO:0016491;GO:0043168;GO:0043169;GO:0043167;GO:0005506;GO:0009055;GO:0042802;GO:0042803;GO:0048037;GO:0005515;GO:0097159;GO:0051536;GO:0036094;GO:0050662;GO:0050660;GO:0016725;GO:0016726;GO:0016727;	nucleotide binding;metal ion binding;oxidoreductase activity, acting on CH-OH group of donors;molecular_function;binding;nucleoside phosphate binding;molybdopterin cofactor binding;transition metal ion binding;heterocyclic compound binding;catalytic activity;metal cluster binding;2 iron, 2 sulfur cluster binding;protein dimerization activity;molybdenum ion binding;xanthine oxidase activity;xanthi…	4;5;4;1;2;4;4;6;3;2;3;5;4;7;6;6;3;4;4;3;7;2;4;5;3;3;3;4;3;4;5;4;5;5;	K00106	map00230;map00232;map00983;map01100;map01110;map01120;map04146;	Purine metabolism;Caffeine metabolism;Drug metabolism - other enzymes;Metabolic pathways;Biosynthesis of secondary metabolites;Microbial metabolism in diverse environments;Peroxisome;	IPR002888;IPR002346;IPR014307;IPR001041;IPR008274;IPR016169;IPR006058;IPR014309;IPR000674;IPR016208;IPR022407;IPR016166;IPR016167;IPR005107;IPR012675;	[2Fe-2S]-binding;Molybdopterin dehydrogenase, FAD-binding;Xanthine dehydrogenase, small subunit;2Fe-2S ferredoxin-type iron-sulfur binding domain;Aldehyde oxidase/xanthine dehydrogenase, molybdopterin binding;CO dehydrogenase flavoprotein-like, FAD-binding, subdomain 2;2Fe-2S ferredoxin, iron-sulphur binding site;Xanthine dehydrogenase, molybdopterin binding subunit;Aldehyde oxidase/xanthine dehy…	cytosol	Hs4507933	2459	F	[F] Nucleotide transport and metabolism;
Q99MS7	EH1L1_MOUSE EH domain-binding protein 1-like protein 1 OS=Mus musculus OX=10090 GN=Ehbp1l1 PE=1 SV=1	0.828105	1.27912	0.751388	0.751279	0.786758	1.60335	0.65119	0.165356										K25573			IPR001715;IPR022735;IPR029928;IPR019448;	Calponin homology domain;Domain of unknown function DUF3585;EH domain-binding protein 1-like protein 1;EEIG1/EHBP1 N-terminal domain;	nucleus	Hs22062496	899	Z	[Z] Cytoskeleton;
Q8C079	STRP1_MOUSE Striatin-interacting protein 1 OS=Mus musculus OX=10090 GN=Strip1 PE=1 SV=2	0	0	0	0	0	0	nan	nan	GO:0022604;GO:0022603;GO:0030036;GO:0051128;GO:0030865;GO:0009653;GO:0050789;GO:0044699;GO:0000902;GO:0048869;GO:0016043;GO:0032989;GO:0065007;GO:0071840;GO:0032502;GO:0030029;GO:0050793;GO:0009987;GO:0050794;GO:0044767;GO:0044763;GO:0007010;GO:0006996;GO:0048856;GO:0030866;GO:1902589;GO:0008150;	regulation of cell morphogenesis;regulation of anatomical structure morphogenesis;actin cytoskeleton organization;regulation of cellular component organization;cortical cytoskeleton organization;anatomical structure morphogenesis;regulation of biological process;single-organism process;cell morphogenesis;cellular developmental process;cellular component organization;cellular component morphogenes…	5;4;5;4;6;3;2;2;5;4;3;4;2;2;2;4;3;2;3;3;3;5;4;3;6;4;1;	GO:0043226;GO:0043229;GO:0043227;GO:0005737;GO:0005634;GO:0031982;GO:1903561;GO:0070062;GO:0043230;GO:0043231;GO:0044464;GO:0005623;GO:0005622;GO:0005575;GO:0005576;GO:0044424;GO:0044421;	organelle;intracellular organelle;membrane-bounded organelle;cytoplasm;nucleus;vesicle;extracellular vesicle;extracellular exosome;extracellular organelle;intracellular membrane-bounded organelle;cell part;cell;intracellular;cellular_component;extracellular region;intracellular part;extracellular region part;	2;3;3;4;5;4;3;4;3;4;2;2;3;1;2;3;2;							IPR021819;IPR012486;	Protein of unknown function DUF3402;N1221-like;	plasma membrane	Hs22040875	1522	S	[S] Function unknown;
D3Z645	D3Z645_MOUSE Vacuolar protein sorting-associated protein 29 OS=Mus musculus OX=10090 GN=Vps29 PE=1 SV=1	1.45703	0.840263	0.886524	0.982662	0.980444	0.853081	1.24215	0.301828	GO:1990126;GO:0008104;GO:0044699;GO:0051234;GO:0070727;GO:0006886;GO:0051641;GO:0034613;GO:0006810;GO:0045184;GO:0015031;GO:0044765;GO:0008150;GO:0007034;GO:0042147;GO:0051649;GO:0051179;GO:1902578;GO:0016197;GO:0033036;GO:0016192;GO:0046907;GO:0071702;GO:1902582;GO:0016482;	retrograde transport, endosome to plasma membrane;protein localization;single-organism process;establishment of localization;cellular macromolecule localization;intracellular protein transport;cellular localization;cellular protein localization;transport;establishment of protein localization;protein transport;single-organism transport;biological_process;vacuolar transport;retrograde transport, en…	6;4;2;3;4;6;3;5;4;4;5;4;1;6;6;4;2;3;7;3;5;5;5;5;6;	GO:0043231;GO:0016020;GO:0043229;GO:0005774;GO:0043227;GO:0043226;GO:0010008;GO:0005737;GO:0030904;GO:0070062;GO:0005773;GO:0005770;GO:0030906;GO:0044437;GO:0044425;GO:0098805;GO:0043234;GO:0044422;GO:0098588;GO:0044446;GO:0032991;GO:1903561;GO:0031982;GO:0043230;GO:0005829;GO:0044464;GO:0005623;GO:0005622;GO:0005575;GO:0098796;GO:0044444;GO:0005576;GO:0031090;GO:0044440;GO:0044424;GO:0005769;GO:…	intracellular membrane-bounded organelle;membrane;intracellular organelle;vacuolar membrane;membrane-bounded organelle;organelle;endosome membrane;cytoplasm;retromer complex;extracellular exosome;vacuole;late endosome;retromer, cargo-selective complex;vacuolar part;membrane part;whole membrane;protein complex;organelle part;bounding membrane of organelle;intracellular organelle part;macromolecula…	4;2;3;4;3;2;5;4;3;4;5;5;3;4;2;3;3;2;4;3;2;3;4;3;5;2;2;3;1;3;4;2;3;5;3;5;4;2;3;	GO:0046872;GO:0003674;GO:0005488;GO:0043167;GO:0043169;	metal ion binding;molecular_function;binding;ion binding;cation binding;	5;1;2;3;4;				IPR024654;IPR000979;IPR029052;IPR028661;	Calcineurin-like phosphoesterase domain, lpxH type;Phosphodiesterase MJ0936/Vps29;Metallo-dependent phosphatase-like;Vacuolar protein sorting-associated protein 29;	cytosol	Hs7706441	301	U	[U] Intracellular trafficking, secretion, and vesicular transport;
Q3U0V2	TRADD_MOUSE Tumor necrosis factor receptor type 1-associated DEATH domain protein OS=Mus musculus OX=10090 GN=Tradd PE=1 SV=1	1.17356	1.01808	0.65158	1.05126	0.857912	1.24762	0.80889	0.276488	GO:0048584;GO:0048583;GO:0007165;GO:0007166;GO:0098773;GO:0044707;GO:0071840;GO:0065003;GO:0051716;GO:0009966;GO:0009967;GO:0048513;GO:0051798;GO:0048518;GO:0051797;GO:0043122;GO:0043123;GO:0051291;GO:0044700;GO:0022607;GO:0007249;GO:0035556;GO:0010646;GO:0016043;GO:0065007;GO:0006915;GO:0050793;GO:0009888;GO:0050794;GO:0012501;GO:0008150;GO:0051239;GO:0042633;GO:1902533;GO:1902531;GO:0042303;GO:…	positive regulation of response to stimulus;regulation of response to stimulus;signal transduction;cell surface receptor signaling pathway;skin epidermis development;single-multicellular organism process;cellular component organization or biogenesis;macromolecular complex assembly;cellular response to stimulus;regulation of signal transduction;positive regulation of signal transduction;animal org…	3;3;4;5;6;3;2;5;3;4;4;4;5;2;5;6;6;7;3;4;6;5;4;3;2;6;3;4;3;5;1;3;5;5;5;4;4;4;2;4;3;2;3;4;6;2;3;2;2;5;6;3;4;3;4;5;6;4;5;5;4;4;4;5;2;4;5;2;5;3;3;4;3;4;3;	GO:0016020;GO:0043235;GO:0098589;GO:0043234;GO:0043231;GO:0043232;GO:0044424;GO:0044425;GO:0098857;GO:0043229;GO:0043228;GO:0043227;GO:0043226;GO:0005856;GO:0005634;GO:0005737;GO:0044464;GO:0005623;GO:0005622;GO:0071944;GO:0098805;GO:0005886;GO:0032991;GO:0045121;GO:0005575;	membrane;receptor complex;membrane region;protein complex;intracellular membrane-bounded organelle;intracellular non-membrane-bounded organelle;intracellular part;membrane part;membrane microdomain;intracellular organelle;non-membrane-bounded organelle;membrane-bounded organelle;organelle;cytoskeleton;nucleus;cytoplasm;cell part;cell;intracellular;cell periphery;whole membrane;plasma membrane;mac…	2;4;3;3;4;4;3;2;4;3;3;3;2;5;5;4;2;2;3;3;3;3;2;5;1;	GO:0019900;GO:0019904;GO:0060090;GO:0003674;GO:0005488;GO:0070513;GO:0019899;GO:0042802;GO:0005515;GO:0004871;	kinase binding;protein domain specific binding;binding, bridging;molecular_function;binding;death domain binding;enzyme binding;identical protein binding;protein binding;signal transducer activity;	5;4;3;1;2;5;4;4;3;2;	K03171	map04064;map04071;map04210;map04622;map04668;map04920;map05152;map05160;map05169;map05203;	NF-kappa B signaling pathway;Sphingolipid signaling pathway;Apoptosis;RIG-I-like receptor signaling pathway;TNF signaling pathway;Adipocytokine signaling pathway;Tuberculosis;Hepatitis C;Epstein-Barr virus infection;Viral carcinogenesis;	IPR035712;IPR011029;IPR000488;IPR009095;	TRADD;Death-like domain;Death domain;TRADD, N-terminal;	extracellular
Q3U0V1	FUBP2_MOUSE Far upstream element-binding protein 2 OS=Mus musculus OX=10090 GN=Khsrp PE=1 SV=2	0.977443	0.941271	0.967021	1.04843	0.90681	1.15902	0.90553	0.21081	GO:0080090;GO:0019222;GO:1901362;GO:1901360;GO:1901361;GO:0033036;GO:0060255;GO:2001141;GO:0046483;GO:0019438;GO:0034660;GO:0051028;GO:0097659;GO:0046700;GO:1901576;GO:1901575;GO:0044265;GO:0044260;GO:0065007;GO:0018130;GO:0006810;GO:0009889;GO:0050794;GO:0019439;GO:0008150;GO:0008152;GO:0034654;GO:0051236;GO:0051234;GO:0016070;GO:0016071;GO:0050658;GO:0044271;GO:0044270;GO:0050657;GO:0006355;GO:…	regulation of primary metabolic process;regulation of metabolic process;organic cyclic compound biosynthetic process;organic cyclic compound metabolic process;organic cyclic compound catabolic process;macromolecule localization;regulation of macromolecule metabolic process;regulation of RNA biosynthetic process;heterocycle metabolic process;aromatic compound biosynthetic process;ncRNA metabolic p…	4;3;5;4;5;3;4;6;4;5;6;6;7;5;4;4;5;4;2;5;4;4;3;5;1;2;5;4;3;5;6;5;5;5;7;6;5;6;6;6;4;4;4;5;5;4;5;7;2;4;7;5;4;3;5;4;5;7;6;2;5;3;5;5;6;7;4;5;5;6;3;5;4;3;2;3;3;6;7;	GO:0035770;GO:0031974;GO:0030425;GO:0030529;GO:0031981;GO:0097458;GO:0016020;GO:0044297;GO:0036477;GO:0042995;GO:0043231;GO:0043232;GO:0043233;GO:0005829;GO:0044428;GO:0044424;GO:0044422;GO:0044464;GO:0043229;GO:0043228;GO:0036464;GO:0005622;GO:0043227;GO:0043226;GO:0005654;GO:0043025;GO:0044446;GO:0044444;GO:0005737;GO:0005634;GO:0043005;GO:0010494;GO:1990904;GO:0005623;GO:0032991;GO:0005575;GO:…	ribonucleoprotein granule;membrane-enclosed lumen;dendrite;intracellular ribonucleoprotein complex;nuclear lumen;neuron part;membrane;cell body;somatodendritic compartment;cell projection;intracellular membrane-bounded organelle;intracellular non-membrane-bounded organelle;organelle lumen;cytosol;nuclear part;intracellular part;organelle part;cell part;intracellular organelle;non-membrane-bounded…	5;2;5;4;5;3;2;3;4;3;4;4;3;5;4;3;2;2;3;3;5;3;3;2;5;4;3;4;4;5;4;6;3;2;2;1;4;	GO:1901363;GO:0003674;GO:0003676;GO:0003677;GO:0097159;GO:0003729;GO:0044822;GO:0003723;GO:0005488;GO:0003730;	heterocyclic compound binding;molecular_function;nucleic acid binding;DNA binding;organic cyclic compound binding;mRNA binding;poly(A) RNA binding;RNA binding;binding;mRNA 3'-UTR binding;	3;1;4;5;3;7;6;5;2;8;	K13210			IPR004087;IPR004088;IPR015096;	K Homology domain;K Homology domain, type 1;Far upstream element-binding protein, C-terminal;	cytosol	Hs4504865	1356	A	[A] RNA processing and modification;
E9Q919	E9Q919_MOUSE Dynactin 3 OS=Mus musculus OX=10090 GN=Dctn3 PE=1 SV=1	0	1.5308	1.47758	1.42579	0	1.56583	0.98017	nan	GO:1903047;GO:0022402;GO:0051301;GO:0007067;GO:0044699;GO:0071840;GO:0000280;GO:0016043;GO:0007049;GO:0006996;GO:0000278;GO:0009987;GO:0008150;GO:0000910;GO:0007017;GO:1902589;GO:0048285;GO:0044763;	mitotic cell cycle process;cell cycle process;cell division;mitotic nuclear division;single-organism process;cellular component organization or biogenesis;nuclear division;cellular component organization;cell cycle;organelle organization;mitotic cell cycle;cellular process;biological_process;cytokinesis;microtubule-based process;single-organism organelle organization;organelle fission;single-orga…	5;4;4;5;2;2;6;3;4;4;5;2;1;5;4;4;5;3;	GO:0098687;GO:0015629;GO:0030496;GO:0043229;GO:0043228;GO:0097610;GO:0043226;GO:0005856;GO:0044446;GO:0005819;GO:0005813;GO:0005737;GO:0005815;GO:0044430;GO:0005875;GO:0048471;GO:0005694;GO:0009986;GO:0015630;GO:0032153;GO:0032155;GO:0032154;GO:0000779;GO:0005869;GO:0043234;GO:0000775;GO:0000776;GO:0000777;GO:0032991;GO:0043232;GO:0000793;GO:0044444;GO:0044464;GO:0005623;GO:0005622;GO:0005575;GO:…	chromosomal region;actin cytoskeleton;midbody;intracellular organelle;non-membrane-bounded organelle;cell surface furrow;organelle;cytoskeleton;intracellular organelle part;spindle;centrosome;cytoplasm;microtubule organizing center;cytoskeletal part;microtubule associated complex;perinuclear region of cytoplasm;chromosome;cell surface;microtubule cytoskeleton;cell division site;cell division site…	5;6;3;3;3;3;2;5;3;5;5;4;5;4;4;5;5;3;6;3;3;4;7;5;3;6;4;5;2;4;6;4;2;2;3;1;3;4;2;							IPR009991;	Dynactin subunit p22;	cytosol
A0A494BBL9	A0A494BBL9_MOUSE Stimulator of interferon response cGAMP interactor 1 (Fragment) OS=Mus musculus OX=10090 GN=Sting1 PE=1 SV=1	0	0	0	0	0	0	nan	nan	GO:0033157;GO:0051169;GO:0008104;GO:0032388;GO:0019222;GO:0051049;GO:0032386;GO:0048584;GO:0048583;GO:0034645;GO:0031349;GO:1901362;GO:0031347;GO:0050688;GO:0033160;GO:0051716;GO:0010604;GO:0043207;GO:0070727;GO:0009615;GO:0010467;GO:0000060;GO:0010557;GO:1904591;GO:0044093;GO:0048518;GO:0065007;GO:0042991;GO:0051252;GO:0051050;GO:0060255;GO:0006606;GO:0006605;GO:0033158;GO:2001141;GO:0051707;GO:…	regulation of intracellular protein transport;nuclear transport;protein localization;positive regulation of intracellular transport;regulation of metabolic process;regulation of transport;regulation of intracellular transport;positive regulation of response to stimulus;regulation of response to stimulus;cellular macromolecule biosynthetic process;positive regulation of defense response;organic cy…	6;6;4;4;3;4;5;3;3;5;4;5;5;4;6;3;4;4;4;4;5;6;5;5;4;2;2;6;5;3;4;5;6;7;6;3;4;7;2;3;3;7;6;4;2;5;5;6;5;5;3;7;4;5;4;2;3;6;4;5;2;4;6;4;6;6;6;3;3;2;6;7;3;6;5;5;5;6;4;4;3;4;5;3;5;3;3;5;6;3;3;5;6;4;5;4;5;6;2;5;3;7;6;5;1;6;4;5;4;5;5;4;3;4;4;4;3;5;3;7;2;5;2;4;7;3;3;4;5;3;5;6;3;6;5;4;4;4;4;6;7;5;6;5;4;4;4;7;6;4;5;4;8;5;5;7;4;6;6;4;4;6;6;4;4;3;5;5;7;5;7;5;5;5;5;5;4;6;4;7;5;4;5;3;4;3;4;2;3;3;4;4;4;3;4;3;3;5;5;4…	GO:0005783;GO:0005789;GO:0016021;GO:0016020;GO:0005777;GO:0005794;GO:0098588;GO:0031967;GO:0031975;GO:0043231;GO:0042579;GO:0044424;GO:0044425;GO:0044422;GO:0019867;GO:0043229;GO:0043227;GO:0044432;GO:0005741;GO:0044429;GO:0012505;GO:0044446;GO:0044444;GO:0042175;GO:0031224;GO:0005737;GO:0031090;GO:0005739;GO:0048471;GO:0044464;GO:0005623;GO:0005622;GO:0005740;GO:0031968;GO:0071944;GO:0098805;GO:…	endoplasmic reticulum;endoplasmic reticulum membrane;integral component of membrane;membrane;peroxisome;Golgi apparatus;bounding membrane of organelle;organelle envelope;envelope;intracellular membrane-bounded organelle;microbody;intracellular part;membrane part;organelle part;outer membrane;intracellular organelle;membrane-bounded organelle;endoplasmic reticulum part;mitochondrial outer membrane…	4;3;4;2;6;4;4;4;3;4;5;3;2;2;3;3;3;4;5;4;3;3;4;3;3;4;3;5;5;2;2;3;5;4;3;3;2;3;4;1;	GO:1901363;GO:0000166;GO:0019901;GO:0019900;GO:0031625;GO:0097367;GO:0003674;GO:0005488;GO:1901265;GO:0017076;GO:0043168;GO:0097159;GO:0019001;GO:0032559;GO:0032555;GO:0046983;GO:0032553;GO:0035438;GO:0019899;GO:0043167;GO:0032561;GO:0042802;GO:0042803;GO:0008134;GO:0061507;GO:0030551;GO:0030554;GO:0005515;GO:0044389;GO:0036094;	heterocyclic compound binding;nucleotide binding;protein kinase binding;kinase binding;ubiquitin protein ligase binding;carbohydrate derivative binding;molecular_function;binding;nucleoside phosphate binding;purine nucleotide binding;anion binding;organic cyclic compound binding;guanyl nucleotide binding;adenyl ribonucleotide binding;purine ribonucleotide binding;protein dimerization activity;rib…	3;4;6;5;6;3;1;2;4;5;4;3;6;6;5;4;4;5;4;3;6;4;5;4;5;5;6;3;5;3;				IPR029158;	Stimulator of interferon genes protein;	nucleus
Q8C052	MAP1S_MOUSE Microtubule-associated protein 1S OS=Mus musculus OX=10090 GN=Map1s PE=1 SV=2	1.14759	0	1.42234	1.73362	1.69645	0	0.82032	nan	GO:0048468;GO:0060322;GO:0032989;GO:0071840;GO:0048869;GO:0048858;GO:0048513;GO:0044707;GO:0009653;GO:0000902;GO:0016043;GO:0065007;GO:0050794;GO:0012501;GO:0008150;GO:0048731;GO:0001672;GO:0007420;GO:0048812;GO:0022411;GO:0033044;GO:0033043;GO:0030154;GO:0051128;GO:0031498;GO:0010848;GO:0044699;GO:0007417;GO:0030030;GO:0032502;GO:0032501;GO:0009987;GO:0032990;GO:0006333;GO:0001578;GO:1902275;GO:…	cell development;head development;cellular component morphogenesis;cellular component organization or biogenesis;cellular developmental process;cell projection morphogenesis;animal organ development;single-multicellular organism process;anatomical structure morphogenesis;cell morphogenesis;cellular component organization;biological regulation;regulation of cellular process;programmed cell death;b…	4;4;4;2;4;5;4;3;3;5;3;2;3;5;1;4;7;4;6;4;6;5;5;4;5;6;2;5;4;2;2;2;5;6;6;6;4;5;4;4;5;5;2;5;6;6;3;5;3;6;4;7;4;5;5;5;3;4;	GO:0099512;GO:0099513;GO:0031974;GO:0031981;GO:0044297;GO:0030425;GO:0042995;GO:0043231;GO:0043232;GO:0043233;GO:0005829;GO:0044428;GO:0044424;GO:0044422;GO:0043229;GO:0043228;GO:0043227;GO:0043226;GO:0005856;GO:0044430;GO:0030054;GO:0048471;GO:0043025;GO:0044446;GO:0044444;GO:0005874;GO:0005737;GO:0005730;GO:0005634;GO:0043005;GO:0044464;GO:0005623;GO:0005622;GO:0045202;GO:0005819;GO:0097458;GO:…	supramolecular fiber;polymeric cytoskeletal fiber;membrane-enclosed lumen;nuclear lumen;cell body;dendrite;cell projection;intracellular membrane-bounded organelle;intracellular non-membrane-bounded organelle;organelle lumen;cytosol;nuclear part;intracellular part;organelle part;intracellular organelle;non-membrane-bounded organelle;membrane-bounded organelle;organelle;cytoskeleton;cytoskeletal p…	2;3;2;5;3;5;3;4;4;3;5;4;3;2;3;3;3;2;5;4;2;5;4;3;4;4;4;5;5;4;2;2;3;2;5;3;6;1;4;4;	GO:1901363;GO:0048487;GO:0003674;GO:0005488;GO:0003676;GO:0003677;GO:0003779;GO:0008017;GO:0008092;GO:0097159;GO:0032403;GO:0042802;GO:0051015;GO:0005515;GO:0044877;GO:0015631;	heterocyclic compound binding;beta-tubulin binding;molecular_function;binding;nucleic acid binding;DNA binding;actin binding;microtubule binding;cytoskeletal protein binding;organic cyclic compound binding;protein complex binding;identical protein binding;actin filament binding;protein binding;macromolecular complex binding;tubulin binding;	3;6;1;2;4;5;5;5;4;3;4;4;5;3;3;5;	K10429			IPR026074;IPR001279;IPR027322;	Microtubule associated protein 1;Metallo-beta-lactamase;Microtubule-associated protein 1S;	plasma membrane	Hs21361668	875	Z	[Z] Cytoskeleton;
F7CJS8	F7CJS8_MOUSE Small ribosomal subunit protein uS4 (Fragment) OS=Mus musculus OX=10090 GN=Rps9 PE=1 SV=1	0.986425	0.946023	1.10159	0.9628	1.03217	0.970985	1.08347	0.0795772	GO:0008104;GO:0019222;GO:0045903;GO:0061024;GO:0044281;GO:1901362;GO:1901360;GO:1901361;GO:0044710;GO:0010604;GO:0070727;GO:0010608;GO:0043043;GO:0044419;GO:0019058;GO:0048518;GO:0051704;GO:0042127;GO:0006448;GO:0060255;GO:0006605;GO:0045184;GO:0072657;GO:0043436;GO:0046483;GO:0065008;GO:1901564;GO:1901566;GO:0019538;GO:0050789;GO:0019438;GO:0033036;GO:0006450;GO:0009893;GO:0009891;GO:0019080;GO:…	protein localization;regulation of metabolic process;positive regulation of translational fidelity;membrane organization;small molecule metabolic process;organic cyclic compound biosynthetic process;organic cyclic compound metabolic process;organic cyclic compound catabolic process;single-organism metabolic process;positive regulation of macromolecule metabolic process;cellular macromolecule loca…	4;3;5;4;4;5;4;5;3;4;4;6;6;3;5;2;2;4;7;4;6;4;5;5;4;3;4;5;4;2;5;3;4;3;4;4;7;5;6;3;3;4;4;4;5;4;6;3;2;2;6;5;4;4;4;7;5;5;1;2;5;5;3;5;6;5;5;5;4;5;5;4;5;5;4;4;4;4;5;6;2;4;7;5;5;2;5;5;4;6;6;3;5;2;4;3;4;6;5;5;5;8;5;6;9;6;5;4;5;4;4;6;5;3;4;6;5;5;4;6;3;5;5;4;5;6;7;5;5;5;4;5;3;5;3;4;4;5;3;5;3;3;3;4;5;3;5;4;6;4;7;6;4;6;3;	GO:0022626;GO:0022627;GO:0031974;GO:0043228;GO:0031981;GO:0016020;GO:0030054;GO:0043230;GO:0043232;GO:0043233;GO:0005829;GO:0043231;GO:0044428;GO:0044424;GO:0044421;GO:0044422;GO:0044464;GO:0043229;GO:0005924;GO:0043227;GO:0043226;GO:0070161;GO:0031982;GO:0044446;GO:0044445;GO:0030055;GO:0015935;GO:1903561;GO:0005737;GO:0005730;GO:0005634;GO:0044391;GO:0005912;GO:0005840;GO:1990904;GO:0005623;GO:…	cytosolic ribosome;cytosolic small ribosomal subunit;membrane-enclosed lumen;non-membrane-bounded organelle;nuclear lumen;membrane;cell junction;extracellular organelle;intracellular non-membrane-bounded organelle;organelle lumen;cytosol;intracellular membrane-bounded organelle;nuclear part;intracellular part;extracellular region part;organelle part;cell part;intracellular organelle;cell-substrat…	6;6;2;3;5;2;2;3;4;3;5;4;4;3;2;2;2;3;4;3;2;3;4;3;5;3;5;3;4;5;5;4;4;5;3;2;3;5;4;4;4;4;2;1;2;	GO:0005198;GO:1901363;GO:0045182;GO:0005488;GO:0003676;GO:0097159;GO:0044822;GO:0003723;GO:0003674;GO:0003735;GO:0019843;	structural molecule activity;heterocyclic compound binding;translation regulator activity;binding;nucleic acid binding;organic cyclic compound binding;poly(A) RNA binding;RNA binding;molecular_function;structural constituent of ribosome;rRNA binding;	2;3;2;2;4;3;6;5;1;3;6;				IPR005710;IPR018079;IPR001912;IPR022801;IPR002942;	Ribosomal protein S4/S9, eukaryotic/archaeal;Ribosomal protein S4, conserved site;Ribosomal protein S4/S9, N-terminal;Ribosomal protein S4/S9;RNA-binding S4 domain;	cytosol	Hs14141193	261	J	[J] Translation, ribosomal structure and biogenesis;
Q9ERD7	TBB3_MOUSE Tubulin beta-3 chain OS=Mus musculus OX=10090 GN=Tubb3 PE=1 SV=1	1.12967	0.753767	1.36627	0.739859	1.31138	0.699055	1.73638	0.00183731	GO:0048468;GO:0032989;GO:0071840;GO:0097485;GO:0042330;GO:0048869;GO:0006935;GO:0009605;GO:0044707;GO:0006928;GO:0031175;GO:0007067;GO:0000904;GO:0000902;GO:0016043;GO:0007049;GO:0061564;GO:0008150;GO:0050896;GO:0048812;GO:0030154;GO:0007411;GO:0009653;GO:0044699;GO:0000280;GO:0032502;GO:0006996;GO:0032501;GO:0009987;GO:0007409;GO:0048858;GO:0048731;GO:0030030;GO:1903047;GO:0022402;GO:0007275;GO:…	cell development;cellular component morphogenesis;cellular component organization or biogenesis;neuron projection guidance;taxis;cellular developmental process;chemotaxis;response to external stimulus;single-multicellular organism process;movement of cell or subcellular component;neuron projection development;mitotic nuclear division;cell morphogenesis involved in differentiation;cell morphogenes…	4;4;2;5;3;4;4;3;3;4;5;5;5;5;3;4;6;1;2;6;5;6;3;2;6;2;4;2;2;7;5;4;4;5;4;4;5;6;5;6;3;3;3;6;2;7;4;5;5;3;4;5;	GO:0099512;GO:0099513;GO:0030425;GO:0030424;GO:0031982;GO:0036477;GO:0042995;GO:0043231;GO:0043230;GO:0044424;GO:0044421;GO:0044422;GO:0043232;GO:0043229;GO:0043228;GO:0043227;GO:0043226;GO:0005856;GO:0044430;GO:0043025;GO:0044446;GO:0005874;GO:0005737;GO:0005634;GO:0043005;GO:0044464;GO:0005623;GO:0005622;GO:0071944;GO:0070062;GO:0097458;GO:0015630;GO:0044297;GO:1903561;GO:0005575;GO:0005576;	supramolecular fiber;polymeric cytoskeletal fiber;dendrite;axon;vesicle;somatodendritic compartment;cell projection;intracellular membrane-bounded organelle;extracellular organelle;intracellular part;extracellular region part;organelle part;intracellular non-membrane-bounded organelle;intracellular organelle;non-membrane-bounded organelle;membrane-bounded organelle;organelle;cytoskeleton;cytoskel…	2;3;5;5;4;4;3;4;3;3;2;2;4;3;3;3;2;5;4;4;3;4;4;5;4;2;2;3;3;4;3;6;3;3;1;2;	GO:1901363;GO:0000166;GO:0003924;GO:0016818;GO:0097367;GO:0016817;GO:0003674;GO:0005488;GO:1901265;GO:0032549;GO:0017076;GO:0005525;GO:0016787;GO:0003824;GO:0036094;GO:0097159;GO:0016462;GO:0032555;GO:0032550;GO:0032553;GO:0035639;GO:0042277;GO:0043167;GO:0032561;GO:0033218;GO:0005200;GO:0001883;GO:0001882;GO:0019001;GO:0005198;GO:0017111;GO:0043168;	heterocyclic compound binding;nucleotide binding;GTPase activity;hydrolase activity, acting on acid anhydrides, in phosphorus-containing anhydrides;carbohydrate derivative binding;hydrolase activity, acting on acid anhydrides;molecular_function;binding;nucleoside phosphate binding;ribonucleoside binding;purine nucleotide binding;GTP binding;hydrolase activity;catalytic activity;small molecule bin…	3;4;8;5;3;4;1;2;4;5;5;6;3;2;3;3;6;5;6;4;5;4;3;6;3;3;5;4;6;2;7;4;	K07375	map04145;map04540;map05130;	Phagosome;Gap junction;Pathogenic Escherichia coli infection;	IPR008280;IPR000217;IPR018316;IPR002453;IPR017975;IPR003008;IPR013838;	Tubulin/FtsZ, C-terminal;Tubulin;Tubulin/FtsZ, 2-layer sandwich domain;Beta tubulin;Tubulin, conserved site;Tubulin/FtsZ, GTPase domain;Beta tubulin, autoregulation binding site;	cytosol	Hs5174737	944	Z	[Z] Cytoskeleton;
P62821	RAB1A_MOUSE Ras-related protein Rab-1A OS=Mus musculus OX=10090 GN=Rab1A PE=1 SV=3	1.02183	1.08496	0.909918	1.13249	0.772093	1.07871	0.8203	0.0563213	GO:0000045;GO:0008104;GO:0019222;GO:0034446;GO:0048468;GO:0006900;GO:0099518;GO:0061024;GO:0007165;GO:0051656;GO:0044707;GO:0071840;GO:0080090;GO:0065003;GO:0051716;GO:0043207;GO:0070727;GO:0048869;GO:0009617;GO:0010256;GO:0044419;GO:0071704;GO:0019058;GO:0048522;GO:0048518;GO:0033036;GO:0031589;GO:0043473;GO:0060255;GO:0007264;GO:0045184;GO:0010970;GO:0051668;GO:0009607;GO:0051707;GO:0051704;GO:…	autophagosome assembly;protein localization;regulation of metabolic process;substrate adhesion-dependent cell spreading;cell development;membrane budding;vesicle cytoskeletal trafficking;membrane organization;signal transduction;establishment of organelle localization;single-multicellular organism process;cellular component organization or biogenesis;regulation of primary metabolic process;macrom…	6;4;3;4;4;5;5;4;4;4;3;2;4;5;3;4;4;4;4;4;3;3;5;3;2;3;4;3;4;6;4;4;4;3;3;2;3;3;3;3;5;2;4;4;3;4;3;5;5;4;6;5;7;5;4;6;3;5;5;2;4;5;3;5;4;3;4;3;1;2;3;3;4;5;6;5;5;2;5;5;5;4;5;5;5;4;6;2;3;2;6;5;5;4;6;5;5;6;4;6;7;2;2;2;2;5;5;4;2;4;8;4;5;5;6;4;4;4;5;4;4;6;4;4;6;5;5;5;4;5;4;3;7;5;6;3;5;5;4;3;4;3;3;5;5;5;3;4;6;2;3;3;4;4;6;3;5;3;5;4;4;5;4;4;5;	GO:0005783;GO:0031982;GO:0016023;GO:0005794;GO:0048770;GO:0098588;GO:0043230;GO:0043231;GO:0005829;GO:0044424;GO:0044421;GO:0043229;GO:0005773;GO:0043227;GO:0043226;GO:0044431;GO:0012505;GO:0000139;GO:0044446;GO:0044444;GO:0044422;GO:0031988;GO:0097708;GO:0016020;GO:0005737;GO:0031090;GO:0031410;GO:0044464;GO:0005623;GO:0005622;GO:0070062;GO:1903561;GO:0042470;GO:0005575;GO:0005576;GO:0005768;GO:…	endoplasmic reticulum;vesicle;cytoplasmic, membrane-bounded vesicle;Golgi apparatus;pigment granule;bounding membrane of organelle;extracellular organelle;intracellular membrane-bounded organelle;cytosol;intracellular part;extracellular region part;intracellular organelle;vacuole;membrane-bounded organelle;organelle;Golgi apparatus part;endomembrane system;Golgi membrane;intracellular organelle p…	4;4;5;4;6;4;3;4;5;3;2;3;5;3;2;4;3;5;3;4;2;5;4;2;4;3;5;2;2;3;4;3;7;1;2;4;5;	GO:0000166;GO:0003924;GO:0016818;GO:0097367;GO:0016817;GO:1901363;GO:0016787;GO:0003674;GO:1901265;GO:0032549;GO:0017076;GO:0005525;GO:0043168;GO:0003824;GO:0036094;GO:0097159;GO:0019001;GO:0032555;GO:0032550;GO:0032553;GO:0035639;GO:0032561;GO:0005488;GO:0001883;GO:0001882;GO:0016462;GO:0043167;GO:0017111;	nucleotide binding;GTPase activity;hydrolase activity, acting on acid anhydrides, in phosphorus-containing anhydrides;carbohydrate derivative binding;hydrolase activity, acting on acid anhydrides;heterocyclic compound binding;hydrolase activity;molecular_function;nucleoside phosphate binding;ribonucleoside binding;purine nucleotide binding;GTP binding;anion binding;catalytic activity;small molecu…	4;8;5;3;4;3;3;1;4;5;5;6;4;2;3;3;6;5;6;4;5;6;2;5;4;6;3;7;	K07874	map05134;	Legionellosis;	IPR005225;IPR027417;IPR001806;	Small GTP-binding protein domain;P-loop containing nucleoside triphosphate hydrolase;Small GTPase superfamily;	cytosol	Hs4758988	425	TU	[T] Signal transduction mechanisms;[U] Intracellular trafficking, secretion, and vesicular transport;
P62827	RAN_MOUSE GTP-binding nuclear protein Ran OS=Mus musculus OX=10090 GN=Ran PE=1 SV=3	1.00108	0.99578	0.985476	0.971575	1.10611	0.939983	1.06374	0.207974	GO:0051169;GO:0051168;GO:0044281;GO:0051656;GO:0051716;GO:0000003;GO:0075733;GO:0016458;GO:0007281;GO:0007283;GO:0046483;GO:0019538;GO:0021537;GO:0009892;GO:0009893;GO:0009890;GO:0009891;GO:0035556;GO:0050789;GO:0032092;GO:0006886;GO:0042254;GO:1901360;GO:0018130;GO:0007051;GO:0007052;GO:0016070;GO:0050658;GO:0050657;GO:0010557;GO:0010556;GO:0008150;GO:0010558;GO:0071389;GO:0071166;GO:0033750;GO:…	nuclear transport;nuclear export;small molecule metabolic process;establishment of organelle localization;cellular response to stimulus;reproduction;intracellular transport of virus;gene silencing;germ cell development;spermatogenesis;heterocycle metabolic process;protein metabolic process;telencephalon development;negative regulation of metabolic process;positive regulation of metabolic process;…	6;8;4;4;3;2;6;4;4;6;4;4;4;3;3;4;4;5;2;6;6;5;4;5;5;6;5;5;7;5;5;1;5;8;4;5;5;4;5;5;5;6;5;6;5;6;5;4;6;4;5;6;6;4;5;5;3;4;4;3;3;5;5;6;7;3;6;6;3;3;4;5;4;3;4;3;6;4;2;5;4;5;3;6;5;4;4;4;3;4;3;2;5;4;4;3;6;2;5;5;3;3;8;3;6;5;6;5;5;5;6;6;6;4;7;4;6;6;5;4;2;4;3;6;4;3;3;7;5;4;6;3;4;4;5;2;4;6;4;4;2;2;7;5;6;4;3;3;3;3;4;3;7;4;5;4;5;4;5;4;6;5;6;6;6;5;4;2;2;3;2;4;7;5;5;6;5;5;5;7;6;7;5;3;5;5;5;7;3;5;8;4;8;4;2;4;3;4;4;5…	GO:0031514;GO:0002177;GO:0044428;GO:0043073;GO:0044424;GO:0044421;GO:0044422;GO:0044464;GO:0031074;GO:0005654;GO:0070062;GO:0070013;GO:0005768;GO:0048770;GO:0016023;GO:0016020;GO:0042995;GO:0043234;GO:0043230;GO:0043231;GO:0043232;GO:0043233;GO:0005829;GO:0005929;GO:0044430;GO:0005643;GO:0005813;GO:0005814;GO:0005815;GO:0031974;GO:0031975;GO:0005773;GO:0043229;GO:0043228;GO:0005622;GO:0043227;GO:…	motile cilium;manchette;nuclear part;germ cell nucleus;intracellular part;extracellular region part;organelle part;cell part;nucleocytoplasmic shuttling complex;nucleoplasm;extracellular exosome;intracellular organelle lumen;endosome;pigment granule;cytoplasmic, membrane-bounded vesicle;membrane;cell projection;protein complex;extracellular organelle;intracellular membrane-bounded organelle;intra…	4;5;4;6;3;2;2;2;4;5;4;4;4;6;5;2;3;3;3;4;4;3;5;3;4;5;5;5;5;2;3;5;3;3;3;3;2;5;3;7;3;4;4;5;5;4;3;4;5;5;4;4;4;5;5;3;5;5;2;2;6;3;7;2;1;	GO:0000988;GO:0003924;GO:0016818;GO:0016817;GO:0005488;GO:1901265;GO:0017076;GO:0016787;GO:0032555;GO:0032553;GO:0000166;GO:0001883;GO:0001882;GO:0019001;GO:0019003;GO:0032561;GO:0044822;GO:0051427;GO:0005515;GO:0005102;GO:0017111;GO:1901363;GO:0003674;GO:0003676;GO:0005525;GO:0035258;GO:0035257;GO:0003824;GO:0097159;GO:0043167;GO:0036094;GO:0032550;GO:0050681;GO:0003713;GO:0003712;GO:0044877;GO:…	transcription factor activity, protein binding;GTPase activity;hydrolase activity, acting on acid anhydrides, in phosphorus-containing anhydrides;hydrolase activity, acting on acid anhydrides;binding;nucleoside phosphate binding;purine nucleotide binding;hydrolase activity;purine ribonucleotide binding;ribonucleotide binding;nucleotide binding;purine nucleoside binding;nucleoside binding;guanyl n…	2;8;5;4;2;4;5;3;5;4;4;5;4;6;5;6;6;5;3;4;7;3;1;4;6;7;6;2;3;3;3;6;8;5;4;3;3;3;5;6;5;5;4;4;	K07936	map03008;map03013;map05166;map05169;	Ribosome biogenesis in eukaryotes;RNA transport;HTLV-I infection;Epstein-Barr virus infection;	IPR001806;IPR005225;IPR002041;IPR027417;	Small GTPase superfamily;Small GTP-binding protein domain;Ran GTPase;P-loop containing nucleoside triphosphate hydrolase;	cytosol	Hs5453555	451	U	[U] Intracellular trafficking, secretion, and vesicular transport;
E9Q5B5	E9Q5B5_MOUSE hexokinase OS=Mus musculus OX=10090 GN=Hk2 PE=1 SV=1	0.906858	0.869291	0.948245	1.0876	0.997435	1.19057	0.9063	0.373729	GO:0008104;GO:0019222;GO:0007595;GO:0051049;GO:0098779;GO:0061024;GO:0044281;GO:0009161;GO:0051651;GO:0007006;GO:0071840;GO:0044712;GO:0015758;GO:0044710;GO:0009132;GO:0070727;GO:0048513;GO:0006733;GO:0006096;GO:0048519;GO:0043436;GO:0033036;GO:0019725;GO:0009205;GO:0033500;GO:0046031;GO:0045184;GO:0045185;GO:0072656;GO:0072655;GO:0006839;GO:0046128;GO:0009179;GO:0002931;GO:0046483;GO:0070585;GO:…	protein localization;regulation of metabolic process;lactation;regulation of transport;mitophagy in response to mitochondrial depolarization;membrane organization;small molecule metabolic process;ribonucleoside monophosphate metabolic process;maintenance of location in cell;mitochondrial membrane organization;cellular component organization or biogenesis;single-organism catabolic process;glucose …	4;3;5;4;6;4;4;7;4;5;2;4;8;3;6;4;4;6;6;2;5;3;4;8;6;8;4;4;7;6;6;7;8;4;4;7;4;3;8;5;5;6;4;4;3;6;7;5;4;4;6;6;2;4;7;4;7;3;5;2;5;9;4;3;5;5;5;7;4;6;3;3;3;4;2;4;3;3;7;5;5;5;4;5;5;2;4;5;1;5;5;6;5;6;6;4;4;6;7;6;2;4;8;6;7;5;2;2;5;4;6;4;2;4;4;5;3;7;4;6;4;5;5;7;6;6;4;4;7;7;4;4;6;3;4;7;5;5;5;4;8;5;4;5;5;3;4;5;5;6;3;6;3;5;4;3;5;4;6;7;3;2;3;3;4;3;4;3;3;4;4;6;4;5;4;3;6;	GO:0031975;GO:0016020;GO:0031968;GO:0098588;GO:0031967;GO:0031966;GO:0043231;GO:0044429;GO:0044424;GO:0044422;GO:0043229;GO:0043227;GO:0005741;GO:0044446;GO:0044444;GO:0005737;GO:0031090;GO:0005739;GO:0044464;GO:0019867;GO:0005623;GO:0005622;GO:0005740;GO:0098805;GO:0043226;GO:0005575;	envelope;membrane;organelle outer membrane;bounding membrane of organelle;organelle envelope;mitochondrial membrane;intracellular membrane-bounded organelle;mitochondrial part;intracellular part;organelle part;intracellular organelle;membrane-bounded organelle;mitochondrial outer membrane;intracellular organelle part;cytoplasmic part;cytoplasm;organelle membrane;mitochondrion;cell part;outer memb…	3;2;4;4;4;4;4;4;3;2;3;3;5;3;4;4;3;5;2;3;2;3;5;3;2;1;	GO:0004396;GO:0000166;GO:0035639;GO:0016740;GO:0097367;GO:0030554;GO:0005488;GO:0017076;GO:1901265;GO:0032549;GO:0043168;GO:0016301;GO:0003824;GO:0036094;GO:0016773;GO:0016772;GO:0032559;GO:0032555;GO:0032550;GO:0032553;GO:0048029;GO:0005524;GO:0043167;GO:0003674;GO:0097159;GO:0019200;GO:0030246;GO:0001883;GO:0001882;GO:1901363;GO:0005536;	hexokinase activity;nucleotide binding;purine ribonucleoside triphosphate binding;transferase activity;carbohydrate derivative binding;adenyl nucleotide binding;binding;purine nucleotide binding;nucleoside phosphate binding;ribonucleoside binding;anion binding;kinase activity;catalytic activity;small molecule binding;phosphotransferase activity, alcohol group as acceptor;transferase activity, tra…	6;4;5;3;3;6;2;5;4;5;4;5;2;3;5;4;6;5;6;4;4;6;3;1;3;6;3;5;4;3;5;	K00844	map00010;map00051;map00052;map00500;map00520;map00521;map00524;map01100;map01110;map01120;map01130;map01200;map04066;map04910;map04930;map04973;map05230;	Glycolysis / Gluconeogenesis;Fructose and mannose metabolism;Galactose metabolism;Starch and sucrose metabolism;Amino sugar and nucleotide sugar metabolism;Streptomycin biosynthesis;Butirosin and neomycin biosynthesis;Metabolic pathways;Biosynthesis of secondary metabolites;Microbial metabolism in diverse environments;Biosynthesis of antibiotics;Carbon metabolism;HIF-1 signaling pathway;Insulin s…	IPR022673;IPR001312;IPR022672;IPR019807;	Hexokinase, C-terminal;Hexokinase;Hexokinase, N-terminal;Hexokinase, binding site;	cytosol	Hs15553127	1736	G	[G] Carbohydrate transport and metabolism;
Q80W00	PP1RA_MOUSE Serine/threonine-protein phosphatase 1 regulatory subunit 10 OS=Mus musculus OX=10090 GN=Ppp1r10 PE=1 SV=1	0	1.08908	0.972365	1.18876	0.862554	1.88724	0.66082	0.245176	GO:0044238;GO:0032774;GO:0044237;GO:0006139;GO:0044249;GO:0043170;GO:0097659;GO:1901362;GO:0071704;GO:0010467;GO:1901360;GO:0018130;GO:1901576;GO:0009987;GO:0006725;GO:0044260;GO:0009058;GO:0034645;GO:0009059;GO:0008150;GO:0008152;GO:0019438;GO:0034654;GO:0044271;GO:0046483;GO:0016070;GO:0090304;GO:0006351;GO:0034641;GO:0006807;	primary metabolic process;RNA biosynthetic process;cellular metabolic process;nucleobase-containing compound metabolic process;cellular biosynthetic process;macromolecule metabolic process;nucleic acid-templated transcription;organic cyclic compound biosynthetic process;organic substance metabolic process;gene expression;organic cyclic compound metabolic process;heterocycle biosynthetic process;o…	3;6;3;4;4;4;7;5;3;5;4;5;4;2;4;4;3;5;5;1;2;5;5;5;4;5;5;6;4;3;	GO:1903293;GO:0031974;GO:0000781;GO:0043229;GO:0043228;GO:0043227;GO:0043226;GO:0005575;GO:0031981;GO:0005634;GO:0072357;GO:0005654;GO:0005694;GO:0043234;GO:1902494;GO:0098687;GO:0032991;GO:0043231;GO:0043232;GO:0043233;GO:0008287;GO:0044464;GO:0005623;GO:0005622;GO:0044446;GO:0070013;GO:0044428;GO:0044424;GO:0000785;GO:0044427;GO:0044422;	phosphatase complex;membrane-enclosed lumen;chromosome, telomeric region;intracellular organelle;non-membrane-bounded organelle;membrane-bounded organelle;organelle;cellular_component;nuclear lumen;nucleus;PTW/PP1 phosphatase complex;nucleoplasm;chromosome;protein complex;catalytic complex;chromosomal region;macromolecular complex;intracellular membrane-bounded organelle;intracellular non-membran…	5;2;6;3;3;3;2;1;5;5;4;5;5;3;4;5;2;4;4;3;3;2;2;3;3;4;4;3;3;4;2;	GO:0004864;GO:0019208;GO:0003674;GO:0005488;GO:0003676;GO:0003677;GO:0004857;GO:0098772;GO:0043167;GO:1901363;GO:0043169;GO:0046872;GO:0030234;GO:0019212;GO:0019888;GO:0044822;GO:0097159;GO:0003723;	protein phosphatase inhibitor activity;phosphatase regulator activity;molecular_function;binding;nucleic acid binding;DNA binding;enzyme inhibitor activity;molecular function regulator;ion binding;heterocyclic compound binding;cation binding;metal ion binding;enzyme regulator activity;phosphatase inhibitor activity;protein phosphatase regulator activity;poly(A) RNA binding;organic cyclic compound…	6;4;1;2;4;5;4;2;3;3;4;5;3;5;5;6;3;5;	K17552			IPR003617;IPR017923;IPR000571;	Transcription elongation factor, TFIIS/CRSP70, N-terminal, sub-type;Transcription factor IIS, N-terminal;Zinc finger, CCCH-type;	nucleus
P51859	HDGF_MOUSE Hepatoma-derived growth factor OS=Mus musculus OX=10090 GN=Hdgf PE=1 SV=2	1.0009	0.951283	0.941619	0.954363	1.16383	0.988007	1.0735	0.352609										K16641			IPR000313;IPR035496;	PWWP domain;HDGF-related, PWWP domain;	nucleus	Hs4758516	375	K	[K] Transcription;
A0A1W2P7Z9	A0A1W2P7Z9_MOUSE VPS26 retromer complex component A (Fragment) OS=Mus musculus OX=10090 GN=Vps26a PE=1 SV=1	0	0	0	0	0	0	nan	nan	GO:0019222;GO:1990126;GO:0048583;GO:0051716;GO:0065007;GO:0016197;GO:0016192;GO:0009605;GO:0031667;GO:0033554;GO:0009894;GO:0050789;GO:0006810;GO:0050794;GO:0006950;GO:0008150;GO:0008152;GO:0051234;GO:0046907;GO:0050896;GO:0080135;GO:0032107;GO:0032104;GO:0042147;GO:0032101;GO:0044248;GO:0010646;GO:0044699;GO:0016236;GO:0009987;GO:0016482;GO:0007034;GO:0080134;GO:0009991;GO:0031329;GO:0031323;GO:…	regulation of metabolic process;retrograde transport, endosome to plasma membrane;regulation of response to stimulus;cellular response to stimulus;biological regulation;endosomal transport;vesicle-mediated transport;response to external stimulus;response to nutrient levels;cellular response to stress;regulation of catabolic process;regulation of biological process;transport;regulation of cellular…	3;6;3;3;2;7;5;3;5;4;4;2;4;3;3;1;2;3;5;2;4;6;5;6;4;4;4;2;4;2;6;6;4;4;5;4;4;5;3;4;3;4;4;3;2;3;3;3;5;	GO:0097422;GO:0031982;GO:0005773;GO:0016020;GO:0005774;GO:0098588;GO:0043231;GO:0043234;GO:0043230;GO:0005829;GO:0044424;GO:0044425;GO:0044421;GO:0044422;GO:0043229;GO:0043227;GO:0044437;GO:0012505;GO:0044446;GO:0044444;GO:0044440;GO:0010008;GO:0005737;GO:0031090;GO:0044464;GO:0005623;GO:0005622;GO:0005575;GO:0070062;GO:0098805;GO:0043226;GO:1903561;GO:0032991;GO:0030904;GO:0098796;GO:0030906;GO:…	tubular endosome;vesicle;vacuole;membrane;vacuolar membrane;bounding membrane of organelle;intracellular membrane-bounded organelle;protein complex;extracellular organelle;cytosol;intracellular part;membrane part;extracellular region part;organelle part;intracellular organelle;membrane-bounded organelle;vacuolar part;endomembrane system;intracellular organelle part;cytoplasmic part;endosomal part…	6;4;5;2;4;4;4;3;3;5;3;2;2;2;3;3;4;3;3;4;5;5;4;3;2;2;3;1;4;3;2;3;2;3;3;3;2;4;5;	GO:0003674;GO:0008565;GO:0022892;GO:0005215;	molecular_function;protein transporter activity;substrate-specific transporter activity;transporter activity;	1;4;3;2;				IPR028934;	Vacuolar protein sorting protein 26 related;	cytosol	Hs17978519	252	U	[U] Intracellular trafficking, secretion, and vesicular transport;
P51855	GSHB_MOUSE Glutathione synthetase OS=Mus musculus OX=10090 GN=Gss PE=1 SV=1	0	0	0	0	0	0	nan	nan										K21456			IPR014042;IPR005615;IPR014049;IPR014709;IPR016185;IPR004887;	Glutathione synthase, alpha-helical, eukaryotic;Glutathione synthase;Glutathione synthase, N-terminal, eukaryotic;Glutathione synthase domain;Pre-ATP-grasp domain;Glutathione synthase, substrate-binding, eukaryotic;	cytosol	Hs4504169	869	Q	[Q] Secondary metabolites biosynthesis, transport and catabolism;
Q4VAE6	Q4VAE6_MOUSE Ras family member A OS=Mus musculus OX=10090 GN=Rhoa PE=1 SV=1	0.962768	1.01676	1.00266	0.976674	1.01968	1.02146	0.99012	0.675929
A7VJ98	A7VJ98_MOUSE Glia maturation factor OS=Mus musculus OX=10090 GN=Gmfb PE=2 SV=1	1.09335	0.971975	1.12038	0.893392	0.95088	0.97002	1.11611	0.134403
Q9QYJ0	DNJA2_MOUSE DnaJ homolog subfamily A member 2 OS=Mus musculus OX=10090 GN=Dnaja2 PE=1 SV=1	0.767059	1.33238	0.771094	1.20243	0.744195	1.18285	0.61392	0.000553808	GO:0006457;GO:0044237;GO:0006805;GO:0070887;GO:0042221;GO:0018885;GO:0044699;GO:0042196;GO:0042197;GO:0051716;GO:0071704;GO:0009987;GO:0044710;GO:0006950;GO:0008150;GO:0008152;GO:0009266;GO:0009408;GO:0009628;GO:0050896;GO:0009410;GO:0044763;GO:0071466;GO:0042026;	protein folding;cellular metabolic process;xenobiotic metabolic process;cellular response to chemical stimulus;response to chemical;carbon tetrachloride metabolic process;single-organism process;chlorinated hydrocarbon metabolic process;halogenated hydrocarbon metabolic process;cellular response to stimulus;organic substance metabolic process;cellular process;single-organism metabolic process;res…	3;3;4;4;3;6;2;5;4;3;3;2;3;3;1;2;4;4;3;2;4;3;5;4;	GO:0005829;GO:0043229;GO:0043227;GO:0043226;GO:0070062;GO:0005634;GO:0016020;GO:0044444;GO:0005737;GO:1903561;GO:0031982;GO:0043230;GO:0043231;GO:0044464;GO:0005623;GO:0005622;GO:0005575;GO:0005576;GO:0044424;GO:0044421;	cytosol;intracellular organelle;membrane-bounded organelle;organelle;extracellular exosome;nucleus;membrane;cytoplasmic part;cytoplasm;extracellular vesicle;vesicle;extracellular organelle;intracellular membrane-bounded organelle;cell part;cell;intracellular;cellular_component;extracellular region;intracellular part;extracellular region part;	5;3;3;2;4;5;2;4;4;3;4;3;4;2;2;3;1;2;3;2;	GO:0043168;GO:0051087;GO:0035639;GO:1901363;GO:0003674;GO:0005488;GO:0032550;GO:0001883;GO:0001882;GO:0051082;GO:0043167;GO:1901265;GO:0032549;GO:0017076;GO:0046872;GO:0005524;GO:0043169;GO:0000166;GO:0036094;GO:0032555;GO:0030554;GO:0097367;GO:0097159;GO:0032559;GO:0005515;GO:0032553;	anion binding;chaperone binding;purine ribonucleoside triphosphate binding;heterocyclic compound binding;molecular_function;binding;purine ribonucleoside binding;purine nucleoside binding;nucleoside binding;unfolded protein binding;ion binding;nucleoside phosphate binding;ribonucleoside binding;purine nucleotide binding;metal ion binding;ATP binding;cation binding;nucleotide binding;small molecul…	4;4;5;3;1;2;6;5;4;4;3;4;5;5;5;6;4;4;3;5;6;3;3;6;3;4;	K09503	map04141;	Protein processing in endoplasmic reticulum;	IPR018253;IPR002939;IPR001305;IPR001623;IPR008971;IPR012724;	DnaJ domain, conserved site;Chaperone DnaJ, C-terminal;Heat shock protein DnaJ, cysteine-rich domain;DnaJ domain;HSP40/DnaJ peptide-binding;Chaperone DnaJ;	cytosol	Hs5031741	847	O	[O] Posttranslational modification, protein turnover, chaperones;
Q9QYJ3	DNJB1_MOUSE DnaJ homolog subfamily B member 1 OS=Mus musculus OX=10090 GN=Dnajb1 PE=1 SV=3	0.782416	1.17071	0.786291	1.16951	0.994239	1.09683	0.74568	0.0170821	GO:0090084;GO:0090083;GO:0006458;GO:0051129;GO:0051128;GO:0022607;GO:0006457;GO:0071840;GO:0051084;GO:0043462;GO:0070841;GO:0051345;GO:0051085;GO:0016043;GO:0050789;GO:0044085;GO:0065007;GO:0043085;GO:0044093;GO:0048519;GO:0065009;GO:0050790;GO:0032781;GO:0009987;GO:0050794;GO:0008150;GO:0061077;GO:0051336;GO:0070389;GO:0044087;GO:0042026;GO:0048523;	negative regulation of inclusion body assembly;regulation of inclusion body assembly;'de novo' protein folding;negative regulation of cellular component organization;regulation of cellular component organization;cellular component assembly;protein folding;cellular component organization or biogenesis;'de novo' posttranslational protein folding;regulation of ATPase activity;inclusion body assembly…	5;4;4;4;4;4;3;2;5;6;5;6;5;3;2;3;2;5;4;2;3;4;7;2;3;1;4;5;5;3;4;3;	GO:0043229;GO:0043228;GO:0043227;GO:0043226;GO:0005737;GO:0044446;GO:0070062;GO:0005730;GO:0005634;GO:0070013;GO:0031974;GO:1903561;GO:0031982;GO:0043230;GO:0043231;GO:0043232;GO:0043233;GO:0005829;GO:0031981;GO:0044464;GO:0005623;GO:0005622;GO:0005575;GO:0044444;GO:0005576;GO:0044428;GO:0044422;GO:0044424;GO:0044421;	intracellular organelle;non-membrane-bounded organelle;membrane-bounded organelle;organelle;cytoplasm;intracellular organelle part;extracellular exosome;nucleolus;nucleus;intracellular organelle lumen;membrane-enclosed lumen;extracellular vesicle;vesicle;extracellular organelle;intracellular membrane-bounded organelle;intracellular non-membrane-bounded organelle;organelle lumen;cytosol;nuclear lu…	3;3;3;2;4;3;4;5;5;4;2;3;4;3;4;4;3;5;5;2;2;3;1;4;2;4;2;3;2;	GO:0019899;GO:0031072;GO:0003674;GO:0005488;GO:0060590;GO:0098772;GO:0030544;GO:0051087;GO:0051117;GO:0051082;GO:0001671;GO:0030234;GO:0060589;GO:0005515;GO:0008047;	enzyme binding;heat shock protein binding;molecular_function;binding;ATPase regulator activity;molecular function regulator;Hsp70 protein binding;chaperone binding;ATPase binding;unfolded protein binding;ATPase activator activity;enzyme regulator activity;nucleoside-triphosphatase regulator activity;protein binding;enzyme activator activity;	4;4;1;2;5;2;5;4;5;4;5;3;4;3;4;	K09507	map04141;map05164;	Protein processing in endoplasmic reticulum;Influenza A;	IPR002939;IPR001623;IPR008971;IPR018253;	Chaperone DnaJ, C-terminal;DnaJ domain;HSP40/DnaJ peptide-binding;DnaJ domain, conserved site;	nucleus	Hs5453690	632	O	[O] Posttranslational modification, protein turnover, chaperones;
F2Z423	F2Z423_MOUSE Tubulin tyrosine ligase-like family, member 12 OS=Mus musculus OX=10090 GN=Ttll12 PE=1 SV=1	0	0	0	0	0	0	nan	nan	GO:0044267;GO:0044260;GO:0071704;GO:0009987;GO:0006464;GO:0043412;GO:0036211;GO:0008150;GO:0008152;GO:0044238;GO:0019538;GO:0044237;GO:0043170;	cellular protein metabolic process;cellular macromolecule metabolic process;organic substance metabolic process;cellular process;cellular protein modification process;macromolecule modification;protein modification process;biological_process;metabolic process;primary metabolic process;protein metabolic process;cellular metabolic process;macromolecule metabolic process;	5;4;3;2;6;5;5;1;2;3;4;3;4;				GO:0035639;GO:0003674;GO:0005488;GO:0000166;GO:1901363;GO:1901265;GO:0001882;GO:0043168;GO:0043167;GO:0001883;GO:0032549;GO:0017076;GO:0005524;GO:0036094;GO:0030554;GO:0097159;GO:0097367;GO:0032559;GO:0032555;GO:0032550;GO:0032553;	purine ribonucleoside triphosphate binding;molecular_function;binding;nucleotide binding;heterocyclic compound binding;nucleoside phosphate binding;nucleoside binding;anion binding;ion binding;purine nucleoside binding;ribonucleoside binding;purine nucleotide binding;ATP binding;small molecule binding;adenyl nucleotide binding;organic cyclic compound binding;carbohydrate derivative binding;adenyl…	5;1;2;4;3;4;4;4;3;5;5;5;6;3;6;3;3;6;5;6;4;						extracellular	Hs11056036	63.9	O	[O] Posttranslational modification, protein turnover, chaperones;
D3YXU1	D3YXU1_MOUSE Hydroxyacyl-CoA dehydrogenase trifunctional multienzyme complex subunit beta (Fragment) OS=Mus musculus OX=10090 GN=Hadhb PE=1 SV=1	0.889765	0.84986	0.759665	1.26775	1.11216	1.1208	0.85276	0.37651	GO:0034440;GO:0044281;GO:0044282;GO:0044712;GO:0044710;GO:0032787;GO:0072329;GO:0043436;GO:0055114;GO:0016054;GO:0009062;GO:1901575;GO:0016042;GO:0006629;GO:0008150;GO:0008152;GO:0019395;GO:0046395;GO:0006631;GO:0006635;GO:0044248;GO:0044242;GO:0044699;GO:0009987;GO:0044255;GO:0030258;GO:0006082;GO:0019752;GO:0071704;GO:0044763;GO:0009056;GO:0044238;GO:0044237;	lipid oxidation;small molecule metabolic process;small molecule catabolic process;single-organism catabolic process;single-organism metabolic process;monocarboxylic acid metabolic process;monocarboxylic acid catabolic process;oxoacid metabolic process;oxidation-reduction process;organic acid catabolic process;fatty acid catabolic process;organic substance catabolic process;lipid catabolic process…	5;4;5;4;3;7;7;5;4;5;6;4;5;4;1;2;6;6;5;7;4;5;2;2;4;5;4;6;3;3;3;3;3;	GO:0005783;GO:0031974;GO:0031975;GO:0031982;GO:0016020;GO:0009295;GO:0031968;GO:0098588;GO:0031967;GO:0043230;GO:0043234;GO:0043231;GO:0043233;GO:0044429;GO:0044424;GO:0044421;GO:0044422;GO:0044464;GO:0043232;GO:0043229;GO:0043228;GO:0043227;GO:0043226;GO:0012505;GO:0044446;GO:0044444;GO:0042645;GO:0005737;GO:1903561;GO:0031090;GO:0036125;GO:0005739;GO:0019866;GO:0019867;GO:0005623;GO:0005622;GO:…	endoplasmic reticulum;membrane-enclosed lumen;envelope;vesicle;membrane;nucleoid;organelle outer membrane;bounding membrane of organelle;organelle envelope;extracellular organelle;protein complex;intracellular membrane-bounded organelle;organelle lumen;mitochondrial part;intracellular part;extracellular region part;organelle part;cell part;intracellular non-membrane-bounded organelle;intracellula…	4;2;3;4;2;2;4;4;4;3;3;4;3;4;3;2;2;2;4;3;3;3;2;3;3;4;3;4;3;3;4;5;4;3;2;3;5;5;5;4;3;5;4;2;1;4;2;5;4;	GO:0003857;GO:1901363;GO:0016740;GO:0016746;GO:0016747;GO:0003988;GO:0016614;GO:0016616;GO:0003674;GO:0005488;GO:0003676;GO:0003824;GO:0016491;GO:0044822;GO:0003723;GO:0097159;GO:0016408;GO:0016509;	3-hydroxyacyl-CoA dehydrogenase activity;heterocyclic compound binding;transferase activity;transferase activity, transferring acyl groups;transferase activity, transferring acyl groups other than amino-acyl groups;acetyl-CoA C-acyltransferase activity;oxidoreductase activity, acting on CH-OH group of donors;oxidoreductase activity, acting on the CH-OH group of donors, NAD or NADP as acceptor;mol…	6;3;3;4;5;7;4;5;1;2;4;2;3;6;5;3;6;7;				IPR016039;IPR020616;	Thiolase-like;Thiolase, N-terminal;	mitochondria	Hs4504327	214	I	[I] Lipid transport and metabolism;
Q8R322	GLE1_MOUSE mRNA export factor GLE1 OS=Mus musculus OX=10090 GN=Gle1 PE=1 SV=2	0	0	0	0	0	0	nan	nan	GO:0015931;GO:0051169;GO:0071166;GO:0008104;GO:0051168;GO:0051028;GO:0043170;GO:0044699;GO:0016973;GO:0071705;GO:0071704;GO:0010467;GO:0071702;GO:0033036;GO:0006405;GO:0006406;GO:0006810;GO:0006913;GO:0045184;GO:0015031;GO:0044765;GO:0008150;GO:0008152;GO:0051649;GO:0051236;GO:0051234;GO:0051179;GO:1902578;GO:0051641;GO:0050658;GO:0006403;GO:0071426;GO:0046907;GO:0071427;GO:0050657;GO:1902582;	nucleobase-containing compound transport;nuclear transport;ribonucleoprotein complex localization;protein localization;nuclear export;mRNA transport;macromolecule metabolic process;single-organism process;poly(A)+ mRNA export from nucleus;nitrogen compound transport;organic substance metabolic process;gene expression;organic substance transport;macromolecule localization;RNA export from nucleus;m…	6;6;4;4;8;6;4;2;6;5;3;5;5;3;6;6;4;7;4;5;4;1;2;4;4;3;2;3;3;5;4;5;5;6;7;5;	GO:0043231;GO:0005886;GO:0031975;GO:0043229;GO:0043227;GO:0043226;GO:0005737;GO:0044446;GO:0005615;GO:0005634;GO:0005635;GO:0071944;GO:0031967;GO:0012505;GO:0016020;GO:0005643;GO:0044464;GO:0005623;GO:0005622;GO:0005575;GO:0005576;GO:0044428;GO:0044424;GO:0044421;GO:0044422;	intracellular membrane-bounded organelle;plasma membrane;envelope;intracellular organelle;membrane-bounded organelle;organelle;cytoplasm;intracellular organelle part;extracellular space;nucleus;nuclear envelope;cell periphery;organelle envelope;endomembrane system;membrane;nuclear pore;cell part;cell;intracellular;cellular_component;extracellular region;nuclear part;intracellular part;extracellul…	4;3;3;3;3;2;4;3;3;5;4;3;4;3;2;5;2;2;3;1;2;4;3;2;2;	GO:0003674;GO:0005488;GO:0042802;GO:0005515;	molecular_function;binding;identical protein binding;protein binding;	1;2;4;3;	K18723			IPR012476;	GLE1-like;	nucleus	Hs4557627	1084	A	[A] RNA processing and modification;
[truncated: 6,626 more rows]
