# Supplementary material for: Inhibition of DUSP18 impairs cholesterol biosynthesis and promotes anti-tumor immunity in colorectal cancer
Source: Nat Commun. 2024 Jul 12;15:5851. doi: 10.1038/s41467-024-50138-x (PMC11239938; doi:10.1038/s41467-024-50138-x)
Supplement: Supplementary file 8 — Supplementary Data 5 [file 41467_2024_50138_MOESM8_ESM.xlsx]

## Sheet: Description
Sample: 8 samples ( shCtrl group and shDusp18 group, n=4) Treatment: hydrolysis Database: Sterol standards library and predicted library Standard library identification result (level1) keeps top1 highest match score Predicted library identification result (level2) keeps top3 highest match scores Missing value (MV) supplement: KNN Statistic analysis: Student’s t-test Fold change (FC) = shCtrl /shD…

## Sheet: results
Species	shct1	shct2	shct3	shct4	sh1	sh2	sh3	sh4	Log2FC	pvalue
LANOSTEROL	4.16047e-07	3.60462e-07	4.16042e-07	4.83517e-07	2.27394e-07	2.94755e-07	2.91709e-07	1.962e-07	0.730642	0.00315079
ZYMOSTEROL	3.41821e-05	3.28755e-05	3.58927e-05	4.09137e-05	2.11719e-05	3.35766e-05	2.53228e-05	2.20037e-05	0.495076	0.0202481
T-MAS	6.63775e-07	4.93492e-07	4.52864e-07	5.16435e-07	3.03415e-07	4.2645e-07	3.319e-07	4.10753e-07	0.53024	0.0245609
7K-25OH-CHO	5.48054e-08	7.10453e-08	7.3992e-08	5.29118e-08	3.18778e-08	5.66366e-08	4.24891e-08	3.64349e-08	0.594105	0.0316468
sterols	0.00233162	0.00184836	0.00236968	0.00197999	0.00145656	0.00192164	0.00173222	0.0016352	0.338536	0.0327423
SITOSTEROL	8.74414e-06	8.40057e-06	5.73976e-06	1.04612e-05	3.61197e-06	5.4222e-06	4.77977e-06	6.68568e-06	0.701901	0.0332711
LATHOSTEROL	3.89831e-06	3.19554e-06	3.37515e-06	4.9707e-06	2.21732e-06	2.99116e-06	3.06161e-06	1.81767e-06	0.614037	0.0369934
CHOLESTEROL	0.00222941	0.00174644	0.00227826	0.00187887	0.00138863	0.00183294	0.0016505	0.00156076	0.33833	0.0377367
FF-MAS	2.8145e-07	2.20409e-07	1.66134e-07	1.96645e-07	1.47185e-07	1.8093e-07	1.23899e-07	1.29941e-07	0.571192	0.042796
CAMPESTEROL	1.77292e-05	2.33621e-05	1.974e-05	2.10101e-05	1.28273e-05	1.9306e-05	1.85802e-05	1.52684e-05	0.310758	0.0835688
DIHYDROLANOSTEROL	7.34705e-08	7.83833e-08	1.065e-07	9.1277e-08	5.5937e-08	9.0122e-08	6.24005e-08	5.43198e-08	0.411983	0.0990147
dihydro-T-MAS	8.30886e-07	7.58133e-07	1.14168e-06	1.24317e-06	6.65431e-07	8.88154e-07	8.33462e-07	3.95469e-07	0.514152	0.114811
cholestane-3b5a6a-triol	1.43177e-06	9.86694e-07	5.0634e-07	3.43214e-07	4.45554e-07	3.25767e-07	2.98904e-07	7.0181e-07	0.883009	0.204661
6a-Hydroxy-5a-cholestanol	2.58514e-07	1.67553e-07	2.32744e-07	1.83936e-07	1.11197e-07	1.5307e-07	2.53484e-07	1.14585e-07	0.414406	0.229588
DEMOSTEROL	7.12244e-06	1.23834e-05	1.08462e-05	1.22767e-05	5.26286e-06	1.26063e-05	0	9.03027e-06	0.664251	0.23282
27-OH-CHO	4.4355e-08	4.3557e-08	4.30916e-08	2.94624e-08	2.94178e-08	3.40966e-08	4.22947e-08	3.29599e-08	0.209583	0.271766
7a-OH-cholestenone	2.36648e-07	2.46664e-07	2.62749e-07	4.3955e-07	2.08569e-07	2.55153e-07	2.97262e-07	1.49171e-07	0.381448	0.276866
DEHYDROCHOLESTEROL	3.95527e-06	2.11837e-06	4.14499e-06	2.86257e-06	6.89867e-06	3.67976e-06	2.29246e-05	1.93194e-06	-1.43768	0.290671
STIGMASTEROL	2.7537e-07	2.7189e-07	1.58991e-07	3.22053e-07	1.5628e-07	1.83435e-07	2.9998e-07	1.72083e-07	0.341108	0.2999
25-OH-CHO	8.89382e-08	7.15139e-08	4.2879e-07	3.98516e-08	5.76971e-08	4.72243e-08	6.41506e-08	5.7973e-08	1.4703	0.312366
SQUALENE	5.2337e-09	4.1016e-09	7.12717e-09	5.36399e-09	7.18e-09	1.04412e-08	5.9838e-09	3.78288e-09	-0.327462	0.396601
22R-OH-CHO	1.64264e-07	1.72465e-07	3.07228e-07	3.28765e-07	2.09086e-07	2.2783e-07	2.2012e-07	1.66574e-07	0.240067	0.444389
4b-OH-CHO	2.12463e-07	1.79557e-07	1.38294e-07	1.29576e-07	1.47415e-07	1.57217e-07	1.38943e-07	1.53634e-07	0.143989	0.455179
5b,6b-EPOXY-CHO	9.67128e-08	9.77324e-08	6.95465e-08	4.60521e-08	7.04541e-08	5.77293e-08	5.94121e-08	8.28998e-08	0.196868	0.496266
7K-CHO	2.30042e-07	1.99558e-07	3.66831e-07	3.66573e-07	1.46007e-07	3.27453e-07	3.32036e-07	1.62413e-07	0.264913	0.496451
SQUALENE-2,3-EPOXIDE	2.25182e-05	1.34297e-05	6.84254e-06	4.13658e-06	1.17436e-05	5.43083e-06	3.8321e-06	1.38771e-05	0.42787	0.549926
Cholesta-46-dien-3-one	1.09776e-07	1.24727e-07	1.12786e-07	1.30072e-07	8.88103e-08	7.99678e-08	1.79397e-07	7.01045e-08	0.190612	0.586216
DEHYDROLATHOSTEROL	2.62546e-06	4.80866e-06	3.67674e-06	3.07767e-06	3.31599e-06	4.60301e-06	1.81977e-06	2.91629e-06	0.165009	0.624734
STIGMASTANOL	6.66527e-07	6.35694e-07	4.6749e-07	5.09778e-07	4.32981e-07	5.01213e-07	7.37724e-07	4.82834e-07	0.081188	0.720718
24-OH-CHO	6.86737e-07	6.76791e-07	4.46301e-07	3.12241e-07	5.37512e-07	5.93812e-07	4.34246e-07	4.52651e-07	0.0723876	0.80159
3b-Hydroxy-5-cholestenoic Acid	2.10018e-06	1.8216e-05	2.04497e-05	1.73141e-05	4.21107e-06	4.48653e-05	1.82692e-05	1.91762e-06	-0.254047	0.803007
24S,25-EPOXY-CHO	8.74319e-08	6.1859e-08	7.07534e-08	6.06756e-08	6.34877e-08	8.26682e-08	7.52706e-08	5.12469e-08	0.0419578	0.835022
oxysterols	7.59472e-06	2.28131e-05	2.52965e-05	2.17508e-05	7.50139e-06	4.87832e-05	2.20179e-05	5.10088e-06	-0.106744	0.89497
5a,6a-EPOXY-CHO	1.59726e-08	2.53056e-08	2.6662e-08	1.75456e-08	2.72049e-08	2.36804e-08	2.14143e-08	1.46357e-08	-0.0242569	0.926749
