# Supplementary material for: Inhibition of DUSP18 impairs cholesterol biosynthesis and promotes anti-tumor immunity in colorectal cancer
Source: Nat Commun. 2024 Jul 12;15:5851. doi: 10.1038/s41467-024-50138-x (PMC11239938; doi:10.1038/s41467-024-50138-x)
Supplement: Supplementary file 9 — Supplementary Data 6 [file 41467_2024_50138_MOESM9_ESM.xlsx]

## Sheet: gene signatures
Publicly available gene signatures selected in this study
Signature Name	References	DOI
Immune enrichment score	Yoshihara et al. Nat Commun. 2013; 4: 2612	10.1038/ncomms3612
Stromal enrichment score	Yoshihara et al. Nat Commun. 2013; 4: 2612	10.1038/ncomms3612
Immune cell subsets	Cancer Genome Atlas Network. Cell. 2015; 161: 1681-96	10.1016/j.cell.2015.05.044
Immune signalling molecules	Cancer Genome Atlas Network. Cell. 2015; 161: 1681-96	10.1016/j.cell.2015.05.044
13 T-cell signature	Spranger et al. Proc Natl Acad Sci U S A. 2016;113(48): E7759-E7768	10.1073/pnas.1609376113
T cells	Iglesia et al. Clin Cancer Res. 2014;20(14):3818–3829	10.1158/1078-0432.CCR-13-3368
CD8 T cells	Iglesia et al. Clin Cancer Res. 2014;20(14):3818–3829	10.1158/1078-0432.CCR-13-3368
Cytotoxic cells	Bindea et al. Immunity. 2013; 39: 782-95	10.1016/j.immuni.2013.10.003
6-gene IFN-γ signature	Chow et al. J Clin Oncol. 34, (suppl; abstr 6010) 2016	10.1200/JCO.2016.34.15_suppl.6010
CYT	Rooney et al. Cell. 2015; 160: 48-61	10.1016/j.cell.2014.12.033
Chemokines	Coppola et al. Am J Pathol. 2011; 179(1): 37–45	10.1016/j.ajpath.2011.03.007
HLA	He et al. J Exp Clin Cancer Res. 2018;37(1):327	10.1186/s13046-018-1002-1
Checkpoints	He et al. J Exp Clin Cancer Res. 2018;37(1):327	10.1186/s13046-018-1002-1
TIL	He et al. J Exp Clin Cancer Res. 2018;37(1):327	10.1186/s13046-018-1002-1
IPRES	Hugo W et al. Cell. 2016 Mar 24;165(1):35-44	10.1016/j.cell.2016.02.065
IMPRES	Auslander N et al. Nat Med. 2018 Oct;24(10):1545-1549	10.1038/s41591-018-0157-9
T cell-inflamed GEP	Cristescu et al. Science. 2018; 362(6411): eaar3593	10.1126/science.aar3593
