# Supplementary material for: Inhibition of DUSP18 impairs cholesterol biosynthesis and promotes anti-tumor immunity in colorectal cancer
Source: Nat Commun. 2024 Jul 12;15:5851. doi: 10.1038/s41467-024-50138-x (PMC11239938; doi:10.1038/s41467-024-50138-x)
Supplement: Supplementary file 11 — Source Data [file 41467_2024_50138_MOESM11_ESM.xlsx]

## Sheet: Fig.1
Fig.1d						Fig.1f	MC38-OVA : Nude mice				Fig.1g				Fig.1h	MC38 : C57BL/6J mice				Fig.1i				Fig.1j					Fig.1l	MC38 : C57BL/6J mice					Fig.1m	MC38 : C57BL/6J mice					Fig.1n					Fig.1o
For COAD, colon adenocarcinoma (tumor samples (n=471): minima=0.4765, maxima=2.952, median=1.815, 25% percentile=1.551, 75% percentile=2.108. normal samples (n=41): minima=0.7092, maxima=1.844, median=1.387, 25% percentile=1.176, 75% percentile= 1.530. whiskers: Min to Max);						day	shCtrl	shDusp18 #1	shDusp18 #2		tumor weight				day	shCtrl	shDusp18 #1	shDusp18 #2		tumor weight					n=6				day	shCtrl+anti-CD8α	shDusp18+anti-CD8α	shCtrl+IgG	shDusp18+IgG			shCtrl+anti-CD8α	shDusp18+anti-CD8α	shCtrl+IgG	shDusp18+IgG			n=3					n=3
						6	0.352	0.405	0.625		shCtrl	shDusp18 #1	shDusp18 #2		6	0.6	0.32	0.5		shCtrl	shDusp18 #1	shDusp18 #2		day	shCtrl	shDusp18 #1	shDusp18 #2		6	126.25	117.5	133.2	121			1	0.9	0.6	0.4		CD8	shCtrl	shDusp18 #1	shDusp18 #2		IFN-γ	shCtrl	shDusp18 #1	shDusp18 #2
For paired COAD analysis (tumor samples (n=41): minima=17.37, maxima=88.05, median=48.31, 25% percentile= 41.33, 75% percentile=59.22. paired normal samples (n=41): minima=19.33, maxima=47.99, median=36.75, 25% percentile=31.19, 75% percentile= 39.84. whiskers: Min to Max);							0.2695	0.5	0.4455		0.28	0.36	0.43			0.384	0.2205	0.1		0.48	0.17	0.08		0	6	6	6			114.047	102.85	117.975	85.833			0.85	0.8	0.5	0.22			5.78	11.6	12.1			36.8	61.1	60
							0.5	0.32	0.405		0.31	0.31	0.29			0.384	0.126	0.1		0.23	0.11	0.08		21	5	6	6			101.439	141.398	127.832	78.0325			1.05	0.75	0.55	0.18			5.53	10.4	12.8			36.1	58.2	64.5
For READ, rectal adenocarcinoma (tumor samples (n=167): minima=0.8420, maxima=3.175, median=1.920, 25% percentile=1.664, 75% percentile=2.158. normal samples (n=10): minima=1.170, maxima=1.577, median=1.324, 25% percentile=1.210, 75% percentile= 1.428. whiskers: Min to Max)							0.544	0.416	0.6		0.51	0.24	0.3			0.48	0.288	0.1		0.28	0.07	0.1		23	4	6	6			118.098	116.058	92.3355	93.775			0.9	1	0.65	0.24			6.23	12	13.1			38.5	63.6	66.4
											0.4	0.41	0.4			0.4455	0.6	0.18		0.42	0.16	0.08		26	2	6	6			101.439	115.34	119.487	101.92			1.1	0.95	0.58	0.39
						9	10.9375	13.5	18						9	85	24.5	6		0.32	0.07	0.11		28	0	5	6			109.33	111.843	149.916	93.312			0.85	0.84	0.5	0.45		CD4	shCtrl	shDusp18 #1	shDusp18 #2		GzmB	shCtrl	shDusp18 #1	shDusp18 #2
							8.47	13.5	18							24.75	24.5	6						29	0	5	5		8	407.812	220.825	204.912	156.282									11	10.7	10.1			40.2	55.5	58.5
							13.5	13.5	22.869							45.6	10.9375	9.375						30	0	3	2			285.188	174.6	174.887	61.952									10.3	11.2	10.5			39.6	52.8	55.2
							17.1875	18	24.5							33.6875	24.5	9.375												395.686	255.938	190.278	100.602									9.6	10.1	11.4			37.8	50.1	56.8
																32.4	6	6												200.704	284.062	131.588	113.49
						12	87.5	90.75	135						12	345.6	90.75	36												432.666	216.763	162	113.49
							70.875	108	117							131.588	67.5	36												247.45	376.875	193.55	140.4
							108	63.48	90.75							169.2	54.675	38.4											10	789.688	722.5	329.232	185.055
							101.25	92.16	113.438							162	81.12	36												592.704	680	373.977	78.336
																144	32	48												738.675	593.028	276.074	128.797
						15	352	405	625						15	755	281.25	135												670.592	520.536	275.625	119.072
							269.5	500	445.5							337.5	220.5	93.75												625	463.736	283.024	120.933
							500	326.4	405							538.65	126	100												577.6	551.368	244.688	209.137
							478.125	432	529							480	288	93.75											12	1116.28	798.362	558.398	294.609
																445.5	77.5	151.25												1070.78	810	569.184	87.7837
																														1086.07	1010.23	522.144	203.84
																														1107.07	975.56	613.7	277.706
																														899.3	662.676	499.23	193.55
																														733.482	782.92	487.688	330.75

## Sheet: Fig.2
Fig.2b	tumor numbers		Fig.2c				Fig.2d	tumor numbers			Fig.2i	MC38 cells										Fig.2j					Fig.2k							Fig.2l
WT	CKO			n=10			WT	CKO				shCtrl			shDusp18 #1			shDusp18 #2																Sample Name	Target Name	CT Value	Mean Ct		Sample Name	Target Name	CT Value	Δct	Mean	δδCT	2-^δδCT	Mean	Relative Expression
16	5		Days elapsed	WT	CKO		4	19			Hmgcr	0.959425	1.01004	1.01054	0.376275	0.390308	0.377868	0.406275	0.410308	0.407868														WT	ACTB	18.6089	18.438	18.438	WT	EBP	33.677	15.2391	15.1179	0.121169	0.919442	1.00255	0.917106
7	4		0	10	10		6	12			Sqle	0.959372	0.959257	1.04137	0.5126	0.522181	0.5646	0.5426	0.542181	0.5846														WT	ACTB	18.3817			WT	EBP	33.4258	14.9878		-0.130119	1.09438		1.0916
7	4		75	9	10		4	22			Srebf2	0.946145	0.967841	1.09601	0.269624	0.254484	0.293215	0.309624	0.294484	0.313215														WT	ACTB	18.3233			WT	EBP	33.5648	15.1269		0.00895064	0.993815		0.99129
6	4		125	8	9		5	15			Mvd	0.984907	1.01951	0.965584	0.257371	0.27118	0.22068	0.24	0.25118	0.20068														CKO	ACTB	18.1965	18.1552	18.1552	CKO	EBP	34.52	16.3648	16.5304	1.24684	0.421369		0.420298
6	3		130	7	8		8	18			Dhcr7	0.977132	1.01349	0.92938	0.631266	0.602285	0.646039	0.65	0.62	0.63														CKO	ACTB	18.1871			CKO	EBP	34.5885	16.4333		1.31537	0.401822		0.400801
6	1		140	6	7		10	12			Lss	1.08253	0.944368	0.920902	0.398119	0.336138	0.41262	0.402346	0.352527	0.395712														CKO	ACTB	18.0821			CKO	EBP	34.9485	16.7933		1.67534	0.313093		0.312297
			145	5	6						Hmgcs1	1.03253	0.984368	0.940902	0.338119	0.3561	0.372	0.33	0.3125	0.345
			150	4	6
																																							Sample Name	Target Name	CT Value	Δct	Mean	δδCT	2-^δδCT	Mean	Relative Expression
																																							WT	HMGCR	25.6766	7.2386	7.18721	0.0513954	0.965002	1.00053	0.964488
																																							WT	HMGCR	25.5629	7.12498		-0.0622295	1.04408		1.04352
																																							WT	HMGCR	25.636	7.19804		0.0108341	0.992519		0.99199
																																							CKO	HMGCR	26.3665	8.2113	8.32496	1.02409	0.491719		0.491457
																																							CKO	HMGCR	26.4767	8.32149		1.13429	0.45556		0.455317
																																							CKO	HMGCR	26.5973	8.4421		1.25489	0.419025		0.418802
																																							Sample Name	Target Name	CT Value	Δct	Mean	δδCT	2-^δδCT		Relative Expression
																																							WT	EDFT1	36.2235	17.7855	17.8074	-0.0219034	1.0153	1.00069	1.0146
																																							WT	EDFT1	36.1932	17.7553		-0.0521342	1.0368		1.03608
																																							WT	EDFT1	36.3194	17.8814		0.0740376	0.949976		0.94932
																																							CKO	EDFT1	37.47	19.3148	19.4042	1.5074	0.351746		0.351503
																																							CKO	EDFT1	37.4761	19.3209		1.51345	0.350273		0.350031
																																							CKO	EDFT1	37.7321	19.5769		1.76951	0.293307		0.293105
																																							Sample Name	Target Name	CT Value	Δct	Mean	δδCT	2-^δδCT	Mean	Relative Expression
																																							WT	DHCR7	36.6796	18.2417	18.1692	0.0724449	0.951025	1.00325	0.947946
																																							WT	DHCR7	36.4446	18.0067		-0.162555	1.11927		1.11564
																																							WT	DHCR7	36.6973	18.2593		0.0901102	0.939451		0.93641
																																							CKO	DHCR7	37.8774	19.7222	19.7008	1.55297	0.340809		0.339705
																																							CKO	DHCR7	37.7771	19.6219		1.45268	0.365343		0.36416
																																							CKO	DHCR7	37.9135	19.7583		1.5891	0.332379		0.331303
																																							Sample Name	Target Name	CT Value	Δct	Mean	δδCT	2-^δδCT	Mean	Relative Expression
																																							WT	ACAT2	25.4788	7.04083	7.05405	-0.0132181	1.0092	1.00866	1.00053
																																							WT	ACAT2	25.266	6.82806		-0.22599	1.16958		1.15953
																																							WT	ACAT2	25.7312	7.29326		0.239209	0.84721		0.839932
																																							CKO	ACAT2	26.7941	8.63892	8.68541	1.58487	0.333354		0.33049
																																							CKO	ACAT2	26.7501	8.59485		1.5408	0.343694		0.340741
																																							CKO	ACAT2	26.9777	8.82246		1.76842	0.293531		0.29101
																																							Sample Name	Target Name	CT Value	Δct	Mean	δδCT	2-^δδCT	Mean	Relative Expression
																																							WT	SQLE	25.326	6.88803	6.85796	0.0300619	0.979378	1.00025	0.979138
																																							WT	SQLE	25.2518	6.81384		-0.0441268	1.03106		1.03081
																																							WT	SQLE	25.31	6.87203		0.0140649	0.990298		0.990056
																																							CKO	SQLE	26.4813	8.32612	8.22014	1.46815	0.361445		0.361356
																																							CKO	SQLE	26.1609	8.00566		1.1477	0.451346		0.451235
																																							CKO	SQLE	26.4839	8.32865		1.47069	0.360811		0.360722
																																							Sample Name	Target Name	CT Value	Δct	Mean	δδCT	2-^δδCT	Mean	Relative Expression
																																							WT	HMGS1	28.073	9.63505	9.73788	-0.102834	1.07388	1.00154	1.07223
																																							WT	HMGS1	28.2675	9.82949		0.0916099	0.938475		0.937036
																																							WT	HMGS1	28.1871	9.74911		0.0112241	0.99225		0.990729
																																							CKO	HMGS1	29.0074	10.8522	10.9747	1.11436	0.461898		0.461189
																																							CKO	HMGS1	29.2526	11.0974		1.35947	0.389725		0.389128
																																							CKO	HMGS1	29.1296	10.9744		1.23648	0.424408		0.423757
																																							Sample Name	Target Name	CT Value	Δct	Mean	δδCT	2-^δδCT	Mean	Relative Expression
																																							WT	SREBP2	24.2383	5.8003	5.76743	0.0328696	0.977474	1.00048	0.977009
																																							WT	SREBP2	24.2352	5.79727		0.0298407	0.979528		0.979062
																																							WT	SREBP2	24.1427	5.70472		-0.0627103	1.04443		1.04393
																																							CKO	SREBP2	25.3968	7.24159	7.20651	1.47416	0.359943		0.359771
																																							CKO	SREBP2	25.2856	7.13041		1.36298	0.388779		0.388594
																																							CKO	SREBP2	25.4027	7.24753		1.4801	0.358464		0.358293
																																							Sample Name	Target Name	CT Value	Δct	Mean	δδCT	2-^δδCT	Mean	Relative Expression
																																							WT	IDL1	25.1289	6.69091	6.29145	0.399461	0.758142	1.03675	0.731271
																																							WT	IDL1	24.8451	6.40717		0.115716	0.922924		0.890213
																																							WT	IDL1	24.2142	5.77628		-0.515177	1.42917		1.37852
																																							CKO	IDL1	26.0622	7.90696	7.88291	1.6155	0.326351		0.314784
																																							CKO	IDL1	25.9492	7.79401		1.50255	0.352928		0.340419
																																							CKO	IDL1	26.103	7.94775		1.6563	0.317252		0.306008
																																							Sample Name	Target Name	CT Value	Δct	Mean	δδCT	2-^δδCT	Mean	Relative Expression
																																							WT	MVK	25.9573	7.51935	7.48468	0.0346688	0.976256	1.00016	0.976097
																																							WT	MVK	25.8945	7.45651		-0.0281653	1.01971		1.01955
																																							WT	MVK	25.9161	7.47817		-0.00650356	1.00452		1.00435
																																							CKO	MVK	27.1234	8.96824	9.08832	1.48356	0.357606		0.357548
																																							CKO	MVK	27.319	9.16379		1.67911	0.312274		0.312223
																																							CKO	MVK	27.2881	9.13294		1.64826	0.319024		0.318972
																																							Sample Name	Target Name	CT Value	Δct	Mean	δδCT	2-^δδCT	Mean	Relative Expression
																																							WT	MVD	25.6789	7.2409	7.12838	0.11252	0.924971	1.00309	0.922124
																																							WT	MVD	25.6077	7.16969		0.0413143	0.971769		0.968778
																																							WT	MVD	25.4125	6.97454		-0.153834	1.11252		1.1091
																																							CKO	MVD	26.4011	8.24594	8.20995	1.11757	0.460871		0.459452
																																							CKO	MVD	26.4641	8.30888		1.18051	0.441196		0.439838
																																							CKO	MVD	26.2302	8.07502		0.946641	0.518839		0.517242

## Sheet: Fig.3
	Fig.3b					Fig.3c								Fig.3d					Fig.3f				Fig.3g						Fig.3h															Fig.3i
							IgG			USF1
						β-actin	0.093	0.105	0.096	0.075	0.061	0.079		PGL3	shCtrl	shUSF1 #1	shUSF1 #2
						P1	0.12	0.11	0.13	0.06	0.07	0.08			0.028986	0.041494	0.02439
						P2	0.11	0.1	0.1	0.06	0.06	0.05			0.050847	0.023438	0.058824																											rep#1
						P3	0.13	0.11	0.1	0.04	0.05	0.03			0.037692	0.016807	0.02381
						P4	0.12	0.12	0.13	0.38	0.4	0.42			0.034576	0.031285	0.031247
						P5	0.1	0.14	0.11	0.03	0.08	0.09			0.039845	0.024536	0.043654
														WT	7.76667	1.63137	1.66667
															7.84	1.4036	1.72222
															8.275	1.3619	1.26923
															8.58457	1.51459	1.32457
															8.32458	1.82154	1.15476
														Mut	1.72	1.74286	1.47368
															2.07895	1.85714	1.55254
															1.7931	1.90476	1.81818
															2.17594	1.45361	1.65142
															1.68451	1.21459	1.5685																											rep#2
																																												rep#3
																																														Flag-USF1 WT	Flag-USF1 T100A	Flag-USF1 T100D
																																													0	1	1	1
																																														1	1	1
																																														1	1	1
																																													3	1.13986	0.844402	0.47821
																																														0.683548	1.15416	0.525075
																																														1.07809	0.911788	0.352197
																																													6	0.789287	0.961158	0.222706
																																														0.722271	1.35519	0.338926
																																														0.715766	0.996766	0.11225
																																													9	0.601284	0.802567	0.142948
																																														0.411449	1.20232	0.229099
																																														0.663445	0.841103	0.075749

## Sheet: Fig.4
Fig.4a					Fig.4b					Fig.4c					Fig.4d					Fig.4f					Fig.4g					Fig.4i					Fig.4j					Fig.4k					Fig.4l
MC38-H2-Kb					MC38-H2-Kb-SIINFEKL					B16-H2-Kb					B16-H2-Kb-SIINFEKL						MC38-OVA-apoptosis					B16-OVA-apoptosis				%CD69						cd8_ifn %					TIM3%					CTLA4%
shCtrl	sh1	sh2	sh1+rWT		shCtrl	sh1	sh2	sh1+rWT		shCtrl	sh1	sh2	sh1+rWT		shCtrl	sh1	sh2	sh1+rWT		shCtrl	sh1	sh2	sh1+rWT		shCtrl	sh1	sh2	sh1+rWT		shCtrl	sh1	sh2	sh1+rWT		shCtrl	sh1	sh2	sh1+rWT		shCtrl	sh1	sh2	shCtrl+rDusp18		shCtrl	sh1	sh2	shCtrl+rDusp18
56426	77349	93048	47381		1261	3246	3803	1191		40592	69123	59860	46967		922	3236	3442	1022		29.4	44.8	47.2	26.4		10.3	22.7	20.8	11.5		55.4	86.4	84.5	53.4		24.2	53.5	48.8	22		66.1	30.3	23.1	51.4		32.1	19.1	11.9	28.5
55911	76639	92383	46329		1394	3287	3838	1219		40108	70361	57342	45121		852	3031	3733	902		31.3	41.4	44.4	31.5		12.4	19.2	17.6	9.4		51.4	83.5	80.5	52		30.2	46.6	43.1	28.4		61.7	28	30.2	56.1		27.4	15.8	15.4	30.2
54706	73626	91987	47161		1273	3142	3817	1274		40361	62735	61282	46177		855	3379	3198	912		34.3	46.3	41.6	33.4		9.29	17.8	15.9	8.8		49.6	80.8	77.7	48.3		26.8	52.7	40.1	26.5		59	25.7	27.4	48.7		35.4	15.2	17.2	25.8
																					MC38-OVA %Lysis					B16-OVA %Lysis				%CD25						cd8_gzmb %					PD1%					PD1+TIM3+ %
																				shCtrl	sh1	sh2	sh1+rWT		shCtrl	sh1	sh2	sh1+rWT		shCtrl	sh1	sh2	sh1+rWT		shCtrl	sh1	sh2	sh1+rWT		shCtrl	sh1	sh2	shCtrl+rDusp18		shCtrl	sh1	sh2	shCtrl+rDusp18
																				10.4	18.4	22.5	11.5		8.78	15.5	16.7	9.4		41.4	88.4	86.5	53.4		41.8	57.9	59.3	43.3		40.1	15.6	16.2	37.5		27.7	8.55	9.71	26.9
																				13.5	20.8	20.4	9.7		6.58	13.2	15.6	8.5		48.4	82.5	81.2	44		36.8	60.2	65.4	38.5		33.6	10.2	10.1	42.4		27.8	8.32	8.99	28.4
																				12.4	19.4	18.6	9.5		9.24	14.5	13.4	7.6		49.6	78.8	75.7	48.3		33.4	54.5	55.4	34.2		35.5	11.5	9.64	35.4		27.5	8.93	8.21	22.4

## Sheet: Fig.5
Fig.5c				Fig.5e											Fig.5f			Fig.5g			Fig.5h			Fig.5i				Fig.5j						Fig.5k						Fig.5l						Fig.5m
TIF	Lanosterol(nM/L)				Ctrl			Lano-20um							Ctrl	Lanosterol			CD8/GZMB			CD8/IFN-γ				TIM3-MFI			shCtrl+Ctrl	shCtrl+Lano	shDusp18+Ctrl	shDusp18+Lano			IFN-γ CD8 %											IFN-γ CD8 %
	shCtrl	shDusp18		DMSO	79404	79645	79864	76636	76845	76124	75869	75124	74987		15	6.45		Ctrl	lanosterol		Ctrl	lanosterol			Ctrl	Lanosterol		10	22.5	22.5	5.6	12.5			shCtrl+Ctrl	shCtrl+Lano	shDusp18+Ctrl	shDusp18+Lano
	416	196		Ro 48-8071	81499	82100	81689	80595	80146	79867	79575	79123	78978		9.74	5.73		58.9	26.8		51.3	27.5			26747	88984			18	22.5	5	7			33.7	33.2	62.5	45.3								1376	1085	1158	1292
	360	291													10.4	6.3		54.8	24.1		55.1	30.7			35579	66982			22.5	22.5	5	8			32	29.8	58.9	43.2								1350	1076	1156	1274
	416	294																51	22.3		47.6	34.8			33540	90026			18	18	5	8			30.2	28.3	57.9	41.2								1315	1054	1096	1184
	483	227																										14	106.25	127.05	18	45.864
																										CTLA4-MFI			158.438	169	13.5	54.6325
																									Ctrl	Lanosterol			117.975	147.6	13.5	57.33			GZMB CD8 %
																									601	936			106.25	114.95	13.5	49.6			shCtrl+Ctrl	shCtrl+Lano	shDusp18+Ctrl	shDusp18+Lano
																									654	917		17	309.375	320	27	163.37			31	29.8	61	50.6
																									654	936			320	352	40	165.292			30.4	28.6	59.9	47
																													259.2	336	62.5	177.45			29.3	27.7	58.9	33.7
																										PD-MFI			269.5	288	32	139.537
																									Ctrl	Lanosterol		21	650	786.5	94.64	320
																									2124	2980			756.25	816.75	78.75	281.25
																									2123	2348			506.25	786.5	84.27	320
																									2122	3094			526.5	445.5	70.304	253.125
																													tumor weight
																													shCtrl+Ctrl	shCtrl+Lano	shDusp18+Ctrl	shDusp18+Lano
																													1	1.18	0.18	0.6
																													1.2	1.22	0.3	0.5
																													0.78	1.21	0.25	0.48
																													0.8	0.8	0.2	0.4
[truncated: 8 more columns]

## Sheet: Fig.6
Fig.6a															Fig.6c
DUSP18		USF1		pSREBP2		nSREBP2		HMGCR		LSS		pan-Thr-USF1				LIHC, liver hepatocellular carcinoma (tumor samples (n=374): minima=0.04172, maxima=1.843, median=0.3648, 25% percentile=0.2467, 75% percentile=0.5225. normal samples (n=50): minima=0.03563, maxima=0.4078, median=0.1871, 25% percentile=0.1429, 75% percentile=0.2374. whiskers: Min to Max)
Normal	Tumor	Normal	Tumor	Normal	Tumor	Normal	Tumor	Normal	Tumor	Normal	Tumor	Normal	Tumor
0.029152	0.119335	0.054446	0.267098	0.034225	0.074128	0.040691	0.097821	0.119663	0.116555	0.055428	0.140574	0.342982	0.072944			KIRP, kidney renal papillary cell carcinoma (tumor samples (n=289): minima=0.4656, maxima=2.311, median=1.224, 25% percentile=0.9833, 75% percentile=1.447. normal samples (n=32): minima=0.6587, maxima=1.513, median=0.9914, 25% percentile=0.8635, 75% percentile=1.149. whiskers: Min to Max);
0.174746	0.236497	0.101365	0.41234	0.084698	0.168934	0.085733	0.275746	0.062962	0.098425	0.069563	0.242853	0.377041	0.155875
0.088882	0.20788	0.143191	0.277657	0.084919	0.176061	0.123482	0.20442	0.144717	0.262368	0.084582	0.253999	0.261927	0.098326			KIRC, kidney renal clear cell carcinoma (tumor samples (n=535): minima=0.2977, maxima=3.058, median=1.117, 25% percentile=0.9582, 75% percentile=1.252. normal samples (n=72): minima=0.5405, maxima=1.628, median=1.065, 25% percentile=0.8915, 75% percentile=1.184. whiskers: Min to Max);
0.278301	0.49909	0.268576	0.601331	0.194114	0.33983	0.211018	0.475118	0.103764	0.599767	0.100886	0.474805	0.379294	0.115687
0.167366	0.411482	0.202521	0.526828	0.117522	0.249664	0.110333	0.267978	0.067013	0.419892	0.146275	0.38802	0.303588	0.093129			CHOL, cholangiocarcinoma (tumor samples (n=36): minima=0.3744, maxima=1.777, median=1.194, 25% percentile=0.9819, 75% percentile=1.395. normal samples (n=9): minima=0.1099, maxima=0.3714, median=0.1673, 25% percentile=0.1546, 75% percentile=0.1901. whiskers: Min to Max);
0.158061	0.260334	0.087491	0.1539	0.052732	0.120083	0.104727	0.162545	0.182057	0.220123	0.014463	0.197862	1	0.025049
0.091792	0.209154	0.103023	0.227876	0.051849	0.094459	0.090422	0.170816	0.057293	0.135259	0.030588	0.271685	0.402012	0.012812			STAD, stomach adenocarcinoma (tumor samples (n=375): minima=0.6744, maxima=3.289, median=2.031, 25% percentile=1.663, 75% percentile=2.315. normal samples (n=32): minima=1.024, maxima=2.265, median=1.447, 25% percentile=1.301, 75% percentile=1.562. whiskers: Min to Max).
0.121861	0.182545	0.07338	0.360286	0.041694	0.084108	0.064324	0.12309	0.025033	0.129326	0.035371	0.250029	0.421539	0.063
0.107597	0.324812	0.105911	0.363884	0.04892	0.086519	0.069276	0.126089	0.086177	0.166374	0.03157	0.141831	0.453434	0.016206			For GSE23878 (tumor samples (n=35): minima=4.942, maxima=8.027, median=6.928, 25% percentile=6.365, 75% percentile=7.321. normal samples (n=24): minima=4.810, maxima=7.030, median=6.209, 25% percentile=5.758, 75% percentile=6.625. whiskers: Min to Max);
0.211929	0.254733	0.083897	0.186609	0.035408	0.048992	0.071201	0.081587	0.037808	0.038103	0.049957	0.157353	0.233691	0.030856
0.468915	0.613267	0.364926	0.476204	0.170761	0.239569	0.397463	0.723053	0.439678	0.632989	0.180823	0.542407	0.333897	0.096889			GSE35279 (tumor samples (n=74): minima=7.381, maxima=12.36, median=10.26, 25% percentile=9.713, 75% percentile=10.69. normal samples (n=5): minima=9.465, maxima=10.11, median=9.750, 25% percentile=9.524, 75% percentile=9.976. whiskers: Min to Max);
0.330515	0.541593	0.25594	0.411107	0.168998	0.270134	0.383193	0.514738	0.252596	0.489279	0.120844	0.38873	0.584504	0.056264
0.506244	0.875273	0.33626	0.595556	0.262864	0.379845	0.395282	0.764273	0.287238	0.569972	0.254378	0.592307	0.548776	0.204254			GSE32323 (tumor samples (n=17): minima=6.987, maxima=9.490, median=8.048, 25% percentile=7.686, 75% percentile=8.366. normal samples (n=17): minima=6.945, maxima=8.147, median=7.300, 25% percentile=7.140, 75% percentile=7.424. whiskers: Min to Max);
0.714055	0.910165	0.334496	0.472526	0.313583	0.431055	0.604259	0.785393	0.337949	0.647451	0.189054	0.444174	0.375759	0.144636
0.54755	0.986081	0.30348	0.646005	0.460824	0.513331	0.567658	1	0.262224	0.696799	0.131405	0.447504	0.643147	0.156257			GSE25070 (tumor samples (n=26): minima=8.633, maxima=10.82, median=9.947, 25% percentile=9.454, 75% percentile=10.26. normal samples (n=26): minima=8.970, maxima=10.32, median=9.468, 25% percentile=9.316, 75% percentile=9.796. whiskers: Min to Max);
0.384298	0.618108	0.240749	0.604544	0.10392	0.170197	0.189294	0.423649	0.302936	0.721392	0.220983	0.464273	0.170322	0.064436
0.304557	0.586474	0.506795	0.959277	0.475364	0.332469	0.455545	0.696967	0.701472	0.84549	0.388159	0.83977	0.159009	0.05044			GSE146587 (tumor samples (n=29): minima=0.7975, maxima=1.823, median=1.435, 25% percentile=1.160, 75% percentile=1.631. normal samples (n=30): minima=0.4267, maxima=1.513, median=0.8004, 25% percentile=0.6438, 75% percentile=0.9458. whiskers: Min to Max).
0.195724	0.222918	0.166241	0.377105	0.162865	0.139003	0.1515	0.307405	0.221577	0.294734	0.132691	0.267687	0.287508	0.145231
0.943616	1	0.77751	1	0.890478	1	0.972429	0.848295	1	0.903004	1	0.758426	0.121654	0.047457
0.286121	0.391724	0.262588	0.822606	0.223514	0.544598	0.296554	0.562779	0.311738	0.821138	0.221895	0.419996	0.436749	0.153915

## Sheet: Fig.7
Fig.7a				Fig.7d							Fig.7e										Fig.7f		MC38-OVA						Fig.7g						Fig.7h												Fig.7i
FDA Drugs (ZINC ID)	FDA Drugs (Name)	Affinity (kcal/mol)																				Vehicle			40μM																							MC38-OVA
ZINC000064033452	Lumacaftor	-9																			Dusp18	1.00559	0.960054	1.03436	1.02403	1.12194	1.05045																				Ctrl	Lumacaftor
ZINC000169289767	Trypan Blue	-8.9																			Usf1	0.968372	0.973045	1.05858	0.918657	0.923749	0.868372																				13.5	22
ZINC000003978005	Dihydroergotamine	-8.9																			Srebf2	0.980864	1.00842	1.01071	0.440324	0.360983	0.406933																				14.4	20.5
ZINC000003978005	Dihydroergotamine	-8.9																			Hmgcr	0.955751	1.05941	0.984837	0.561307	0.617415	0.627917																				16.2	19.2
ZINC000164528615	-	-8.9																			Sqle	1.00981	0.906865	1.08333	0.460529	0.441841	0.487958
ZINC000006716957	Nilotinib	-8.8																																														B16-OVA
ZINC000011679756	Eltrombopag	-8.7																					B16-OVA																								Ctrl	Lumacaftor
ZINC000052955754	Ergotamine	-8.6																				Vehicle			40μM																						Ctrl	Lumacaftor
ZINC000052955754	Ergotamine	-8.6																			Dusp18	0.97299	0.939229	1.08778	1.02519	1.19313	0.881825																				8.53	17.3
ZINC000011679756	Eltrombopag	-8.5																			Usf1	1.0162	1.02523	0.958567	0.996009	0.896351	0.903213																				9.21	19
ZINC000043200832	Edoxaban	-8.5																			Srebf2	0.996787	0.993731	1.00948	0.506883	0.426514	0.444609																				8.09	15.4
ZINC000003978005	Dihydroergotamine	-8.5																			Hmgcr	1.02892	0.979438	0.991646	0.540907	0.491387	0.428598
ZINC000095551509	Grazoprevir	-8.4																			Sqle	1.02952	0.970104	1.00037	0.475505	0.436347	0.426733
ZINC000253632968	-	-8.4
ZINC000036701290	Ponatinib	-8.3
ZINC000006716957	Nilotinib	-8.3
ZINC000008101127	Indocyanine Green	-8.3
ZINC000036701290	Ponatinib	-8.2
ZINC000100378061	Naldemedine	-8.2
ZINC000052955754	Ergotamine	-8.2
ZINC000100378061	Naldemedine	-8.1
ZINC000000896717	Accolate	-8.1
ZINC000001481956	Paliperidone	-8
ZINC000100378061	Naldemedine	-8
ZINC000001612996	Irinotecan	-8
ZINC000003920266	Idarubicin	-8
ZINC000068204830	Daclatasvir	-8
ZINC000001530886	-	-8
ZINC000164760756	Olysio	-7.9
ZINC000028639340	Noxafil	-7.9
ZINC000022448696	Indinavir	-7.9
ZINC000095616937	Dasabuvir	-7.9
ZINC000053683151	Bromocriptine	-7.9
ZINC000000537791	Amaryl	-7.9
ZINC000000537791	Amaryl	-7.9
ZINC000000537791	Amaryl	-7.9
ZINC000001530886	-	-7.9
ZINC000026985532	Sqv	-7.8
ZINC000003914596	Saquinavir	-7.8
ZINC000003920266	Idarubicin	-7.8
ZINC000003939013	Fosaprepitant	-7.8
ZINC000003918453	Ertapenem	-7.8
ZINC000066166864	Alectinib	-7.8
ZINC000066166864	Alectinib	-7.8
ZINC000029416466	Sqv	-7.7
ZINC000029416466	Sqv	-7.7
ZINC000026985532	Sqv	-7.7
ZINC000040430143	Olaparib	-7.7
ZINC000003938482	Noxafil	-7.7
ZINC000022448696	Indinavir	-7.7
ZINC000022448696	Indinavir	-7.7
ZINC000022448696	Indinavir	-7.7
ZINC000003802417	Entereg	-7.7
ZINC000100070954	-	-7.7
ZINC000008220909	-	-7.7
ZINC000029416466	Sqv	-7.6
ZINC000003914596	Saquinavir	-7.6
ZINC000000538658	Samsca	-7.6
ZINC000004175630	Orap	-7.6
ZINC000084668739	Lifitegrast	-7.6
ZINC000019632618	Imatinib	-7.6
ZINC000014768621	Chlorhexidine	-7.6
ZINC000003932831	Avodart	-7.6
ZINC000072318121	Abemaciclib	-7.6
ZINC000072318121	Abemaciclib	-7.6
ZINC000100016058	Tipranavir	-7.5
ZINC000004214700	Paliperidone	-7.5
ZINC000004175630	Orap	-7.5
ZINC000003927822	Lurasidone	-7.5
ZINC000003927822	Lurasidone	-7.5
ZINC000019632618	Imatinib	-7.5
ZINC000094566093	Doxazosin	-7.5
ZINC000094566092	Doxazosin	-7.5
ZINC000000537805	Diabeta	-7.5
ZINC000001530788	Cromolyn	-7.5
ZINC000003817234	Celsentri	-7.5
ZINC000053683151	Bromocriptine	-7.5
ZINC000003925861	Vorapaxar	-7.4
ZINC000100022637	Tpv	-7.4
ZINC000026664090	Sqv	-7.4
ZINC000013831130	Raltegravir	-7.4
ZINC000003913937	Piperacillin	-7.4
ZINC000004214700	Paliperidone	-7.4
ZINC000100003902	Maraviroc	-7.4
ZINC000004097344	Itc	-7.4
ZINC000019632618	Imatinib	-7.4
ZINC000035328014	Ibrutinib	-7.4
ZINC000014210642	Edarbi	-7.4
ZINC000094566093	Doxazosin	-7.4
ZINC000094566092	Doxazosin	-7.4
ZINC000003784182	Differin	-7.4
ZINC000000537805	Diabeta	-7.4
ZINC000012503187	Conivaptan	-7.4
ZINC000012503187	Conivaptan	-7.4
ZINC000003993855	Cialis	-7.4
ZINC000005844788	-	-7.4
ZINC000003810860	Zetia	-7.3
ZINC000003927200	Yaz	-7.3
ZINC000150338699	Visudyne	-7.3
ZINC000100016058	Tipranavir	-7.3
ZINC000000538312	Risperdal	-7.3
ZINC000013831130	Raltegravir	-7.3
ZINC000008577218	Pga	-7.3
ZINC000001481956	Paliperidone	-7.3
ZINC000003831151	Montelukast	-7.3
ZINC000100017856	Mepron	-7.3
ZINC000100017856	Mepron	-7.3
ZINC000000537931	Loratadine	-7.3
ZINC000004097343	Itc	-7.3
ZINC000022448696	Indinavir	-7.3
ZINC000052716421	Flibanserin	-7.3
ZINC000043200832	Edoxaban	-7.3
ZINC000003831490	Azulfidine	-7.3
ZINC000000537791	Amaryl	-7.3
ZINC000001999441	-	-7.3
ZINC000001540998	-	-7.3
ZINC000000538550	Ziprasidone	-7.2
ZINC000000538550	Ziprasidone	-7.2
ZINC000084441937	Tetracycline	-7.2
ZINC000043100953	Tedizolid Phosphate	-7.2
ZINC000043100953	Tedizolid Phosphate	-7.2
ZINC000049036447	Suvorexant	-7.2
ZINC000006745272	Stivarga	-7.2
ZINC000003938686	Palbociclib	-7.2
ZINC000003938686	Palbociclib	-7.2
ZINC000003872994	Nizoral	-7.2
ZINC000003872994	Nizoral	-7.2
ZINC000027990463	Lomitapide	-7.2
ZINC000009212428	Leucal	-7.2
ZINC000001550477	Lapatinib	-7.2
ZINC000014879972	Gar-936	-7.2
ZINC000011677837	Eliquis	-7.2
ZINC000043200832	Edoxaban	-7.2
ZINC000016052277	Doxycycline	-7.2
ZINC000018516586	Delavirdine	-7.2
ZINC000001996117	Darifenacin	-7.2
ZINC000003989268	Ceftaroline Fosamil	-7.2
ZINC000070466416	Cabozantinib	-7.2
ZINC000003831490	Azulfidine	-7.2
ZINC000014261579	Alvesco	-7.2
ZINC000222731806	-	-7.2
ZINC000169621200	-	-7.2
ZINC000148723177	-	-7.2
ZINC000005844788	-	-7.2
ZINC000052509366	Zelboraf	-7.1
ZINC000150338699	Visudyne	-7.1
ZINC000100022637	Tpv	-7.1
ZINC000084758235	Telotristat	-7.1
ZINC000026985532	Sqv	-7.1
ZINC000003986735	Sprycel	-7.1
ZINC000000538312	Risperdal	-7.1
ZINC000011617039	Pazopanib	-7.1
ZINC000000643153	Nizoral	-7.1
ZINC000000643143	Nizoral	-7.1
ZINC000003993846	Ixabepilone	-7.1
ZINC000029571072	Isavuconazonium	-7.1
ZINC000035328014	Ibrutinib	-7.1
ZINC000052716421	Flibanserin	-7.1
ZINC000003872566	Fexofenadine	-7.1
ZINC000003938704	Ellence	-7.1
ZINC000150338708	Ecteinascidin	-7.1
ZINC000016052277	Doxycycline	-7.1
ZINC000016052277	Doxycycline	-7.1
ZINC000058581064	Dolutegravir	-7.1
ZINC000000601317	Difenoxin	-7.1
ZINC000000537805	Diabeta	-7.1
ZINC000100036924	Demeclocycline	-7.1
ZINC000018516586	Delavirdine	-7.1
ZINC000014768621	Chlorhexidine	-7.1
ZINC000003817234	Celsentri	-7.1
ZINC000028467879	Ceftriaxone	-7.1
ZINC000028467879	Ceftriaxone	-7.1
ZINC000070466416	Cabozantinib	-7.1
ZINC000053683151	Bromocriptine	-7.1
ZINC000003860453	Ak-Fluor	-7.1
ZINC000013911941	Zemplar	-7
ZINC000004099008	Vumon	-7
ZINC000004097404	Vecuronium	-7
ZINC000028232750	Valstar	-7
ZINC000028232750	Valstar	-7
ZINC000049783788	Valrubicin	-7
ZINC000043100709	Trametinib	-7
ZINC000084441937	Tetracycline	-7
ZINC000084441937	Tetracycline	-7
ZINC000043100953	Tedizolid Phosphate	-7
ZINC000001539579	Targretin	-7
ZINC000026664090	Sqv	-7
ZINC000001493878	Sorafenib	-7
ZINC000003819392	Riociguat	-7
ZINC000000538275	Raloxifene	-7
ZINC000001552174	Pletal	-7
ZINC000004097383	Pancuronium	-7
ZINC000000643153	Nizoral	-7
ZINC000000643138	Nizoral	-7
ZINC000100014909	Nintedanib	-7
ZINC000003916214	Neratinib	-7
ZINC000003833846	Nelfinavir	-7
ZINC000100013130	Midostaurin	-7
ZINC000001529323	Methotrexate	-7
ZINC000049637509	Isavuconazonium	-7
ZINC000049637509	Isavuconazonium	-7
ZINC000035801098	Indacaterol	-7
ZINC000011616925	Folotyn	-7
ZINC000001481815	Exjade	-7
ZINC000068202099	Erismodegib	-7
ZINC000014210876	Eluxadoline	-7
ZINC000014210642	Edarbi	-7
ZINC000003977777	Cyclocort	-7
ZINC000098023177	-	-7
ZINC000098023177	-	-7
ZINC000072316335	-	-7
ZINC000034089131	-	-7
ZINC000003797541	Zytiga	-6.9
ZINC000003873936	Zazole	-6.9
ZINC000049783788	Valrubicin	-6.9
ZINC000000538483	Trazodone	-6.9
ZINC000001611274	Topotecan	-6.9
ZINC000095616599	Terazosin	-6.9
ZINC000095616599	Terazosin	-6.9
ZINC000026664090	Sqv	-6.9
ZINC000003986735	Sprycel	-6.9
ZINC000003986735	Sprycel	-6.9
ZINC000030691797	Perampanel	-6.9
ZINC000000643143	Nizoral	-6.9
ZINC000000643138	Nizoral	-6.9
ZINC000003916214	Neratinib	-6.9
ZINC000000538065	Nefazodone	-6.9
ZINC000014879992	Minocycline	-6.9
ZINC000100003902	Maraviroc	-6.9
ZINC000009212428	Leucal	-6.9
ZINC000029571072	Isavuconazonium	-6.9
ZINC000000537795	Glipizide	-6.9
ZINC000000537795	Glipizide	-6.9
ZINC000003824921	Fexofenadine	-6.9
ZINC000040899447	Erivedge	-6.9
ZINC000150338708	Ecteinascidin	-6.9
ZINC000016052277	Doxycycline	-6.9
ZINC000085537053	Docetaxel	-6.9
ZINC000003827556	Delafloxacin	-6.9
ZINC000003881958	Danol	-6.9
ZINC000053683345	Caprelsa	-6.9
ZINC000043207238	Canagliflozin	-6.9
ZINC000084758479	Brexpiprazole	-6.9
ZINC000001895505	Bazedoxifene	-6.9
ZINC000003952881	Balsalazide	-6.9
ZINC000003875484	Androxy	-6.9
ZINC000002005305	5-Methyltetrahydrofolate	-6.9
ZINC000002005305	5-Methyltetrahydrofolate	-6.9
ZINC000410428674	-	-6.9
ZINC000245204949	-	-6.9
ZINC000100013500	-	-6.9
ZINC000096006023	-	-6.9
ZINC000072316335	-	-6.9
ZINC000003831128	-	-6.9
ZINC000035902489	Xalkori	-6.8
ZINC000001542113	Vilazodone	-6.8
ZINC000049783788	Valrubicin	-6.8
ZINC000003820029	Trajenta	-6.8
ZINC000095616600	Terazosin	-6.8
ZINC000095616600	Terazosin	-6.8
ZINC000035342789	Tasmar	-6.8
ZINC000001690324	Sulisobenzone	-6.8
ZINC000001690324	Sulisobenzone	-6.8
ZINC000000006300	Sonata	-6.8
ZINC000001489478	Sitagliptin	-6.8
ZINC000001489478	Sitagliptin	-6.8
ZINC000000000740	Restoril	-6.8
ZINC000043206370	Niraparib	-6.8
ZINC000100014909	Nintedanib	-6.8
ZINC000011681534	Nebivolol	-6.8
ZINC000014879992	Minocycline	-6.8
ZINC000000897085	Mefloquine	-6.8
ZINC000009212428	Leucal	-6.8
ZINC000009212427	Leucal	-6.8
ZINC000009212427	Leucal	-6.8
ZINC000001485935	Isavuconazole	-6.8
ZINC000000643114	Indapamide	-6.8
ZINC000019796080	Inapsine	-6.8
ZINC000001548097	Fanapt	-6.8
ZINC000001548097	Fanapt	-6.8
ZINC000001481815	Exjade	-6.8
ZINC000003830716	Diphenoxylate	-6.8
ZINC000003830716	Diphenoxylate	-6.8
ZINC000001996117	Darifenacin	-6.8
ZINC000068153186	Dabrafenib	-6.8
ZINC000068153186	Dabrafenib	-6.8
ZINC000000601301	Bhft	-6.8
ZINC000000897240	Azelastine	-6.8
ZINC000000601229	Azelastine	-6.8
ZINC000000601229	Azelastine	-6.8
ZINC000003816287	Axitinib	-6.8
ZINC000003992105	Avamys	-6.8
ZINC000003915154	Alvesco	-6.8
ZINC000013537284	Alosetron	-6.8
ZINC000001851149	Abilify	-6.8
ZINC000148723177	-	-6.8
ZINC000085555528	-	-6.8
ZINC000011616882	-	-6.8
ZINC000000075126	Zofran	-6.7
ZINC000000075126	Zofran	-6.7
ZINC000003873936	Zazole	-6.7
ZINC000004099009	Vumon	-6.7
ZINC000019418959	Trifluoperazine	-6.7
ZINC000000538483	Trazodone	-6.7
ZINC000001611274	Topotecan	-6.7
ZINC000043450324	Synribo	-6.7
ZINC000011677857	Stendra	-6.7
ZINC000003936683	Solifenacin	-6.7
ZINC000003936683	Solifenacin	-6.7
ZINC000100074252	Sofosbuvir	-6.7
ZINC000003816514	Rolapitant	-6.7
ZINC000095619101	Ranolazine	-6.7
ZINC000000538275	Raloxifene	-6.7
ZINC000000537891	Ofloxacin	-6.7
ZINC000084400879	Nicardipine	-6.7
ZINC000014879992	Minocycline	-6.7
ZINC000019361042	Meclizine	-6.7
ZINC000019361042	Meclizine	-6.7
ZINC000003951740	Lpv	-6.7
ZINC000000602632	Intelence	-6.7
ZINC000019796080	Inapsine	-6.7
ZINC000019796080	Inapsine	-6.7
ZINC000013986658	Idelalisib	-6.7
ZINC000000537795	Glipizide	-6.7
ZINC000000537795	Glipizide	-6.7
ZINC000001536109	Folotyn	-6.7
ZINC000019203912	Fluphenazine	-6.7
ZINC000003977978	Fluocinonide	-6.7
ZINC000000896543	Flecainide	-6.7
ZINC000036520252	Empagliflozin	-6.7
ZINC000003823475	Eletriptan	-6.7
ZINC000005733652	Diosmetin	-6.7
ZINC000005733652	Diosmetin	-6.7
ZINC000000537805	Diabeta	-6.7
ZINC000004212809	Deflazacort	-6.7
ZINC000003819138	Dapagliflozin	-6.7
ZINC000002568036	Dantrolene	-6.7
ZINC000001530580	Coreg	-6.7
ZINC000000897408	Casodex	-6.7
ZINC000000538564	Casodex	-6.7
ZINC000000897222	Bhft	-6.7
ZINC000000897240	Azelastine	-6.7
ZINC000000897240	Azelastine	-6.7
ZINC000000601229	Azelastine	-6.7
ZINC000003973334	Aromasin	-6.7
ZINC000003976838	Afatinib	-6.7
ZINC000003976838	Afatinib	-6.7
ZINC000252679615	-	-6.7
ZINC000116473771	-	-6.7
ZINC000068247389	-	-6.7
ZINC000068247389	-	-6.7
ZINC000031274852	-	-6.7
ZINC000031274852	-	-6.7
ZINC000007997966	-	-6.7
ZINC000000004448	Zofran	-6.6
ZINC000000601254	Zaroxolyn	-6.6
ZINC000034806477	Xtandi	-6.6
ZINC000003964126	Xarelto	-6.6
ZINC000035902489	Xalkori	-6.6
ZINC000085432544	Vinblastine	-6.6
ZINC000085432544	Vinblastine	-6.6
ZINC000100016084	Trospium	-6.6
ZINC000012503068	Trosec	-6.6
ZINC000003938684	Toposar	-6.6
ZINC000003816514	Rolapitant	-6.6
ZINC000001554274	Rilpivirine	-6.6
ZINC000095619100	Ranolazine	-6.6
ZINC000003801163	Quinapril	-6.6
ZINC000003812897	Primogyn	-6.6
ZINC000095616601	Prazosin	-6.6
ZINC000022443609	Plerixafor	-6.6
ZINC000000968326	Pioglitazone	-6.6
ZINC000000001850	Olopatadine	-6.6
ZINC000084400879	Nicardipine	-6.6
ZINC000011681563	Netupitant	-6.6
ZINC000003833846	Nelfinavir	-6.6
ZINC000003833846	Nelfinavir	-6.6
ZINC000004213946	Nebivolol	-6.6
ZINC000014879992	Minocycline	-6.6
ZINC000003815424	Mestranol	-6.6
ZINC000004097467	Megestrol	-6.6
ZINC000000537928	Loperamide	-6.6
ZINC000004212851	Lokara	-6.6
ZINC000013818943	Lexiscan	-6.6
ZINC000009212427	Leucal	-6.6
ZINC000011726211	Lastacaft	-6.6
ZINC000011726211	Lastacaft	-6.6
ZINC000000403011	Labetalol	-6.6
ZINC000000000347	Granisetron	-6.6
ZINC000000000347	Granisetron	-6.6
ZINC000001530922	Fosphenytoin	-6.6
ZINC000001530922	Fosphenytoin	-6.6
ZINC000019203912	Fluphenazine	-6.6
ZINC000019203912	Fluphenazine	-6.6
ZINC000004097305	Flunisolide	-6.6
ZINC000003830842	Flecainide	-6.6
ZINC000014210876	Eluxadoline	-6.6
ZINC000003938704	Ellence	-6.6
ZINC000005733652	Diosmetin	-6.6
ZINC000004097308	Cordran	-6.6
ZINC000060325170	Cobimetinib	-6.6
ZINC000003927198	Cfdn	-6.6
ZINC000096272772	Ceritinib	-6.6
ZINC000028957444	Brilinta	-6.6
ZINC000000403566	Biltricide	-6.6
ZINC000003872931	Avapro	-6.6
ZINC000003872931	Avapro	-6.6
ZINC000000000431	Ativan	-6.6
ZINC000003931840	Altabax	-6.6
ZINC000000000903	Alprazolam	-6.6
ZINC000013537284	Alosetron	-6.6
ZINC000003861599	Aldactone	-6.6
ZINC000000001261	Aerius	-6.6
ZINC000002005305	5-Methyltetrahydrofolate	-6.6
ZINC000116473771	-	-6.6
ZINC000100018854	-	-6.6
ZINC000100018854	-	-6.6
ZINC000100013500	-	-6.6
ZINC000085555528	-	-6.6
ZINC000085555528	-	-6.6
ZINC000003920355	-	-6.6
ZINC000000607986	-	-6.6
ZINC000000002299	-	-6.6
ZINC000000002299	-	-6.6
ZINC000004212854	Topicort	-6.5
ZINC000118912393	Testosterone	-6.5
ZINC000003914596	Saquinavir	-6.5
ZINC000000025958	Rucaparib	-6.5
ZINC000095619100	Ranolazine	-6.5
ZINC000005752191	Psorcon	-6.5
ZINC000005029557	Provera	-6.5
ZINC000003782599	Proscar	-6.5
ZINC000000968327	Pioglitazone	-6.5
ZINC000000968327	Pioglitazone	-6.5
ZINC000003873921	Picosulfuric Acid	-6.5
ZINC000004676424	Pantoprazole	-6.5
ZINC000004099200	Pantoprazole	-6.5
ZINC000000000575	Oxazepam	-6.5
ZINC000004693575	Omeprazole	-6.5
ZINC000034636383	Olodaterol	-6.5
ZINC000000537891	Ofloxacin	-6.5
ZINC000002032615	Nix	-6.5
ZINC000011681563	Netupitant	-6.5
ZINC000000001773	Naltrexone	-6.5
ZINC000000001773	Naltrexone	-6.5
ZINC000000389747	Naloxone	-6.5
ZINC000000389747	Naloxone	-6.5
ZINC000003875980	Nafcillin	-6.5
ZINC000003812306	Moexipril	-6.5
ZINC000095619105	Methylergonovine	-6.5
ZINC000095619105	Methylergonovine	-6.5
ZINC000003881640	Megace	-6.5
ZINC000003874185	Mefloquine	-6.5
ZINC000019594557	Meclizine	-6.5
ZINC000019594557	Meclizine	-6.5
ZINC000011615928	Lipitor	-6.5
ZINC000003816292	Lenvatinib	-6.5
ZINC000019632614	Iressa	-6.5
ZINC000004428529	Gesterol	-6.5
ZINC000001530922	Fosphenytoin	-6.5
ZINC000003876186	Enjuvia	-6.5
ZINC000000897251	Donepezil	-6.5
ZINC000000057278	Dobutamine	-6.5
ZINC000003917708	Daunorubicin	-6.5
ZINC000000968264	Cyproheptadine	-6.5
ZINC000000968264	Cyproheptadine	-6.5
ZINC000085537014	Cobicistat	-6.5
ZINC000028973446	Clorazepate	-6.5
ZINC000003927198	Cfdn	-6.5
ZINC000009164421	Ceftolozane	-6.5
ZINC000003830405	Cefazolin	-6.5
ZINC000003977981	Capex	-6.5
ZINC000004074875	Candesartan	-6.5
ZINC000004074875	Candesartan	-6.5
ZINC000001530975	Butenafine	-6.5
ZINC000004097286	Budesonide	-6.5
ZINC000000000655	Biltricide	-6.5
ZINC000000602128	Bepotastine	-6.5
ZINC000003818726	Belinostat	-6.5
ZINC000003807172	Argatroban	-6.5
ZINC000003814422	Android	-6.5
ZINC000003931840	Altabax	-6.5
ZINC000001851149	Abilify	-6.5
ZINC000252679615	-	-6.5
ZINC000169621223	-	-6.5
ZINC000169621220	-	-6.5
ZINC000003920657	-	-6.5
ZINC000000004448	Zofran	-6.4
ZINC000052509463	Vx-770	-6.4
ZINC000052509463	Vx-770	-6.4
ZINC000052509463	Vx-770	-6.4
ZINC000018324776	Vardenafil	-6.4
ZINC000028232750	Valstar	-6.4
ZINC000019418959	Trifluoperazine	-6.4
ZINC000003786192	Sulindac	-6.4
ZINC000053229445	Rocuronium	-6.4
ZINC000053229445	Rocuronium	-6.4
ZINC000003938746	Reserpine	-6.4
ZINC000003938746	Reserpine	-6.4
ZINC000095619101	Ranolazine	-6.4
ZINC000095616601	Prazosin	-6.4
ZINC000051133897	Piroxicam	-6.4
ZINC000016159083	Pimavanserin	-6.4
ZINC000000538621	Olmesartan	-6.4
ZINC000003944422	Norvir	-6.4
ZINC000084400879	Nicardipine	-6.4
ZINC000000000509	Mirtazapine	-6.4
ZINC000000896740	Miconazole	-6.4
ZINC000000537964	Mefloquine	-6.4
ZINC000011615927	Lipitor	-6.4
ZINC000000403010	Labetalol	-6.4
ZINC000019632614	Iressa	-6.4
ZINC000003985982	Inspra	-6.4
ZINC000000601305	Indapamide	-6.4
ZINC000000537822	Haloperidol	-6.4
ZINC000000000347	Granisetron	-6.4
ZINC000003823475	Eletriptan	-6.4
ZINC000150338708	Ecteinascidin	-6.4
ZINC000003922770	Doripenem	-6.4
ZINC000000897251	Donepezil	-6.4
ZINC000000597013	Donepezil	-6.4
ZINC000000004319	Dilevalol	-6.4
ZINC000000004319	Dilevalol	-6.4
ZINC000002568036	Dantrolene	-6.4
ZINC000085537014	Cobicistat	-6.4
ZINC000021981454	Cloderm	-6.4
ZINC000003830441	Cefotetan	-6.4
ZINC000022448983	Bosulif	-6.4
ZINC000022448983	Bosulif	-6.4
ZINC000022448983	Bosulif	-6.4
ZINC000000896595	Ativan	-6.4
ZINC000003782818	Atacand	-6.4
ZINC000003782818	Atacand	-6.4
ZINC000000002688	Anzemet	-6.4
ZINC000003776633	Acrivastine	-6.4
ZINC000003776633	Acrivastine	-6.4
ZINC000100018854	-	-6.4
ZINC000007997966	-	-6.4
ZINC000052509366	Zelboraf	-6.3
ZINC000003945984	Vexol	-6.3
ZINC000000057522	Ting	-6.3
ZINC000043450326	Synribo	-6.3
ZINC000003964325	Sunitinib	-6.3
ZINC000004475353	Sulindac	-6.3
ZINC000011677376	Saphris	-6.3
ZINC000011677376	Saphris	-6.3
ZINC000011677376	Saphris	-6.3
ZINC000000896634	Restoril	-6.3
ZINC000003938746	Reserpine	-6.3
ZINC000019228902	Pzc	-6.3
ZINC000003943279	Pradaxa	-6.3
ZINC000016159083	Pimavanserin	-6.3
ZINC000004099200	Pantoprazole	-6.3
ZINC000003873296	Oxistat	-6.3
ZINC000004693574	Omeprazole	-6.3
ZINC000003812865	Olsalazine	-6.3
ZINC000000538621	Olmesartan	-6.3
ZINC000000538273	Ofloxacin	-6.3
ZINC000000005151	Neupro	-6.3
ZINC000000001773	Naltrexone	-6.3
ZINC000000389747	Naloxone	-6.3
ZINC000003812989	Nalbuphine	-6.3
ZINC000001530977	Naftifine	-6.3
ZINC000095626706	Midazolam	-6.3
ZINC000095626706	Midazolam	-6.3
ZINC000000121541	Mebendazole	-6.3
ZINC000003876136	Luxiq	-6.3
ZINC000003830986	Lansoprazole	-6.3
ZINC000000403010	Labetalol	-6.3
ZINC000000000416	Labetalol	-6.3
ZINC000003805768	Ivabradine	-6.3
ZINC000000601283	Indomethacin	-6.3
ZINC000000402954	Hydromorphone	-6.3
ZINC000000402954	Hydromorphone	-6.3
ZINC000000537822	Haloperidol	-6.3
ZINC000118912517	Fml	-6.3
ZINC000000608382	Flavoxate	-6.3
ZINC000000608382	Flavoxate	-6.3
ZINC000013682481	Elvitegravir	-6.3
ZINC000004641374	Doxercalciferol	-6.3
ZINC000003921872	Dovonex	-6.3
ZINC000003800008	Dostinex	-6.3
ZINC000000597013	Donepezil	-6.3
ZINC000000020243	Diflunisal	-6.3
ZINC000003875332	Dexamethasone	-6.3
ZINC000003938652	Dermatop	-6.3
ZINC000000592419	Daxas	-6.3
ZINC000004629876	Daral	-6.3
ZINC000028973441	Clorazepate	-6.3
ZINC000006858022	Cholic Acid	-6.3
ZINC000019364230	Cetirizine	-6.3
ZINC000019364230	Cetirizine	-6.3
ZINC000002570895	Celebrex	-6.3
ZINC000150338698	Capastat	-6.3
ZINC000150338698	Capastat	-6.3
ZINC000085537017	Cangrelor	-6.3
ZINC000003812988	Butorfanol	-6.3
ZINC000001530975	Butenafine	-6.3
ZINC000003938751	Budesonide	-6.3
ZINC000003871703	Bepreve	-6.3
ZINC000001542199	Avage	-6.3
ZINC000000004893	Asenapine	-6.3
ZINC000000004893	Asenapine	-6.3
ZINC000000004893	Asenapine	-6.3
ZINC000014961096	Alogliptin	-6.3
ZINC000001542392	Alfuzosin	-6.3
ZINC000003798734	Acetretin	-6.3
ZINC000169621223	-	-6.3
ZINC000004097304	-	-6.3
ZINC000000002299	-	-6.3
ZINC000000896755	Zaroxolyn	-6.2
ZINC000001542113	Vilazodone	-6.2
ZINC000018324776	Vardenafil	-6.2
ZINC000003914809	Urso	-6.2
ZINC000000004724	Trileptal	-6.2
ZINC000019418959	Trifluoperazine	-6.2
ZINC000003818808	Tofacitinib	-6.2
ZINC000008552123	Tbz	-6.2
ZINC000003780893	Simvastatin	-6.2
ZINC000019796168	Sildenafil	-6.2
ZINC000100006264	Rax	-6.2
ZINC000019228902	Pzc	-6.2
ZINC000003875357	Prednisone	-6.2
ZINC000003833821	Prdl	-6.2
ZINC000003798537	Prandin	-6.2
ZINC000000016154	Potiga	-6.2
ZINC000000968326	Pioglitazone	-6.2
ZINC000004676424	Pantoprazole	-6.2
ZINC000000509440	Oxazepam	-6.2
ZINC000003813047	Oxandrolone	-6.2
ZINC000004693575	Omeprazole	-6.2
ZINC000004693574	Omeprazole	-6.2
ZINC000000538273	Ofloxacin	-6.2
ZINC000001850377	Nix	-6.2
ZINC000000004076	Naratriptan	-6.2
ZINC000007997897	Naftin	-6.2
ZINC000001530977	Naftifine	-6.2
ZINC000003826253	Moxifloxacin	-6.2
ZINC000003812983	Morphine	-6.2
ZINC000000000509	Mirtazapine	-6.2
ZINC000003875560	Methylprednisolone	-6.2
ZINC000000599734	Lansoprazole	-6.2
ZINC000003813003	Klonopin	-6.2
ZINC000003882036	Kenalog	-6.2
ZINC000000607939	Isradipin	-6.2
ZINC000013986658	Idelalisib	-6.2
ZINC000000402954	Hydromorphone	-6.2
ZINC000013540519	Hydrocortisone	-6.2
ZINC000001280665	Hydrocodone	-6.2
ZINC000001280665	Hydrocodone	-6.2
ZINC000001280665	Hydrocodone	-6.2
ZINC000028108825	Gadofosveset	-6.2
ZINC000003941829	Fosamprenavir	-6.2
ZINC000001530639	Fluvastatin	-6.2
ZINC000003920027	Flovent	-6.2
ZINC000002522669	Fentanyl	-6.2
ZINC000022116612	Fenoldopam	-6.2
ZINC000001999487	Epinastine	-6.2
ZINC000000006157	Epinastine	-6.2
ZINC000006467621	Ensulizole	-6.2
ZINC000003812851	Enalaprilat	-6.2
ZINC000003812851	Enalaprilat	-6.2
ZINC000027428713	Emend	-6.2
ZINC000002020233	Efv	-6.2
ZINC000000003911	Dobutamine	-6.2
ZINC000005733652	Diosmetin	-6.2
ZINC000004215736	Dihydrocodeine	-6.2
ZINC000000621853	Colcrys	-6.2
ZINC000019796155	Clozapine	-6.2
ZINC000003830579	Clidinium	-6.2
ZINC000000601316	Clidinium	-6.2
ZINC000000020220	Ciprofloxacin	-6.2
ZINC000085537017	Cangrelor	-6.2
ZINC000085537017	Cangrelor	-6.2
ZINC000001319780	Butrans	-6.2
ZINC000003812988	Butorfanol	-6.2
ZINC000030691754	Betrixaban	-6.2
ZINC000000001016	Benzoyl	-6.2
ZINC000003818726	Belinostat	-6.2
ZINC000004655029	Bedaquiline	-6.2
ZINC000003830264	Azt	-6.2
ZINC000000000973	Avobenzone	-6.2
ZINC000000000973	Avobenzone	-6.2
ZINC000003920719	Atorvastatin	-6.2
ZINC000003798757	Altace	-6.2
ZINC000001843099	Alfuzosin	-6.2
ZINC000001843099	Alfuzosin	-6.2
ZINC000000004351	Alaway	-6.2
ZINC000030691727	Aclidinium	-6.2
ZINC000306122005	-	-6.2
ZINC000100296828	-	-6.2
ZINC000022065398	-	-6.2
ZINC000003607120	Zymar	-6.1
ZINC000003607120	Zymar	-6.1
ZINC000000015515	Zmt	-6.1
ZINC000000120286	Triamteril	-6.1
ZINC000000057512	Tolazamide	-6.1
ZINC000003818808	Tofacitinib	-6.1
ZINC000030690433	Thiothixene	-6.1
ZINC000030690433	Thiothixene	-6.1
ZINC000001530625	Thc	-6.1
ZINC000008552123	Tbz	-6.1
ZINC000002016037	Sertaconazole	-6.1
ZINC000019632628	Seroquel	-6.1
ZINC000003990451	Selexipag	-6.1
ZINC000053084692	Safinamide	-6.1
ZINC000003792417	Sacubitril	-6.1
ZINC000001530760	Rythmol	-6.1
ZINC000000968330	Rosiglitazone	-6.1
ZINC000019228902	Pzc	-6.1
ZINC000019796018	Prochlorperazine	-6.1
ZINC000001534965	Pitavastatin	-6.1
ZINC000002510358	Phenytoin	-6.1
ZINC000002510358	Phenytoin	-6.1
ZINC000012495062	Pgx	-6.1
ZINC000000000596	Pentazocine	-6.1
ZINC000003795819	Palonosetron	-6.1
ZINC000118912450	Oxymetholone	-6.1
ZINC000000403533	Oxycodone	-6.1
ZINC000000403533	Oxycodone	-6.1
ZINC000003873296	Oxistat	-6.1
ZINC000003875483	Opana	-6.1
ZINC000014164617	Obeticholic Acid	-6.1
ZINC000019796087	Nicardipine	-6.1
ZINC000000005151	Neupro	-6.1
ZINC000000538065	Nefazodone	-6.1
ZINC000003812989	Nalbuphine	-6.1
ZINC000001530977	Naftifine	-6.1
ZINC000003812983	Morphine	-6.1
ZINC000000000509	Mirtazapine	-6.1
ZINC000000896740	Miconazole	-6.1
ZINC000005764759	Methylnaltrexone	-6.1
ZINC000000897089	Mefloquine	-6.1
ZINC000019796158	Loxapine	-6.1
ZINC000019796158	Loxapine	-6.1
ZINC000011615926	Lipitor	-6.1
ZINC000003812984	Levorphanol	-6.1
ZINC000084757007	Lesinurad	-6.1
ZINC000100001918	Isradipin	-6.1
ZINC000000002212	Halcion	-6.1
ZINC000022059926	Gemifloxacin	-6.1
ZINC000003977764	Fosinopril	-6.1
ZINC000000897258	Formoterol	-6.1
ZINC000002522669	Fentanyl	-6.1
ZINC000000001370	Estazolam	-6.1
ZINC000000968310	Esmirtazapine	-6.1
ZINC000000968310	Esmirtazapine	-6.1
ZINC000003813078	Epoprostenol	-6.1
ZINC000003802417	Entereg	-6.1
ZINC000027428713	Emend	-6.1
ZINC000000643055	Econazole	-6.1
ZINC000100015048	Dn-101	-6.1
ZINC000003978006	Dicloxacillin	-6.1
ZINC000004212945	Dfba	-6.1
ZINC000003914810	Degalol	-6.1
ZINC000003875334	Cortisone	-6.1
ZINC000003800706	Citalopram	-6.1
ZINC000003914808	Chenodal	-6.1
ZINC000019364230	Cetirizine	-6.1
ZINC000021297660	Cellcept	-6.1
ZINC000003871978	Cefuroxime	-6.1
ZINC000003871960	Ceftazidime	-6.1
ZINC000003776970	Cefprozil Anhydrous	-6.1
ZINC000000000449	Cantil	-6.1
ZINC000004474414	Calderol	-6.1
ZINC000001530571	Buspirone	-6.1
ZINC000003830321	Bisacodyl	-6.1
ZINC000001571009	Benzethonium	-6.1
ZINC000004655029	Bedaquiline	-6.1
ZINC000003807917	Astenile	-6.1
ZINC000014263142	Artemether	-6.1
ZINC000000009073	Apomorphine	-6.1
ZINC000000009073	Apomorphine	-6.1
ZINC000000538627	Ambrisentan	-6.1
ZINC000006094354	Aloxi	-6.1
ZINC000006094354	Aloxi	-6.1
ZINC000000004351	Alaway	-6.1
ZINC000253530025	-	-6.1
ZINC000085205451	-	-6.1
ZINC000011680067	-	-6.1
ZINC000004097416	-	-6.1
ZINC000002008866	Zyvox	-6
ZINC000038197764	Zymar	-6
ZINC000019632834	Zopiclone	-6
ZINC000019632834	Zopiclone	-6
ZINC000019632834	Zopiclone	-6
ZINC000085432544	Vinblastine	-6
ZINC000085432544	Vinblastine	-6
ZINC000014210457	Victrelis	-6
ZINC000003871832	Verapamil	-6
ZINC000018324776	Vardenafil	-6
ZINC000000897385	Vagistat-1	-6
ZINC000000057512	Tolazamide	-6
ZINC000000057512	Tolazamide	-6
ZINC000030690433	Thiothixene	-6
ZINC000000057255	Thalitone	-6
ZINC000000020253	Thalitone	-6
ZINC000003875393	Tbz	-6
ZINC000000000751	Tbz	-6
ZINC000019796168	Sildenafil	-6
ZINC000053084692	Safinamide	-6
ZINC000000968330	Rosiglitazone	-6
ZINC000000968328	Rosiglitazone	-6
ZINC000002036848	Riboflavin	-6
ZINC000002036848	Riboflavin	-6
ZINC000003831417	Retinol	-6
ZINC000084589076	Rax	-6
ZINC000003806063	Rapaflo	-6
ZINC000004618208	Rabeprazole	-6
ZINC000035653009	Prasugrel	-6
ZINC000000000596	Pentazocine	-6
ZINC000001530775	Pentamidine	-6
ZINC000003795819	Palonosetron	-6
ZINC000000403533	Oxycodone	-6
ZINC000100014475	Orfadin	-6
ZINC000003875483	Opana	-6
ZINC000003875483	Opana	-6
ZINC000026011099	Omacetaxine Mepesuccinate	-6
ZINC000000004028	Neupro	-6
ZINC000003812841	Mevacor	-6
ZINC000095619105	Methylergonovine	-6
ZINC000003808779	Meropenem	-6
ZINC000013129998	Meloxicam	-6
ZINC000003873160	Losartan	-6
ZINC000003873160	Losartan	-6
ZINC000049841054	Kyprolis	-6
ZINC000000005560	Ketoprofen	-6
ZINC000003805768	Ivabradine	-6
ZINC000035801098	Indacaterol	-6
ZINC000000622123	Gris-Peg	-6
ZINC000000491073	Galantamine	-6
ZINC000000491073	Galantamine	-6
ZINC000000491073	Galantamine	-6
ZINC000000897256	Formoterol	-6
ZINC000000000856	Formoterol	-6
ZINC000022116612	Fenoldopam	-6
ZINC000003926298	Faslodex	-6
ZINC000000968310	Esmirtazapine	-6
ZINC000000007295	Eslicarbazepine Acetate	-6
ZINC000013682481	Elvitegravir	-6
ZINC000003800008	Dostinex	-6
ZINC000000005823	Demadex	-6
ZINC000003806721	Codeine	-6
ZINC000019796155	Clozapine	-6
ZINC000012402836	Clomifeno	-6
ZINC000001530601	Clomifene	-6
ZINC000003794601	Citalopram	-6
ZINC000000020220	Ciprofloxacin	-6
ZINC000003830500	Cephalexin	-6
ZINC000004474443	Cefprozil	-6
ZINC000004474443	Cefprozil	-6
ZINC000003830391	Cefadroxil	-6
ZINC000003812869	Cefaclor	-6
ZINC000003812869	Cefaclor	-6
ZINC000001319780	Butrans	-6
ZINC000000004840	Arava	-6
ZINC000000009073	Apomorphine	-6
ZINC000003874498	Anandron	-6
ZINC000000968257	Amitriptyline	-6
ZINC000013520815	Alora	-6
ZINC000000018087	Almotriptan	-6
ZINC000001843099	Alfuzosin	-6
ZINC000253498282	-	-6
ZINC000169621223	-	-6
ZINC000100296828	-	-6
ZINC000085555528	-	-6
ZINC000004097310	-	-6
ZINC000003814395	-	-6
ZINC000000968375	-	-6
ZINC000038197764	Zymar	-5.9
ZINC000003874715	Wartec	-5.9
ZINC000012503099	Triprolidine	-5.9
ZINC000012503099	Triprolidine	-5.9
ZINC000000121480	Triclocarban	-5.9
ZINC000000004785	Tegretol	-5.9
ZINC000001543475	Tdf	-5.9
ZINC000003875392	Tbz	-5.9
ZINC000001530689	Tamoxifen	-5.9
ZINC000001530689	Tamoxifen	-5.9
ZINC000000601250	Sulconazole	-5.9
ZINC000019632706	Sular	-5.9
ZINC000019796168	Sildenafil	-5.9
ZINC000001853550	Sertraline	-5.9
ZINC000002016037	Sertaconazole	-5.9
ZINC000000606383	Sertaconazole	-5.9
ZINC000019632628	Seroquel	-5.9
ZINC000043207851	Ruxolitinib	-5.9
ZINC000000001464	Romazicon	-5.9
ZINC000009212654	Retin-A	-5.9
ZINC000019796018	Prochlorperazine	-5.9
ZINC000001997125	Pomalyst	-5.9
ZINC000049643479	Oxaprozin	-5.9
ZINC000000004028	Neupro	-5.9
ZINC000011681534	Nebivolol	-5.9
ZINC000004213946	Nebivolol	-5.9
ZINC000001996784	Myrbetriq	-5.9
ZINC000000607971	Miconazole	-5.9
ZINC000012414057	Methylene Blue	-5.9
ZINC000001853205	Mavik	-5.9
ZINC000000057313	Lodine	-5.9
ZINC000004474405	Latisse	-5.9
ZINC000003792789	Isotretinoin	-5.9
ZINC000004083606	Hydroxyprogesterone	-5.9
ZINC000022059930	Gemifloxacin	-5.9
ZINC000000018635	Frovatriptan	-5.9
ZINC000003941829	Fosamprenavir	-5.9
ZINC000000897258	Formoterol	-5.9
ZINC000000897256	Formoterol	-5.9
ZINC000000584092	Fnf	-5.9
ZINC000034220093	Flutemetamol	-5.9
ZINC000000000323	Flurbiprofen	-5.9
ZINC000003823475	Eletriptan	-5.9
ZINC000000643055	Econazole	-5.9
ZINC000000001331	Doxepin	-5.9
ZINC000000001148	Doxepin	-5.9
ZINC000000006427	Diazepam	-5.9
ZINC000000005823	Demadex	-5.9
ZINC000000005823	Demadex	-5.9
ZINC000003955219	Darunavir	-5.9
ZINC000003806721	Codeine	-5.9
ZINC000100004343	Coartem	-5.9
ZINC000003872055	Chlorothiazide	-5.9
ZINC000019632917	Chlordiazepoxide	-5.9
ZINC000021297660	Cellcept	-5.9
ZINC000003776970	Cefprozil Anhydrous	-5.9
ZINC000003830391	Cefadroxil	-5.9
ZINC000003871967	Cedax	-5.9
ZINC000004097427	Candesartan	-5.9
ZINC000001530571	Buspirone	-5.9
ZINC000084758479	Brexpiprazole	-5.9
ZINC000001538857	Bosentan	-5.9
ZINC000003787097	Besifloxacin	-5.9
ZINC000030691736	Apremilast	-5.9
ZINC000001542392	Alfuzosin	-5.9
ZINC000096903163	-	-5.9
ZINC000003876023	-	-5.9
ZINC000003806262	-	-5.9
ZINC000003806262	-	-5.9
ZINC000002008310	-	-5.9
ZINC000001999441	-	-5.9
ZINC000000607986	-	-5.9
ZINC000052957434	Zyprexa	-5.8
ZINC000052957434	Zyprexa	-5.8
ZINC000003812888	Verapamil	-5.8
ZINC000000897385	Vagistat-1	-5.8
ZINC000004474682	Travoprost	-5.8
ZINC000000057512	Tolazamide	-5.8
ZINC000001530948	Thalomid	-5.8
ZINC000100055899	Tenofovir Alafenamide	-5.8
ZINC000001543475	Tdf	-5.8
ZINC000001543475	Tdf	-5.8
ZINC000003875392	Tbz	-5.8
ZINC000001530694	Tamsulosin	-5.8
ZINC000000606383	Sertaconazole	-5.8
ZINC000001535101	Rosuvastatin	-5.8
ZINC000000968328	Rosiglitazone	-5.8
ZINC000003779042	Retrovir	-5.8
ZINC000003806413	R340	-5.8
ZINC000000538266	Quazepam	-5.8
ZINC000001530764	Protriptyline	-5.8
ZINC000019796018	Prochlorperazine	-5.8
ZINC000003930376	Pmea	-5.8
ZINC000003871701	Pfizerpen	-5.8
ZINC000003875439	Oxacillin	-5.8
ZINC000043202140	Opsumit	-5.8
ZINC000001530741	Nortriptyline	-5.8
ZINC000003875368	Nitrofurantoin	-5.8
ZINC000019796087	Nicardipine	-5.8
ZINC000000004778	Nev	-5.8
ZINC000003782807	Nedocromil	-5.8
ZINC000005844792	Nebivolol	-5.8
ZINC000000607971	Miconazole	-5.8
ZINC000000020241	Mefenamic	-5.8
ZINC000003812984	Levorphanol	-5.8
ZINC000000002272	Ketoprofen	-5.8
ZINC000000001587	Isocarboxazide	-5.8
ZINC000028108825	Gadofosveset	-5.8
ZINC000028108825	Gadofosveset	-5.8
ZINC000003927870	Fludarabine	-5.8
ZINC000003927870	Fludarabine	-5.8
ZINC000000001984	Fenofibric Acid	-5.8
ZINC000013831141	Enzacamene	-5.8
ZINC000019632670	Doxapram	-5.8
ZINC000019632670	Doxapram	-5.8
ZINC000004215736	Dihydrocodeine	-5.8
ZINC000003830635	Dfo	-5.8
ZINC000000005823	Demadex	-5.8
ZINC000000968263	Cyclobenzaprine	-5.8
ZINC000000968301	Cuvposa	-5.8
ZINC000000607790	Colcrys	-5.8
ZINC000030691763	Cleviprex	-5.8
ZINC000004095696	Cilastatin	-5.8
ZINC000019632917	Chlordiazepoxide	-5.8
ZINC000019364229	Cetirizine	-5.8
ZINC000019364229	Cetirizine	-5.8
ZINC000019364229	Cetirizine	-5.8
ZINC000004468780	Cefotaxime	-5.8
ZINC000003871923	Cefepime	-5.8
ZINC000004215234	Cdtr-Pi	-5.8
ZINC000003813083	Cantil	-5.8
ZINC000004097427	Candesartan	-5.8
ZINC000001530973	Butoconazole	-5.8
ZINC000001530973	Butoconazole	-5.8
ZINC000003938744	Beclometasone	-5.8
ZINC000003830218	Ampicillin	-5.8
ZINC000000003876	Ambien	-5.8
ZINC000000156792	Acebutolol	-5.8
ZINC000101489663	-	-5.8
ZINC000100296832	-	-5.8
ZINC000100296832	-	-5.8
ZINC000003938695	-	-5.8
ZINC000003798064	-	-5.8
ZINC000003871832	Verapamil	-5.7
ZINC000003812888	Verapamil	-5.7
ZINC000000538509	Trimethobenzamide	-5.7
ZINC000012404516	Toremifene	-5.7
ZINC000000596731	Tikosyn	-5.7
ZINC000001530981	Terbinafine	-5.7
ZINC000003875393	Tbz	-5.7
ZINC000003875393	Tbz	-5.7
ZINC000005456939	Retin-A	-5.7
ZINC000001530935	Rabeprazole	-5.7
ZINC000003806413	R340	-5.7
ZINC000003831404	Quinine	-5.7
ZINC000003831404	Quinine	-5.7
ZINC000003831405	Quinidine	-5.7
ZINC000003831405	Quinidine	-5.7
ZINC000035653007	Prasugrel	-5.7
ZINC000000020251	Phentolamine	-5.7
ZINC000003873295	Oxiconazole	-5.7
ZINC000003873295	Oxiconazole	-5.7
ZINC000019632713	Nimotop	-5.7
ZINC000003807804	Mycelex	-5.7
ZINC000003807804	Mycelex	-5.7
ZINC000000001655	Meclofenamate	-5.7
ZINC000004217732	Lubiprostone	-5.7
ZINC000002000707	Lodoxamide	-5.7
ZINC000000002279	Ketorolac	-5.7
ZINC000003604264	Imid3	-5.7
ZINC000000035804	Furosemide	-5.7
ZINC000000008667	Flurbiprofen	-5.7
ZINC000003927870	Fludarabine	-5.7
ZINC000000402909	Fenoprofen	-5.7
ZINC000022116608	Fenoldopam	-5.7
ZINC000000005423	Febuxostat	-5.7
ZINC000072267023	Eliglustat	-5.7
ZINC000000596881	Econazole	-5.7
ZINC000000001281	Diclofenac	-5.7
ZINC000000896968	Cuvposa	-5.7
ZINC000003812974	Corgard	-5.7
ZINC000000896703	Celontin	-5.7
ZINC000000014257	Celontin	-5.7
ZINC000004468778	Cefixime	-5.7
ZINC000019168887	Carbidopa	-5.7
ZINC000001530575	Capsaicin	-5.7
ZINC000021303210	Brimonidine	-5.7
ZINC000003941496	Atazanavir	-5.7
ZINC000003830215	Amoxicillin	-5.7
ZINC000003830215	Amoxicillin	-5.7
ZINC000000000931	Amoxapine	-5.7
ZINC000003956788	Alinia	-5.7
ZINC000001542392	Alfuzosin	-5.7
ZINC000000601281	Alfentanil	-5.7
ZINC000000601281	Alfentanil	-5.7
ZINC000000968255	Acebutolol	-5.7
ZINC000253476027	-	-5.7
ZINC000004216238	-	-5.7
ZINC000014210455	Victrelis	-5.6
ZINC000001481833	Varenicline	-5.6
ZINC000003830453	Vantin	-5.6
ZINC000043195697	Valbenazine	-5.6
ZINC000043195697	Valbenazine	-5.6
ZINC000043195697	Valbenazine	-5.6
ZINC000001530713	Valacyclovir	-5.6
ZINC000000968273	Trihexyphenidyl	-5.6
ZINC000003800475	Treprostinil	-5.6
ZINC000012404516	Toremifene	-5.6
ZINC000000596731	Tikosyn	-5.6
ZINC000003831531	Tiagabine	-5.6
ZINC000001530695	Thioridazine	-5.6
ZINC000001530695	Thioridazine	-5.6
ZINC000001530947	Thalomid	-5.6
ZINC000003929022	Tenofovir Disoproxil	-5.6
ZINC000096006009	Sulfisoxazole	-5.6
ZINC000096006009	Sulfisoxazole	-5.6
ZINC000003873371	Sulconazole	-5.6
ZINC000012503291	Spiriva	-5.6
ZINC000001543873	Shh	-5.6
ZINC000013648755	Saxagliptin	-5.6
ZINC000013648755	Saxagliptin	-5.6
ZINC000001530759	Rythmol	-5.6
ZINC000003940470	Pomalyst	-5.6
ZINC000003812867	Perindopril	-5.6
ZINC000000136138	Oxybenzone	-5.6
ZINC000026011099	Omacetaxine Mepesuccinate	-5.6
ZINC000003875368	Nitrofurantoin	-5.6
ZINC000019632718	Nimotop	-5.6
ZINC000019796087	Nicardipine	-5.6
ZINC000000105216	Naproxen	-5.6
ZINC000000001979	Mysoline	-5.6
ZINC000000001758	Myfortic	-5.6
ZINC000001530688	Maprotiline	-5.6
ZINC000000003642	Lodine	-5.6
ZINC000000002159	Ldt	-5.6
ZINC000004228258	Kuvan	-5.6
ZINC000004228257	Kuvan	-5.6
ZINC000000011012	Ketorolac	-5.6
ZINC000100015775	Ipratropium	-5.6
ZINC000005162311	Ilevro	-5.6
ZINC000019364224	Hydroxyzine	-5.6
ZINC000019364224	Hydroxyzine	-5.6
ZINC000019364224	Hydroxyzine	-5.6
ZINC000019364222	Hydroxyzine	-5.6
ZINC000001530654	Hydroxychloroquine	-5.6
ZINC000008855117	Hxr	-5.6
ZINC000000089763	Gantanol	-5.6
ZINC000003941829	Fosamprenavir	-5.6
ZINC000000537752	Flurazepam	-5.6
ZINC000022116608	Fenoldopam	-5.6
ZINC000003201907	Dxm	-5.6
ZINC000003201907	Dxm	-5.6
ZINC000001482049	Droxidopa	-5.6
ZINC000049933061	Dronedarone	-5.6
ZINC000003875259	Diovan	-5.6
ZINC000003875259	Diovan	-5.6
ZINC000003872277	Diazoxide	-5.6
ZINC000000000346	Cuvposa	-5.6
ZINC000100004345	Coartem	-5.6
ZINC000000020248	Clomipramine	-5.6
ZINC000001530814	Bupivacaine	-5.6
ZINC000002570817	Bromfenac	-5.6
ZINC000003831282	Bicillin V2	-5.6
ZINC000100036536	Benztropine	-5.6
ZINC000000007782	Banzel	-5.6
ZINC000004258316	Azathioprine	-5.6
ZINC000000000941	Arimidex	-5.6
ZINC000003830218	Ampicillin	-5.6
ZINC000000000931	Amoxapine	-5.6
ZINC000003830212	Amiodarone	-5.6
ZINC000000014007	Altol	-5.6
ZINC000012661824	Airol	-5.6
ZINC000253476025	-	-5.6
ZINC000242437512	-	-5.6
ZINC000036766734	-	-5.6
ZINC000034051848	Vortioxetine	-5.5
ZINC000001543916	Valganciclovir	-5.5
ZINC000043195697	Valbenazine	-5.5
ZINC000034608502	Umeclidinium	-5.5
ZINC000003831586	Trimipramine	-5.5
ZINC000000968275	Trimipramine	-5.5
ZINC000000538509	Trimethobenzamide	-5.5
ZINC000095616603	Topamax	-5.5
ZINC000003806104	Tirofiban	-5.5
ZINC000100032379	Tipiracil	-5.5
ZINC000003831531	Tiagabine	-5.5
ZINC000003830993	Thyroxine	-5.5
ZINC000001530697	Thioridazine	-5.5
ZINC000001530697	Thioridazine	-5.5
ZINC000001530697	Thioridazine	-5.5
ZINC000001530981	Terbinafine	-5.5
ZINC000001530981	Terbinafine	-5.5
ZINC000008552123	Tbz	-5.5
ZINC000003875392	Tbz	-5.5
ZINC000000000751	Tbz	-5.5
ZINC000043450326	Synribo	-5.5
ZINC000043450324	Synribo	-5.5
ZINC000003873371	Sulconazole	-5.5
ZINC000000591993	Sular	-5.5
ZINC000000000471	Skelaxin	-5.5
ZINC000100037020	See	-5.5
ZINC000100037020	See	-5.5
ZINC000003799072	Salmeterol	-5.5
ZINC000003775644	Proflavine	-5.5
ZINC000003861806	Podofilox	-5.5
ZINC000000527386	Paroxetine	-5.5
ZINC000001530752	Oxybutynin	-5.5
ZINC000000136138	Oxybenzone	-5.5
ZINC000005844792	Nebivolol	-5.5
ZINC000002169830	Myocol	-5.5
ZINC000022002218	Molindone	-5.5
ZINC000009224016	Milrinone	-5.5
ZINC000009224016	Milrinone	-5.5
ZINC000007997568	Macrobid	-5.5
ZINC000003812863	Lisinopril	-5.5
ZINC000004228258	Kuvan	-5.5
ZINC000004228258	Kuvan	-5.5
ZINC000004228257	Kuvan	-5.5
ZINC000000056653	Isoproterenol	-5.5
ZINC000019632912	Imiquimod	-5.5
ZINC000001997127	Imid3	-5.5
ZINC000019364222	Hydroxyzine	-5.5
ZINC000001530654	Hydroxychloroquine	-5.5
ZINC000000896569	Hydrochlorothiazide	-5.5
ZINC000012360535	Hydralazine	-5.5
ZINC000012360535	Hydralazine	-5.5
ZINC000008855117	Hxr	-5.5
ZINC000002519740	Fospropofol	-5.5
ZINC000002519740	Fospropofol	-5.5
ZINC000002519740	Fospropofol	-5.5
ZINC000003812944	Flutamide	-5.5
ZINC000001530638	Fluoxetine	-5.5
ZINC000001530637	Fluoxetine	-5.5
ZINC000001530635	Fcv	-5.5
ZINC000001546066	Erlotinib	-5.5
ZINC000003791297	Enalapril	-5.5
ZINC000072267023	Eliglustat	-5.5
ZINC000000006251	Efinaconazole	-5.5
ZINC000000006251	Efinaconazole	-5.5
ZINC000001530940	Dyclonine	-5.5
ZINC000001536779	Duloxetine	-5.5
ZINC000019632668	Doxapram	-5.5
ZINC000019632668	Doxapram	-5.5
ZINC000003800008	Dostinex	-5.5
ZINC000001530618	Disopyramide	-5.5
ZINC000018089317	Dilatrate Sr	-5.5
ZINC000019156872	Cyclizine	-5.5
ZINC000019156872	Cyclizine	-5.5
ZINC000019156872	Cyclizine	-5.5
ZINC000003798247	Clolar	-5.5
ZINC000019362737	Chlorcyclizine	-5.5
ZINC000019362737	Chlorcyclizine	-5.5
ZINC000019362737	Chlorcyclizine	-5.5
ZINC000019362735	Chlorcyclizine	-5.5
ZINC000019362735	Chlorcyclizine	-5.5
ZINC000019362735	Chlorcyclizine	-5.5
ZINC000003830500	Cephalexin	-5.5
ZINC000100036536	Benztropine	-5.5
ZINC000003781943	Benazepril	-5.5
ZINC000003802690	Baraclude	-5.5
ZINC000004340269	Amiloride	-5.5
ZINC000002015928	Abacavir	-5.5
ZINC000242437513	-	-5.5
ZINC000008214619	-	-5.5
ZINC000004097309	-	-5.5
ZINC000000057146	-	-5.5
ZINC000000000850	Zyflo	-5.4
ZINC000003918138	Zanamivir	-5.4
ZINC000034051848	Vortioxetine	-5.4
ZINC000003842753	Viroptic	-5.4
ZINC000001995484	Valganciclovir	-5.4
ZINC000001543916	Valganciclovir	-5.4
ZINC000043195697	Valbenazine	-5.4
ZINC000003843198	Uridine Triacetate	-5.4
ZINC000006627681	Trimethoprim	-5.4
ZINC000000968274	Trihexyphenidyl	-5.4
ZINC000000002191	Tolmetin	-5.4
ZINC000001530703	Tolbutamide	-5.4
ZINC000001530703	Tolbutamide	-5.4
ZINC000003830993	Thyroxine	-5.4
ZINC000000000751	Tbz	-5.4
ZINC000003787060	Tazobactam	-5.4
ZINC000000601250	Sulconazole	-5.4
ZINC000000137884	Stavudine	-5.4
ZINC000000020230	Salbutamol	-5.4
ZINC000003960338	Rozerem	-5.4
ZINC000012484958	Retin-A	-5.4
ZINC000000056556	Propranolol	-5.4
ZINC000001530761	Propantheline	-5.4
ZINC000003775644	Proflavine	-5.4
ZINC000022010649	Panobinostat	-5.4
ZINC000001530752	Oxybutynin	-5.4
ZINC000001530751	Oxybutynin	-5.4
ZINC000001850376	Nix	-5.4
ZINC000000119717	Naphazoline	-5.4
ZINC000022002218	Molindone	-5.4
ZINC000022002214	Molindone	-5.4
ZINC000022002214	Molindone	-5.4
ZINC000000389149	Metipranolol	-5.4
ZINC000000000456	Mepivacaine	-5.4
ZINC000003812933	Memantine	-5.4
ZINC000000537957	Mebrofenin	-5.4
ZINC000007997568	Macrobid	-5.4
ZINC000003812863	Lisinopril	-5.4
ZINC000003830999	Liothyronine	-5.4
ZINC000003830999	Liothyronine	-5.4
ZINC000003982483	Lincomycin	-5.4
ZINC000001886617	Lescol	-5.4
ZINC000002015035	L-Dops	-5.4
ZINC000002015035	L-Dops	-5.4
ZINC000000895154	Kuvan	-5.4
ZINC000000895154	Kuvan	-5.4
ZINC000013587680	Iloprost	-5.4
ZINC000008214402	Ibutilide	-5.4
ZINC000100009280	Hyoscyamine	-5.4
ZINC000019364222	Hydroxyzine	-5.4
ZINC000001530652	Hydroxychloroquine	-5.4
ZINC000001530652	Hydroxychloroquine	-5.4
ZINC000001530652	Hydroxychloroquine	-5.4
ZINC000000002216	Hand	-5.4
ZINC000000002216	Hand	-5.4
ZINC000000001505	Ganciclovir	-5.4
ZINC000000537752	Flurazepam	-5.4
ZINC000000596881	Econazole	-5.4
ZINC000001530621	Dorzolamide	-5.4
ZINC000001530613	Dicyclomine	-5.4
ZINC000087515509	Dexrazoxane	-5.4
ZINC000000000196	Cyclopentolate	-5.4
ZINC000000896958	Cuvposa	-5.4
ZINC000000044027	Chlorpromazine	-5.4
ZINC000095452610	Chloroguanide	-5.4
ZINC000000057254	Chlophedianol	-5.4
ZINC000001542930	Cesamet	-5.4
ZINC000004474564	Cervonate	-5.4
ZINC000000896463	Carteolol	-5.4
ZINC000000000128	Carteolol	-5.4
ZINC000000000122	Carbinoxamine	-5.4
ZINC000003813061	Bumetanide	-5.4
ZINC000000968305	Benzphetamine	-5.4
ZINC000003823492	Arranon	-5.4
ZINC000000518554	Arbutin	-5.4
ZINC000000113415	Altol	-5.4
ZINC000013912394	Afp-168	-5.4
ZINC000033965961	-	-5.4
ZINC000004474460	-	-5.4
ZINC000000057147	-	-5.4
ZINC000000896731	Zyflo	-5.3
ZINC000000000850	Zyflo	-5.3
ZINC000000057534	Xylometazoline	-5.3
ZINC000003842753	Viroptic	-5.3
ZINC000003991624	Vilanterol	-5.3
ZINC000001530713	Valacyclovir	-5.3
ZINC000000608101	Vagistat-1	-5.3
ZINC000000608101	Vagistat-1	-5.3
ZINC000008214692	Tobramycin	-5.3
ZINC000019594599	Ticlopidine	-5.3
ZINC000008035268	Thonzonium	-5.3
ZINC000000113428	Tetrahydrozoline	-5.3
ZINC000013512456	Teriflunomide	-5.3
ZINC000013585233	Sapropterin	-5.3
ZINC000001035331	Ribasphere	-5.3
ZINC000000001681	Pethidine	-5.3
ZINC000095564694	Naloxegol	-5.3
ZINC000000020221	Nabumetona	-5.3
ZINC000021982937	Multihance	-5.3
ZINC000000001728	Metyrapone	-5.3
ZINC000000000494	Metipranolol	-5.3
ZINC000003876068	Methohexital	-5.3
ZINC000003876068	Methohexital	-5.3
ZINC000000154964	Mepivacaine	-5.3
ZINC000000000456	Mepivacaine	-5.3
ZINC000000000456	Mepivacaine	-5.3
ZINC000004632106	Medetomidine	-5.3
ZINC000003982483	Lincomycin	-5.3
ZINC000003982483	Lincomycin	-5.3
ZINC000004228257	Kuvan	-5.3
ZINC000002539827	Kuvan	-5.3
ZINC000003830957	Iopromide	-5.3
ZINC000001530654	Hydroxychloroquine	-5.3
ZINC000001530654	Hydroxychloroquine	-5.3
ZINC000000089763	Gantanol	-5.3
ZINC000001554010	Gabapentin	-5.3
ZINC000000896711	Focalin	-5.3
ZINC000003813010	Fluorodeoxyuridine	-5.3
ZINC000003813010	Fluorodeoxyuridine	-5.3
ZINC000096942202	Felodipine	-5.3
ZINC000001530803	Felbatol	-5.3
ZINC000000001382	Ethacrynate	-5.3
ZINC000000000257	Esmolol	-5.3
ZINC000029319828	Eprosartan	-5.3
ZINC000029319828	Eprosartan	-5.3
ZINC000022851765	Eovist	-5.3
ZINC000001530776	Eht0201	-5.3
ZINC000001530940	Dyclonine	-5.3
ZINC000000000242	Doxylamine	-5.3
ZINC000001530621	Dorzolamide	-5.3
ZINC000001530617	Disopyramide	-5.3
ZINC000001530939	Dibucaine	-5.3
ZINC000000009342	Desvenlafaxine	-5.3
ZINC000001530611	Desipramine	-5.3
ZINC000033943508	Dcva	-5.3
ZINC000034781704	Clopidogrel	-5.3
ZINC000001530600	Cidofovir	-5.3
ZINC000001530599	Chlorporpamide	-5.3
ZINC000001530599	Chlorporpamide	-5.3
ZINC000001530812	Bupivacaine	-5.3
ZINC000003830339	Bunolol	-5.3
ZINC000021303210	Brimonidine	-5.3
ZINC000000403609	Betimol	-5.3
ZINC000016929327	Azadc	-5.3
ZINC000003795098	Arac	-5.3
ZINC000000006310	Aczone	-5.3
ZINC000000156395	Acetyl Tyrosine	-5.3
ZINC000242437514	-	-5.3
ZINC000100008319	-	-5.3
ZINC000085205448	-	-5.3
ZINC000002548959	-	-5.3
ZINC000000896731	Zyflo	-5.2
ZINC000000014864	Vcz	-5.2
ZINC000001995484	Valganciclovir	-5.2
ZINC000000083315	Tryptophan	-5.2
ZINC000001883067	Trinitrophenol	-5.2
ZINC000000968336	Tolterodine	-5.2
ZINC000001530703	Tolbutamide	-5.2
ZINC000000020245	Tofranil	-5.2
ZINC000100032379	Tipiracil	-5.2
ZINC000019594599	Ticlopidine	-5.2
ZINC000001530695	Thioridazine	-5.2
ZINC000013512456	Teriflunomide	-5.2
ZINC000000000746	Terbutaline	-5.2
ZINC000001482184	Temodal	-5.2
ZINC000000113410	Teldrin	-5.2
ZINC000000113404	Teldrin	-5.2
ZINC000000009689	Starlix	-5.2
ZINC000000004166	Sotalol	-5.2
ZINC000000897322	Skelaxin	-5.2
ZINC000100037020	See	-5.2
ZINC000000120319	Sda	-5.2
ZINC000000120319	Sda	-5.2
ZINC000013585233	Sapropterin	-5.2
ZINC000000002043	Rotoxamine	-5.2
ZINC000000897002	Ropivacaine	-5.2
ZINC000000897002	Ropivacaine	-5.2
ZINC000000005895	Rizatriptan	-5.2
ZINC000009302201	Retin-A	-5.2
ZINC000019166988	Procarbazin	-5.2
ZINC000003798763	Pravastatin	-5.2
ZINC000019594594	Pramoxine	-5.2
ZINC000001530968	Phisohex	-5.2
ZINC000022010387	Phendimetrazine	-5.2
ZINC000000001681	Pethidine	-5.2
ZINC000100005670	Pamabrom	-5.2
ZINC000000057435	Oxymetazoline	-5.2
ZINC000000000565	Orphenadrine	-5.2
ZINC000043202140	Opsumit	-5.2
ZINC000000034157	Nordefrin	-5.2
ZINC000001850374	Nix	-5.2
ZINC000095564694	Naloxegol	-5.2
ZINC000000057532	Mydriacyl	-5.2
ZINC000021982937	Multihance	-5.2
ZINC000000001735	Minoxidil	-5.2
ZINC000000154964	Mepivacaine	-5.2
ZINC000000154964	Mepivacaine	-5.2
ZINC000004632106	Medetomidine	-5.2
ZINC000012466082	Luvox	-5.2
ZINC000012466082	Luvox	-5.2
ZINC000002539827	Kuvan	-5.2
ZINC000002539827	Kuvan	-5.2
ZINC000000056652	Isoproterenol	-5.2
ZINC000100015780	Ipratropium	-5.2
ZINC000004097225	Imipenem	-5.2
ZINC000000014360	Imigran	-5.2
ZINC000003784120	Iloprost	-5.2
ZINC000100009280	Hyoscyamine	-5.2
ZINC000001530652	Hydroxychloroquine	-5.2
ZINC000001530636	Famotidine	-5.2
ZINC000001530636	Famotidine	-5.2
ZINC000022448097	Eovist	-5.2
ZINC000000621893	Diltiazem	-5.2
ZINC000000004009	Diflucan	-5.2
ZINC000000000096	Dexbrompheniramine	-5.2
ZINC000000896918	Daranide	-5.2
ZINC000000000196	Cyclopentolate	-5.2
ZINC000003831165	Corgard	-5.2
ZINC000000402830	Clemastine	-5.2
ZINC000000402830	Clemastine	-5.2
ZINC000000001145	Ciclopirox	-5.2
ZINC000000001145	Ciclopirox	-5.2
ZINC000001530599	Chlorporpamide	-5.2
ZINC000019144231	Chloroquine	-5.2
ZINC000019144226	Chloroquine	-5.2
ZINC000095452610	Chloroguanide	-5.2
ZINC000004102194	Centany	-5.2
ZINC000003830449	Cefoxitin	-5.2
ZINC000003830347	Butalbital	-5.2
ZINC000001530814	Bupivacaine	-5.2
ZINC000001530812	Bupivacaine	-5.2
ZINC000001530570	Bisoprolol	-5.2
ZINC000003871541	Anagrelide	-5.2
ZINC000017146904	Albenza	-5.2
ZINC000252678020	-	-5.2
ZINC000051951647	-	-5.2
ZINC000033965961	-	-5.2
ZINC000033965961	-	-5.2
ZINC000033965961	-	-5.2
ZINC000003861768	-	-5.2
ZINC000013597823	Videx	-5.1
ZINC000006627681	Trimethoprim	-5.1
ZINC000019594599	Ticlopidine	-5.1
ZINC000000113426	Tetrahydrozoline	-5.1
ZINC000000002281	Terbutaline	-5.1
ZINC000004392649	Tasimelteon	-5.1
ZINC000000897244	Sulbactam	-5.1
ZINC000000538386	Sufentanil	-5.1
ZINC000002005550	Secobarbital	-5.1
ZINC000000007601	Salbutamol	-5.1
ZINC000000897002	Ropivacaine	-5.1
ZINC000000006481	Rilutek	-5.1
ZINC000000056647	Promethazine	-5.1
ZINC000000020250	Promethazine	-5.1
ZINC000001530862	Primaquine	-5.1
ZINC000001530968	Phisohex	-5.1
ZINC000003830713	Pge2	-5.1
ZINC000000643046	Persantine	-5.1
ZINC000013545636	Pentobarbital	-5.1
ZINC000002016257	Padimate O	-5.1
ZINC000000008492	Oxyquinoline	-5.1
ZINC000000000565	Orphenadrine	-5.1
ZINC000001633887	Octinoxate	-5.1
ZINC000007997897	Naftin	-5.1
ZINC000003831139	Modafinil	-5.1
ZINC000000006156	Modafinil	-5.1
ZINC000003794794	Mitoxantrone	-5.1
ZINC000000403079	Midodrine	-5.1
ZINC000000000507	Midodrine	-5.1
ZINC000003876069	Methohexital	-5.1
ZINC000001530930	Methohexital	-5.1
ZINC000001530930	Methohexital	-5.1
ZINC000001530929	Methohexital	-5.1
ZINC000001530929	Methohexital	-5.1
ZINC000001530641	Lopid	-5.1
ZINC000011680943	Lisdexamfetamine	-5.1
ZINC000000013156	Lamictal	-5.1
ZINC000000895154	Kuvan	-5.1
ZINC000008214402	Ibutilide	-5.1
ZINC000000113398	Ibuprofen	-5.1
ZINC000000002647	Ibuprofen	-5.1
ZINC000012360535	Hydralazine	-5.1
ZINC000003872738	Guanfacine	-5.1
ZINC000013973998	Gabapentin	-5.1
ZINC000003872605	Fluvoxamine	-5.1
ZINC000043194409	Florbetaben	-5.1
ZINC000000000271	Ethotoin	-5.1
ZINC000007997952	Doxylamine	-5.1
ZINC000000895199	Dopal	-5.1
ZINC000000001317	Disofenin	-5.1
ZINC000000621893	Diltiazem	-5.1
ZINC000001530613	Dicyclomine	-5.1
ZINC000000009342	Desvenlafaxine	-5.1
ZINC000000155531	Cyclopentolate	-5.1
ZINC000001530600	Cidofovir	-5.1
ZINC000001530600	Cidofovir	-5.1
ZINC000019144231	Chloroquine	-5.1
ZINC000000113382	Chloramphenicol	-5.1
ZINC000000113382	Chloramphenicol	-5.1
ZINC000001530974	Butoconazole	-5.1
ZINC000001530974	Butoconazole	-5.1
ZINC000000968345	Butabarbital	-5.1
ZINC000000968345	Butabarbital	-5.1
ZINC000001530814	Bupivacaine	-5.1
ZINC000001530812	Bupivacaine	-5.1
ZINC000000896455	Brompheniramine	-5.1
ZINC000003953037	Azopt	-5.1
ZINC000009302239	Avibactam	-5.1
ZINC000003830212	Amiodarone	-5.1
ZINC000004340269	Amiloride	-5.1
ZINC000008214635	Alli	-5.1
ZINC000000057624	Adrenor	-5.1
ZINC000252678020	-	-5.1
ZINC000242437511	-	-5.1
ZINC000033965961	-	-5.1
ZINC000000057464	-	-5.1
ZINC000000057464	-	-5.1
ZINC000000004321	Zonegran	-5
ZINC000000007673	Vimpat	-5
ZINC000013597823	Videx	-5
ZINC000000049153	Thiamine	-5
ZINC000000538386	Sufentanil	-5
ZINC000013585233	Sapropterin	-5
ZINC000000002055	Salicylamide	-5
ZINC000000002043	Rotoxamine	-5
ZINC000000057340	Robaxin	-5
ZINC000001530728	Rnd	-5
ZINC000001531009	Risedronate	-5
ZINC000000538283	Remifentanil	-5
ZINC000000020259	Pseudoephedrine	-5
ZINC000000020240	Propranolol	-5
ZINC000001530769	Propoxyphene	-5
ZINC000001530756	Procainamide	-5
ZINC000000001931	Phenyltoloxamine	-5
ZINC000022010379	Phendimetrazine	-5
ZINC000013545636	Pentobarbital	-5
ZINC000001576892	Oxana	-5
ZINC000000155269	Orphenadrine	-5
ZINC000000002273	Orciprenaline	-5
ZINC000000000469	Orciprenaline	-5
ZINC000095564694	Naloxegol	-5
ZINC000021982937	Multihance	-5
ZINC000021982937	Multihance	-5
ZINC000003876069	Methohexital	-5
ZINC000000013156	Lamictal	-5
ZINC000036294079	Ketamine	-5
ZINC000036294079	Ketamine	-5
ZINC000003830947	Isovue-M	-5
ZINC000003830960	Iopromide	-5
ZINC000003972949	Ioflupane	-5
ZINC000008220878	Ibutilide	-5
ZINC000001533877	Ibandronate	-5
ZINC000001533877	Ibandronate	-5
ZINC000003830891	Glutathione	-5
ZINC000018279854	Gemcitabine	-5
ZINC000002599970	Formoterol	-5
ZINC000003872605	Fluvoxamine	-5
ZINC000003995807	Faslodex	-5
ZINC000000896523	Esmolol	-5
ZINC000022851765	Eovist	-5
ZINC000001530912	Emedastine	-5
ZINC000000896698	Effexor	-5
ZINC000000896698	Effexor	-5
ZINC000000006016	Effexor	-5
ZINC000000006016	Effexor	-5
ZINC000007997952	Doxylamine	-5
ZINC000000000242	Doxylamine	-5
ZINC000000020244	Diphenhydramine	-5
ZINC000000020244	Diphenhydramine	-5
ZINC000004097476	Diatrizoate	-5
ZINC000002525885	Desvenlafaxine	-5
ZINC000000155531	Cyclopentolate	-5
ZINC000030691760	Cleviprex	-5
ZINC000001550499	Cinacalcet	-5
ZINC000000057253	Chlophedianol	-5
ZINC000000000122	Carbinoxamine	-5
ZINC000001530568	Betaxolol	-5
ZINC000000056568	Benzenebutyrate	-5
ZINC000003953037	Azopt	-5
ZINC000100009278	Atropine	-5
ZINC000100009278	Atropine	-5
ZINC000000020255	Amd	-5
ZINC000004393164	Aliskiren	-5
ZINC000001530555	Acyclovir	-5
ZINC000035024346	-	-5
ZINC000008214703	Unoprostone	-4.9
ZINC000001842633	Tomoxetine	-4.9
ZINC000001530703	Tolbutamide	-4.9
ZINC000019702309	Tizanidine	-4.9
ZINC000000002176	Timolol	-4.9
ZINC000018043251	Theophylline	-4.9
ZINC000000896819	Sotalol	-4.9
ZINC000001543873	Shh	-4.9
ZINC000001531009	Risedronate	-4.9
ZINC000003831430	Rimantadine	-4.9
ZINC000003831429	Rimantadine	-4.9
ZINC000005819214	Rapivab	-4.9
ZINC000019144216	Pyrilamine	-4.9
ZINC000001530863	Primaquine	-4.9
ZINC000001530816	Prilocaine	-4.9
ZINC000019594594	Pramoxine	-4.9
ZINC000000056645	Pindolol	-4.9
ZINC000000001931	Phenyltoloxamine	-4.9
ZINC000000508068	Pheniramine	-4.9
ZINC000022010387	Phendimetrazine	-4.9
ZINC000022010382	Phendimetrazine	-4.9
ZINC000022010375	Phendimetrazine	-4.9
ZINC000000001899	Penciclovir	-4.9
ZINC000000000922	Pas	-4.9
ZINC000002016258	Padimate O	-4.9
ZINC000001530751	Oxybutynin	-4.9
ZINC000007997897	Naftin	-4.9
ZINC000000057533	Mydriacyl	-4.9
ZINC000021982937	Multihance	-4.9
ZINC000000000506	Milnacipran	-4.9
ZINC000000000507	Midodrine	-4.9
ZINC000001530717	Metoprolol	-4.9
ZINC000001530716	Metoclopramide	-4.9
ZINC000002522648	Methylphenidate	-4.9
ZINC000000896709	Methylphenidate	-4.9
ZINC000000001267	Methylphenidate	-4.9
ZINC000001530725	Lysodren	-4.9
ZINC000000403011	Labetalol	-4.9
ZINC000003830961	Iotalamic Acid	-4.9
ZINC000003972949	Ioflupane	-4.9
ZINC000004097426	Glyset	-4.9
ZINC000000000856	Formoterol	-4.9
ZINC000001552908	Fesoterodine	-4.9
ZINC000003995811	Faslodex	-4.9
ZINC000000012346	Epivir	-4.9
ZINC000000039089	Epinephrine	-4.9
ZINC000022851765	Eovist	-4.9
ZINC000022448097	Eovist	-4.9
ZINC000001530912	Emedastine	-4.9
ZINC000001482049	Droxidopa	-4.9
ZINC000000033882	Dopamine	-4.9
ZINC000001530707	Diskets	-4.9
ZINC000001530706	Diskets	-4.9
ZINC000002525885	Desvenlafaxine	-4.9
ZINC000001530580	Coreg	-4.9
ZINC000001530579	Coreg	-4.9
ZINC000001530599	Chlorporpamide	-4.9
ZINC000019144226	Chloroquine	-4.9
ZINC000000057254	Chlophedianol	-4.9
ZINC000022016981	Calteridol	-4.9
ZINC000022016981	Calteridol	-4.9
ZINC000002561203	Butyl Vanillyl Ether	-4.9
ZINC000003651680	Butabarbital	-4.9
ZINC000001530567	Betaxolol	-4.9
ZINC000000085733	Baclofen	-4.9
ZINC000001530736	Axid	-4.9
ZINC000001530736	Axid	-4.9
ZINC000000001688	Asacol	-4.9
ZINC000002019954	Articaine	-4.9
ZINC000002019954	Articaine	-4.9
ZINC000000119344	Aminohippurate	-4.9
ZINC000017146904	Albenza	-4.9
ZINC000000001554	Acne	-4.9
ZINC000003813042	Acetazolamide	-4.9
ZINC000017285872	-	-4.9
ZINC000001698306	-	-4.9
ZINC000001530737	-	-4.9
ZINC000003803652	Zoledronate	-4.8
ZINC000019702309	Tizanidine	-4.8
ZINC000000967597	Thymol	-4.8
ZINC000000057513	Thonzylamine	-4.8
ZINC000000057513	Thonzylamine	-4.8
ZINC000005179119	Sulfacetamide	-4.8
ZINC000003874950	Secobarbital	-4.8
ZINC000000057341	Robaxin	-4.8
ZINC000001530728	Rnd	-4.8
ZINC000001531009	Risedronate	-4.8
ZINC000000538283	Remifentanil	-4.8
ZINC000019144216	Pyrilamine	-4.8
ZINC000001530762	Proparacaine	-4.8
ZINC000000000607	Pheniramine	-4.8
ZINC000022010379	Phendimetrazine	-4.8
ZINC000003929508	Oseltamivir	-4.8
ZINC000000155269	Orphenadrine	-4.8
ZINC000008214625	Nitroglycerin	-4.8
ZINC000000403079	Midodrine	-4.8
ZINC000006733300	Lorcaserin	-4.8
ZINC000011680943	Lisdexamfetamine	-4.8
ZINC000000001115	Leukeran	-4.8
ZINC000035999642	Ketamine	-4.8
ZINC000085540223	Ioxilan	-4.8
ZINC000085540219	Ioxilan	-4.8
ZINC000085540215	Ioxilan	-4.8
ZINC000002539702	Fujiglucon	-4.8
ZINC000002599970	Formoterol	-4.8
ZINC000096942201	Felodipine	-4.8
ZINC000003995809	Faslodex	-4.8
ZINC000000056427	Eurax	-4.8
ZINC000000001411	Eugenol	-4.8
ZINC000000897291	Ethotoin	-4.8
ZINC000000001958	Esbriet	-4.8
ZINC000003629271	Emtriva	-4.8
ZINC000000020237	Emla	-4.8
ZINC000000020237	Emla	-4.8
ZINC000001530912	Emedastine	-4.8
ZINC000018203737	Edaravone	-4.8
ZINC000018203737	Edaravone	-4.8
ZINC000001530579	Coreg	-4.8
ZINC000001530938	Chloroprocaine	-4.8
ZINC000000057253	Chlophedianol	-4.8
ZINC000022016981	Calteridol	-4.8
ZINC000022016976	Calteridol	-4.8
ZINC000022016976	Calteridol	-4.8
ZINC000001530569	Bisoprolol	-4.8
ZINC000000968233	Benzophenone	-4.8
ZINC000000000061	Baclofen	-4.8
ZINC000000020231	Apraclonidine	-4.8
ZINC000000020231	Apraclonidine	-4.8
ZINC000003812913	Apl-202	-4.8
ZINC000000395010	-	-4.8
ZINC000000266964	Tyr	-4.7
ZINC000000896663	Tranylcypromine	-4.7
ZINC000000000853	Tramadol	-4.7
ZINC000022059268	Tetraxetan	-4.7
ZINC000001530951	Soma	-4.7
ZINC000001532179	Sensible	-4.7
ZINC000003874950	Secobarbital	-4.7
ZINC000002005550	Secobarbital	-4.7
ZINC000000004413	Rivastigmine	-4.7
ZINC000003981610	Rapivab	-4.7
ZINC000000968303	Propofol	-4.7
ZINC000001530762	Proparacaine	-4.7
ZINC000001530817	Prilocaine	-4.7
ZINC000001530816	Prilocaine	-4.7
ZINC000003875342	Piperonyl Butoxide	-4.7
ZINC000000056646	Pindolol	-4.7
ZINC000000113355	Phenylephrine	-4.7
ZINC000019166991	Phenelzine	-4.7
ZINC000022010387	Phendimetrazine	-4.7
ZINC000022010382	Phendimetrazine	-4.7
ZINC000022010379	Phendimetrazine	-4.7
ZINC000022010375	Phendimetrazine	-4.7
ZINC000022010375	Phendimetrazine	-4.7
ZINC000000105196	Phe	-4.7
ZINC000013545634	Pentobarbital	-4.7
ZINC000013545634	Pentobarbital	-4.7
ZINC000001530701	Meprobamate	-4.7
ZINC000084843283	Lorzone	-4.7
ZINC000035999642	Ketamine	-4.7
ZINC000003830959	Iopromide	-4.7
ZINC000003830958	Iopromide	-4.7
ZINC000001849548	Ihd	-4.7
ZINC000001533877	Ibandronate	-4.7
ZINC000001542002	Fingolimod	-4.7
ZINC000022448097	Eovist	-4.7
ZINC000003813088	Edex	-4.7
ZINC000006409735	Clioquinol	-4.7
ZINC000003830569	Clavulanate	-4.7
ZINC000000001132	Chloroxylenol	-4.7
ZINC000012503177	Caverject	-4.7
ZINC000001530283	Carbaglu	-4.7
ZINC000022016976	Calteridol	-4.7
ZINC000003651680	Butabarbital	-4.7
ZINC000003979899	Brivaracetam	-4.7
ZINC000000001011	Benzoate	-4.7
ZINC000000000053	Aspirin	-4.7
ZINC000002019953	Articaine	-4.7
ZINC000003831138	Apl-202	-4.7
ZINC000100001964	Amlodipine	-4.7
ZINC000000968256	Amantadine	-4.7
ZINC000096014710	-	-4.7
ZINC000017285869	-	-4.7
ZINC000001530737	-	-4.7
ZINC000003794711	Zavesca	-4.6
ZINC000003794711	Zavesca	-4.6
ZINC000012468792	Xalatan	-4.6
ZINC000001530811	Tetracaine	-4.6
ZINC000000020783	Tapentadol	-4.6
ZINC000000002055	Salicylamide	-4.6
ZINC000000004413	Rivastigmine	-4.6
ZINC000019875504	Rasagiline	-4.6
ZINC000019875504	Rasagiline	-4.6
ZINC000000049154	Pyridoxine	-4.6
ZINC000000097996	Pyrantel	-4.6
ZINC000004640636	Procasil	-4.6
ZINC000004640636	Procasil	-4.6
ZINC000001530817	Prilocaine	-4.6
ZINC000003781664	Pramipexole	-4.6
ZINC000022010382	Phendimetrazine	-4.6
ZINC000000001795	Niaspan	-4.6
ZINC000000896484	Nexiclon	-4.6
ZINC000012503151	Neptazane	-4.6
ZINC000000001792	Neostigmine	-4.6
ZINC000008214614	Miltefosine	-4.6
ZINC000000014037	Milnacipran	-4.6
ZINC000001530718	Metoprolol	-4.6
ZINC000019419017	Magnevist	-4.6
ZINC000000001644	Mafenide	-4.6
ZINC000000000416	Labetalol	-4.6
ZINC000003831332	K-Ject	-4.6
ZINC000008214418	Ioxilan	-4.6
ZINC000001482164	Ice	-4.6
ZINC000008220878	Ibutilide	-4.6
ZINC000001690604	Hydroxyamphetamine	-4.6
ZINC000004097426	Glyset	-4.6
ZINC000022447798	Gadoversetamide	-4.6
ZINC000000006226	Ferriprox	-4.6
ZINC000012503076	Eurax	-4.6
ZINC000004474603	Epa	-4.6
ZINC000000000693	Demser	-4.6
ZINC000006409735	Clioquinol	-4.6
ZINC000001530938	Chloroprocaine	-4.6
ZINC000000967520	Camphor	-4.6
ZINC000000001084	Caffeine	-4.6
ZINC000000057206	Bupropion	-4.6
ZINC000000020228	Bupropion	-4.6
ZINC000000020228	Bupropion	-4.6
ZINC000001532525	Arginine	-4.6
ZINC000100001965	Amlodipine	-4.6
ZINC000000001408	Amidate	-4.6
ZINC000000000882	Ade	-4.6
ZINC000253917094	-	-4.6
ZINC000000000353	Tussin	-4.5
ZINC000003872520	Trecator	-4.5
ZINC000000113446	Tindamax	-4.5
ZINC000001530811	Tetracaine	-4.5
ZINC000001843047	Secnidazole	-4.5
ZINC000000000711	Secnidazole	-4.5
ZINC000000001982	Probenecid	-4.5
ZINC000000075008	Pilocarpine	-4.5
ZINC000003812862	Pamidronate	-4.5
ZINC000000391812	Nicotine	-4.5
ZINC000000896484	Nexiclon	-4.5
ZINC000008214629	N-9	-4.5
ZINC000001530572	Myleran	-4.5
ZINC000000001673	Melphalan	-4.5
ZINC000043763856	Mecamylamine	-4.5
ZINC000019419017	Magnevist	-4.5
ZINC000019419017	Magnevist	-4.5
ZINC000001530303	Ilopan	-4.5
ZINC000001533877	Ibandronate	-4.5
ZINC000001533877	Ibandronate	-4.5
ZINC000000010163	Evoxac	-4.5
ZINC000003830813	Etidronate	-4.5
ZINC000004095858	Eprolin	-4.5
ZINC000000074836	Ephedrine	-4.5
ZINC000000001341	Edrophonium	-4.5
ZINC000100019007	Dtic	-4.5
ZINC000018099446	Dtic	-4.5
ZINC000000000215	Diethylpropion	-4.5
ZINC000000000215	Diethylpropion	-4.5
ZINC000000057206	Bupropion	-4.5
ZINC000000001688	Asacol	-4.5
ZINC000002019953	Articaine	-4.5
ZINC000003801919	Alendronate	-4.5
ZINC000003801919	Alendronate	-4.5
ZINC000013550868	Acetaminophen	-4.5
ZINC000006382803	-	-4.5
ZINC000000000490	-	-4.5
ZINC000003794711	Zavesca	-4.4
ZINC000001530805	Zarontin	-4.4
ZINC000100006770	Vasc	-4.4
ZINC000000394284	Tussin	-4.4
ZINC000001530820	Suxamethonium	-4.4
ZINC000003785268	Salmeterol	-4.4
ZINC000000002041	Ropinirole	-4.4
ZINC000038945666	Ravicti	-4.4
ZINC000000075008	Pilocarpine	-4.4
ZINC000000388462	Phenylacetate	-4.4
ZINC000003812862	Pamidronate	-4.4
ZINC000000895457	Oxyproline	-4.4
ZINC000012358719	Opahl	-4.4
ZINC000001633889	Octinoxate	-4.4
ZINC000008214614	Miltefosine	-4.4
ZINC000000057062	Mexiletine	-4.4
ZINC000000020257	Mexiletine	-4.4
ZINC000008466459	Levmetamfetamine	-4.4
ZINC000003830990	Keppra	-4.4
ZINC000001533877	Ibandronate	-4.4
ZINC000000000373	Hydroxyamphetamine	-4.4
ZINC000004097426	Glyset	-4.4
ZINC000001531008	Gluconate	-4.4
ZINC000022447798	Gadoversetamide	-4.4
ZINC000000010163	Evoxac	-4.4
ZINC000003785276	Epa-E	-4.4
ZINC000000001341	Edrophonium	-4.4
ZINC000002847375	Diethylpropion	-4.4
ZINC000002847375	Diethylpropion	-4.4
ZINC000008214651	Definity	-4.4
ZINC000000010164	Cevimeline	-4.4
ZINC000003830347	Butalbital	-4.4
ZINC000000968305	Benzphetamine	-4.4
ZINC000000002101	Avc	-4.4
ZINC000000967566	Antiseptic	-4.4
ZINC000001554588	Acamprosate	-4.4
ZINC000100299039	-	-4.4
ZINC000000967521	-	-4.4
ZINC000001530710	Tridione	-4.3
ZINC000003830276	Tessalon	-4.3
ZINC000001530950	Soma	-4.3
ZINC000019632633	Selegiline	-4.3
ZINC000001482094	Propylhexedrine	-4.3
ZINC000000005152	Pregabalin	-4.3
ZINC000004577910	Pralidoxime	-4.3
ZINC000003812862	Pamidronate	-4.3
ZINC000000391812	Nicotine	-4.3
ZINC000000391812	Nicotine	-4.3
ZINC000000005878	Nam	-4.3
ZINC000038140873	Mecamylamine	-4.3
ZINC000100007011	Lysteda	-4.3
ZINC000003645145	Leu	-4.3
ZINC000006021043	Ice	-4.3
ZINC000006661227	Histidine	-4.3
ZINC000001554392	Hexaminolevulinate	-4.3
ZINC000000004949	Gabapentin	-4.3
ZINC000008101109	Foscarnet	-4.3
ZINC000001547851	Etiracetam	-4.3
ZINC000003830813	Etidronate	-4.3
ZINC000003830813	Etidronate	-4.3
ZINC000022056030	Emsam	-4.3
ZINC000000895081	Citrate	-4.3
ZINC000000010164	Cevimeline	-4.3
ZINC000001531036	Azelex	-4.3
ZINC000013298313	Allopurinol	-4.3
ZINC000013298313	Allopurinol	-4.3
ZINC000003801919	Alendronate	-4.3
ZINC000000000882	Ade	-4.3
ZINC000100071256	-	-4.3
ZINC000100061056	-	-4.3
ZINC000006827695	-	-4.3
ZINC000006827695	-	-4.3
ZINC000006827695	-	-4.3
ZINC000006382803	-	-4.3
ZINC000001846431	-	-4.3
ZINC000001530806	Zarontin	-4.2
ZINC000001482197	Tranylcypromine	-4.2
ZINC000000002009	Pyridostigmine	-4.2
ZINC000000895360	Proline	-4.2
ZINC000000001798	Nicotrol	-4.2
ZINC000000001798	Nicotrol	-4.2
ZINC000000001798	Nicotrol	-4.2
ZINC000012859773	Metformin	-4.2
ZINC000008015016	Medronic Acid	-4.2
ZINC000008015016	Medronic Acid	-4.2
ZINC000000000905	Hmm	-4.2
ZINC000006661227	Histidine	-4.2
ZINC000001554392	Hexaminolevulinate	-4.2
ZINC000008101109	Foscarnet	-4.2
ZINC000022056030	Emsam	-4.2
ZINC000019364242	Edt	-4.2
ZINC000019364242	Edt	-4.2
ZINC000018115268	Cimetidine	-4.2
ZINC000006845963	Cetylpyridinium	-4.2
ZINC000038212689	Carac	-4.2
ZINC000000057001	Captopril	-4.2
ZINC000006021033	Amphetamine	-4.2
ZINC000000896546	5-Fc	-4.2
ZINC000003008621	Valproic	-4.1
ZINC000001530810	Ultane	-4.1
ZINC000001639567	Tranylcypromine	-4.1
ZINC000000896666	Tranylcypromine	-4.1
ZINC000019632633	Selegiline	-4.1
ZINC000000002028	Resorcin	-4.1
ZINC000000002005	Pza	-4.1
ZINC000001481910	Propylhexedrine	-4.1
ZINC000008403947	Phentermine	-4.1
ZINC000000901791	Oxyproline	-4.1
ZINC000000001706	Nikomet	-4.1
[truncated: 117 more rows]
[truncated: 14 more columns]

## Sheet: Fig.8
Fig.8a	tumor growth curve					Fig.8b	tumor weight					Fig.8c						Fig.8d	%CD8					Fig.8e	%CD4					Fig.8f	%IFN-γ					Fig.8g	%GZMB					Fig.8h	tumor growth curve					Fig.8i	tumor weight
day	Control	Lumacaftor	PD1 mAb	Lumacaftor & PD1 mAb			Control	Lumacaftor	PD1 mAb	Lumacaftor & PD1 mAb		days	Control	Lumacaftor	PD1 mAb	Lumacaftor & PD1 mAb			Control	Lumacaftor	PD1 mAb	Lumacaftor & PD1 mAb			Control	Lumacaftor	PD1 mAb	Lumacaftor & PD1 mAb			Control	Lumacaftor	PD1 mAb	Lumacaftor & PD1 mAb			Control	Lumacaftor	PD1 mAb	Lumacaftor & PD1 mAb		day	Control	Lumacaftor	PD1 mAb	Lumacaftor & PD1 mAb			Control
7	17.41	15.78	16.82	27.38			0.54	0.34	0.39	0.14		20	6	6	6	6			5.7	8.5	10.8	15.4			9.5	10.7	12.4	13.5			20.7	30.5	35.4	42.1			15.8	25.3	25.6	34.8		7	6	18	8	2.89			0.4
	18.02	25.68	19.6	21.24			0.45	0.32	0.15	0.05		21	4	6	6	6			3.5	9.4	12.4	16.4			10.7	11.4	10.8	11.5			23.4	32.6	33.4	43.7			17.9	26.4	27.4	36.7			22.5	11.56	18	3.24			0.25
	16.65	25.08	21.72	16.34			0.57	0.21	0.25	0.08		22	3	6	6	6			4.2	11.2	11.5	14.8			11.8	12.3	9.8	10.6			24.3	35.8	36.4	47.5			18.4	28.5	29.4	38.4			6	6	5	2.56			0.42
	18.6	22.35	18.02	23.28			0.6	0.22	0.26	0.11		24	2	6	6	6																											6	4	2.25	1.47			0.32
	21.23	21.73	25.92	19.6			0.55	0.15	0.29	0.12		26	2	5	6	6																											4	6	2.25	1.08			0.31
	17.61	21.31	18.51	18.43			0.49	0.22	0.21	0.15		27	2	4	6	6																											9.375	4	1.96	1.152			0.11
10	102.53	139.54	82.47	114.95								28	2	3	6	6																											3.24	2.8125	2.25	1.521			0.27
	154.64	84.7	71.42	84.53								30	2	1	5	6																										10	62.5	75	27	10.625
	106.17	95.65	79.02	64.54								32	2	1	1	6																											64	8	48	9.375
	86.21	107.65	120.93	81.65								33	2	1	1	5																											31.5	27	15.138	9.375
	117.21	97.69	130.7	36.8								34	2	1	1	4																											22.5	22.5	16.82	3.24
	121.03	62.21	145.41	54.02								35	2	1	1	3																											18	22.5	12.168	3.24
13	348.75	289.69	299.57	179.56																																							50.625	6	8.712	3.24
	354.29	149.92	172.03	180.34																																							22.5	6	8.64	3.24
	282.3	198.83	177.45	100.92																																						13	196	72	121	23.12
	235.47	209.95	204.16	76.25																																							253.5	48	121	22.05
	292.03	110.41	366.91	39.69																																							143.75	72	44.8	28.88
	321.25	72.03	154.74	75.84																																							70.875	56	35.64	10.14
16	919.46	518.94	469	182.59																																							75	60	24.5	10.14
	620.73	391.96	171.5	149.99																																							144	22.5	29.16	7.26
	633.48	390.38	156.43	93.78																																							87.5	12	20.6615	11.52
	591.36	332.84	334.61	61.74																																						16	809.088	289.413	373.527	36
	590.54	158.44	592.77	35.39																																							548.006	201.144	365.099	35.2
	668.17	130.7	272.16	81.93																																							428.985	214.2	213.444	47.5875
																																											439.587	167.4	102.043	23.275
																																											574.273	140.608	74.88	24.5
																																											496.86	174.24	87.725	15.36
																																											459.472	164.075	78.416	21.4375
[truncated: 20 more columns]

## Sheet: Supplemental Fig.1
Supplemental Fig.1a			Supplemental Fig.1b	7 Days			Supplemental Fig.1c	tumor growth curve			tumor weight			Supplemental Fig.1g				Supplemental Fig.1h		MC38			Supplemental Fig.1i		MC38-OVA			Supplemental Fig.1j	B16-OVA : Nude mice				Supplemental Fig.1k	HCT1116-CCK8				Supplemental Fig.1l	HCT116 : Nude mice				Supplemental Fig.1m	tumor weight			Supplemental Fig.1o	shct
				Nude	WT		day	Nude	WT		Nude	WT							shCtrl	shDusp18 #1	shDusp18 #2		day	shCtrl	shDusp18 #1	shDusp18 #2		day	shCtrl	shDusp18 #1	shDusp18 #2		day	shCtrl	shDusp18 #1	shDusp18 #2		day	shCtrl	shDusp18 #1	shDusp18 #2		shCtrl	shDusp18 #1	shDusp18 #2		DC	4.87	5.24
				0	0		7	0	0		0.48	0.42							1.10253	0.198119	0.102346		0	0.2854	0.283	0.2639		6	4.24483	4	2.66256		0	0.314	0.304	2.66256		6	6	3.24	7.26		0.25	0.24	0.14		Macrophage	7.11	7.17
				0	4			0	4		0.37	0.49							0.954368	0.236138	0.152527			0.2766	0.295	0.2556			4.08	4.75904	7.744			0.306	0.313	7.744			6	4	6		0.17	0.17	0.16		Neutrophil	2.38	3.82
				6	0			6	0		0.63	0.34							0.890902	0.11262	0.095712			0.2877	0.2552	0.2556			9.7639	9.28762	9.84064			0.294	0.311	9.84064			9.196	6	6.05		0.1	0.08	0.1		Monocyte	6.57	6.82
				4	1			4	1		0.48	0.25											1	0.726	0.7649	0.6586			12.0263	11.6691	9.47302		1	0.546	0.526				10.976	10.14	8.064		0.07	0.04	0.04		NK	5.2	6.81
				0	6			0	6		0.86	0.77												0.680125	0.687	0.5605								0.526	0.513												cd8	5.78	5.53
				6	0			6	0		1.08	0.14								B16-OVA				0.656875	0.64875	0.55775		8	15.0546	12.8362	9.91504			0.509	0.534			9	81.12	87.808	119.422						cd4	11	10.3
				0	0			0	0		0.62	0.27							shCtrl	shDusp18 #1	shDusp18 #2		2	1.307	1.1305	1.12912			14.47	15.272	28.8377		2	1.2	0.92				93.775	80	128.576
				36	1			36	1		1.38	0.31							1.05253	0.238119	0.152346			1.27575	1.28838	0.998625			34.6285	29.8044	36.6453			1.155	0.89				72.5	161.448	149.916						Supplemental Fig.1p	shct
							10	9	22.5										0.974368	0.256138	0.212527			1.29625	1.2055	0.9625			42.6521	37.4466	35.2764			0.95	0.85				68.75	141.312	141.537						cd45	2388354	2524176
								6	20.25										0.920902	0.17262	0.145712		3	1.721	1.73075	1.83725							3	1.627	1.53												DC	116313	132267
				16 Days				15.625	4															1.77925	1.65762	1.76125		10	32.7011	34.4605	22.1093			1.595	1.565			12	158.4	83.75	230.3						Macrophage	169812	180983
				Nude	WT			20.25	8															1.76	1.79388	1.65825			31.4312	40.9997	64.3044			1.485	1.453				112.5	118.976	369.82						Neutrophil	56842.8	96423.5
				371.712	279.776			18	20.25														4	2.2441	2.1918	2.32575			75.2185	80.014	81.7144		4	2.334	2.424				171	374.4	194.4						Monocyte	156915	172149
				560	595.508			40	9															2.3562	2.2508	2.23338			92.6472	100.53	78.6618			2.437	2.546				165.6	321.489	259.2						NK	124194	171896
				451.584	432.45			18	13.5															2.1071	2.057	2.46738								2.257	2.693												cd8	138047	139587
				625.216	114.308			75	18																			12	66.3255	62.5	41.6025							15	445.5	245	514.35						cd4	262719	259990
				861.908	490.852		13	68.75	70.875																				63.75	74.36	121								309.375	337.5	940.8
				1022.48	95.832			147.875	75																				152.561	145.119	153.76								576.24	735	435.938
				589.824	284.752			60	36																				187.911	182.329	148.016								489.804	702.25	575
				1253.16	210.601			144	64																B16-OVA-CCK8
								126	98.3125														day	shCtrl	shDusp18 #1	shDusp18 #2			tumor weight
								232.75	13														0	0.264	0.2757	0.2698			shCtrl	shDusp18 #1	shDusp18 #2
								60	48															0.2658	0.2768	0.2708			0.25	0.24	0.14
								320	56															0.2649	0.2792	0.272			0.17	0.17	0.16
							16	371.712	279.776														1	0.4946	0.5608	0.5532			0.1	0.08	0.1
								560	595.508															0.51625	0.575375	0.514			0.07	0.04	0.04
								451.584	432.45															0.50725	0.55825	0.509375
								625.216	114.308														2	0.752125	0.856625	0.78375
								861.908	490.852															0.7705	0.869875	0.828
								1022.48	95.832															0.717875	0.820125	0.7515
								589.824	284.752														3	1.25625	1.4865	1.38613
								1253.16	210.601															1.10025	1.52838	1.3505
																								1.0005	1.51337	1.2305
																							4	2.18725	2.465	2.124
																								2.42263	2.65875	2.3065
																								2.23925	2.445	2.13563
[truncated: 7 more columns]

## Sheet: Supplemental Fig.2
Supplemental Fig.2c	MC38 : Nude mice				tumor weight				Supplemental Fig.2d	MC38 : C57BL/6J mice				tumor weight				Supplemental Fig.2f	CD8%				Supplemental Fig.2g	IFN-γ%				Supplemental Fig.2h	PD-1%				Supplemental Fig.2k
day	Ctrl	Dead	WT		Ctrl	Dead	WT		day	Ctrl	Dead	WT		Ctrl	Dead	WT			Ctrl	Dead	WT			Ctrl	Dead	WT			Ctrl	Dead	WT
7	0.5	1	4		0.17	0.19	0.29		8	1	1	4		0.1	0.2	0.6			10.2	13.5	6.4			32.4	35.4	18.1			27.6	29.4	48.1
	0.5	1	1		0.17	0.26	0.31			0.5	1	1		0.12	0.47	0.55			14.5	15.4	5.7			35.1	31.3	14.6			25.1	26.8	46.2
	1	4	6		0.23	0.12	0.24			1	0.5	6		0.31	0.13	0.85			12.7	11.7	4.8			29.7	27.2	16.1			23.4	24.7	44.1
	0.5	4	6		0.44	0.31	0.23			0.5	1	6		0.26	0.39	0.66
10	18	62.5	75						11	62.5	75	196																	TIM-3%
	40	75	108							75	126	253.125												GzmB%					Ctrl	Dead	WT
	56	32	90.75							108	75	254.144												Ctrl	Dead	WT			14.2	18.67	25.8
	87.5	126	62.5							87.5	75	288												54.1	52.7	34.6			16.7	15.4	29.4
13	144	117	100						14	126	144	500												51.5	48.6	31.5			17.4	14.6	27.4
	90	106.25	256							105.875	288	384												48.6	46.7	38.4
	72	62.5	144							196	171.5	486																	CTLA-4%
	180	220.5	87.5							196	162	550																	Ctrl	Dead	WT
16	245	205.8	216						17	162	245	936																	34.7	38.4	42.8
	147	274.4	500							180	665.5	554.7																	31.5	36.1	46.8
	162.5	75	320							405	320	1152																	36.4	35.7	44
	448	384	196							473.812	269.5	1183

[truncated: 10 more sheets: Supplemental Fig.3, Supplemental Fig.4, Supplemental Fig.5, Supplemental Fig.6, Supplemental Fig.7, Supplemental Fig.8, Supplemental Fig.9, Supplemental Fig.10, Supplemental Fig.11, Supplemental Fig.12]
